# Supplementary material for: Identification and Validation of eRNA as a Prognostic Indicator for Cervical Cancer
Source: Biology (Basel). 2024 Mar 29;13(4):227. doi: 10.3390/biology13040227 (PMC11048606; doi:10.3390/biology13040227)
Supplement: Supplementary file 1 [file biology-13-00227-s001.zip]

Archive with 10 entries (10 files):
- biology-2884803-supplementary.pdf
- Table-S1_11_normal_and_304_CESC_sample_eRNA_exp.xlsx
- Table-S2_7936_diff_eRNA.xlsx
- Table-S3_split_train_set_and_test_set.xlsx
- Table-S4_254_TNM_complete_CESC_samples.xlsx
- Table-S5_141_diff_gene.xlsx
- Table-S6_oncoPredict_GDSCv2_drug_prediction.xlsx
- Table-S7_36_diff_eRNA_unicox.xlsx
- Table-S8_TCeA_eRNA_gene_HiC_interactions.tsv
- Table-S9_immueScore.xlsx
