# Supplementary material for: Identification and Validation of eRNA as a Prognostic Indicator for Cervical Cancer
Source: Biology (Basel). 2024 Mar 29;13(4):227. doi: 10.3390/biology13040227 (PMC11048606; doi:10.3390/biology13040227)
Supplement: Supplementary file 1 [file biology-13-00227-s001.zip › Table-S2_7936_diff_eRNA.xlsx]

## Sheet: Sheet1
Tag	logFC	AveExpr	t	P.Value	adj.P.Val	B
chr22:36234476	8.80166	10.8364	23.7658	2.11e-73	1.15e-68	155.819
chr22:36234436	8.71936	10.4256	23.4348	3.86e-72	1.06e-67	152.965
chrX:154045152	5.5261	6.13913	21.7362	1.36e-65	2.48e-61	138.155
chr15:71456851	6.10893	#NAME?	18.8382	4.36e-54	5.97e-50	111.767
chr20:391638	-6.2983	#NAME?	-19.4384	5.38e-53	5.89e-49	109.504
chr6:166999418	4.20569	4.38883	18.324	3.39e-52	3.1e-48	107.791
chr20:391678	-5.85328	#NAME?	-18.8943	8.49e-52	6.64e-48	106.802
chr21:45597086	-7.14004	#NAME?	-19.0314	1.12e-50	7.69e-47	104.011
chr4:96095853	-6.29597	#NAME?	-18.5191	1.04e-49	6.34e-46	101.849
chr3:148702147	4.7949	5.4321	17.5952	2.57e-49	1.41e-45	101.255
chr20:33126151	-6.00147	#NAME?	-18.5445	5.14e-49	2.56e-45	100.402
chr7:2573391	5.72114	5.29606	17.4545	9.25e-49	4.22e-45	99.9945
chr1:160260776	-5.09914	#NAME?	-18.2872	1.32e-48	5.55e-45	99.3624
chr17:46025954	4.40576	#NAME?	17.3242	3.6e-48	1.41e-44	98.5185
chr22:40808751	-4.77081	#NAME?	-18.0618	1.19e-47	4.34e-44	97.3243
chr14:50362960	4.86225	#NAME?	17.0016	6.16e-47	2.11e-43	95.8557
chr14:50362870	4.82456	#NAME?	16.9223	1.26e-46	3.87e-43	95.1468
chr14:50363340	3.85435	5.68626	16.9128	1.27e-46	3.87e-43	95.1409
chr20:49456937	6.87505	#NAME?	16.8293	3.19e-46	9.18e-43	94.111
chr7:100736417	3.58431	#NAME?	16.4866	6.56e-45	1.79e-41	91.2041
chr1:91852931	6.68695	10.8338	16.4641	7.45e-45	1.94e-41	91.1274
chr19:49361063	5.25813	5.04952	16.2909	3.58e-44	8.19e-41	89.5811
chr19:49361093	5.05919	4.75476	16.2905	3.59e-44	8.19e-41	89.5771
chr15:89185875	-5.43423	#NAME?	-16.8929	3.09e-44	7.68e-41	89.5183
chr22:40808901	-4.6587	#NAME?	-16.9918	4.5e-44	9.84e-41	89.2442
chr3:15416325	5.81211	#NAME?	16.2054	9.64e-44	2.03e-40	88.4116
chr1:91852901	6.6243	10.9039	16.158	1.19e-43	2.41e-40	88.3948
chr20:393038	-5.34737	#NAME?	-16.7187	1.6e-43	3.12e-40	88.0707
chr4:1227512	-5.68137	#NAME?	-16.8634	3.09e-43	5.84e-40	87.4216
chr12:25079755	5.57068	#NAME?	16.0164	4.6e-43	8.38e-40	87.0187
chr20:394288	-5.12733	#NAME?	-16.1536	1.04e-42	1.83e-39	86.1615
chr6:56690047	6.07802	#NAME?	15.9163	1.13e-42	1.94e-39	86.1296
chr1:91852831	6.48696	10.4613	15.8651	1.68e-42	2.79e-39	85.785
chr7:150202977	4.64287	#NAME?	15.8511	2.04e-42	3.23e-39	85.5505
chr3:122498483	6.09615	#NAME?	15.8496	2.07e-42	3.23e-39	85.5376
chr1:150754760	6.19004	#NAME?	15.8303	2.46e-42	3.74e-39	85.3657
chr17:62205041	-4.0315	#NAME?	-16.422	3.68e-42	5.29e-39	85.0335
chrX:47370952	3.74157	#NAME?	15.7911	3.5e-42	5.18e-39	85.0182
chr6:166999198	4.16127	#NAME?	15.7904	3.77e-42	5.29e-39	84.8891
chr22:18148228	-4.68965	#NAME?	-16.4298	5.77e-42	7.9e-39	84.4776
chr7:150203087	4.76395	4.20872	15.7121	6.68e-42	8.71e-39	84.4232
chr17:57470939	5.56784	#NAME?	15.7269	6.67e-42	8.71e-39	84.328
chr1:160260856	-4.73865	#NAME?	-16.3313	1.57e-41	1.99e-38	83.498
chr6:33026930	4.96021	#NAME?	15.6068	1.84e-41	2.25e-38	83.3842
chr1:150754730	6.27758	#NAME?	15.6062	1.85e-41	2.25e-38	83.3791
chr14:50363190	3.78026	5.26579	15.5459	2.98e-41	3.55e-38	82.9471
chr7:100884608	-4.25164	#NAME?	-15.9332	4.64e-41	5.4e-38	82.5312
chr1:179105669	4.75699	4.25394	15.4893	4.97e-41	5.55e-38	82.4449
chr17:57471029	5.73013	#NAME?	15.5066	4.83e-41	5.51e-38	82.381
chr1:111776574	6.05526	#NAME?	15.4968	5.28e-41	5.77e-38	82.2947
chr17:57470969	5.53298	#NAME?	15.4915	5.53e-41	5.94e-38	82.2475
chr4:109331484	5.02916	5.75066	15.4255	8.81e-41	9.28e-38	81.879
chr6:166999168	4.48421	#NAME?	15.4106	1.22e-40	1.26e-37	81.4011
chr19:1222358	-4.53322	#NAME?	-16.0095	1.4e-40	1.42e-37	81.3455
chr20:394808	-4.73337	#NAME?	-15.5653	1.71e-40	1.7e-37	81.2365
chr16:68228031	-4.17385	#NAME?	-16.0246	2.46e-40	2.41e-37	80.792
chr20:394648	-4.90597	#NAME?	-15.4894	4.41e-40	4.24e-37	80.2646
chr6:56690217	5.038	4.88631	15.1793	8.04e-40	7.59e-37	79.6981
chr11:19880939	4.90948	4.50092	15.1434	1.11e-39	1.01e-36	79.3805
chr20:33125341	-5.0703	#NAME?	-15.7343	1.08e-39	1e-36	79.3405
chr8:66650259	-4.49529	#NAME?	-15.7386	1.25e-39	1.12e-36	79.2513
chr12:8233917	5.10123	6.11374	15.1126	1.46e-39	1.27e-36	79.1084
chr20:33127231	-5.52359	#NAME?	-15.4193	1.45e-39	1.27e-36	79.0411
chr20:396438	-5.08374	#NAME?	-15.521	1.58e-39	1.35e-36	78.9639
chr7:100736447	3.41504	#NAME?	15.0013	4.2e-39	3.48e-36	78.0351
chr15:89185915	-4.91278	#NAME?	-15.3479	3.88e-39	3.27e-36	78.0066
chr13:24546317	5.15024	#NAME?	14.9901	4.64e-39	3.79e-36	77.9365
chr22:40808691	-4.20634	#NAME?	-15.5076	6.78e-39	5.46e-36	77.5872
chr19:49361033	4.91818	#NAME?	14.9298	7.95e-39	6.31e-36	77.4059
chr20:393658	-4.9632	#NAME?	-15.2454	8.55e-39	6.69e-36	77.3496
chr17:57471059	5.31717	#NAME?	14.8704	1.43e-38	1.1e-35	76.7835
chr1:33807275	-4.35837	#NAME?	-15.4654	1.62e-38	1.23e-35	76.7705
chr5:149432496	4.13626	#NAME?	14.8212	2.22e-38	1.66e-35	76.3517
chr5:67619149	4.52886	#NAME?	14.7524	3.87e-38	2.86e-35	75.8464
chr3:172039643	-4.58218	#NAME?	-15.2288	3.96e-38	2.89e-35	75.7971
chr2:61162075	-5.31788	#NAME?	-15.224	5.26e-38	3.79e-35	75.5191
chr22:40810441	-4.55628	#NAME?	-15.2779	7.28e-38	5.18e-35	75.2528
chr12:1927884	4.71224	#NAME?	14.6738	7.8e-38	5.47e-35	75.157
chr2:192262173	4.70113	4.64665	14.6443	9.6e-38	6.63e-35	74.9811
chr20:391938	-4.82789	#NAME?	-14.9827	9.69e-38	6.63e-35	74.9604
chr4:109331454	4.80028	5.53532	14.5942	1.5e-37	9.93e-35	74.5409
chr20:33127061	-5.00873	#NAME?	-14.78	1.51e-37	9.93e-35	74.5184
chrX:47370622	3.87676	#NAME?	14.6164	1.45e-37	9.79e-35	74.4487
chr17:40601777	4.82644	#NAME?	14.5822	1.76e-37	1.15e-34	74.3544
chr1:16049992	-4.21234	#NAME?	-14.8972	3.54e-37	2.28e-34	73.6441
chr20:33126521	-5.24021	#NAME?	-14.7934	3.6e-37	2.29e-34	73.6241
chr4:103536898	-4.10543	#NAME?	-15.0782	5.52e-37	3.47e-34	73.2148
chr5:127270819	-4.3685	#NAME?	-14.7503	8.36e-37	5.2e-34	72.8402
chr17:40601737	4.76282	3.68198	14.3619	1.18e-36	7.22e-34	72.5054
chr10:103866458	4.01704	5.3195	14.3614	1.19e-36	7.22e-34	72.5008
chr2:9551613	-4.25932	#NAME?	-14.9096	2.1e-36	1.26e-33	71.9002
chr14:50362660	4.44863	#NAME?	14.2709	2.93e-36	1.73e-33	71.6102
chr19:49361003	4.72608	#NAME?	14.2652	2.93e-36	1.73e-33	71.5846
chr11:16910146	3.76334	#NAME?	14.1988	5.27e-36	3.07e-33	71.0059
chr10:103866388	4.30631	#NAME?	14.19	5.7e-36	3.28e-33	70.9287
chr22:18148198	-4.3362	#NAME?	-14.5917	7.79e-36	4.44e-33	70.6485
chr1:15931718	4.17817	#NAME?	14.1123	1.13e-35	6.39e-33	70.2529
chr22:40810691	-4.44904	#NAME?	-14.5614	1.55e-35	8.63e-33	69.9762
chr4:96095043	-4.64301	#NAME?	-14.4269	2.1e-35	1.16e-32	69.6672
chr11:129717558	5.04688	4.86948	14.0276	2.28e-35	1.25e-32	69.5877
chr19:41687605	5.08675	#NAME?	14.0151	2.67e-35	1.43e-32	69.4087
chr1:160261396	-4.29566	#NAME?	-14.358	2.65e-35	1.43e-32	69.3987
chr4:96095123	-5.41287	#NAME?	-14.4905	3.17e-35	1.69e-32	69.1733
chr22:40808241	-4.24057	#NAME?	-14.3502	3.69e-35	1.94e-32	69.1133
chr9:22155146	4.63577	#NAME?	13.983	3.89e-35	2.03e-32	69.0029
chr4:37875719	-4.84379	#NAME?	-14.1837	4.2e-35	2.17e-32	68.9758
chr5:32143352	4.62819	#NAME?	13.9467	5.11e-35	2.61e-32	68.736
chr18:3601320	-5.23717	#NAME?	-14.1499	6.67e-35	3.38e-32	68.4871
chr5:55334227	4.82848	#NAME?	13.9022	7.21e-35	3.62e-32	68.4292
chrX:47371172	4.48617	#NAME?	13.902	7.56e-35	3.76e-32	68.3494
chr6:127606060	-4.24602	#NAME?	-14.239	8.06e-35	3.94e-32	68.343
chr13:113834895	-4.05923	#NAME?	-14.3574	8e-35	3.94e-32	68.3202
chr19:49086830	-4.14482	#NAME?	-14.2464	8.65e-35	4.19e-32	68.2381
chr20:395188	-4.61883	#NAME?	-14.0878	9.44e-35	4.53e-32	68.1785
chr5:79435170	4.23584	#NAME?	13.8629	1.02e-34	4.85e-32	68.0885
chr4:109331604	4.91328	#NAME?	13.8613	1.03e-34	4.87e-32	68.0754
chr7:100877973	-4.25419	#NAME?	-14.3484	1.66e-34	7.7e-32	67.6437
chr3:122498643	5.96416	#NAME?	13.8148	1.63e-34	7.6e-32	67.5967
chr7:77139615	5.99832	#NAME?	13.7823	2.06e-34	9.5e-32	67.3919
chr19:1222508	-4.3592	#NAME?	-14.178	2.75e-34	1.26e-31	67.0514
chr1:226302260	5.88554	#NAME?	13.7617	2.84e-34	1.28e-31	66.9383
chr22:50626160	-4.2581	#NAME?	-14.2267	4.69e-34	2.1e-31	66.5862
chr12:56389600	-3.79967	#NAME?	-13.9071	5.11e-34	2.28e-31	66.5388
chr17:8494446	-3.94758	#NAME?	-14.1615	5.48e-34	2.42e-31	66.4661
chr19:52412193	2.93402	2.11949	13.651	6.25e-34	2.74e-31	66.3209
chr1:212426989	-3.70387	#NAME?	-14.1687	6.89e-34	2.97e-31	66.2686
chr1:6364654	5.26703	#NAME?	13.6517	6.78e-34	2.95e-31	66.1912
chr20:33126811	-4.75896	#NAME?	-13.7074	1.31e-33	5.6e-31	65.5838
chr6:33026890	5.06413	#NAME?	13.5667	1.43e-33	6.05e-31	65.4606
chr8:62664718	6.43496	#NAME?	13.5289	1.98e-33	8.34e-31	65.1362
chr20:48539321	4.52452	4.01899	13.4786	2.82e-33	1.17e-30	64.834
chr15:71456941	4.80843	#NAME?	13.5223	2.39e-33	9.99e-31	64.7573
chr19:39210775	-5.28399	#NAME?	-13.9942	2.94e-33	1.21e-30	64.7332
chr9:124092503	-4.00122	#NAME?	-13.9676	3.38e-33	1.38e-30	64.677
chrX:99939492	-4.10103	#NAME?	-13.9397	3.93e-33	1.59e-30	64.5509
chr4:103536208	-4.15992	#NAME?	-13.7767	5.14e-33	2.07e-30	64.2239
chr6:16735723	-3.26599	#NAME?	-13.7531	5.51e-33	2.2e-30	64.1844
chr11:129717388	4.87475	4.35593	13.3994	5.63e-33	2.23e-30	64.1523
chr1:1659391	4.18138	4.26744	13.3809	6.62e-33	2.61e-30	63.9931
chr1:226915186	-3.70068	#NAME?	-13.579	6.78e-33	2.65e-30	63.9878
chr1:160220224	-3.98014	#NAME?	-13.7344	7.24e-33	2.79e-30	63.9385
chr7:77139675	5.77129	#NAME?	13.3809	7.19e-33	2.79e-30	63.8677
chr1:6364714	5.67648	#NAME?	13.3691	8.67e-33	3.32e-30	63.5878
chr21:48060972	-3.61963	#NAME?	-13.7961	1.07e-32	4.07e-30	63.5391
chr20:393968	-4.32749	#NAME?	-13.5798	1.09e-32	4.1e-30	63.5293
chr5:127270629	-3.93851	#NAME?	-13.5493	1.19e-32	4.43e-30	63.4367
chr20:396608	-4.77662	#NAME?	-13.594	1.14e-32	4.27e-30	63.4357
chr19:15539649	-4.58643	#NAME?	-13.6393	1.24e-32	4.57e-30	63.3152
chr5:55334257	4.59325	#NAME?	13.3023	1.37e-32	5.02e-30	63.2617
chr20:395048	-4.2833	#NAME?	-13.4251	1.51e-32	5.5e-30	63.1954
chrX:12982480	4.02238	4.55484	13.2769	1.64e-32	5.89e-30	63.1006
chr10:95273947	-4.07156	#NAME?	-13.6499	1.62e-32	5.86e-30	63.0534
chr22:40808521	-4.01941	#NAME?	-13.615	1.9e-32	6.77e-30	62.9647
chr10:73980042	4.06917	#NAME?	13.2803	1.8e-32	6.42e-30	62.9303
chr1:212449569	-4.5357	#NAME?	-13.62	2.47e-32	8.72e-30	62.7124
chrX:99939352	-3.8122	#NAME?	-13.6519	2.6e-32	9.14e-30	62.6828
chr1:12068096	3.6378	2.53241	13.222	2.64e-32	9.19e-30	62.63
chr14:50362990	3.54211	#NAME?	13.2195	2.8e-32	9.71e-30	62.5695
chr9:112859506	5.52865	#NAME?	13.2311	2.86e-32	9.86e-30	62.4161
chr7:100729772	-4.01031	#NAME?	-13.6178	3.64e-32	1.24e-29	62.3339
chr11:35020299	-3.60392	#NAME?	-13.3821	3.7e-32	1.26e-29	62.3167
chr19:36656831	-3.96465	#NAME?	-13.5991	3.73e-32	1.26e-29	62.3081
chr1:1659111	3.8989	4.58677	13.174	4e-32	1.34e-29	62.2189
chr12:56389880	-3.54375	#NAME?	-13.2213	4.54e-32	1.52e-29	62.1002
chrX:99939322	-3.90679	#NAME?	-13.5588	5.47e-32	1.81e-29	61.9512
chr5:151093029	4.9887	#NAME?	13.1484	5.63e-32	1.86e-29	61.8086
chr7:2573521	4.54187	4.40337	13.1098	6.98e-32	2.28e-29	61.6703
chr12:104716884	6.12358	#NAME?	13.1141	6.99e-32	2.28e-29	61.6537
chr18:46563593	-3.3029	#NAME?	-13.5262	8.53e-32	2.73e-29	61.5152
chr10:105367574	4.84504	#NAME?	13.1033	7.99e-32	2.59e-29	61.4997
chr14:50363130	3.36628	#NAME?	13.0943	8.3e-32	2.67e-29	61.4845
chr8:62616758	-3.89172	#NAME?	-13.274	1.05e-31	3.35e-29	61.2858
chr8:37994794	-3.54335	#NAME?	-13.4971	1.14e-31	3.62e-29	61.1798
chr17:80052167	-5.07523	#NAME?	-13.4357	1.22e-31	3.83e-29	61.0741
chr1:151623205	4.94518	#NAME?	13.033	1.47e-31	4.58e-29	60.9025
chr10:105367714	4.63846	#NAME?	13.0203	1.57e-31	4.89e-29	60.8544
chr9:124092333	-3.87346	#NAME?	-13.3139	1.65e-31	5.1e-29	60.8538
chr20:49196803	-3.92554	#NAME?	-13.4169	1.69e-31	5.2e-29	60.7934
chr20:395518	-4.21247	#NAME?	-13.1279	1.77e-31	5.4e-29	60.7679
chr12:56388790	-3.45336	#NAME?	-13.275	1.83e-31	5.56e-29	60.7317
chr11:35019699	-4.0639	#NAME?	-13.1696	1.88e-31	5.68e-29	60.6964
chr3:196692632	-4.16523	#NAME?	-13.4633	1.92e-31	5.77e-29	60.633
chr6:33026820	4.60183	#NAME?	12.9822	2.27e-31	6.79e-29	60.4721
chr7:77139485	6.12075	5.84579	12.9588	2.57e-31	7.66e-29	60.3825
chr2:170431305	4.38799	#NAME?	12.9486	2.92e-31	8.64e-29	60.2455
chr17:62205701	-3.96398	#NAME?	-13.3455	3.16e-31	9.31e-29	60.222
chr6:88460466	5.15975	#NAME?	12.9454	3.24e-31	9.48e-29	60.0901
chrX:47370582	3.80698	#NAME?	12.9391	3.55e-31	1.03e-28	59.9487
chr14:50541371	5.08823	5.58944	12.8955	4.44e-31	1.28e-28	59.8443
chr15:71456241	4.44108	#NAME?	12.9113	4.34e-31	1.26e-28	59.8021
chr1:151623175	4.58987	#NAME?	12.903	4.49e-31	1.29e-28	59.8006
chrX:47369672	3.947	#NAME?	12.9052	4.58e-31	1.3e-28	59.7502
chr2:197932387	3.9971	#NAME?	12.8946	4.83e-31	1.37e-28	59.7302
chr22:50327958	-4.76066	#NAME?	-13.3119	5.24e-31	1.48e-28	59.7099
chr19:15539939	-4.1948	#NAME?	-13.2347	5.72e-31	1.61e-28	59.5927
chr20:30709104	4.47367	3.79354	12.8507	6.54e-31	1.82e-28	59.4637
chrX:47370992	3.45103	#NAME?	12.8643	6.5e-31	1.82e-28	59.4052
chr5:67619089	4.39099	#NAME?	12.8455	7.09e-31	1.96e-28	59.3712
chr4:84106046	5.12166	#NAME?	12.8481	7.47e-31	2.05e-28	59.269
chr1:8926710	-3.71059	#NAME?	-13.2102	7.79e-31	2.13e-28	59.2534
chr11:64470134	4.67074	#NAME?	12.8254	8.43e-31	2.3e-28	59.201
chr6:135631656	-3.69382	#NAME?	-13.1121	8.91e-31	2.41e-28	59.1753
chr22:41931511	-3.8921	#NAME?	-13.1196	9.31e-31	2.51e-28	59.1483
chr3:185280721	3.88608	#NAME?	12.7976	1.11e-30	2.98e-28	58.9101
chr11:63298165	3.63225	#NAME?	12.7687	1.42e-30	3.8e-28	58.6663
chr6:33799818	4.69108	#NAME?	12.7679	1.43e-30	3.81e-28	58.6599
chr1:226915076	-3.47676	#NAME?	-12.9035	1.5e-30	3.97e-28	58.6596
chr20:33124481	-3.86302	#NAME?	-13.1411	1.6e-30	4.2e-28	58.5868
chr17:62205081	-3.67008	#NAME?	-12.9664	1.95e-30	5.08e-28	58.4136
chr5:55310007	4.82248	#NAME?	12.7447	1.81e-30	4.75e-28	58.3982
chr8:109456037	-3.77966	#NAME?	-13.0846	2e-30	5.19e-28	58.3276
chr4:37875499	-4.32104	#NAME?	-12.956	2.12e-30	5.48e-28	58.3163
chr1:16050022	-3.64263	#NAME?	-13.0395	2.19e-30	5.62e-28	58.2939
chr22:41925570	-4.0616	#NAME?	-13.1032	2.41e-30	6.14e-28	58.2206
chr11:34684454	7.11202	#NAME?	12.7082	2.39e-30	6.11e-28	58.1568
chr8:41865471	-3.36731	#NAME?	-13.0936	2.6e-30	6.59e-28	58.1312
chr13:113835275	-3.59068	#NAME?	-13.1118	2.68e-30	6.76e-28	58.1194
chr22:41926500	-4.15137	#NAME?	-12.8596	2.81e-30	7.03e-28	58.0446
chr2:196433785	5.03098	#NAME?	12.6883	2.73e-30	6.86e-28	58.0425
chrX:30621711	5.94402	#NAME?	12.6854	2.9e-30	7.23e-28	57.9642
chr5:127270509	-3.91013	#NAME?	-12.8575	3.13e-30	7.75e-28	57.9408
chr20:396468	-4.39277	#NAME?	-12.8717	3.34e-30	8.2e-28	57.8664
chr12:1927704	5.04917	#NAME?	12.6681	3.37e-30	8.23e-28	57.8187
chr15:71456011	4.38819	#NAME?	12.674	3.32e-30	8.18e-28	57.8047
chr7:127604023	3.49351	2.70613	12.6332	4.23e-30	1.03e-27	57.6224
chr9:36153236	-4.59456	#NAME?	-13.0285	4.86e-30	1.17e-27	57.5169
chr19:41687635	4.4128	#NAME?	12.6214	4.85e-30	1.17e-27	57.4779
chr20:30744129	-4.13498	#NAME?	-13.0084	5.09e-30	1.22e-27	57.4476
chr15:45441236	-3.47978	#NAME?	-12.9415	5.32e-30	1.27e-27	57.4214
chr22:41920635	-4.02947	#NAME?	-12.8021	5.4e-30	1.28e-27	57.3924
chr3:58419834	-3.40198	#NAME?	-12.8279	5.74e-30	1.36e-27	57.3473
chr6:29687844	5.13971	#NAME?	12.6127	5.6e-30	1.33e-27	57.2904
chr11:35020099	-3.39675	#NAME?	-12.6977	6.24e-30	1.47e-27	57.2523
chr6:25975103	-3.71813	#NAME?	-12.9338	6.98e-30	1.61e-27	57.1338
chr5:122145976	4.19045	5.33701	12.5753	6.94e-30	1.61e-27	57.1338
chr20:42826709	-4.61336	#NAME?	-12.756	6.9e-30	1.61e-27	57.1293
chr1:111776764	4.94833	#NAME?	12.5908	6.99e-30	1.61e-27	57.0281
chr20:33125561	-4.21856	#NAME?	-12.8861	9.17e-30	2.1e-27	56.8863
chr13:46058980	5.45986	#NAME?	12.5543	8.89e-30	2.05e-27	56.8634
chr20:393998	-4.00531	#NAME?	-12.702	1.12e-29	2.56e-27	56.6811
chr13:24546127	4.3349	#NAME?	12.5177	1.22e-29	2.76e-27	56.556
chr6:36711163	-5.3233	#NAME?	-12.7859	1.66e-29	3.74e-27	56.312
chr2:61161865	-4.95119	#NAME?	-12.8059	1.65e-29	3.72e-27	56.2575
chrX:9985252	-3.7469	#NAME?	-12.6639	1.75e-29	3.92e-27	56.2474
chr22:41926530	-4.04655	#NAME?	-12.6155	1.93e-29	4.31e-27	56.145
chr15:90912204	-4.93178	#NAME?	-12.4938	2.11e-29	4.7e-27	56.0343
chr8:37994704	-3.30896	#NAME?	-12.7436	2.21e-29	4.9e-27	56.0159
chr20:30746567	-4.06774	#NAME?	-12.7184	2.23e-29	4.92e-27	55.9559
chr9:124092033	-3.55676	#NAME?	-12.7506	2.68e-29	5.88e-27	55.8401
chr17:57470999	5.24809	#NAME?	12.4336	2.66e-29	5.85e-27	55.7186
chr4:103536578	-4.00821	#NAME?	-12.7291	3.52e-29	7.68e-27	55.5426
chr7:73647856	-3.45082	#NAME?	-12.7245	3.65e-29	7.93e-27	55.5071
chr10:103867058	3.27595	4.39641	12.3755	3.81e-29	8.25e-27	55.4544
chr19:14634352	-4.93377	#NAME?	-12.7245	4.04e-29	8.65e-27	55.3772
chr6:35353117	6.05397	#NAME?	12.3822	3.98e-29	8.54e-27	55.3651
chr1:12103028	4.58605	#NAME?	12.3672	4.23e-29	9e-27	55.345
chr10:104955916	-3.66903	#NAME?	-12.6922	4.48e-29	9.5e-27	55.336
chr6:88460316	5.16526	#NAME?	12.3866	3.96e-29	8.53e-27	55.3283
chr20:39829307	-3.67966	#NAME?	-12.7316	4.71e-29	9.96e-27	55.26
chr8:29966260	-3.4576	#NAME?	-12.3571	5.82e-29	1.22e-26	55.0423
chr19:15538674	-3.65745	#NAME?	-12.6884	6.96e-29	1.45e-26	54.8965
chr10:103867028	3.33986	4.61194	12.3056	6.9e-29	1.45e-26	54.8694
chr11:35019729	-3.66488	#NAME?	-12.4261	7.51e-29	1.56e-26	54.8022
chr4:84106016	5.27893	#NAME?	12.3157	7.22e-29	1.5e-26	54.7402
chr5:67619119	4.00449	#NAME?	12.3003	7.7e-29	1.59e-26	54.74
chr20:30744259	-4.00001	#NAME?	-12.6297	8.1e-29	1.67e-26	54.7239
chr5:116157063	2.56978	1.97715	12.2794	8.62e-29	1.77e-26	54.6505
chr20:33124821	-4.037	#NAME?	-12.5172	9.31e-29	1.9e-26	54.5958
chr4:109331634	3.98607	#NAME?	12.2657	9.99e-29	2.03e-26	54.4976
chr5:151148738	-3.3779	#NAME?	-12.6109	1.09e-28	2.21e-26	54.4609
chr2:178103929	-4.43731	#NAME?	-12.6389	1.14e-28	2.3e-26	54.3668
chr18:3598690	-4.01871	#NAME?	-12.3419	1.2e-28	2.41e-26	54.3276
chr6:56690017	5.53201	#NAME?	12.2525	1.19e-28	2.4e-26	54.2876
chr12:1927824	4.57177	#NAME?	12.2433	1.25e-28	2.49e-26	54.2661
chr20:33124791	-3.89892	#NAME?	-12.4378	1.54e-28	3.07e-26	54.0956
chr14:50362170	3.52849	4.27656	12.2092	1.56e-28	3.1e-26	54.064
chr17:62204521	-3.80649	#NAME?	-12.3361	1.7e-28	3.36e-26	53.9985
chr19:15513708	-4.18275	#NAME?	-12.5812	1.87e-28	3.69e-26	53.8766
chr5:81665781	3.50371	#NAME?	12.1764	2.13e-28	4.17e-26	53.7537
chr1:160261436	-3.83905	#NAME?	-12.5399	2.33e-28	4.52e-26	53.6901
chr8:101903857	4.54306	4.29698	12.164	2.29e-28	4.47e-26	53.6878
chr4:30929421	4.58761	#NAME?	12.1748	2.29e-28	4.47e-26	53.644
chr20:30748684	-3.08016	#NAME?	-12.484	2.81e-28	5.43e-26	53.5203
chr19:15447336	-3.15641	#NAME?	-12.4249	3.2e-28	6.17e-26	53.3868
chr20:35629972	4.37616	4.0865	12.1162	3.43e-28	6.58e-26	53.2901
chr22:43146204	4.37898	#NAME?	12.1147	3.58e-28	6.85e-26	53.2413
chr5:151146099	-3.4317	#NAME?	-12.3404	3.83e-28	7.31e-26	53.2098
chr17:62204491	-3.80361	#NAME?	-12.1768	4.09e-28	7.77e-26	53.1269
chr22:41920575	-3.8515	#NAME?	-12.2852	4.12e-28	7.79e-26	53.1264
chr20:30709244	4.65279	#NAME?	12.1013	4.13e-28	7.8e-26	53.0882
chr15:90629379	-3.67969	#NAME?	-12.3047	4.89e-28	9.2e-26	52.9467
chr6:36460790	-2.9687	#NAME?	-12.4262	5.1e-28	9.57e-26	52.9337
chr3:58412518	-3.50462	#NAME?	-12.2754	5.69e-28	1.06e-25	52.8115
chr4:30929261	4.6288	#NAME?	12.0725	5.43e-28	1.01e-25	52.7988
chr19:36656771	-3.79417	#NAME?	-12.3226	6.55e-28	1.22e-25	52.6882
chr11:35019869	-3.46909	#NAME?	-12.1393	6.63e-28	1.23e-25	52.6531
chr20:56235593	-5.43194	#NAME?	-12.3601	7.39e-28	1.35e-25	52.5518
chrX:47369452	3.45863	#NAME?	12.0415	7.04e-28	1.29e-25	52.5432
chr4:103534868	-3.38394	#NAME?	-12.2711	7.57e-28	1.38e-25	52.5331
chr18:12875052	3.47313	3.31185	12.025	7.39e-28	1.35e-25	52.5327
chr5:55309887	5.0748	#NAME?	12.0474	6.91e-28	1.27e-25	52.5268
chr4:8472128	-3.51486	#NAME?	-12.1967	7.78e-28	1.41e-25	52.4619
chr1:16051072	-3.44799	#NAME?	-12.2315	8.78e-28	1.59e-25	52.3924
chr22:41926440	-3.98793	#NAME?	-12.1874	1.06e-27	1.91e-25	52.2026
chr5:151147458	-3.65068	#NAME?	-12.2813	1.14e-27	2.04e-25	52.1496
chr2:51054872	4.32306	#NAME?	11.9741	1.17e-27	2.09e-25	52.0775
chr1:1658961	3.79692	#NAME?	11.973	1.18e-27	2.09e-25	52.0686
chr5:79435240	3.86015	#NAME?	11.9768	1.18e-27	2.09e-25	52.0594
chr14:100647970	4.51223	5.08153	11.9342	1.58e-27	2.8e-25	51.7812
chr6:167377309	-3.99203	#NAME?	-12.1571	1.8e-27	3.17e-25	51.668
chr16:3015534	-4.50408	#NAME?	-12.0212	1.81e-27	3.18e-25	51.6644
chr8:134583312	-3.26804	#NAME?	-12.2645	1.97e-27	3.44e-25	51.6056
chr9:79186897	5.58032	#NAME?	11.9155	1.96e-27	3.44e-25	51.5548
chr9:27343314	3.28131	1.79811	11.8873	2.35e-27	4.09e-25	51.393
chr3:127511454	-3.63486	#NAME?	-12.1428	2.59e-27	4.5e-25	51.3265
chr13:46059820	5.17851	4.252	11.8734	2.64e-27	4.57e-25	51.2788
chr4:87917670	5.22593	#NAME?	11.8863	2.66e-27	4.59e-25	51.2062
chr14:69514699	-2.97677	#NAME?	-12.1405	3e-27	5.12e-25	51.1834
chr2:40463091	-4.05727	#NAME?	-12.2257	2.92e-27	5.02e-25	51.1796
chr1:179105639	3.84135	#NAME?	11.8647	3e-27	5.12e-25	51.1369
chr17:17488835	4.00195	#NAME?	11.8564	3.13e-27	5.32e-25	51.1069
chr11:60933469	4.00556	#NAME?	11.8517	3.25e-27	5.51e-25	51.0678
chr14:96689974	4.37903	#NAME?	11.8911	2.71e-27	4.66e-25	51.0414
chr3:5253291	-3.74561	#NAME?	-12.1858	3.45e-27	5.83e-25	51.0383
chr20:35629832	4.5814	4.27096	11.8361	3.6e-27	6.07e-25	50.9709
chr4:106032311	3.55113	4.20254	11.8224	4.04e-27	6.78e-25	50.8582
chr3:58413228	-3.19053	#NAME?	-11.9861	4.4e-27	7.37e-25	50.798
chr14:23541726	-3.33983	#NAME?	-12.0082	5.41e-27	8.94e-25	50.5961
chr13:113834765	-3.61567	#NAME?	-12.082	5.39e-27	8.94e-25	50.5948
chr11:35019899	-3.45095	#NAME?	-11.8682	5.37e-27	8.93e-25	50.5894
chr21:48079682	3.69186	#NAME?	11.7976	5.26e-27	8.77e-25	50.5867
chr12:118731751	-3.31496	#NAME?	-11.9549	5.45e-27	8.99e-25	50.5865
chr1:226915386	-3.39908	#NAME?	-11.8421	5.86e-27	9.63e-25	50.5009
chr20:17663600	-3.2525	#NAME?	-12.0849	6.57e-27	1.07e-24	50.4224
chr11:10531073	5.65763	#NAME?	11.7837	6.25e-27	1.02e-24	50.3683
chr6:29697968	-3.61852	#NAME?	-12.044	6.95e-27	1.13e-24	50.3567
chr4:26928596	3.16274	3.0613	11.7497	7.41e-27	1.2e-24	50.2602
chr12:104716694	4.68056	#NAME?	11.757	7.37e-27	1.2e-24	50.2541
chr20:33125651	-4.07823	#NAME?	-11.9688	9e-27	1.45e-24	50.097
chr22:41926470	-3.84215	#NAME?	-11.8544	1.02e-26	1.64e-24	49.9628
chr22:18523974	4.69031	5.51027	11.7123	1.01e-26	1.63e-24	49.9527
chr15:90630089	-3.87259	#NAME?	-12.0034	1.09e-26	1.74e-24	49.9087
chr7:138735752	-3.7276	#NAME?	-12.0419	1.1e-26	1.74e-24	49.9025
chr3:69237698	-3.91559	#NAME?	-11.9189	1.1e-26	1.74e-24	49.8995
chr4:96095933	-4.88302	#NAME?	-11.8634	1.1e-26	1.74e-24	49.8836
chr20:33124621	-3.80835	#NAME?	-11.966	1.13e-26	1.78e-24	49.867
chr9:35845564	-4.18912	#NAME?	-11.9382	1.15e-26	1.81e-24	49.8597
chr16:11641712	4.04816	#NAME?	11.6972	1.18e-26	1.85e-24	49.8
chrX:9985212	-3.60967	#NAME?	-11.9001	1.22e-26	1.92e-24	49.7948
chr2:209170393	-3.40471	#NAME?	-11.9582	1.42e-26	2.21e-24	49.6575
chr22:18189039	-3.16042	#NAME?	-11.9931	1.46e-26	2.28e-24	49.6312
chr2:43289981	4.04337	4.36758	11.656	1.62e-26	2.51e-24	49.4916
chr2:9551353	-3.50938	#NAME?	-11.8662	1.73e-26	2.68e-24	49.4525
chr5:156368107	4.18412	#NAME?	11.6481	1.77e-26	2.74e-24	49.3984
chr5:116157213	2.90755	2.20343	11.6436	1.79e-26	2.76e-24	49.3899
chr18:46565443	-3.1458	#NAME?	-11.7717	1.86e-26	2.85e-24	49.3724
chr7:36237281	3.59051	4.15011	11.6414	1.82e-26	2.81e-24	49.3717
chr17:29708475	-3.87846	#NAME?	-11.7174	2.53e-26	3.86e-24	49.0659
chr13:46059950	5.0075	4.462	11.5839	2.94e-26	4.47e-24	48.9016
chr14:69514669	-2.95	#NAME?	-11.8587	3.07e-26	4.65e-24	48.8964
chr12:3204136	5.33513	#NAME?	11.5905	2.94e-26	4.47e-24	48.8949
chr2:240879861	-3.24472	#NAME?	-11.8276	3.07e-26	4.65e-24	48.8948
chr6:158362636	-3.1209	#NAME?	-11.8408	3.12e-26	4.68e-24	48.8768
chr12:25539001	-3.83109	#NAME?	-11.6953	3.12e-26	4.68e-24	48.862
chr22:50965882	4.89991	#NAME?	11.5809	3.1e-26	4.67e-24	48.8496
chr22:41929921	-3.77938	#NAME?	-11.6045	3.26e-26	4.87e-24	48.8053
chr9:98641077	-2.95823	#NAME?	-11.8975	3.48e-26	5.17e-24	48.7688
chr11:71706128	-3.45732	#NAME?	-11.7151	3.47e-26	5.17e-24	48.7587
chr15:89185715	-3.81925	#NAME?	-11.8029	3.58e-26	5.3e-24	48.7422
chr9:128035993	4.31943	#NAME?	11.5731	3.58e-26	5.3e-24	48.6585
chr14:36447448	4.33159	#NAME?	11.5396	4.36e-26	6.43e-24	48.5136
chr2:43289881	4.15089	#NAME?	11.5298	4.72e-26	6.95e-24	48.4336
chr7:34030577	-3.62033	#NAME?	-11.8497	5.02e-26	7.36e-24	48.3894
chr10:95274427	-3.9001	#NAME?	-11.7564	5.15e-26	7.52e-24	48.3538
chr3:185281071	3.35787	#NAME?	11.5346	5.05e-26	7.39e-24	48.2738
chr3:52523161	-3.40532	#NAME?	-11.8087	5.79e-26	8.43e-24	48.2649
chr20:33124681	-3.57878	#NAME?	-11.7642	5.89e-26	8.51e-24	48.2523
chr16:11641742	3.96949	#NAME?	11.5032	5.89e-26	8.51e-24	48.217
chr5:127267639	-3.52525	#NAME?	-11.5788	6.41e-26	9.23e-24	48.1475
chr9:3529227	-4.20892	#NAME?	-11.7666	6.79e-26	9.73e-24	48.1155
chr12:56388600	-3.30845	#NAME?	-11.7583	6.96e-26	9.94e-24	48.0909
chr9:140113281	3.76682	#NAME?	11.5195	5.87e-26	8.51e-24	48.0459
chr6:88460346	5.09072	#NAME?	11.5053	6.43e-26	9.24e-24	48.038
chr3:185289151	3.41129	#NAME?	11.4832	7.31e-26	1.04e-23	47.9842
chr17:38521415	3.51568	3.31283	11.4619	8.07e-26	1.15e-23	47.9073
chr17:476075	3.91192	3.93908	11.4613	8.11e-26	1.15e-23	47.9022
chr19:36656341	-3.60504	#NAME?	-11.6023	8.53e-26	1.21e-23	47.873
chr9:124089310	-3.30247	#NAME?	-11.5599	1.02e-25	1.43e-23	47.6975
chr18:74740204	5.14769	#NAME?	11.4553	9.7e-26	1.37e-23	47.6363
chr10:104955466	-3.64238	#NAME?	-11.6663	1.12e-25	1.56e-23	47.6182
chr3:184051763	3.30536	#NAME?	11.428	1.09e-25	1.54e-23	47.6075
chr10:103867088	3.02083	4.2595	11.4246	1.1e-25	1.54e-23	47.6044
chrX:12982330	3.80704	4.87523	11.4239	1.1e-25	1.54e-23	47.5986
chr11:75588165	3.75284	5.27323	11.4181	1.16e-25	1.61e-23	47.5513
chr15:90912164	-4.25031	#NAME?	-11.5001	1.18e-25	1.63e-23	47.5492
chr12:3205026	5.2761	#NAME?	11.4181	1.22e-25	1.68e-23	47.4964
chr8:37994514	-3.16782	#NAME?	-11.7201	1.29e-25	1.78e-23	47.485
chr7:70196667	-3.68295	#NAME?	-11.6302	1.28e-25	1.77e-23	47.4836
chr4:103623254	-3.70314	#NAME?	-11.662	1.41e-25	1.93e-23	47.3885
chr1:24683178	-3.25737	#NAME?	-11.5408	1.59e-25	2.17e-23	47.2571
chr7:100735147	2.92649	3.24848	11.3671	1.76e-25	2.4e-23	47.1378
chr15:71456401	4.29461	#NAME?	11.3836	1.79e-25	2.44e-23	47.0805
chr7:100735407	3.24675	2.7905	11.3574	1.91e-25	2.59e-23	47.0591
chr1:1659191	3.23914	4.60593	11.3571	1.91e-25	2.59e-23	47.0564
chr8:29962723	-2.96672	#NAME?	-11.6573	2.01e-25	2.71e-23	47.0551
chr1:200622304	-3.75532	#NAME?	-11.6483	2.06e-25	2.78e-23	47.0243
chr8:37994834	-3.24019	#NAME?	-11.6107	2.26e-25	3.02e-23	46.932
chr3:149162385	4.15979	#NAME?	11.3467	2.19e-25	2.94e-23	46.9193
chr22:40932675	5.31983	4.32403	11.3363	2.27e-25	3.03e-23	46.8884
chr7:2573211	4.99875	#NAME?	11.3531	2.19e-25	2.94e-23	46.8854
chr17:46026304	3.68809	#NAME?	11.3515	2.27e-25	3.03e-23	46.8044
chr14:23541576	-3.21349	#NAME?	-11.6222	2.73e-25	3.62e-23	46.7518
chr8:62664818	6.05621	#NAME?	11.3222	2.68e-25	3.56e-23	46.7223
chr6:24700725	-3.26996	#NAME?	-11.4249	2.81e-25	3.72e-23	46.6944
chr13:41530407	4.25277	#NAME?	11.3128	2.82e-25	3.72e-23	46.6749
chrX:47369712	3.45023	#NAME?	11.3011	3.26e-25	4.29e-23	46.5162
chr4:106032211	3.68945	4.13571	11.2846	3.47e-25	4.55e-23	46.4704
chr17:40395065	3.87941	#NAME?	11.2891	3.51e-25	4.6e-23	46.4554
chr19:42735459	2.70454	#NAME?	11.2831	3.6e-25	4.69e-23	46.4352
chr4:6980171	4.21041	#NAME?	11.2824	3.62e-25	4.7e-23	46.4299
chr16:68228121	-3.00516	#NAME?	-11.4856	3.81e-25	4.95e-23	46.4099
chr1:237290369	5.17017	#NAME?	11.2979	3.52e-25	4.6e-23	46.376
chr2:39371978	-2.75573	#NAME?	-11.2732	4.1e-25	5.29e-23	46.3067
chr4:70628570	4.65075	#NAME?	11.2711	4.17e-25	5.37e-23	46.2754
chr15:71471416	3.54902	#NAME?	11.2648	4.28e-25	5.5e-23	46.2641
chr8:66644706	-4.04934	#NAME?	-11.4129	4.36e-25	5.57e-23	46.2639
chr14:102970118	4.10865	#NAME?	11.2601	4.35e-25	5.57e-23	46.2493
chr18:46565413	-3.13878	#NAME?	-11.3607	4.42e-25	5.64e-23	46.2476
chr4:15793810	5.02169	#NAME?	11.2801	4.07e-25	5.27e-23	46.2346
chr3:58412118	-3.40029	#NAME?	-11.4004	4.66e-25	5.93e-23	46.2032
chr20:42841716	-2.92431	#NAME?	-11.5526	5.03e-25	6.38e-23	46.1517
chr5:151093059	4.50394	#NAME?	11.2528	4.96e-25	6.3e-23	46.082
chr12:3204256	5.15611	#NAME?	11.2294	5.72e-25	7.23e-23	45.9756
chr3:57572671	-2.97145	#NAME?	-11.4345	6.09e-25	7.62e-23	45.9502
chr20:49091350	-3.30024	#NAME?	-11.3674	6.04e-25	7.59e-23	45.9471
chr4:87918840	-2.9149	#NAME?	-11.3363	6.05e-25	7.59e-23	45.9418
chr11:34683914	6.58896	#NAME?	11.2288	5.89e-25	7.43e-23	45.9363
chr19:36066550	6.50625	#NAME?	11.2297	6.14e-25	7.68e-23	45.8323
chr8:62664558	4.3146	5.40742	11.2031	6.76e-25	8.43e-23	45.8126
chr2:61162035	-4.30183	#NAME?	-11.4119	7e-25	8.71e-23	45.8113
chr19:19701504	-3.33361	#NAME?	-11.4613	7.39e-25	9.15e-23	45.767
chr7:100736387	2.33377	4.66051	11.1961	7.16e-25	8.88e-23	45.7563
chr20:62663957	-3.21223	#NAME?	-11.4692	7.5e-25	9.27e-23	45.7527
chr11:76510248	-3.8919	#NAME?	-11.3574	7.67e-25	9.45e-23	45.7159
chr6:18453625	-3.41124	#NAME?	-11.4542	7.8e-25	9.59e-23	45.7143
chr10:15826243	-3.41609	#NAME?	-11.4367	7.98e-25	9.79e-23	45.689
chr4:38810229	3.57965	3.7082	11.181	8.1e-25	9.91e-23	45.6348
chr16:56971695	-3.54177	#NAME?	-11.4434	8.47e-25	1.04e-22	45.6318
chr16:68228251	-3.01272	#NAME?	-11.3558	8.85e-25	1.08e-22	45.5776
chr3:57572701	-2.70832	#NAME?	-11.3708	9.31e-25	1.13e-22	45.5308
chr8:17920252	-3.67845	#NAME?	-11.4193	9.46e-25	1.15e-22	45.522
chr14:69515939	-2.93461	#NAME?	-11.3746	9.68e-25	1.17e-22	45.4932
chr20:61479343	-3.53005	#NAME?	-11.3287	9.92e-25	1.2e-22	45.4582
chr6:158362726	-3.13688	#NAME?	-11.3955	1.02e-24	1.22e-22	45.4481
chr19:15440462	-3.13043	#NAME?	-11.4478	1.03e-24	1.24e-22	45.4374
chr6:155590022	3.36372	4.17841	11.1548	1e-24	1.21e-22	45.4239
chr15:90628969	-3.86071	#NAME?	-11.2823	1.05e-24	1.25e-22	45.4008
chr20:49197003	-3.65714	#NAME?	-11.4229	1.07e-24	1.28e-22	45.3992
chr3:5254451	-3.48322	#NAME?	-11.4005	1.09e-24	1.3e-22	45.3801
chr4:6997804	-3.17937	#NAME?	-11.4297	1.14e-24	1.35e-22	45.3393
chr2:9551553	-3.42756	#NAME?	-11.4093	1.28e-24	1.52e-22	45.23
chr12:56388740	-3.14434	#NAME?	-11.3042	1.32e-24	1.57e-22	45.1819
chr6:135631236	-3.26056	#NAME?	-11.3459	1.34e-24	1.59e-22	45.1745
chr7:77138265	4.95601	4.00485	11.1143	1.39e-24	1.65e-22	45.0991
chr19:16186629	-3.10493	#NAME?	-11.3313	1.55e-24	1.82e-22	45.0305
chr8:37994064	-2.92776	#NAME?	-11.188	1.56e-24	1.83e-22	45.0009
chr9:112859606	4.62292	#NAME?	11.1164	1.51e-24	1.77e-22	44.9944
chr2:196432395	5.72227	#NAME?	11.1102	1.55e-24	1.82e-22	44.9884
chr20:62663547	-2.93256	#NAME?	-11.2981	1.64e-24	1.91e-22	44.9753
chr19:30632780	3.01122	3.07283	11.0928	1.66e-24	1.94e-22	44.9261
chr18:46563093	-3.04982	#NAME?	-11.183	1.77e-24	2.06e-22	44.8811
chr14:50501607	-3.66782	#NAME?	-11.3689	1.8e-24	2.09e-22	44.8729
chr21:46274302	-3.27433	#NAME?	-11.3294	1.95e-24	2.25e-22	44.8099
chrX:47371342	3.37726	#NAME?	11.0762	1.95e-24	2.25e-22	44.7711
chr4:70628400	4.52584	#NAME?	11.072	2.06e-24	2.38e-22	44.7152
chr12:3204916	4.84369	#NAME?	11.0646	2.14e-24	2.45e-22	44.6811
chr11:76808809	5.8129	#NAME?	11.0726	2.15e-24	2.46e-22	44.6459
chr14:32544237	-3.14263	#NAME?	-11.1339	2.28e-24	2.61e-22	44.6274
chr2:202146918	5.0559	#NAME?	11.0777	2.11e-24	2.43e-22	44.6258
chr1:43833946	-3.32339	#NAME?	-11.2184	2.35e-24	2.67e-22	44.6159
chr13:31727238	-3.60834	#NAME?	-11.3437	2.45e-24	2.79e-22	44.5879
chr3:58411968	-3.27491	#NAME?	-11.1322	2.72e-24	3.09e-22	44.4598
chr1:151623505	5.31919	#NAME?	11.0332	2.76e-24	3.13e-22	44.4302
chr1:1659341	3.23156	4.61697	11.0228	2.94e-24	3.31e-22	44.3662
chr20:42841646	-3.1396	#NAME?	-11.2613	3.06e-24	3.44e-22	44.3625
chr2:157307337	5.14486	#NAME?	11.0403	2.86e-24	3.23e-22	44.3304
chr9:100770710	-3.48539	#NAME?	-11.1741	3.02e-24	3.4e-22	44.3294
chr10:120897626	-3.56903	#NAME?	-11.2304	3.15e-24	3.53e-22	44.3288
chr17:15882457	4.9197	#NAME?	11.0218	3.32e-24	3.71e-22	44.1844
chr2:61160035	-4.15329	#NAME?	-11.1249	3.72e-24	4.14e-22	44.1547
chr3:172049995	-3.55254	#NAME?	-11.202	3.79e-24	4.22e-22	44.1485
chr6:127606090	-3.74046	#NAME?	-11.2017	3.8e-24	4.22e-22	44.1472
chr19:1498786	3.50331	#NAME?	11	3.7e-24	4.13e-22	44.1417
chr11:76808689	5.40669	#NAME?	10.9954	3.83e-24	4.25e-22	44.1055
chr3:149098792	5.06276	5.6564	10.9809	4.12e-24	4.56e-22	44.0314
chr11:71705436	-3.50511	#NAME?	-11.1763	4.33e-24	4.77e-22	44.0187
chr17:62205471	-2.96178	#NAME?	-11.0633	4.33e-24	4.77e-22	43.9987
chr6:36711193	-4.70595	#NAME?	-11.1303	4.38e-24	4.81e-22	43.9983
chr21:46274652	-3.40775	#NAME?	-11.1878	4.52e-24	4.96e-22	43.9743
chr19:36639880	-3.19237	#NAME?	-11.2201	4.99e-24	5.46e-22	43.8836
chr10:72446331	4.46467	6.22981	10.9566	5.02e-24	5.48e-22	43.8377
chr14:50541521	4.12119	5.22674	10.9513	5.24e-24	5.71e-22	43.7956
chr1:87800104	-3.34151	#NAME?	-11.1667	5.5e-24	5.98e-22	43.7835
chr2:192261993	3.41411	4.26535	10.9437	5.57e-24	6.05e-22	43.7345
chr11:34122983	2.66503	2.54121	10.9417	5.66e-24	6.14e-22	43.7188
chr7:138786605	3.72728	#NAME?	10.9426	5.88e-24	6.36e-22	43.6855
chr6:33800928	4.06931	#NAME?	10.9392	5.91e-24	6.38e-22	43.6812
chr2:9550623	-3.5323	#NAME?	-11.1491	6.5e-24	6.99e-22	43.6189
chr1:45099507	-3.3022	#NAME?	-11.078	6.58e-24	7.05e-22	43.5974
chr15:45118045	3.68137	4.35202	10.9263	6.41e-24	6.91e-22	43.5965
chr2:196433815	4.52257	#NAME?	10.9285	6.58e-24	7.05e-22	43.574
chr20:35604426	4.19182	#NAME?	10.9213	6.83e-24	7.3e-22	43.5388
chr13:99105683	-4.12776	#NAME?	-10.9378	7.16e-24	7.64e-22	43.495
chr1:1659301	3.14329	4.64706	10.9111	7.25e-24	7.72e-22	43.4756
chr7:100737057	2.54561	2.54333	10.9102	7.31e-24	7.76e-22	43.4679
chrX:47371372	3.58501	#NAME?	10.9086	7.56e-24	8.02e-22	43.4345
chr4:6758183	4.9939	#NAME?	10.9159	7.62e-24	8.07e-22	43.4059
chr9:71399649	-2.87149	#NAME?	-11.1365	8.77e-24	9.25e-22	43.33
chr17:38521345	3.27995	#NAME?	10.8899	8.8e-24	9.26e-22	43.2891
chr9:95383845	-3.26911	#NAME?	-11.0875	9.13e-24	9.58e-22	43.2823
chr20:57278764	3.24953	#NAME?	10.8974	9.05e-24	9.51e-22	43.2625
chr9:140113431	3.63764	#NAME?	10.9109	8.3e-24	8.77e-22	43.2255
chr10:15826953	-3.4924	#NAME?	-11.1371	1e-23	1.05e-21	43.1982
chr9:3529307	-4.51219	#NAME?	-11.0377	1.11e-23	1.16e-21	43.089
chr4:8471278	-3.2906	#NAME?	-11.008	1.1e-23	1.15e-21	43.0818
chr18:48135277	3.33808	2.8662	10.8566	1.13e-23	1.17e-21	43.0424
chr15:45118095	3.59467	4.54061	10.8533	1.16e-23	1.2e-21	43.016
chr13:41564868	-3.35147	#NAME?	-11.1007	1.23e-23	1.27e-21	42.9953
chr6:35437816	3.85773	#NAME?	10.8685	1.14e-23	1.19e-21	42.9775
chr15:90911754	-4.41066	#NAME?	-10.9067	1.22e-23	1.26e-21	42.9762
chr16:48986395	4.15625	#NAME?	10.8473	1.29e-23	1.33e-21	42.9033
chr18:46565883	-2.67466	#NAME?	-11.0766	1.38e-23	1.42e-21	42.8833
chr10:15827183	-3.56157	#NAME?	-11.0768	1.48e-23	1.51e-21	42.8177
chr8:66644856	-3.89361	#NAME?	-11.0044	1.48e-23	1.51e-21	42.8074
chr2:9548703	-3.38131	#NAME?	-10.8657	1.47e-23	1.51e-21	42.7936
chr17:62205251	-3.40506	#NAME?	-10.9943	1.5e-23	1.54e-21	42.7866
chr13:41565208	-3.26364	#NAME?	-11.0806	1.54e-23	1.56e-21	42.7698
chr6:24707959	-3.24636	#NAME?	-11.0224	1.55e-23	1.58e-21	42.7619
chr17:62204071	-3.49206	#NAME?	-10.8394	1.51e-23	1.54e-21	42.758
chr19:36657091	-3.32047	#NAME?	-10.9643	1.59e-23	1.61e-21	42.7283
chr7:34031477	-3.333	#NAME?	-11.0681	1.63e-23	1.65e-21	42.7203
chr1:200620274	-3.31706	#NAME?	-11.0355	1.65e-23	1.66e-21	42.7066
chr5:67619029	3.66217	#NAME?	10.8167	1.62e-23	1.64e-21	42.6889
chr8:37994114	-3.04975	#NAME?	-10.8978	1.73e-23	1.74e-21	42.6406
chr14:52105968	-3.05605	#NAME?	-11.0659	1.78e-23	1.78e-21	42.6396
chr4:106032341	3.22871	4.08845	10.8044	1.71e-23	1.72e-21	42.6284
chr22:38805594	3.87609	#NAME?	10.8075	1.78e-23	1.78e-21	42.5897
chr20:30744549	-3.48303	#NAME?	-11.0463	1.92e-23	1.92e-21	42.5611
chr2:196433665	4.27657	#NAME?	10.7997	1.86e-23	1.86e-21	42.5544
chr8:126245431	-3.12554	#NAME?	-11.016	2.11e-23	2.09e-21	42.4644
chr1:228274323	-3.19814	#NAME?	-10.9589	2.1e-23	2.08e-21	42.4628
chr17:62205201	-3.39455	#NAME?	-10.9212	2.1e-23	2.08e-21	42.4541
chr2:61160865	-3.99725	#NAME?	-10.8592	2.17e-23	2.14e-21	42.4164
chr12:11997832	-3.16019	#NAME?	-10.9789	2.23e-23	2.21e-21	42.4053
chrX:30635980	2.53723	4.547	10.767	2.31e-23	2.28e-21	42.3325
chr15:90912234	-4.55411	#NAME?	-10.8009	2.35e-23	2.31e-21	42.33
chr13:46737621	4.41661	#NAME?	10.7741	2.33e-23	2.29e-21	42.3264
chr1:237290179	3.43273	#NAME?	10.7595	2.51e-23	2.46e-21	42.2578
chr10:101651422	4.21411	#NAME?	10.7577	2.55e-23	2.49e-21	42.2434
chr12:51157218	-3.34069	#NAME?	-10.9029	2.71e-23	2.64e-21	42.2095
chr16:75339736	-2.89068	#NAME?	-10.9684	2.75e-23	2.67e-21	42.2045
chr9:114809675	-2.8118	#NAME?	-11.0157	2.78e-23	2.7e-21	42.2002
chr11:76330575	3.70453	#NAME?	10.7511	2.69e-23	2.62e-21	42.1908
chr16:56971665	-3.3349	#NAME?	-10.9806	2.85e-23	2.76e-21	42.1687
chr15:71456791	4.00148	#NAME?	10.775	2.47e-23	2.42e-21	42.1646
chr19:36639850	-2.88719	#NAME?	-10.9705	2.88e-23	2.78e-21	42.1564
chr17:29707915	-3.20893	#NAME?	-10.954	2.97e-23	2.86e-21	42.1292
chrX:47370742	3.23209	#NAME?	10.7549	2.84e-23	2.75e-21	42.0883
chr20:35604516	4.16024	4.09359	10.7338	3.02e-23	2.91e-21	42.0695
chr6:135631606	-3.0956	#NAME?	-10.8519	3.13e-23	3.01e-21	42.0608
chr8:56755274	5.03041	#NAME?	10.7361	3.16e-23	3.03e-21	42.0285
chr22:41925640	-3.24567	#NAME?	-10.8968	3.28e-23	3.14e-21	42.0202
chr5:122146006	3.23229	3.90888	10.721	3.35e-23	3.2e-21	41.9686
chrX:99935139	-3.57626	#NAME?	-10.9826	3.56e-23	3.38e-21	41.9586
chr7:100735647	2.96677	2.71777	10.7192	3.4e-23	3.23e-21	41.9546
chr3:133192429	4.91549	#NAME?	10.7331	3.38e-23	3.22e-21	41.9179
chr9:136823488	3.3138	#NAME?	10.718	3.58e-23	3.39e-21	41.9113
chr6:170853658	-3.47117	#NAME?	-10.8831	3.98e-23	3.76e-21	41.8351
chr17:16215041	4.64348	#NAME?	10.7169	3.84e-23	3.64e-21	41.7918
chr6:56758521	3.56075	3.0596	10.698	4.03e-23	3.8e-21	41.787
chr22:36687453	5.15037	#NAME?	10.706	4.11e-23	3.87e-21	41.757
chr3:149098822	4.18837	#NAME?	10.6936	4.26e-23	4e-21	41.738
chr20:10607637	3.50772	#NAME?	10.706	4.37e-23	4.1e-21	41.7108
chr3:120133700	4.80023	#NAME?	10.7007	4.37e-23	4.1e-21	41.665
chr12:123564112	-2.95622	#NAME?	-10.9371	4.83e-23	4.51e-21	41.6535
chr15:90774919	3.84773	#NAME?	10.6845	4.67e-23	4.37e-21	41.6479
chr3:156429419	2.48709	2.47197	10.675	4.84e-23	4.51e-21	41.6062
chr15:71455791	3.78931	#NAME?	10.6741	5.29e-23	4.93e-21	41.5079
chr13:46059010	5.15933	#NAME?	10.6719	5.39e-23	5.01e-21	41.4906
chr3:57572751	-2.71208	#NAME?	-10.8727	5.67e-23	5.25e-21	41.4896
chr10:15824713	-3.16247	#NAME?	-10.7644	5.71e-23	5.28e-21	41.4677
chr12:56389930	-3.14558	#NAME?	-10.6906	5.63e-23	5.22e-21	41.4634
chr13:99417238	-3.22615	#NAME?	-10.8771	6.42e-23	5.93e-21	41.3725
chr8:101903997	3.81053	3.69711	10.6305	6.9e-23	6.35e-21	41.2562
chr12:3204436	5.08628	4.77439	10.6305	6.9e-23	6.35e-21	41.2561
chr11:19882359	4.108	#NAME?	10.6366	6.99e-23	6.42e-21	41.2525
chr1:1659141	3.01514	4.37937	10.6239	7.28e-23	6.67e-21	41.2039
chr9:71399619	-2.70825	#NAME?	-10.8243	7.68e-23	7.02e-21	41.1891
chr17:62204041	-3.57496	#NAME?	-10.6441	7.47e-23	6.83e-21	41.1836
chr6:135684335	4.4965	#NAME?	10.6235	7.92e-23	7.23e-21	41.1132
chr8:22403168	-2.67501	#NAME?	-10.7857	9.12e-23	8.3e-21	41.0205
chr19:56171311	-3.29441	#NAME?	-10.8123	9.22e-23	8.37e-21	41.0086
chr19:41687485	4.07423	#NAME?	10.6052	8.98e-23	8.18e-21	41.0033
chr2:9549263	-3.56495	#NAME?	-10.6578	9.33e-23	8.46e-21	40.9769
chr4:8471028	-2.98189	#NAME?	-10.714	1.01e-22	9.13e-21	40.9107
chr1:167888477	-2.90663	#NAME?	-10.8317	1.1e-22	9.9e-21	40.843
chr6:109783630	-2.64967	#NAME?	-10.7314	1.16e-22	1.04e-20	40.7756
chr5:116157123	2.42692	1.80677	10.5615	1.2e-22	1.07e-20	40.7146
chr17:16214871	4.57954	#NAME?	10.5778	1.16e-22	1.04e-20	40.7103
chr21:46700621	-3.58666	#NAME?	-10.812	1.27e-22	1.13e-20	40.7062
chr20:60882260	3.13639	#NAME?	10.5666	1.22e-22	1.09e-20	40.7037
chr1:226916236	-2.98118	#NAME?	-10.6121	1.25e-22	1.12e-20	40.6847
chr6:158362336	-3.18611	#NAME?	-10.7069	1.29e-22	1.15e-20	40.6756
chr19:15447606	-2.80768	#NAME?	-10.7394	1.33e-22	1.19e-20	40.647
chr1:198993996	3.45962	#NAME?	10.5547	1.34e-22	1.19e-20	40.6103
chr17:38457592	-3.66181	#NAME?	-10.7201	1.38e-22	1.22e-20	40.6092
chr16:56971475	-2.99842	#NAME?	-10.7756	1.42e-22	1.25e-20	40.5941
chr13:46059900	5.03037	4.31968	10.5459	1.35e-22	1.2e-20	40.5928
chr6:135631556	-3.27132	#NAME?	-10.6413	1.41e-22	1.25e-20	40.5769
chr6:74311764	5.06234	#NAME?	10.5439	1.4e-22	1.24e-20	40.5641
chr11:85664009	-2.90578	#NAME?	-10.7429	1.51e-22	1.32e-20	40.5308
chr17:57471979	4.46093	#NAME?	10.5401	1.51e-22	1.32e-20	40.4961
chr19:3178392	-3.62669	#NAME?	-10.7417	1.57e-22	1.38e-20	40.4875
chr17:3630547	4.65148	#NAME?	10.6037	1.01e-22	9.11e-21	40.4784
chr5:138419439	3.34983	#NAME?	10.5237	1.65e-22	1.44e-20	40.3996
chr1:28221528	-3.62761	#NAME?	-10.6562	1.85e-22	1.61e-20	40.3223
chr9:136823298	3.03857	#NAME?	10.5122	1.84e-22	1.61e-20	40.3007
chr6:24700755	-2.8972	#NAME?	-10.5828	1.88e-22	1.64e-20	40.2847
chr9:2803277	-2.9007	#NAME?	-10.7518	2.05e-22	1.79e-20	40.2346
chr10:15826213	-3.42286	#NAME?	-10.7065	2.1e-22	1.82e-20	40.2039
chr5:151148788	-2.94853	#NAME?	-10.6308	2.07e-22	1.8e-20	40.2006
chr20:30744689	-3.16866	#NAME?	-10.6147	2.11e-22	1.83e-20	40.1837
chr22:40932595	4.61328	#NAME?	10.4936	2.09e-22	1.82e-20	40.1718
chr13:41564948	-3.02999	#NAME?	-10.7019	2.24e-22	1.94e-20	40.1419
chr22:41926070	-3.01297	#NAME?	-10.6499	2.34e-22	2.02e-20	40.0849
chr8:37994744	-2.78353	#NAME?	-10.6827	2.37e-22	2.04e-20	40.0808
chr19:14634382	-4.06558	#NAME?	-10.6775	2.39e-22	2.05e-20	40.0767
chr8:62666178	4.37235	3.6119	10.4773	2.34e-22	2.01e-20	40.0562
chr20:57279924	2.99996	#NAME?	10.4713	2.55e-22	2.18e-20	39.9827
chr16:2549047	-3.21634	#NAME?	-10.7008	2.64e-22	2.26e-20	39.9805
chr22:50626010	-3.42255	#NAME?	-10.7013	2.71e-22	2.32e-20	39.9536
chr8:22403228	-2.81206	#NAME?	-10.6175	2.91e-22	2.48e-20	39.8758
chr6:127605960	-3.5868	#NAME?	-10.6026	3.01e-22	2.56e-20	39.837
chr1:156723060	-3.02303	#NAME?	-10.6622	3.11e-22	2.65e-20	39.8197
chr3:196701031	3.76856	#NAME?	10.4429	3.13e-22	2.65e-20	39.7766
chr3:58412888	-2.97434	#NAME?	-10.5654	3.24e-22	2.75e-20	39.7574
chr3:111443226	-3.81947	#NAME?	-10.6084	3.3e-22	2.79e-20	39.7524
chr8:109456367	-3.00452	#NAME?	-10.5413	3.28e-22	2.78e-20	39.748
chr4:8160909	-2.98886	#NAME?	-10.5993	3.35e-22	2.82e-20	39.7341
chr16:56971925	-3.168	#NAME?	-10.6268	3.4e-22	2.86e-20	39.7231
chr9:2790247	-3.08103	#NAME?	-10.5898	3.9e-22	3.28e-20	39.5902
chr10:6021610	-3.35171	#NAME?	-10.5571	3.93e-22	3.3e-20	39.5725
chr11:76810299	4.63719	#NAME?	10.4111	4.02e-22	3.37e-20	39.5294
chr1:246330901	-3.27849	#NAME?	-10.5295	4.27e-22	3.57e-20	39.4873
chr7:6447028	-3.20095	#NAME?	-10.574	4.4e-22	3.67e-20	39.4732
chr1:237243859	2.85707	2.20067	10.4022	4.23e-22	3.54e-20	39.4714
chr20:32668267	-2.71659	#NAME?	-10.6384	4.75e-22	3.96e-20	39.4057
chr20:39828887	-3.13477	#NAME?	-10.5693	4.81e-22	4e-20	39.3855
chr15:90629549	-3.61496	#NAME?	-10.5187	4.87e-22	4.04e-20	39.3669
chr6:33027100	3.93231	#NAME?	10.389	4.88e-22	4.04e-20	39.3442
chr9:3529667	-4.21272	#NAME?	-10.6102	5.18e-22	4.28e-20	39.3241
chr10:72448301	5.62177	#NAME?	10.3879	5.01e-22	4.15e-20	39.3177
chr2:47220807	-3.42547	#NAME?	-10.569	5.25e-22	4.33e-20	39.3008
chr13:99106603	-3.84347	#NAME?	-10.4164	5.29e-22	4.36e-20	39.2598
chr6:127603860	-3.43235	#NAME?	-10.5957	5.59e-22	4.6e-20	39.2459
chr6:158362366	-3.18798	#NAME?	-10.4991	5.52e-22	4.54e-20	39.2421
chr14:50501407	-3.41176	#NAME?	-10.5926	5.72e-22	4.69e-20	39.225
chr9:124093513	-3.47685	#NAME?	-10.4635	5.69e-22	4.67e-20	39.2055
chr17:73056160	-2.90126	#NAME?	-10.5426	5.88e-22	4.79e-20	39.1867
chr9:3529877	-3.87666	#NAME?	-10.5195	5.95e-22	4.84e-20	39.1722
chr5:180257782	2.99959	#NAME?	10.3666	5.82e-22	4.75e-20	39.1705
chr10:105367414	3.39361	2.73804	10.3634	5.75e-22	4.7e-20	39.1697
chr20:47551917	3.53768	#NAME?	10.3647	5.8e-22	4.74e-20	39.1694
chr19:1219662	-3.13213	#NAME?	-10.4235	5.92e-22	4.82e-20	39.1531
chr10:101652152	5.42589	#NAME?	10.3633	5.97e-22	4.84e-20	39.1454
chr5:127267599	-3.27448	#NAME?	-10.4643	6.22e-22	5.03e-20	39.114
chr2:20786706	-3.26524	#NAME?	-10.5186	6.32e-22	5.11e-20	39.1084
chr2:9549183	-3.35856	#NAME?	-10.4094	6.75e-22	5.45e-20	39.0247
chr2:61159355	-3.54475	#NAME?	-10.438	6.92e-22	5.58e-20	39.0131
chr20:30744829	-3.01053	#NAME?	-10.4766	7.06e-22	5.68e-20	39.0017
chr20:30744519	-3.38751	#NAME?	-10.4844	7.18e-22	5.76e-20	38.9862
chr19:1219892	-3.17771	#NAME?	-10.4036	7.06e-22	5.68e-20	38.9802
chr8:100707223	3.12673	#NAME?	10.337	7.21e-22	5.78e-20	38.955
chr15:51876038	3.13983	#NAME?	10.3322	7.63e-22	6.1e-20	38.9047
chr10:72446281	4.07374	5.90262	10.3217	7.98e-22	6.38e-20	38.8463
chr6:35437476	3.45851	#NAME?	10.3293	8.1e-22	6.46e-20	38.8462
chr3:11567873	-2.96451	#NAME?	-10.5407	8.41e-22	6.7e-20	38.8436
chr2:9549473	-3.29011	#NAME?	-10.3921	8.42e-22	6.7e-20	38.817
chr4:103537468	-3.44635	#NAME?	-10.3719	8.47e-22	6.73e-20	38.8114
chr14:50540851	4.42642	#NAME?	10.3151	8.56e-22	6.79e-20	38.7859
chr10:95274307	-3.67064	#NAME?	-10.4781	9.04e-22	7.15e-20	38.7639
chr8:142211767	4.62391	#NAME?	10.3243	8.58e-22	6.8e-20	38.7578
chr22:41917864	-2.96859	#NAME?	-10.524	9.52e-22	7.52e-20	38.7229
chr3:128525583	-3.1147	#NAME?	-10.4376	9.73e-22	7.66e-20	38.6866
chr20:47551887	3.366	#NAME?	10.3006	9.6e-22	7.57e-20	38.674
chr17:79271517	-2.68261	#NAME?	-10.5089	1e-21	7.88e-20	38.6632
chr11:76810229	5.11882	#NAME?	10.2951	1e-21	7.88e-20	38.6313
chr20:391608	-2.9654	#NAME?	-10.5132	1.06e-21	8.32e-20	38.6163
chr3:71016113	-3.01141	#NAME?	-10.5244	1.1e-21	8.63e-20	38.5758
chr11:85556884	-2.93454	#NAME?	-10.414	1.11e-21	8.65e-20	38.5514
chr19:15538624	-3.33481	#NAME?	-10.4679	1.21e-21	9.46e-20	38.4788
chr3:128525104	-2.70022	#NAME?	-10.5021	1.22e-21	9.5e-20	38.4787
chr2:192262313	4.27991	#NAME?	10.2791	1.18e-21	9.2e-20	38.4782
chr22:41921652	-3.49813	#NAME?	-10.3187	1.23e-21	9.52e-20	38.4422
chr9:140113651	3.6466	#NAME?	10.2805	1.21e-21	9.43e-20	38.4228
chr3:185289121	3.27299	#NAME?	10.2716	1.25e-21	9.69e-20	38.4199
chr3:5254551	-3.36229	#NAME?	-10.4805	1.31e-21	1.01e-19	38.4069
chr12:56389970	-3.13762	#NAME?	-10.2904	1.28e-21	9.89e-20	38.3891
chr17:7375756	-3.12307	#NAME?	-10.4377	1.33e-21	1.02e-19	38.3825
chr13:46060050	4.73459	4.22018	10.2566	1.33e-21	1.03e-19	38.3434
chr2:61162855	-3.85012	#NAME?	-10.3369	1.37e-21	1.06e-19	38.3369
chr8:96256282	-3.15222	#NAME?	-10.3943	1.38e-21	1.06e-19	38.334
chr15:45118125	3.46323	#NAME?	10.2544	1.38e-21	1.06e-19	38.3177
chr10:72448271	5.09202	#NAME?	10.2549	1.4e-21	1.07e-19	38.3092
chr22:50326238	-3.26043	#NAME?	-10.4739	1.46e-21	1.12e-19	38.3024
chr16:31135129	3.06317	#NAME?	10.2502	1.43e-21	1.09e-19	38.2847
chr9:98643995	-2.91668	#NAME?	-10.4518	1.53e-21	1.17e-19	38.2561
chr8:95946115	-2.55151	#NAME?	-10.4445	1.57e-21	1.2e-19	38.2275
chr11:14694839	2.72741	#NAME?	10.243	1.56e-21	1.19e-19	38.201
chr12:104716964	5.16341	#NAME?	10.2343	1.61e-21	1.23e-19	38.1623
chr1:24131765	-2.81173	#NAME?	-10.4191	1.75e-21	1.32e-19	38.1221
chr22:39828307	-3.19887	#NAME?	-10.3946	1.78e-21	1.35e-19	38.0977
chr6:29685914	4.35055	#NAME?	10.2248	1.77e-21	1.34e-19	38.0778
chr3:152031548	-2.93619	#NAME?	-10.3776	1.82e-21	1.37e-19	38.0724
chr6:35437776	3.55075	#NAME?	10.2345	1.73e-21	1.32e-19	38.0716
chr13:99840026	-2.63544	#NAME?	-10.4298	1.86e-21	1.39e-19	38.0655
chr7:1077512	5.41868	#NAME?	10.228	1.79e-21	1.35e-19	38.0608
chr22:18176601	-3.12884	#NAME?	-10.3511	1.82e-21	1.37e-19	38.0602
chr11:76330685	3.31593	#NAME?	10.2203	1.83e-21	1.38e-19	38.0432
chr4:8471518	-3.01395	#NAME?	-10.3711	1.92e-21	1.44e-19	38.0283
chr12:123009713	-2.70862	#NAME?	-10.3769	1.98e-21	1.48e-19	37.9855
chr20:30752728	-3.02528	#NAME?	-10.3547	2.01e-21	1.5e-19	37.9805
chr19:15539459	-3.41938	#NAME?	-10.3554	2.05e-21	1.53e-19	37.9576
chr2:61161935	-4.0127	#NAME?	-10.4106	2.2e-21	1.64e-19	37.9027
chr7:6447978	-2.63005	#NAME?	-10.3898	2.17e-21	1.62e-19	37.901
chr3:58412328	-2.86513	#NAME?	-10.3141	2.19e-21	1.63e-19	37.8761
chr17:66043218	2.51629	#NAME?	10.1602	2.93e-21	2.18e-19	37.5765
chrX:99937102	-4.02674	#NAME?	-10.3752	3.11e-21	2.3e-19	37.5645
chr16:66753582	-2.8766	#NAME?	-10.3639	3.19e-21	2.36e-19	37.5266
chr2:43289941	3.79274	3.23592	10.1486	3.1e-21	2.3e-19	37.5117
chr5:154144330	-3.71592	#NAME?	-10.3337	3.56e-21	2.63e-19	37.422
chr19:6513419	4.26521	#NAME?	10.1428	3.48e-21	2.57e-19	37.4109
chr2:47221037	-3.41314	#NAME?	-10.3361	3.7e-21	2.73e-19	37.3895
chr3:145875576	-2.91986	#NAME?	-10.3282	3.82e-21	2.8e-19	37.3554
chr22:40932645	4.79129	#NAME?	10.127	3.73e-21	2.74e-19	37.3388
chr1:112149794	4.61618	#NAME?	10.1363	3.72e-21	2.74e-19	37.3246
chr1:180899499	-2.79811	#NAME?	-10.2138	4e-21	2.93e-19	37.288
chr12:123564142	-2.99367	#NAME?	-10.3066	4.24e-21	3.1e-19	37.2507
chr4:37875799	-3.04034	#NAME?	-10.2006	4.15e-21	3.04e-19	37.2429
chr22:40896498	4.23153	#NAME?	10.1112	4.29e-21	3.13e-19	37.208
chr1:117092526	-4.41106	#NAME?	-10.2734	4.51e-21	3.28e-19	37.1901
chr11:60933499	3.24667	#NAME?	10.1061	4.39e-21	3.2e-19	37.1786
chr1:17968237	-3.01899	#NAME?	-10.2234	4.55e-21	3.31e-19	37.1582
chr4:103554138	-3.01794	#NAME?	-10.2881	4.73e-21	3.43e-19	37.1467
chr7:5663020	-2.94418	#NAME?	-10.323	4.83e-21	3.49e-19	37.1297
chr4:103623284	-3.0917	#NAME?	-10.3025	4.87e-21	3.52e-19	37.117
chr15:89186215	-3.33434	#NAME?	-10.2674	4.84e-21	3.5e-19	37.1091
chr1:160263673	-3.39204	#NAME?	-10.232	4.91e-21	3.54e-19	37.1006
chr14:50361700	3.8014	#NAME?	10.0971	4.71e-21	3.42e-19	37.1004
chr19:15513138	-3.3672	#NAME?	-10.2763	5.03e-21	3.62e-19	37.0869
chr8:126246031	-2.99164	#NAME?	-10.3093	5.19e-21	3.73e-19	37.0628
chr9:139783565	-3.50464	#NAME?	-10.2107	5.25e-21	3.77e-19	37.0282
chr7:1077482	5.03388	#NAME?	10.088	5.23e-21	3.76e-19	37.0162
chr9:139783605	-3.39907	#NAME?	-10.2082	5.35e-21	3.83e-19	37.0099
chr7:836310	-2.92095	#NAME?	-10.1077	5.36e-21	3.84e-19	36.9875
chr22:39825228	-3.14675	#NAME?	-10.2982	5.78e-21	4.12e-19	36.9521
chr17:7375846	-3.13253	#NAME?	-10.2315	5.71e-21	4.07e-19	36.9518
chr5:42991384	4.0426	#NAME?	10.0765	5.53e-21	3.95e-19	36.9426
chr18:46565833	-2.55442	#NAME?	-10.1871	5.72e-21	4.08e-19	36.9327
chr8:17920292	-3.47894	#NAME?	-10.2158	5.82e-21	4.14e-19	36.9299
chr18:56711074	-3.23082	#NAME?	-10.2726	6.07e-21	4.3e-19	36.9055
chr6:158501438	-2.66592	#NAME?	-10.1994	5.98e-21	4.25e-19	36.8919
chr5:142401872	-2.54618	#NAME?	-10.1987	6.02e-21	4.27e-19	36.8864
chr9:136823388	3.47575	#NAME?	10.0619	6.3e-21	4.45e-19	36.832
chr3:5254191	-3.02347	#NAME?	-10.1053	6.72e-21	4.75e-19	36.7711
chr19:30633120	3.15525	#NAME?	10.0518	6.81e-21	4.81e-19	36.7475
chr5:151148988	-2.70446	#NAME?	-10.2402	7.1e-21	5e-19	36.7362
chr13:46060130	4.88789	#NAME?	10.049	6.85e-21	4.82e-19	36.7323
chr2:54713654	3.88835	#NAME?	10.0457	7.27e-21	5.11e-19	36.6943
chr19:15447376	-2.71597	#NAME?	-10.1199	7.34e-21	5.15e-19	36.68
chr14:50362490	3.60215	4.28726	10.0378	7.34e-21	5.15e-19	36.6631
chr2:61159075	-3.75235	#NAME?	-10.0669	7.48e-21	5.23e-19	36.6613
chr10:8911683	3.25932	3.61008	10.0336	7.59e-21	5.3e-19	36.6309
chr3:16361959	-2.95872	#NAME?	-10.2454	8.04e-21	5.61e-19	36.6265
chr22:41921612	-3.36508	#NAME?	-10.0951	7.86e-21	5.48e-19	36.6198
chr1:87800264	-3.18911	#NAME?	-10.1982	8.28e-21	5.77e-19	36.5945
chr7:910653	-2.73927	#NAME?	-10.14	8.71e-21	6.05e-19	36.5355
chr11:16778538	2.7151	#NAME?	10.0214	8.62e-21	5.99e-19	36.5238
chr7:73900396	-2.95357	#NAME?	-10.0571	9.18e-21	6.37e-19	36.4538
chr16:31133399	3.00511	#NAME?	10.0113	9.32e-21	6.46e-19	36.4467
chr8:100706863	3.42602	#NAME?	10.0173	9.36e-21	6.48e-19	36.4368
chr20:57278884	2.87171	#NAME?	10.0126	9.38e-21	6.48e-19	36.4333
chr6:29685784	4.07488	#NAME?	10.0081	9.56e-21	6.6e-19	36.4223
chrX:30621891	3.58851	4.95958	9.99433	1.03e-20	7.09e-19	36.3316
chr3:71017613	-3.23266	#NAME?	-10.1876	1.26e-20	8.67e-19	36.1775
chr12:56389560	-2.64266	#NAME?	-10.0274	1.34e-20	9.21e-19	36.0854
chr12:116525431	-2.74192	#NAME?	-10.141	1.43e-20	9.83e-19	36.0452
chr21:45597126	-3.58202	#NAME?	-10.1081	1.57e-20	1.08e-18	35.9598
chr4:39605077	-2.7055	#NAME?	-10.1524	1.58e-20	1.09e-18	35.9597
chr19:5116181	-3.21208	#NAME?	-10.1017	1.86e-20	1.27e-18	35.8008
chr19:1589601	-3.7656	#NAME?	-9.97905	1.83e-20	1.25e-18	35.7897
chr1:89569738	3.64159	#NAME?	9.92562	1.87e-20	1.27e-18	35.7663
chr12:1926884	3.72798	#NAME?	9.91514	1.93e-20	1.31e-18	35.7252
chr14:105545062	4.79544	#NAME?	9.9162	2.01e-20	1.36e-18	35.6954
chr2:61160795	-3.78746	#NAME?	-10.0022	2.06e-20	1.4e-18	35.6791
chr3:185257420	-3.20361	#NAME?	-10.0249	2.1e-20	1.42e-18	35.6726
chr17:27528983	3.73333	#NAME?	9.92426	1.95e-20	1.33e-18	35.6715
chr14:52105428	-2.83414	#NAME?	-10.0402	2.1e-20	1.42e-18	35.6589
chr1:150753720	3.84024	3.0742	9.90297	2.08e-20	1.41e-18	35.6374
chr5:54722087	-2.68152	#NAME?	-10.0562	2.3e-20	1.55e-18	35.5748
chr4:26928236	3.3787	#NAME?	9.89791	2.27e-20	1.54e-18	35.5724
chr6:33277865	-3.0544	#NAME?	-10.0964	2.44e-20	1.64e-18	35.5407
chr14:50541311	4.4618	4.92647	9.88818	2.33e-20	1.57e-18	35.5253
chr15:71471776	3.41631	#NAME?	9.89125	2.43e-20	1.64e-18	35.5079
chr2:54279277	-2.32098	#NAME?	-10.0208	2.48e-20	1.66e-18	35.4962
chr11:86443934	3.86948	#NAME?	9.88967	2.5e-20	1.68e-18	35.4654
chr1:87799824	-3.0782	#NAME?	-10.0403	2.65e-20	1.77e-18	35.4555
chr7:37333137	2.73951	3.41778	9.87565	2.57e-20	1.72e-18	35.4304
chr20:56063167	2.62434	#NAME?	9.8743	2.68e-20	1.79e-18	35.4097
chr17:46026444	3.59087	#NAME?	9.87841	2.73e-20	1.82e-18	35.381
chr3:196693282	-3.28945	#NAME?	-10.0075	2.86e-20	1.91e-18	35.3726
chr13:46058860	4.99795	#NAME?	9.87549	2.79e-20	1.86e-18	35.3592
chr18:61532935	3.02333	#NAME?	9.86289	2.93e-20	1.95e-18	35.3236
chr21:45307116	-3.18324	#NAME?	-9.99158	3.01e-20	2e-18	35.322
chr18:12874962	3.63658	#NAME?	9.86232	2.99e-20	1.98e-18	35.3085
chr20:30743739	-3.31903	#NAME?	-10.0091	3.33e-20	2.2e-18	35.2286
chr5:116157093	2.19426	#NAME?	9.84936	3.2e-20	2.12e-18	35.228
chr8:95651835	-3.85957	#NAME?	-9.9192	3.34e-20	2.21e-18	35.2118
chr15:71456971	3.73084	#NAME?	9.85823	3.23e-20	2.14e-18	35.1789
chr7:100735437	2.73811	2.83533	9.84038	3.37e-20	2.22e-18	35.1637
chr1:110890049	-3.09176	#NAME?	-9.88622	3.69e-20	2.43e-18	35.0881
chr6:158377029	-2.91141	#NAME?	-9.99355	4.01e-20	2.63e-18	35.0481
chr20:10608507	3.42593	#NAME?	9.83082	3.93e-20	2.58e-18	35.0253
chr20:30709074	3.7285	#NAME?	9.82203	3.94e-20	2.59e-18	35.0219
chr5:54717050	-2.71375	#NAME?	-9.96146	4.02e-20	2.63e-18	35.0219
chr15:90397058	4.63892	3.77292	9.81918	3.97e-20	2.6e-18	35.0037
chr3:69971474	-2.79807	#NAME?	-10.0251	4.2e-20	2.75e-18	35.0024
chr17:858893	-2.83219	#NAME?	-9.97142	4.39e-20	2.87e-18	34.9576
chr3:42686915	-2.59679	#NAME?	-10.0034	4.44e-20	2.89e-18	34.9362
chr8:41816441	-2.76742	#NAME?	-10.0119	4.62e-20	3.01e-18	34.9083
chr4:41453221	-2.75794	#NAME?	-9.97739	4.85e-20	3.16e-18	34.8629
chr18:60578833	2.93764	#NAME?	9.79128	5.07e-20	3.29e-18	34.7849
chr2:61159045	-3.59763	#NAME?	-9.81813	5.09e-20	3.31e-18	34.7764
chr1:159808327	-3.05187	#NAME?	-9.96651	5.65e-20	3.66e-18	34.7074
chr15:90911724	-4.05041	#NAME?	-9.81268	5.68e-20	3.68e-18	34.671
chr10:101652122	5.18066	#NAME?	9.77476	5.75e-20	3.72e-18	34.6609
chr7:6447578	-2.43172	#NAME?	-9.96802	5.88e-20	3.8e-18	34.6603
chr18:12887607	-3.04151	#NAME?	-9.95157	5.99e-20	3.85e-18	34.6554
chr17:62658396	-3.67051	#NAME?	-9.92417	5.92e-20	3.81e-18	34.6548
chr6:29697908	-3.24798	#NAME?	-9.8769	5.93e-20	3.82e-18	34.6324
chr1:117092726	-4.26297	#NAME?	-9.95863	6.29e-20	4.03e-18	34.614
chr5:42991244	3.9709	#NAME?	9.76911	5.91e-20	3.81e-18	34.6118
chr1:150753620	3.71734	3.0001	9.76649	5.94e-20	3.82e-18	34.6067
chr14:50541191	5.19169	#NAME?	9.76807	6.14e-20	3.94e-18	34.6014
chr9:98645915	-2.56903	#NAME?	-9.96505	6.31e-20	4.04e-18	34.5908
chr1:101551633	-2.74468	#NAME?	-9.93611	6.39e-20	4.09e-18	34.5838
chr1:212386973	-2.69955	#NAME?	-9.93924	6.56e-20	4.19e-18	34.56
chr9:100770650	-3.08369	#NAME?	-9.87571	6.78e-20	4.32e-18	34.5276
chr22:40934175	5.84555	#NAME?	9.75642	6.82e-20	4.34e-18	34.4984
chr4:70627410	3.63209	#NAME?	9.75355	6.76e-20	4.31e-18	34.4923
chr20:30752808	-2.88483	#NAME?	-9.91562	7.07e-20	4.49e-18	34.4905
chr10:120898626	-3.13132	#NAME?	-9.93535	7.08e-20	4.49e-18	34.4857
chr14:50540981	4.71206	#NAME?	9.74999	7.05e-20	4.48e-18	34.4662
chr1:43835796	-2.98171	#NAME?	-9.77042	7.08e-20	4.49e-18	34.4404
chr17:80052197	-3.65999	#NAME?	-9.89588	7.98e-20	5.05e-18	34.3719
chr12:3204226	4.93367	#NAME?	9.73174	7.98e-20	5.05e-18	34.3386
chr13:99106963	-3.61063	#NAME?	-9.76428	8.05e-20	5.08e-18	34.3278
chr12:123009563	-2.78786	#NAME?	-9.91464	8.43e-20	5.32e-18	34.3228
chr6:34215821	-2.70973	#NAME?	-9.90098	8.86e-20	5.56e-18	34.2724
chr3:119387209	-2.70049	#NAME?	-9.79699	8.5e-20	5.35e-18	34.2712
chr3:52586289	-2.66439	#NAME?	-9.88218	8.81e-20	5.54e-18	34.266
chr19:42735689	2.18266	1.27774	9.71849	8.57e-20	5.39e-18	34.2461
chr16:66753782	-2.53181	#NAME?	-9.84159	9.28e-20	5.82e-18	34.1967
chr4:87917610	3.96531	#NAME?	9.71356	9.45e-20	5.92e-18	34.1791
chr6:155582511	-3.13912	#NAME?	-9.74526	9.94e-20	6.22e-18	34.1225
chr5:133297351	-2.91673	#NAME?	-9.88809	1.05e-19	6.53e-18	34.1114
chr1:87800954	-3.09985	#NAME?	-9.82734	1.05e-19	6.56e-18	34.0934
chr7:100735377	2.83486	#NAME?	9.69639	1.03e-19	6.43e-18	34.0786
chr9:3529527	-3.52204	#NAME?	-9.88349	1.11e-19	6.87e-18	34.0474
chrX:99935029	-3.13052	#NAME?	-9.88412	1.1e-19	6.85e-18	34.0412
chr5:154133548	-2.63542	#NAME?	-9.79724	1.09e-19	6.78e-18	34.0336
chr1:24131735	-2.70272	#NAME?	-9.87744	1.13e-19	6.99e-18	34.028
chr10:73636236	4.06202	#NAME?	9.69113	1.1e-19	6.85e-18	34.0269
chr8:29966360	-2.76121	#NAME?	-9.70952	1.09e-19	6.77e-18	34.0174
chrX:47370542	3.02754	#NAME?	9.69275	1.12e-19	6.96e-18	33.9982
chr1:24132075	-2.72865	#NAME?	-9.86934	1.17e-19	7.2e-18	33.9938
chr4:152135273	4.14865	#NAME?	9.69	1.15e-19	7.09e-18	33.9778
chr6:43587682	2.50763	#NAME?	9.68063	1.16e-19	7.16e-18	33.9607
chr2:9551013	-2.95165	#NAME?	-9.85858	1.23e-19	7.59e-18	33.9406
chr2:8808637	-3.23998	#NAME?	-9.85711	1.25e-19	7.66e-18	33.9302
chr20:30743789	-3.00497	#NAME?	-9.83559	1.26e-19	7.76e-18	33.9115
chr10:72448151	4.35969	#NAME?	9.67044	1.25e-19	7.7e-18	33.8845
chr22:18188319	-2.67327	#NAME?	-9.76675	1.31e-19	8.05e-18	33.85
chr16:66594005	-3.79476	#NAME?	-9.79898	1.35e-19	8.28e-18	33.84
chr22:40932715	5.24026	#NAME?	9.66567	1.36e-19	8.32e-18	33.8232
chr3:16362259	-3.05371	#NAME?	-9.80006	1.5e-19	9.14e-18	33.744
chr17:15334236	-3.1131	#NAME?	-9.73408	1.58e-19	9.61e-18	33.6896
chr4:103537188	-3.16263	#NAME?	-9.73258	1.56e-19	9.54e-18	33.6872
chr5:54716600	-2.56214	#NAME?	-9.79559	1.58e-19	9.62e-18	33.6796
chr20:30743099	-3.05248	#NAME?	-9.83011	1.71e-19	1.04e-17	33.6323
chr4:8472048	-2.81991	#NAME?	-9.75953	1.73e-19	1.05e-17	33.6065
chr22:40896798	4.43997	4.89167	9.6316	1.66e-19	1.01e-17	33.5957
chr19:36634670	-3.126	#NAME?	-9.74265	1.73e-19	1.05e-17	33.5929
chr6:170847718	-2.48284	#NAME?	-9.75418	1.73e-19	1.05e-17	33.5867
chr3:58409991	-3.09794	#NAME?	-9.74521	1.77e-19	1.07e-17	33.5729
chr22:41627565	-2.99119	#NAME?	-9.76295	1.8e-19	1.09e-17	33.5614
chr10:15826863	-3.00989	#NAME?	-9.81295	1.93e-19	1.16e-17	33.503
chr7:77138335	4.54175	#NAME?	9.6196	1.87e-19	1.13e-17	33.5022
chr13:99840056	-2.60207	#NAME?	-9.81003	1.97e-19	1.18e-17	33.4825
chr1:17964081	-2.95524	#NAME?	-9.68244	1.92e-19	1.16e-17	33.4792
chr6:39645601	2.66235	#NAME?	9.61589	1.93e-19	1.16e-17	33.4746
chr9:140112061	3.30798	#NAME?	9.6191	1.99e-19	1.2e-17	33.4394
chr4:8160849	-2.90912	#NAME?	-9.71744	2.08e-19	1.25e-17	33.3993
chr17:18230801	3.05924	#NAME?	9.60875	2.12e-19	1.27e-17	33.3772
chr9:134232331	3.06058	#NAME?	9.61406	2.07e-19	1.24e-17	33.3726
chr10:6020900	-3.01236	#NAME?	-9.68873	2.33e-19	1.39e-17	33.2848
chr9:139783775	-3.32968	#NAME?	-9.65565	2.43e-19	1.45e-17	33.2502
chr3:11528541	4.14069	5.07895	9.58514	2.36e-19	1.41e-17	33.2493
chr4:8161619	-3.11917	#NAME?	-9.60058	2.55e-19	1.52e-17	33.18
chr11:65053722	-2.81084	#NAME?	-9.76475	2.73e-19	1.62e-17	33.1784
chr9:3529557	-3.69187	#NAME?	-9.71826	2.77e-19	1.64e-17	33.1403
chr10:72447971	4.67548	3.19555	9.56733	2.7e-19	1.61e-17	33.1167
chr15:71456301	3.77474	#NAME?	9.57274	2.79e-19	1.65e-17	33.112
chr18:12875202	2.9787	2.42471	9.56617	2.73e-19	1.62e-17	33.1082
chr5:180257332	2.97012	#NAME?	9.56484	2.87e-19	1.7e-17	33.0894
chr11:60933299	2.92385	#NAME?	9.56342	2.82e-19	1.67e-17	33.0875
chr4:109330504	3.35277	#NAME?	9.56268	2.84e-19	1.68e-17	33.082
chr2:9423288	-2.42128	#NAME?	-9.72492	2.94e-19	1.74e-17	33.0709
chr9:140111761	3.04828	#NAME?	9.56722	2.99e-19	1.76e-17	33.0527
chr10:75982076	-2.78023	#NAME?	-9.69299	3.05e-19	1.8e-17	33.0514
chr3:58419924	-2.85461	#NAME?	-9.65928	3.07e-19	1.8e-17	33.0175
chr20:399224	-2.1274	#NAME?	-9.71487	3.24e-19	1.9e-17	32.9903
chr14:74388610	-2.59468	#NAME?	-9.72897	3.28e-19	1.92e-17	32.9807
chr11:129718148	3.60855	2.81655	9.54888	3.11e-19	1.82e-17	32.9796
chr1:200613935	-3.16996	#NAME?	-9.61511	3.23e-19	1.89e-17	32.972
chr15:63390954	3.64768	#NAME?	9.54613	3.26e-19	1.91e-17	32.957
chr8:37969161	-2.53858	#NAME?	-9.70944	3.68e-19	2.14e-17	32.8654
chr10:73980012	2.97067	#NAME?	9.53917	3.59e-19	2.1e-17	32.8652
chr4:96181558	2.72424	2.56281	9.53276	3.51e-19	2.05e-17	32.8599
chr17:62642308	-3.24493	#NAME?	-9.68697	3.7e-19	2.15e-17	32.8563
chr3:152031518	-2.58668	#NAME?	-9.71226	3.7e-19	2.15e-17	32.8514
chr19:40487888	2.39782	#NAME?	9.53118	3.6e-19	2.1e-17	32.8484
chr2:61162445	-3.49313	#NAME?	-9.57571	3.59e-19	2.1e-17	32.847
chr3:185280941	3.06823	#NAME?	9.53349	3.75e-19	2.17e-17	32.8234
chr5:79434880	3.52911	#NAME?	9.5232	3.93e-19	2.28e-17	32.7818
chr3:42687105	-2.72327	#NAME?	-9.65602	3.99e-19	2.31e-17	32.7785
chr3:16362049	-2.97492	#NAME?	-9.67739	4.05e-19	2.34e-17	32.7678
chr8:124162898	-2.62761	#NAME?	-9.6937	4.22e-19	2.43e-17	32.7425
chr9:124093083	-3.17879	#NAME?	-9.64149	4.17e-19	2.4e-17	32.721
chr1:172958234	2.74118	1.9879	9.51282	4.08e-19	2.35e-17	32.712
chr1:1659791	2.7128	#NAME?	9.50518	4.38e-19	2.52e-17	32.6559
chr8:126245241	-2.86132	#NAME?	-9.63552	4.53e-19	2.61e-17	32.6522
chr9:33424053	4.01781	#NAME?	9.50422	4.54e-19	2.61e-17	32.6418
chr3:11604729	-2.65699	#NAME?	-9.66581	4.71e-19	2.7e-17	32.6231
chr9:124093253	-3.03534	#NAME?	-9.55282	4.55e-19	2.61e-17	32.6179
chr8:94830715	-2.84956	#NAME?	-9.67684	4.76e-19	2.72e-17	32.6146
chr3:63890513	-2.45811	#NAME?	-9.66542	4.83e-19	2.76e-17	32.5869
chr5:176933751	-2.59034	#NAME?	-9.65261	4.95e-19	2.82e-17	32.5721
chr4:70628200	3.74844	#NAME?	9.49375	4.84e-19	2.77e-17	32.5697
chr8:142211907	4.50959	#NAME?	9.49608	4.96e-19	2.83e-17	32.5491
chr13:41563888	-3.30916	#NAME?	-9.64197	5.12e-19	2.91e-17	32.5484
chr8:101937397	-3.12575	#NAME?	-9.62835	5.18e-19	2.95e-17	32.5394
chr19:17345705	-3.19175	#NAME?	-9.5777	5.26e-19	2.99e-17	32.5081
chr18:60578483	3.5828	#NAME?	9.48882	5.24e-19	2.98e-17	32.5038
chr10:95236104	-2.86568	#NAME?	-9.53702	5.11e-19	2.91e-17	32.5027
chr15:90629349	-3.1178	#NAME?	-9.57937	5.3e-19	3e-17	32.4918
chr4:37876319	-3.22342	#NAME?	-9.64113	5.37e-19	3.04e-17	32.4912
chr18:61532575	3.11383	#NAME?	9.48173	5.3e-19	3e-17	32.4692
chr11:69819122	-2.91085	#NAME?	-9.60584	5.62e-19	3.17e-17	32.4412
chr13:41564898	-2.87491	#NAME?	-9.6057	5.62e-19	3.17e-17	32.4402
chr3:5230823	-2.93144	#NAME?	-9.62021	5.73e-19	3.23e-17	32.4355
chr1:243418760	-2.67882	#NAME?	-9.57969	5.59e-19	3.15e-17	32.4277
chr8:102503995	4.18292	#NAME?	9.47421	5.53e-19	3.12e-17	32.4269
chr5:176933781	-2.49353	#NAME?	-9.64906	5.94e-19	3.34e-17	32.3983
chr11:62654160	-3.38361	#NAME?	-9.49661	5.99e-19	3.36e-17	32.3681
chr20:49196603	-2.81268	#NAME?	-9.62179	6.17e-19	3.46e-17	32.355
chr1:160263783	-3.27938	#NAME?	-9.57638	6.42e-19	3.6e-17	32.3182
chr12:56388920	-2.8558	#NAME?	-9.53178	6.5e-19	3.63e-17	32.2861
chr13:41530537	3.56747	3.22531	9.4522	6.44e-19	3.6e-17	32.2634
chr19:49672593	-2.58222	#NAME?	-9.57186	6.77e-19	3.78e-17	32.2566
chr20:30740478	-3.08593	#NAME?	-9.63128	6.89e-19	3.84e-17	32.2523
chr3:194937192	-2.58305	#NAME?	-9.59478	7.03e-19	3.91e-17	32.2361
chr7:74022515	-2.40723	#NAME?	-9.49792	6.72e-19	3.75e-17	32.2335
chr2:40462971	-2.89259	#NAME?	-9.6201	7.13e-19	3.96e-17	32.2275
chr19:18116002	3.35147	#NAME?	9.44523	7.07e-19	3.93e-17	32.2078
chr2:178111389	-2.91913	#NAME?	-9.61849	7.72e-19	4.28e-17	32.1515
chr9:2789997	-2.79164	#NAME?	-9.54096	7.41e-19	4.11e-17	32.1505
chr1:24682448	-2.67683	#NAME?	-9.61059	7.8e-19	4.32e-17	32.1294
chr15:60640108	3.51869	#NAME?	9.43371	7.6e-19	4.22e-17	32.1274
chr15:84125060	-4.18027	#NAME?	-9.46264	8.07e-19	4.46e-17	32.0649
chr9:124104406	-2.85573	#NAME?	-9.59309	8.27e-19	4.57e-17	32.0579
chr8:48504269	2.87977	#NAME?	9.41681	8.63e-19	4.76e-17	32.0032
chr9:124093323	-2.93133	#NAME?	-9.50629	8.86e-19	4.89e-17	31.9719
chr11:6411422	-2.71768	#NAME?	-9.50208	8.98e-19	4.94e-17	31.9588
chr7:55610240	-2.63242	#NAME?	-9.54876	9.19e-19	5.06e-17	31.947
chr11:129962226	4.67761	#NAME?	9.40338	9.54e-19	5.24e-17	31.9046
chr1:42320690	3.09574	#NAME?	9.40228	9.49e-19	5.22e-17	31.8968
chr20:60863967	-2.7779	#NAME?	-9.56579	1.03e-18	5.61e-17	31.8695
chr17:80052387	-3.46927	#NAME?	-9.52042	1.02e-18	5.59e-17	31.8657
chr1:153578977	3.969	#NAME?	9.40148	9.94e-19	5.45e-17	31.8647
chr10:15826083	-3.13789	#NAME?	-9.52249	1.03e-18	5.61e-17	31.8506
chr8:126245281	-2.42549	#NAME?	-9.513	1.02e-18	5.57e-17	31.8437
chr8:126246061	-2.84308	#NAME?	-9.56155	1.13e-18	6.16e-17	31.7769
chr10:127745738	2.95539	#NAME?	9.38279	1.11e-18	6.07e-17	31.7534
chr5:133893779	3.20322	#NAME?	9.38193	1.15e-18	6.26e-17	31.7345
chr3:128525613	-2.97537	#NAME?	-9.48568	1.15e-18	6.25e-17	31.7345
chr3:196693322	-3.10308	#NAME?	-9.48192	1.18e-18	6.4e-17	31.7193
chr10:15826483	-3.01895	#NAME?	-9.49154	1.16e-18	6.32e-17	31.7093
chr4:70627310	3.51625	#NAME?	9.37776	1.16e-18	6.28e-17	31.7039
chr15:75180516	3.93743	#NAME?	9.37337	1.21e-18	6.56e-17	31.6811
chr15:45150435	-3.71799	#NAME?	-9.48972	1.25e-18	6.75e-17	31.6672
chrX:99934529	-3.08895	#NAME?	-9.48117	1.25e-18	6.78e-17	31.6358
chr20:42826669	-3.4571	#NAME?	-9.41563	1.27e-18	6.87e-17	31.6332
chr1:179105489	3.26994	#NAME?	9.36601	1.24e-18	6.74e-17	31.6304
chr8:66644616	-3.21564	#NAME?	-9.47798	1.31e-18	7.05e-17	31.6088
chr8:42155106	-2.45129	#NAME?	-9.52711	1.32e-18	7.12e-17	31.5964
chr5:133297161	-3.30781	#NAME?	-9.47848	1.35e-18	7.28e-17	31.5958
chr3:196700951	2.88054	3.21021	9.35972	1.29e-18	6.94e-17	31.5821
chr15:90398398	5.53733	#NAME?	9.3597	1.36e-18	7.3e-17	31.5724
chr1:158987500	-2.59904	#NAME?	-9.52175	1.37e-18	7.37e-17	31.5721
chr15:90629489	-3.40057	#NAME?	-9.46164	1.39e-18	7.46e-17	31.5579
chr10:73636056	4.05917	#NAME?	9.35379	1.4e-18	7.5e-17	31.538
chr1:33822044	3.16041	4.56703	9.34625	1.42e-18	7.62e-17	31.4832
chr11:82869723	3.04472	#NAME?	9.34367	1.49e-18	7.97e-17	31.4669
chr7:910353	-2.72605	#NAME?	-9.49757	1.63e-18	8.68e-17	31.4147
chr16:31135249	2.83824	#NAME?	9.33523	1.57e-18	8.36e-17	31.4048
chr7:6447948	-2.45117	#NAME?	-9.44604	1.62e-18	8.61e-17	31.3867
chr9:2790137	-2.77298	#NAME?	-9.4195	1.61e-18	8.58e-17	31.3847
chr1:200620584	-3.01328	#NAME?	-9.47919	1.71e-18	9.08e-17	31.3548
chr5:54717160	-2.46995	#NAME?	-9.4511	1.68e-18	8.94e-17	31.3511
chr9:100844878	2.92618	#NAME?	9.32405	1.75e-18	9.28e-17	31.321
chr16:66593945	-3.53584	#NAME?	-9.48769	1.79e-18	9.48e-17	31.3144
chr14:105552742	-3.07098	#NAME?	-9.49805	1.81e-18	9.59e-17	31.304
chr9:124089280	-2.9373	#NAME?	-9.38655	1.82e-18	9.63e-17	31.2606
chr7:836280	-2.57987	#NAME?	-9.38562	1.86e-18	9.84e-17	31.2526
chr9:35071120	-2.93667	#NAME?	-9.37913	1.92e-18	1.01e-16	31.2342
chr8:42156456	-2.54521	#NAME?	-9.48807	1.94e-18	1.02e-16	31.2216
chr7:27212752	-3.30215	#NAME?	-9.43462	2e-18	1.05e-16	31.1941
chr3:184051973	2.53893	#NAME?	9.30657	1.94e-18	1.02e-16	31.1799
chr6:33778398	2.11947	1.592	9.303	1.97e-18	1.04e-16	31.1662
chr3:58410021	-2.90145	#NAME?	-9.39394	2.08e-18	1.09e-16	31.151
chr3:192352763	-3.24882	#NAME?	-9.44832	2.13e-18	1.11e-16	31.151
chr20:32437700	-2.9938	#NAME?	-9.35968	2.07e-18	1.09e-16	31.1434
chr1:17967027	-3.34327	#NAME?	-9.37908	2.09e-18	1.09e-16	31.1429
chr14:50501277	-3.03217	#NAME?	-9.46969	2.16e-18	1.13e-16	31.1397
chr1:33822144	2.94387	4.3488	9.29402	2.1e-18	1.1e-16	31.1005
chr5:176965358	-3.19579	#NAME?	-9.39866	2.36e-18	1.23e-16	31.0519
chr12:56388960	-2.44608	#NAME?	-9.3227	2.27e-18	1.19e-16	31.0355
chr12:112190413	-2.57597	#NAME?	-9.39018	2.37e-18	1.24e-16	31.0354
chr12:48529586	-2.64157	#NAME?	-9.44445	2.43e-18	1.26e-16	31.0257
chr14:50499897	-3.16169	#NAME?	-9.43244	2.48e-18	1.29e-16	31.0016
chr19:15539429	-3.06531	#NAME?	-9.35776	2.56e-18	1.33e-16	30.9432
chr19:56170901	-3.09589	#NAME?	-9.39811	2.65e-18	1.38e-16	30.9406
chr6:28881355	-2.7122	#NAME?	-9.41326	2.73e-18	1.41e-16	30.9068
chr15:89678471	2.53277	2.70698	9.26497	2.61e-18	1.36e-16	30.8881
chr10:15824673	-2.9432	#NAME?	-9.31059	2.71e-18	1.4e-16	30.8789
chr6:158363316	-2.62982	#NAME?	-9.29288	2.7e-18	1.4e-16	30.861
chr3:11604699	-2.78685	#NAME?	-9.40824	2.83e-18	1.46e-16	30.8599
chr19:39211185	-3.9937	#NAME?	-9.33187	2.89e-18	1.49e-16	30.8352
chr12:111008583	3.88982	#NAME?	9.25715	2.91e-18	1.5e-16	30.8272
chr22:39828237	-2.97543	#NAME?	-9.39529	2.98e-18	1.53e-16	30.8075
chr13:52340501	2.57089	#NAME?	9.25255	2.9e-18	1.5e-16	30.7854
chr19:15513458	-3.14468	#NAME?	-9.4018	3.02e-18	1.55e-16	30.782
chr20:33853475	-2.58756	#NAME?	-9.2584	2.92e-18	1.5e-16	30.7789
chr7:37333237	2.64173	3.55856	9.24991	2.92e-18	1.5e-16	30.7782
chr4:26929016	2.3326	1.84489	9.2479	2.96e-18	1.52e-16	30.7635
chr4:103554038	-2.66698	#NAME?	-9.34701	3.18e-18	1.63e-16	30.7481
chr8:42380486	-2.22327	#NAME?	-9.3652	3.17e-18	1.62e-16	30.7427
chr9:2789917	-2.73263	#NAME?	-9.41281	3.23e-18	1.65e-16	30.7209
chr10:112526470	3.62345	#NAME?	9.23933	3.24e-18	1.66e-16	30.7062
chr20:42826639	-3.49099	#NAME?	-9.28981	3.3e-18	1.69e-16	30.7001
chr3:185280911	3.25707	#NAME?	9.23126	3.57e-18	1.82e-16	30.624
chr11:6411382	-2.70496	#NAME?	-9.33972	3.6e-18	1.83e-16	30.6162
chr7:5460558	-3.51989	#NAME?	-9.28378	3.55e-18	1.81e-16	30.5998
chr9:139695871	-2.98387	#NAME?	-9.25544	3.61e-18	1.84e-16	30.5773
chr10:82293349	3.85787	#NAME?	9.22029	3.68e-18	1.87e-16	30.566
chr19:5115871	-2.73858	#NAME?	-9.36506	4e-18	2.03e-16	30.5217
chr1:65302228	-2.74721	#NAME?	-9.37402	4.16e-18	2.11e-16	30.5079
chr10:75982106	-3.06621	#NAME?	-9.31169	4.24e-18	2.15e-16	30.476
chr6:157393364	-2.57674	#NAME?	-9.34164	4.28e-18	2.16e-16	30.4649
chr3:16362019	-2.96971	#NAME?	-9.37072	4.34e-18	2.19e-16	30.4564
chr10:6021350	-3.03297	#NAME?	-9.26709	4.2e-18	2.13e-16	30.4368
chr9:36153046	-3.23458	#NAME?	-9.33093	4.28e-18	2.16e-16	30.4353
chr10:114308275	3.06959	5.11103	9.20281	4.14e-18	2.1e-16	30.4351
chr4:15793910	4.50081	#NAME?	9.20822	4.29e-18	2.17e-16	30.4259
chr6:33277585	-3.54135	#NAME?	-9.32516	4.54e-18	2.29e-16	30.414
chr20:48539151	3.00036	2.53082	9.19206	4.48e-18	2.26e-16	30.3569
chr20:17663960	-2.98997	#NAME?	-9.31733	4.71e-18	2.37e-16	30.3549
chr10:101651732	4.01304	3.46254	9.18829	4.61e-18	2.32e-16	30.3295
chr7:1109457	4.55505	#NAME?	9.18702	4.77e-18	2.39e-16	30.3267
chr6:33278215	-2.60517	#NAME?	-9.34471	4.9e-18	2.46e-16	30.309
chrX:30621591	4.19413	5.76406	9.18364	4.77e-18	2.39e-16	30.2957
chr19:15538464	-3.12005	#NAME?	-9.30927	5.08e-18	2.54e-16	30.281
chr3:185288931	3.17635	#NAME?	9.17817	5.15e-18	2.58e-16	30.2621
chr18:74741144	3.88786	#NAME?	9.17418	5.38e-18	2.69e-16	30.2278
chr3:194937112	-2.62846	#NAME?	-9.32908	5.7e-18	2.84e-16	30.1894
chr14:69514159	-2.68646	#NAME?	-9.28803	5.59e-18	2.79e-16	30.1854
chr8:109469052	-3.00008	#NAME?	-9.32007	5.83e-18	2.9e-16	30.1755
chr19:15532112	-3.12492	#NAME?	-9.28633	5.87e-18	2.92e-16	30.1388
chr6:24708699	-2.4864	#NAME?	-9.30077	6.05e-18	3e-16	30.1265
chr5:142712984	3.14882	#NAME?	9.16064	5.87e-18	2.92e-16	30.124
chr2:196432245	5.7279	#NAME?	9.16047	6.02e-18	2.99e-16	30.1171
chr15:71163451	3.67936	#NAME?	9.15462	6.21e-18	3.08e-16	30.087
chr4:84104376	4.43264	#NAME?	9.16071	6.09e-18	3.02e-16	30.0856
chr7:77138295	4.72642	#NAME?	9.15171	6.19e-18	3.07e-16	30.0713
chr15:93209191	-2.29669	#NAME?	-9.23931	6.32e-18	3.12e-16	30.0428
chr9:124091813	-2.84833	#NAME?	-9.19984	6.25e-18	3.09e-16	30.0427
chr20:46258194	-2.41432	#NAME?	-9.24951	6.5e-18	3.21e-16	30.0336
chr1:150978394	-3.25532	#NAME?	-9.24273	6.7e-18	3.3e-16	30.0159
chr2:170431135	3.96732	#NAME?	9.14651	6.67e-18	3.29e-16	30.0146
chr17:74633147	2.73491	#NAME?	9.14422	6.46e-18	3.19e-16	30.0142
chr8:102503635	4.39487	#NAME?	9.1428	6.69e-18	3.3e-16	30.0069
chr10:104952457	-3.20557	#NAME?	-9.19848	6.8e-18	3.34e-16	29.9786
chr3:16362729	-2.79517	#NAME?	-9.2512	6.88e-18	3.38e-16	29.9643
chr2:61161595	-3.50645	#NAME?	-9.1637	6.97e-18	3.42e-16	29.9611
chr17:62400641	3.5023	#NAME?	9.13672	6.83e-18	3.35e-16	29.9599
chr1:200620444	-2.9648	#NAME?	-9.26361	7.15e-18	3.5e-16	29.9458
chr20:46017437	-1.99842	#NAME?	-9.27	7.1e-18	3.47e-16	29.9399
chr2:39700230	-2.53674	#NAME?	-9.29696	7.28e-18	3.56e-16	29.9366
chr7:906954	-2.62285	#NAME?	-9.27011	7.36e-18	3.6e-16	29.9196
chr1:43835616	-2.84049	#NAME?	-9.14625	7.03e-18	3.45e-16	29.9177
chr2:160616379	-2.71433	#NAME?	-9.29574	7.49e-18	3.65e-16	29.9088
chr1:226915716	-2.65033	#NAME?	-9.13308	7.46e-18	3.64e-16	29.8588
chr12:12627990	3.24498	#NAME?	9.12249	7.86e-18	3.82e-16	29.8489
chr19:36635391	-3.17031	#NAME?	-9.26298	8.2e-18	3.97e-16	29.839
chr9:98637034	-2.42099	#NAME?	-9.23584	7.95e-18	3.86e-16	29.8387
chr17:7376016	-2.9674	#NAME?	-9.2373	8.01e-18	3.89e-16	29.8319
chr13:52350070	-2.57728	#NAME?	-9.20437	7.85e-18	3.82e-16	29.8277
chr20:57477635	-3.7968	#NAME?	-9.13452	7.86e-18	3.82e-16	29.825
chr4:8471728	-2.58976	#NAME?	-9.20293	8.06e-18	3.91e-16	29.8177
chr5:64464822	3.33492	#NAME?	9.11699	8.19e-18	3.97e-16	29.8093
chr1:87799474	-2.54133	#NAME?	-9.1991	8.42e-18	4.07e-16	29.7753
chr2:196433695	4.5637	#NAME?	9.1109	8.56e-18	4.13e-16	29.7728
chr18:12315394	-3.32733	#NAME?	-9.23897	8.83e-18	4.26e-16	29.7532
chr2:192263713	3.11519	#NAME?	9.10864	8.39e-18	4.06e-16	29.7407
chr7:6447208	-2.73919	#NAME?	-9.19783	8.78e-18	4.24e-16	29.7354
chr2:106752664	3.14121	#NAME?	9.10394	8.9e-18	4.29e-16	29.7271
chr8:144881660	-3.00967	#NAME?	-9.22681	9.28e-18	4.45e-16	29.7145
chr2:160616609	-2.8284	#NAME?	-9.24809	9.11e-18	4.38e-16	29.7131
chr3:196694502	-2.90871	#NAME?	-9.2199	9.23e-18	4.43e-16	29.7076
chr1:150977864	-3.12216	#NAME?	-9.21497	9.22e-18	4.43e-16	29.7071
chr3:58315262	-2.57526	#NAME?	-9.26403	9.35e-18	4.48e-16	29.6915
chr16:67713510	-2.73173	#NAME?	-9.24565	9.63e-18	4.6e-16	29.6831
chr22:50965307	3.78605	#NAME?	9.0975	9.22e-18	4.43e-16	29.6801
chr2:61161445	-3.48623	#NAME?	-9.12445	9.4e-18	4.5e-16	29.6532
chr2:7167397	-2.1342	#NAME?	-9.24671	9.56e-18	4.57e-16	29.6519
chr11:76810169	4.46966	#NAME?	9.09203	9.71e-18	4.64e-16	29.6415
chr3:187460962	-3.41427	#NAME?	-9.24652	1.02e-17	4.84e-16	29.6095
chr8:42155526	-2.42998	#NAME?	-9.24977	1.03e-17	4.91e-16	29.5938
chr11:60934349	3.33149	#NAME?	9.08343	1.01e-17	4.82e-16	29.5752
chr6:53169475	3.33279	#NAME?	9.08128	1.03e-17	4.88e-16	29.5597
chr2:61162985	-3.42015	#NAME?	-9.15465	1.05e-17	4.99e-16	29.5532
chr14:50361880	2.93502	3.84066	9.0786	1.03e-17	4.91e-16	29.5352
chr15:50646167	2.69779	3.05532	9.07849	1.04e-17	4.91e-16	29.5343
chr19:17346135	-3.14298	#NAME?	-9.15838	1.09e-17	5.16e-16	29.5342
chr10:75538257	2.42416	#NAME?	9.07607	1.08e-17	5.1e-16	29.5259
chr9:139783045	-3.55393	#NAME?	-9.21172	1.13e-17	5.34e-16	29.512
chr11:85670773	-2.58907	#NAME?	-9.23406	1.15e-17	5.43e-16	29.4997
chr16:53256055	-2.42861	#NAME?	-9.07812	1.08e-17	5.1e-16	29.4976
chr6:53169515	3.27171	2.90314	9.07304	1.08e-17	5.1e-16	29.4951
chr3:63889773	-2.47411	#NAME?	-9.22459	1.18e-17	5.57e-16	29.4592
chr14:50361940	2.83516	3.99631	9.0677	1.12e-17	5.29e-16	29.4565
chr7:22196162	-3.33743	#NAME?	-9.22343	1.22e-17	5.72e-16	29.4564
chr22:41625884	-2.68145	#NAME?	-9.09145	1.15e-17	5.42e-16	29.455
chr12:122842707	4.56557	#NAME?	9.06266	1.25e-17	5.87e-16	29.3867
chr21:48058492	-2.65139	#NAME?	-9.20378	1.32e-17	6.16e-16	29.3537
chr9:139782575	-3.32521	#NAME?	-9.18347	1.33e-17	6.22e-16	29.3527
chr18:55828321	-2.54436	#NAME?	-9.11488	1.28e-17	6e-16	29.3427
chr6:134307626	-2.53767	#NAME?	-9.08634	1.27e-17	5.98e-16	29.3397
chr15:68480679	1.94553	2.17532	9.05003	1.28e-17	5.98e-16	29.3292
chr8:142436640	-2.802	#NAME?	-9.1756	1.33e-17	6.22e-16	29.3207
chr20:32437650	-2.91423	#NAME?	-9.10578	1.39e-17	6.47e-16	29.2807
chr20:49197613	-2.52241	#NAME?	-9.15737	1.39e-17	6.47e-16	29.2777
chr7:27217009	-3.44825	#NAME?	-9.14747	1.46e-17	6.8e-16	29.241
chr13:52345821	-2.41102	#NAME?	-9.15435	1.44e-17	6.72e-16	29.2403
chr5:54717010	-2.43114	#NAME?	-9.14539	1.46e-17	6.79e-16	29.227
chr3:52308995	-2.63855	#NAME?	-9.15588	1.5e-17	6.98e-16	29.2011
chr21:48059182	-2.45195	#NAME?	-9.15732	1.54e-17	7.16e-16	29.193
chr19:15513868	-2.93623	#NAME?	-9.17379	1.56e-17	7.24e-16	29.1688
chr6:109782740	-2.31791	#NAME?	-9.08959	1.56e-17	7.23e-16	29.1668
chr3:56798879	-2.69158	#NAME?	-9.11513	1.58e-17	7.33e-16	29.1571
chr9:100772390	-2.84816	#NAME?	-9.08319	1.65e-17	7.64e-16	29.1348
chr1:110888791	1.79521	3.26917	9.02201	1.57e-17	7.26e-16	29.1276
chrX:129198667	2.49092	#NAME?	9.02527	1.58e-17	7.33e-16	29.1176
chr19:40488098	2.11246	#NAME?	9.02192	1.59e-17	7.33e-16	29.1159
chr14:52105728	-2.81036	#NAME?	-9.16648	1.81e-17	8.35e-16	29.0434
chr19:1097338	-2.58665	#NAME?	-9.13678	1.81e-17	8.35e-16	29.0345
chr1:203235500	3.89242	#NAME?	9.00667	1.86e-17	8.54e-16	29.0162
chr5:154144230	-3.27417	#NAME?	-9.10967	1.81e-17	8.36e-16	29.0106
chr2:196433445	4.8658	#NAME?	9.00245	1.87e-17	8.59e-16	28.9998
chr5:133874883	-2.55255	#NAME?	-9.08158	1.86e-17	8.54e-16	28.9807
chr20:60882110	2.98715	1.84211	9.00014	1.84e-17	8.46e-16	28.9705
chr19:18116072	3.61526	#NAME?	8.99615	2.01e-17	9.2e-16	28.9414
chr7:1077442	5.2368	#NAME?	8.99185	2.05e-17	9.38e-16	28.9216
chrX:47369522	2.78542	#NAME?	8.99215	2.07e-17	9.45e-16	28.913
chr16:48986505	3.6576	#NAME?	8.98962	2.08e-17	9.5e-16	28.9058
chr15:68480789	2.14402	#NAME?	8.98671	2.05e-17	9.39e-16	28.8803
chr6:56758491	2.86083	2.86035	8.9833	2.08e-17	9.5e-16	28.8496
chr9:33424023	3.84427	#NAME?	8.97905	2.19e-17	1e-15	28.8304
chr2:178103349	-2.96564	#NAME?	-9.13151	2.26e-17	1.03e-15	28.8233
chr12:56345174	-3.25952	#NAME?	-9.06205	2.27e-17	1.03e-15	28.8022
chr2:240370699	2.90474	2.04653	8.97197	2.26e-17	1.03e-15	28.7684
chr4:169448553	-2.74707	#NAME?	-9.09988	2.39e-17	1.09e-15	28.764
chr13:41564328	-2.7463	#NAME?	-9.03516	2.4e-17	1.09e-15	28.7432
chr19:18544872	2.79655	#NAME?	8.96607	2.38e-17	1.08e-15	28.7326
chr20:389993	-2.67208	#NAME?	-9.03118	2.51e-17	1.14e-15	28.7015
chr1:159808187	-2.76789	#NAME?	-9.10779	2.57e-17	1.16e-15	28.6973
chr2:208451804	-2.50045	#NAME?	-9.09285	2.6e-17	1.18e-15	28.682
chr10:8910703	2.87053	2.23773	8.95505	2.55e-17	1.16e-15	28.6473
chr4:37665882	-2.89861	#NAME?	-9.00907	2.69e-17	1.22e-15	28.6438
chr10:72448341	5.01828	#NAME?	8.94995	2.78e-17	1.25e-15	28.6237
chr2:157307467	4.97274	#NAME?	8.95326	2.77e-17	1.25e-15	28.6121
chr9:127636733	-2.66366	#NAME?	-9.09893	2.94e-17	1.33e-15	28.5799
chr14:32543867	-2.77535	#NAME?	-9.04395	2.88e-17	1.3e-15	28.5715
chr7:6448128	-2.40371	#NAME?	-9.05065	3.04e-17	1.37e-15	28.539
chr4:8471128	-2.57592	#NAME?	-8.9947	3.11e-17	1.4e-15	28.4876
chr8:144881820	-2.84011	#NAME?	-9.04532	3.38e-17	1.51e-15	28.4502
chr2:47185266	-2.62842	#NAME?	-9.00222	3.32e-17	1.49e-15	28.4295
chr13:21363495	-2.4843	#NAME?	-9.06299	3.44e-17	1.54e-15	28.4242
chr17:7485601	2.99919	2.83514	8.92306	3.22e-17	1.45e-15	28.4186
chr17:57193016	-2.21274	#NAME?	-9.00933	3.35e-17	1.5e-15	28.4047
chr1:43835066	-2.79811	#NAME?	-8.94334	3.36e-17	1.51e-15	28.4022
chr11:76538069	-2.31651	#NAME?	-9.0282	3.5e-17	1.57e-15	28.4005
chr7:100275591	-2.61911	#NAME?	-8.98466	3.59e-17	1.61e-15	28.3649
chr5:133297071	-3.11368	#NAME?	-9.0377	3.69e-17	1.65e-15	28.353
chr1:12067936	2.64481	1.60285	8.90752	3.61e-17	1.61e-15	28.3077
chr7:6447058	-2.54947	#NAME?	-8.97851	3.7e-17	1.65e-15	28.3034
chr15:90398678	4.34126	#NAME?	8.90456	3.86e-17	1.72e-15	28.3018
chr9:139782645	-3.17172	#NAME?	-9.05038	3.97e-17	1.77e-15	28.2716
chr2:160616419	-2.86937	#NAME?	-9.05168	4.01e-17	1.78e-15	28.2628
chr6:170845543	-2.42946	#NAME?	-8.97863	3.92e-17	1.74e-15	28.2487
chr9:100771290	-2.51084	#NAME?	-9.02007	4.1e-17	1.82e-15	28.2339
chr2:197932807	2.52221	#NAME?	8.89436	4.06e-17	1.8e-15	28.227
chr17:1659712	-2.47515	#NAME?	-8.97607	4.24e-17	1.88e-15	28.191
chr14:50540951	4.54974	#NAME?	8.88786	4.35e-17	1.93e-15	28.1837
chr15:60660292	4.33797	#NAME?	8.88882	4.42e-17	1.96e-15	28.1585
chr9:124090660	-2.72748	#NAME?	-8.98502	4.44e-17	1.96e-15	28.1498
chr6:20431412	-2.98962	#NAME?	-8.95153	4.54e-17	2e-15	28.1482
chr8:41361005	3.74561	#NAME?	8.88446	4.56e-17	2.01e-15	28.1403
chr9:116136959	-2.94049	#NAME?	-8.91699	4.49e-17	1.98e-15	28.1216
chr2:196433735	3.68984	#NAME?	8.87993	4.46e-17	1.97e-15	28.1184
chr2:39372008	-2.33459	#NAME?	-8.88353	4.39e-17	1.95e-15	28.1157
chr9:95382995	-3.03882	#NAME?	-9.0081	4.77e-17	2.1e-15	28.1017
chr9:139783285	-3.63704	#NAME?	-9.0077	4.78e-17	2.1e-15	28.099
chr8:134242787	-3.93646	#NAME?	-8.90739	4.52e-17	1.99e-15	28.0959
chr1:212120527	-2.76897	#NAME?	-8.9078	4.79e-17	2.1e-15	28.0733
chr2:106752304	3.86616	#NAME?	8.87619	4.9e-17	2.14e-15	28.0713
chr3:58412708	-2.64781	#NAME?	-8.92427	4.73e-17	2.08e-15	28.0564
chr8:96255932	-2.22223	#NAME?	-8.94762	4.88e-17	2.14e-15	28.0506
chr3:194937142	-2.72659	#NAME?	-8.99091	5.02e-17	2.19e-15	28.0501
chr14:52105088	-2.73734	#NAME?	-8.93899	4.89e-17	2.14e-15	28.0455
chr3:57915475	-2.28665	#NAME?	-8.87051	4.77e-17	2.1e-15	28.0336
chr1:150753830	3.87174	#NAME?	8.86561	5e-17	2.18e-15	28.0229
chr6:56758751	3.27057	#NAME?	8.86569	4.94e-17	2.16e-15	28.0172
chr4:37874369	-3.15662	#NAME?	-8.90498	5.02e-17	2.19e-15	28.0131
chr10:6020600	-2.89738	#NAME?	-8.92727	5.03e-17	2.19e-15	28
chr5:175827148	-3.18879	#NAME?	-8.96618	5.48e-17	2.38e-15	27.96
chr17:36892613	-2.6108	#NAME?	-8.98157	5.54e-17	2.4e-15	27.9542
chr2:9550593	-3.06289	#NAME?	-8.944	5.47e-17	2.38e-15	27.9409
chr17:7376246	-2.51924	#NAME?	-8.96639	5.48e-17	2.38e-15	27.929
chr12:51156738	-2.77761	#NAME?	-8.97361	5.66e-17	2.45e-15	27.9167
chr1:24683018	-2.37436	#NAME?	-8.90017	5.47e-17	2.38e-15	27.9128
chr19:15513428	-2.90941	#NAME?	-8.96814	5.78e-17	2.5e-15	27.8785
chr13:41564018	-3.08228	#NAME?	-8.9456	6.03e-17	2.61e-15	27.8648
chr2:9548913	-2.92683	#NAME?	-8.88022	5.84e-17	2.53e-15	27.8636
chr2:61160285	-3.43495	#NAME?	-8.88507	6.01e-17	2.6e-15	27.8536
chr3:16363419	-2.62292	#NAME?	-8.91549	5.86e-17	2.54e-15	27.8516
chr11:34682814	6.10769	#NAME?	8.83985	6.09e-17	2.63e-15	27.83
chr11:129962066	4.61713	#NAME?	8.83745	6.13e-17	2.64e-15	27.8065
chr3:9425593	-3.10624	#NAME?	-8.92897	6.57e-17	2.83e-15	27.7807
chr6:36461490	-2.13657	#NAME?	-8.97213	6.45e-17	2.78e-15	27.7757
chr2:9550013	-2.39934	#NAME?	-8.95368	6.61e-17	2.84e-15	27.765
chr2:160616649	-2.74518	#NAME?	-8.95805	6.75e-17	2.9e-15	27.7464
chr5:176965398	-3.06484	#NAME?	-8.91891	6.83e-17	2.93e-15	27.741
chr6:16735403	-2.45503	#NAME?	-8.90223	6.92e-17	2.97e-15	27.6918
chr5:116157383	2.5061	#NAME?	8.8171	7.02e-17	3.01e-15	27.6726
chr6:170845503	-2.50834	#NAME?	-8.8829	7.07e-17	3.03e-15	27.6653
chr22:41927942	-2.89871	#NAME?	-8.88321	7.16e-17	3.07e-15	27.6544
chr8:142440654	-2.89812	#NAME?	-8.94032	7.5e-17	3.21e-15	27.6253
chr22:18213498	-2.40139	#NAME?	-8.89698	7.61e-17	3.25e-15	27.6172
chr22:41626014	-2.74688	#NAME?	-8.85804	7.68e-17	3.28e-15	27.5994
chr1:21567473	-2.34617	#NAME?	-8.95437	7.97e-17	3.4e-15	27.5879
chr5:108083831	-2.58999	#NAME?	-8.90921	7.9e-17	3.37e-15	27.5851
chr16:88796101	-3.06671	#NAME?	-8.91469	7.98e-17	3.4e-15	27.5773
chr3:49048177	-3.21879	#NAME?	-8.88078	8.16e-17	3.47e-15	27.5639
chr5:148978868	-5.53255	#NAME?	-8.91875	7.16e-17	3.07e-15	27.5527
chr2:235954410	-2.73925	#NAME?	-8.89914	8.21e-17	3.49e-15	27.5458
chr22:41930821	-3.05771	#NAME?	-8.80652	8.01e-17	3.41e-15	27.528
chr20:30745379	-2.8977	#NAME?	-8.83968	8.41e-17	3.57e-15	27.5252
chr7:34030477	-2.98609	#NAME?	-8.90982	8.81e-17	3.73e-15	27.5122
chr20:35604246	2.9194	2.93036	8.79504	8.15e-17	3.47e-15	27.5084
chr3:196694362	-2.94549	#NAME?	-8.91224	8.81e-17	3.73e-15	27.4993
chr10:75386968	-2.38477	#NAME?	-8.93688	8.67e-17	3.68e-15	27.487
chr11:67934755	-2.57717	#NAME?	-8.89392	8.79e-17	3.72e-15	27.4633
chr1:231549025	-2.95844	#NAME?	-8.9299	9.26e-17	3.9e-15	27.4401
chr8:62666098	4.29994	3.3056	8.7836	8.85e-17	3.74e-15	27.4275
chr17:7376216	-2.52602	#NAME?	-8.85796	9.04e-17	3.82e-15	27.4269
chr2:9530555	-3.27843	#NAME?	-8.85117	9.22e-17	3.89e-15	27.4242
chr5:149764466	-2.06528	#NAME?	-8.90412	9.47e-17	3.99e-15	27.4126
chr6:56758461	2.79021	3.07066	8.78053	9.05e-17	3.82e-15	27.4057
chr22:40898568	3.58365	3.92324	8.77398	9.48e-17	3.99e-15	27.3595
chr19:19169407	-2.40135	#NAME?	-8.81339	9.64e-17	4.05e-15	27.3549
chr6:170757288	-3.59527	#NAME?	-8.82781	9.89e-17	4.15e-15	27.3523
chr18:46566153	-2.2672	#NAME?	-8.86847	9.87e-17	4.14e-15	27.3474
chr12:112190173	-2.68958	#NAME?	-8.84802	1.04e-16	4.36e-15	27.3396
chr8:22450501	-2.77382	#NAME?	-8.89207	1.01e-16	4.25e-15	27.3293
chr15:39613863	-2.41389	#NAME?	-8.90241	1.04e-16	4.36e-15	27.3039
chr1:42320570	2.40573	1.42366	8.76333	1.02e-16	4.29e-15	27.2842
chr9:112860046	3.93053	#NAME?	8.75948	1.09e-16	4.54e-15	27.2785
chr19:1087227	2.91528	#NAME?	8.75928	1.1e-16	4.59e-15	27.2784
chr2:240371599	2.88749	#NAME?	8.76368	1.03e-16	4.32e-15	27.2767
chr3:119391972	-2.73702	#NAME?	-8.87684	1.11e-16	4.61e-15	27.275
chr14:50362380	3.10238	#NAME?	8.76	1.06e-16	4.43e-15	27.2507
chr12:123954333	-2.02947	#NAME?	-8.87736	1.1e-16	4.6e-15	27.2449
chr1:33807325	-2.10673	#NAME?	-8.8753	1.12e-16	4.65e-15	27.231
chr19:11174609	-2.61391	#NAME?	-8.8404	1.18e-16	4.91e-15	27.2182
chr21:45597936	-3.34765	#NAME?	-8.81373	1.12e-16	4.66e-15	27.2118
chr15:69114756	-2.71639	#NAME?	-8.84428	1.2e-16	4.99e-15	27.1711
chr16:88795931	-2.715	#NAME?	-8.87936	1.2e-16	4.99e-15	27.1644
chr11:71708873	-2.78361	#NAME?	-8.80167	1.22e-16	5.06e-15	27.1465
chr19:11019001	-2.96991	#NAME?	-8.85548	1.3e-16	5.39e-15	27.1151
chr8:109468952	-2.808	#NAME?	-8.84265	1.34e-16	5.51e-15	27.1031
chr22:43146334	3.74107	#NAME?	8.73444	1.3e-16	5.38e-15	27.1027
chr10:134143217	-2.68352	#NAME?	-8.76123	1.27e-16	5.26e-15	27.0999
chr22:41624533	-2.48719	#NAME?	-8.8211	1.33e-16	5.5e-15	27.086
chr6:36470017	-3.11403	#NAME?	-8.82674	1.36e-16	5.6e-15	27.0682
chr4:106032041	2.81526	3.72908	8.73233	1.28e-16	5.3e-15	27.0655
chr17:80051987	-3.21373	#NAME?	-8.81749	1.35e-16	5.55e-15	27.0585
chr7:27215509	-3.35822	#NAME?	-8.87631	1.36e-16	5.6e-15	27.0461
chr3:42842680	-2.18699	#NAME?	-8.86799	1.37e-16	5.62e-15	27.0394
chr7:75612230	-2.82858	#NAME?	-8.80919	1.39e-16	5.69e-15	27.029
chr1:29506741	-2.81864	#NAME?	-8.84915	1.41e-16	5.78e-15	27.0252
chr7:1109547	4.22741	3.78398	8.72406	1.36e-16	5.6e-15	27.0073
chr15:90398358	5.77124	#NAME?	8.71978	1.48e-16	6.05e-15	26.9968
chr21:48059232	-2.50221	#NAME?	-8.8324	1.46e-16	5.98e-15	26.988
chr13:21366619	-2.14963	#NAME?	-8.86358	1.48e-16	6.08e-15	26.9607
chr16:2828448	-2.48174	#NAME?	-8.83546	1.52e-16	6.22e-15	26.9482
chr3:128526263	-2.52809	#NAME?	-8.77326	1.49e-16	6.1e-15	26.9323
chr10:104936731	-2.99603	#NAME?	-8.757	1.57e-16	6.41e-15	26.899
chr22:18214678	-2.6175	#NAME?	-8.7201	1.57e-16	6.42e-15	26.8873
chr10:120898036	-2.86811	#NAME?	-8.80308	1.65e-16	6.74e-15	26.8621
chr12:56394634	-2.62341	#NAME?	-8.79292	1.69e-16	6.91e-15	26.8355
chr3:197269853	-3.02801	#NAME?	-8.81922	1.85e-16	7.5e-15	26.7922
chr2:61162405	-3.27892	#NAME?	-8.71871	1.72e-16	6.99e-15	26.7848
chr1:40336039	4.14788	#NAME?	8.68881	1.86e-16	7.56e-15	26.7631
chr1:12053427	2.34012	#NAME?	8.68725	1.79e-16	7.27e-15	26.7577
chr19:39376456	2.76649	#NAME?	8.68589	1.82e-16	7.41e-15	26.7564
chr1:153578357	4.07561	#NAME?	8.68242	1.93e-16	7.82e-15	26.7313
chr2:196433615	4.4518	#NAME?	8.67772	1.99e-16	8.08e-15	26.7041
chr17:41432553	3.04012	#NAME?	8.68442	1.94e-16	7.87e-15	26.6872
chr20:32602023	2.7309	#NAME?	8.67401	2.09e-16	8.44e-15	26.6584
chr17:7378866	-2.55128	#NAME?	-8.79642	2.09e-16	8.44e-15	26.656
chr9:35071550	-3.0029	#NAME?	-8.72308	2.09e-16	8.45e-15	26.6505
chr14:36447558	3.95561	#NAME?	8.66724	2.12e-16	8.57e-15	26.6354
chr19:36634730	-2.4834	#NAME?	-8.78725	2.05e-16	8.31e-15	26.6352
chr8:96256242	-2.82487	#NAME?	-8.73917	2.08e-16	8.4e-15	26.6288
chr19:36635301	-2.7815	#NAME?	-8.75968	2.07e-16	8.38e-15	26.6189
chr17:8454375	2.5591	#NAME?	8.6623	2.13e-16	8.6e-15	26.5828
chr5:79436490	3.66927	#NAME?	8.65762	2.25e-16	9.07e-15	26.5308
chr20:36346234	3.30003	#NAME?	8.65408	2.38e-16	9.57e-15	26.5227
chr17:29708315	-2.63765	#NAME?	-8.69614	2.26e-16	9.11e-15	26.518
chr3:58409391	-2.56003	#NAME?	-8.73077	2.29e-16	9.23e-15	26.5146
chr3:128525963	-2.56221	#NAME?	-8.76375	2.34e-16	9.39e-15	26.5059
chr1:160264113	-2.6667	#NAME?	-8.76922	2.47e-16	9.91e-15	26.4889
chr1:113156085	-2.75368	#NAME?	-8.74348	2.57e-16	1.03e-14	26.474
chr19:8440702	-2.25083	#NAME?	-8.76308	2.42e-16	9.72e-15	26.4722
chr5:55335027	3.52894	#NAME?	8.64347	2.47e-16	9.89e-15	26.4415
chr3:58410131	-2.76178	#NAME?	-8.70824	2.65e-16	1.06e-14	26.3921
chr16:75026296	-2.51341	#NAME?	-8.73859	2.74e-16	1.09e-14	26.3688
chr2:178115239	-2.72116	#NAME?	-8.75495	2.82e-16	1.12e-14	26.3629
chr22:41920275	-2.5927	#NAME?	-8.6756	2.71e-16	1.08e-14	26.3422
chr17:74677161	-2.57714	#NAME?	-8.74095	2.91e-16	1.16e-14	26.2938
chr1:28218938	-3.11003	#NAME?	-8.64911	3.04e-16	1.21e-14	26.2802
chr4:109330774	2.97166	#NAME?	8.6176	2.97e-16	1.18e-14	26.2608
chr9:6798382	3.6435	#NAME?	8.61073	3.18e-16	1.26e-14	26.2427
chr1:235473433	3.1557	#NAME?	8.6127	3.2e-16	1.27e-14	26.2372
chr17:79271547	-2.04275	#NAME?	-8.73811	3.16e-16	1.26e-14	26.215
chr8:71316350	-2.2396	#NAME?	-8.73785	3.27e-16	1.3e-14	26.2009
chr5:54716950	-2.47467	#NAME?	-8.71694	3.22e-16	1.28e-14	26.1904
chr2:9529865	-2.85025	#NAME?	-8.72875	3.26e-16	1.29e-14	26.1824
chr21:46567020	-2.67578	#NAME?	-8.68355	3.23e-16	1.28e-14	26.1799
chr6:134306181	-2.44287	#NAME?	-8.69899	3.29e-16	1.3e-14	26.1665
chr4:103554068	-2.4344	#NAME?	-8.70336	3.43e-16	1.36e-14	26.1633
chr22:39828197	-2.66621	#NAME?	-8.72106	3.44e-16	1.36e-14	26.1491
chr16:67721455	-2.8434	#NAME?	-8.70299	3.44e-16	1.36e-14	26.1432
chr19:56183685	-2.47043	#NAME?	-8.69701	3.64e-16	1.44e-14	26.1065
chr10:75388288	-2.31738	#NAME?	-8.72348	3.79e-16	1.49e-14	26.0406
chr2:43290691	2.95885	2.41378	8.58568	3.65e-16	1.44e-14	26.0374
chr19:19169347	-2.35608	#NAME?	-8.61501	3.69e-16	1.46e-14	26.034
chr14:51833695	3.14994	#NAME?	8.57726	4.07e-16	1.6e-14	26.0085
chr20:57477595	-3.55622	#NAME?	-8.59624	3.86e-16	1.52e-14	26.0055
chr1:6366034	3.17306	#NAME?	8.58047	3.86e-16	1.52e-14	26.0022
chr7:100736997	2.26748	#NAME?	8.5755	4e-16	1.57e-14	25.9866
chr12:122959222	-2.46161	#NAME?	-8.68804	4.05e-16	1.59e-14	25.9862
chr5:138277113	-2.63348	#NAME?	-8.58753	3.94e-16	1.55e-14	25.965
chr1:156722810	-2.53186	#NAME?	-8.68908	4.14e-16	1.62e-14	25.9645
chr11:62654490	-3.02833	#NAME?	-8.5873	4.12e-16	1.61e-14	25.9625
chr14:50499947	-3.20651	#NAME?	-8.66932	4.21e-16	1.65e-14	25.9621
chr4:37867019	-3.02187	#NAME?	-8.6951	4.23e-16	1.65e-14	25.946
chr6:28096259	-3.05806	#NAME?	-8.68914	4.34e-16	1.69e-14	25.9386
chr20:25269579	-3.0488	#NAME?	-8.61519	4.29e-16	1.67e-14	25.9311
chr1:160263373	-2.67107	#NAME?	-8.66601	4.19e-16	1.64e-14	25.9304
chr3:37223283	-2.50184	#NAME?	-8.62209	4.24e-16	1.65e-14	25.9255
chr11:76810489	4.06833	#NAME?	8.56688	4.21e-16	1.65e-14	25.917
chr17:47912315	-2.5812	#NAME?	-8.65991	4.24e-16	1.66e-14	25.9159
chr17:62203931	-2.87258	#NAME?	-8.57626	4.27e-16	1.66e-14	25.8868
chr1:150978094	-3.09824	#NAME?	-8.64344	4.56e-16	1.77e-14	25.8808
chr5:79436010	3.87353	#NAME?	8.56	4.74e-16	1.84e-14	25.8536
chr19:1589201	-3.21047	#NAME?	-8.58739	4.59e-16	1.78e-14	25.8421
chr4:70627440	3.35968	#NAME?	8.55299	4.64e-16	1.8e-14	25.8006
chr2:9530815	-2.9931	#NAME?	-8.63737	4.89e-16	1.9e-14	25.7959
chr11:62654460	-3.03492	#NAME?	-8.56546	4.96e-16	1.92e-14	25.763
chr15:93350524	-2.28403	#NAME?	-8.65725	5.15e-16	1.99e-14	25.7518
chr17:55941218	-2.43549	#NAME?	-8.61268	5e-16	1.94e-14	25.7478
chr10:6020930	-2.88146	#NAME?	-8.5924	5.03e-16	1.95e-14	25.7376
chr21:38083203	-3.58216	#NAME?	-8.66227	5.46e-16	2.1e-14	25.7313
chr1:160264043	-2.56349	#NAME?	-8.65767	5.29e-16	2.04e-14	25.7258
chrX:129198177	2.45468	2.52336	8.5393	5.07e-16	1.96e-14	25.7146
chr10:6020360	-2.91407	#NAME?	-8.60094	5.22e-16	2.02e-14	25.7038
chr6:29698728	-2.70552	#NAME?	-8.64632	5.38e-16	2.08e-14	25.6883
chr1:150978134	-3.08845	#NAME?	-8.61074	5.56e-16	2.14e-14	25.6859
chr20:33854725	-2.84556	#NAME?	-8.59088	5.53e-16	2.13e-14	25.6665
chr7:100736737	2.72855	#NAME?	8.5292	5.5e-16	2.12e-14	25.6554
chr2:9549653	-2.48669	#NAME?	-8.58168	5.48e-16	2.11e-14	25.6532
chr19:56167069	-3.02118	#NAME?	-8.65205	5.85e-16	2.25e-14	25.6476
chr10:126437615	-2.26683	#NAME?	-8.58694	5.9e-16	2.26e-14	25.6044
chr3:11545137	-2.10042	#NAME?	-8.61039	5.88e-16	2.26e-14	25.5951
chr12:111008423	3.29107	#NAME?	8.51704	6.23e-16	2.38e-14	25.5939
chr20:46257984	-2.27561	#NAME?	-8.65544	6.1e-16	2.33e-14	25.5735
chr1:24682478	-2.66898	#NAME?	-8.61064	6.29e-16	2.4e-14	25.5686
chr15:93445047	2.4556	#NAME?	8.5185	6.04e-16	2.32e-14	25.563
chr2:61159745	-3.52499	#NAME?	-8.6042	6.58e-16	2.51e-14	25.5613
chr5:116157273	2.0284	#NAME?	8.51527	6.07e-16	2.32e-14	25.5588
chr10:104954246	-2.80595	#NAME?	-8.52479	6.08e-16	2.33e-14	25.5401
chr7:44809607	2.26445	#NAME?	8.5118	6.22e-16	2.38e-14	25.5348
chr12:96651528	-2.0779	#NAME?	-8.61923	6.57e-16	2.51e-14	25.5123
chr3:11529601	4.90859	#NAME?	8.50126	6.89e-16	2.63e-14	25.4865
chr3:63897413	-2.88396	#NAME?	-8.61464	7.2e-16	2.73e-14	25.4596
chr14:105935096	3.04674	#NAME?	8.50074	6.99e-16	2.66e-14	25.4414
chr1:151021488	-2.45654	#NAME?	-8.56253	6.98e-16	2.66e-14	25.4392
chr10:115405427	-2.35743	#NAME?	-8.58527	6.98e-16	2.66e-14	25.4261
chr17:61534868	3.75983	#NAME?	8.49449	7.37e-16	2.8e-14	25.4261
chr13:52345761	-2.4208	#NAME?	-8.58933	7.38e-16	2.8e-14	25.3944
chr9:100771020	-2.58863	#NAME?	-8.54218	7.56e-16	2.87e-14	25.3779
chr20:9336914	-2.35115	#NAME?	-8.60677	7.71e-16	2.92e-14	25.3767
chr4:15793940	4.14654	#NAME?	8.48646	7.8e-16	2.95e-14	25.3712
chr12:10106525	4.88313	#NAME?	8.47945	8.19e-16	3.09e-14	25.3234
chr4:99514306	2.4065	#NAME?	8.48042	7.76e-16	2.94e-14	25.3177
chr9:140113741	3.37998	#NAME?	8.47797	8.28e-16	3.12e-14	25.3133
chr14:50499667	-3.04091	#NAME?	-8.59459	8.24e-16	3.11e-14	25.3103
chr9:116137259	-2.60143	#NAME?	-8.57395	7.97e-16	3.01e-14	25.2986
chr1:158238470	2.0388	0.883262	8.47647	7.9e-16	2.99e-14	25.2791
chr9:124104576	-2.67452	#NAME?	-8.57971	8.47e-16	3.19e-14	25.2628
chr19:56184375	-2.58506	#NAME?	-8.53969	9.05e-16	3.4e-14	25.2081
chr12:56394664	-2.64874	#NAME?	-8.53808	8.92e-16	3.35e-14	25.2027
chr9:37921021	-2.76533	#NAME?	-8.5597	9.29e-16	3.48e-14	25.1887
chr9:139783005	-3.26551	#NAME?	-8.57288	9.4e-16	3.52e-14	25.1806
chr1:228644916	3.4859	3.66502	8.46203	8.75e-16	3.29e-14	25.1792
chr4:70627560	3.43074	#NAME?	8.46131	8.96e-16	3.37e-14	25.177
chr19:40488408	2.25341	#NAME?	8.45976	8.97e-16	3.37e-14	25.1751
chr19:18115962	2.73916	#NAME?	8.45538	9.34e-16	3.5e-14	25.1559
chr4:37868459	-3.11939	#NAME?	-8.51213	9.42e-16	3.52e-14	25.1443
chr17:61534708	3.75143	#NAME?	8.45231	9.92e-16	3.7e-14	25.1384
chr11:114126328	-6.53346	#NAME?	-8.52732	9.01e-16	3.38e-14	25.1233
chr5:76109144	3.56778	#NAME?	8.44787	1.01e-15	3.77e-14	25.1201
chr12:118497349	-2.53047	#NAME?	-8.53531	9.96e-16	3.72e-14	25.1167
chr8:74406302	-2.99474	#NAME?	-8.47004	9.98e-16	3.72e-14	25.1161
chr3:11325044	-2.31973	#NAME?	-8.57894	1e-15	3.75e-14	25.1018
chr15:93444877	2.55236	#NAME?	8.44864	9.79e-16	3.66e-14	25.0896
chr3:63889393	-2.17182	#NAME?	-8.56543	1.02e-15	3.79e-14	25.0847
chr8:62666018	4.45109	#NAME?	8.44305	1.03e-15	3.82e-14	25.0806
chr22:41920345	-2.79823	#NAME?	-8.49706	1.01e-15	3.76e-14	25.0756
chr4:70627470	3.46113	#NAME?	8.44419	1.01e-15	3.76e-14	25.059
chr17:62400571	3.38657	#NAME?	8.43893	1.05e-15	3.89e-14	25.0427
chr3:149372691	-2.22238	#NAME?	-8.55919	1.05e-15	3.88e-14	25.0382
chr18:19931565	-2.28061	#NAME?	-8.52357	1.06e-15	3.94e-14	25.0319
chr15:84124950	-3.88088	#NAME?	-8.4586	1.05e-15	3.88e-14	25.0293
chr6:109782710	-2.21179	#NAME?	-8.477	1.04e-15	3.84e-14	25.0256
chr16:66598190	-2.83387	#NAME?	-8.45945	1.05e-15	3.9e-14	25.0255
chr6:155582771	-2.73637	#NAME?	-8.50281	1.08e-15	3.99e-14	25.0129
chr6:33028050	3.29932	#NAME?	8.43092	1.11e-15	4.1e-14	24.9677
chr1:91998091	-2.77414	#NAME?	-8.49021	1.12e-15	4.14e-14	24.9539
chr10:104181406	2.33412	#NAME?	8.42458	1.16e-15	4.28e-14	24.944
chr16:308550	4.01321	#NAME?	8.42141	1.21e-15	4.45e-14	24.9388
chr12:50094319	-1.93322	#NAME?	-8.55062	1.18e-15	4.35e-14	24.9249
chr11:64039700	-2.39026	#NAME?	-8.48629	1.21e-15	4.45e-14	24.9018
chr7:112110997	-2.44231	#NAME?	-8.44333	1.19e-15	4.38e-14	24.8854
chr5:180257152	2.87309	#NAME?	8.4126	1.29e-15	4.72e-14	24.8786
chr3:185289271	2.66826	#NAME?	8.40954	1.34e-15	4.9e-14	24.8476
chr1:156724940	-2.64342	#NAME?	-8.47465	1.29e-15	4.75e-14	24.835
chr11:129718018	3.30694	3.03416	8.41045	1.26e-15	4.62e-14	24.8236
chr2:152653960	2.41294	#NAME?	8.41042	1.29e-15	4.75e-14	24.8181
chr9:36203953	-2.53506	#NAME?	-8.47025	1.32e-15	4.83e-14	24.8168
chr15:93444827	2.49867	#NAME?	8.4086	1.3e-15	4.76e-14	24.8143
chr6:33027060	3.61779	#NAME?	8.40444	1.34e-15	4.89e-14	24.8059
chr6:24700405	-2.2614	#NAME?	-8.46644	1.34e-15	4.89e-14	24.7824
chr4:37868409	-2.93635	#NAME?	-8.4421	1.39e-15	5.09e-14	24.737
chr5:76109294	3.76783	#NAME?	8.39086	1.51e-15	5.51e-14	24.7314
chr19:56167289	-3.15703	#NAME?	-8.51425	1.53e-15	5.56e-14	24.7266
chr10:6249179	3.5111	#NAME?	8.38937	1.51e-15	5.51e-14	24.7199
chr3:184051283	2.94921	#NAME?	8.39376	1.51e-15	5.5e-14	24.7077
chr9:100846417	2.98297	1.91629	8.38932	1.46e-15	5.33e-14	24.6783
chr11:59967859	3.95902	#NAME?	8.38347	1.61e-15	5.84e-14	24.6708
chr10:6020330	-2.7483	#NAME?	-8.44585	1.5e-15	5.49e-14	24.666
chr2:134967823	3.43523	#NAME?	8.37867	1.66e-15	6.03e-14	24.6397
chr13:21366119	-2.29562	#NAME?	-8.4822	1.62e-15	5.87e-14	24.6291
chr14:50500127	-2.94589	#NAME?	-8.48588	1.67e-15	6.05e-14	24.6196
chr8:101903797	3.63274	#NAME?	8.37828	1.59e-15	5.79e-14	24.6148
chr1:178890698	3.17277	#NAME?	8.37456	1.66e-15	6.03e-14	24.6115
chr7:75627027	-2.37433	#NAME?	-8.48227	1.73e-15	6.27e-14	24.5824
chr12:112188333	-2.46204	#NAME?	-8.43377	1.73e-15	6.27e-14	24.5691
chr7:6448058	-2.34102	#NAME?	-8.46701	1.72e-15	6.22e-14	24.5672
chr6:24707809	-2.55296	#NAME?	-8.41663	1.74e-15	6.27e-14	24.5633
chr10:104940811	-2.70033	#NAME?	-8.49001	1.74e-15	6.3e-14	24.5595
chr1:24793028	-3.03343	#NAME?	-8.37292	1.71e-15	6.21e-14	24.5437
chr17:7376086	-2.68021	#NAME?	-8.44549	1.77e-15	6.38e-14	24.5149
chr11:71708913	-2.83457	#NAME?	-8.39967	1.79e-15	6.44e-14	24.5112
chr6:170846658	-2.54369	#NAME?	-8.40428	1.77e-15	6.38e-14	24.5017
chr12:11998262	-2.57218	#NAME?	-8.40236	1.81e-15	6.53e-14	24.4991
chr8:52772661	-2.2786	#NAME?	-8.48536	1.83e-15	6.57e-14	24.4953
chr11:68607662	-2.49619	#NAME?	-8.48465	1.86e-15	6.7e-14	24.4767
chr1:150978344	-2.8307	#NAME?	-8.42508	1.93e-15	6.94e-14	24.4457
chrX:99937482	-3.199	#NAME?	-8.47944	1.93e-15	6.93e-14	24.4424
chr14:50086618	-2.80101	#NAME?	-8.4252	2.05e-15	7.36e-14	24.4411
chr17:73631953	-3.79833	#NAME?	-8.47481	2.05e-15	7.35e-14	24.4403
chr1:156724990	-2.72438	#NAME?	-8.39129	2e-15	7.17e-14	24.4241
chr21:48060052	-2.56249	#NAME?	-8.45134	2.02e-15	7.24e-14	24.4122
chr12:57082509	-2.4141	#NAME?	-8.4068	2.06e-15	7.37e-14	24.3802
chr10:75010909	-2.51174	#NAME?	-8.44972	2.25e-15	8.05e-14	24.328
chr17:18231051	2.72507	#NAME?	8.33171	2.3e-15	8.22e-14	24.3208
chr15:63390744	3.36137	#NAME?	8.32961	2.27e-15	8.12e-14	24.3051
chr1:113182916	-4.23278	#NAME?	-8.38929	2.27e-15	8.1e-14	24.305
chr1:150577545	-2.66123	#NAME?	-8.37447	2.22e-15	7.94e-14	24.301
chr16:308270	3.83867	#NAME?	8.32537	2.38e-15	8.49e-14	24.2868
chr5:79436040	3.69428	#NAME?	8.32846	2.33e-15	8.32e-14	24.2802
chr8:29966870	-2.37111	#NAME?	-8.33324	2.2e-15	7.86e-14	24.2771
chr1:40335939	3.78093	#NAME?	8.3213	2.48e-15	8.78e-14	24.2506
chr1:43835226	-2.67838	#NAME?	-8.36223	2.34e-15	8.33e-14	24.2486
chr1:150578535	-2.59616	#NAME?	-8.37749	2.4e-15	8.54e-14	24.2276
chr7:112110737	-2.61889	#NAME?	-8.40123	2.45e-15	8.69e-14	24.217
chr3:11259650	-2.53683	#NAME?	-8.40757	2.4e-15	8.55e-14	24.2149
chr12:11998082	-2.47561	#NAME?	-8.35962	2.43e-15	8.64e-14	24.2111
chr14:69514429	-2.26587	#NAME?	-8.36309	2.45e-15	8.7e-14	24.2041
chr12:51665656	-2.64041	#NAME?	-8.41867	2.55e-15	9.01e-14	24.2037
chr1:112149854	4.25991	#NAME?	8.31363	2.61e-15	9.22e-14	24.1989
chr1:26190842	-2.82071	#NAME?	-8.3874	2.49e-15	8.84e-14	24.1947
chr22:41931151	-3.16049	#NAME?	-8.31308	2.51e-15	8.88e-14	24.1478
chr2:8808147	-2.79505	#NAME?	-8.39239	2.6e-15	9.18e-14	24.138
chr3:192429549	2.58397	#NAME?	8.30311	2.81e-15	9.89e-14	24.128
chr15:59559314	-1.95714	#NAME?	-8.3162	2.56e-15	9.07e-14	24.127
chr5:133298471	-2.65879	#NAME?	-8.40772	2.74e-15	9.66e-14	24.1121
chr6:134306911	-2.28512	#NAME?	-8.37839	2.72e-15	9.59e-14	24.112
chr2:208452014	-2.22791	#NAME?	-8.40259	2.76e-15	9.73e-14	24.1038
chr4:37875199	-2.83491	#NAME?	-8.31056	2.67e-15	9.42e-14	24.0886
chr19:15531032	-3.19733	#NAME?	-8.33197	2.82e-15	9.91e-14	24.0849
chr16:3015964	-3.6339	#NAME?	-8.30109	2.8e-15	9.85e-14	24.0832
chr10:126437885	-2.26178	#NAME?	-8.41279	2.84e-15	9.98e-14	24.0801
chr19:15531832	-2.87873	#NAME?	-8.33852	2.84e-15	9.98e-14	24.0798
chr1:110090412	-2.29256	#NAME?	-8.41201	2.98e-15	1.04e-13	24.0543
chr12:54673297	3.02988	#NAME?	8.29504	2.94e-15	1.03e-13	24.0533
chr4:103553778	-2.36016	#NAME?	-8.34649	2.97e-15	1.04e-13	24.0204
chr17:47911038	-2.11371	#NAME?	-8.39318	3.02e-15	1.06e-13	24.0165
chr11:67825394	-3.21382	#NAME?	-8.4081	3.15e-15	1.1e-13	24.0015
chr19:1588671	-2.84953	#NAME?	-8.3145	2.96e-15	1.04e-13	23.9915
chr19:15532062	-2.73752	#NAME?	-8.35324	3e-15	1.05e-13	23.9911
chrX:47371472	2.70593	#NAME?	8.28901	3.02e-15	1.06e-13	23.9884
chr8:52771051	-2.07424	#NAME?	-8.35565	3.09e-15	1.08e-13	23.9836
chr20:57278804	2.84357	#NAME?	8.28428	3.17e-15	1.11e-13	23.9804
chr21:45306206	-2.55336	#NAME?	-8.37305	3.19e-15	1.11e-13	23.9587
chr1:151624385	3.62256	#NAME?	8.27898	3.26e-15	1.14e-13	23.9529
chr12:51157348	-2.61571	#NAME?	-8.30857	3.09e-15	1.08e-13	23.9514
chr14:50361740	2.89532	#NAME?	8.28247	3.1e-15	1.08e-13	23.939
chr15:60680316	-2.43757	#NAME?	-8.39613	3.36e-15	1.17e-13	23.9373
chr2:47185296	-2.47519	#NAME?	-8.34285	3.41e-15	1.19e-13	23.8875
chr11:129960336	4.86298	#NAME?	8.26298	3.64e-15	1.26e-13	23.8619
chr5:138278263	-2.58548	#NAME?	-8.30834	3.49e-15	1.21e-13	23.857
chr14:50499287	-3.08501	#NAME?	-8.34773	3.64e-15	1.26e-13	23.848
chr18:3581452	2.60214	#NAME?	8.25553	3.87e-15	1.34e-13	23.8153
chr14:50466936	-3.06296	#NAME?	-8.28587	3.68e-15	1.28e-13	23.8013
chr7:138785815	2.86463	#NAME?	8.25637	3.78e-15	1.31e-13	23.7668
chr3:194937722	-2.60771	#NAME?	-8.36285	4.07e-15	1.41e-13	23.7473
chr18:46559103	-2.50966	#NAME?	-8.34865	3.91e-15	1.35e-13	23.7411
chr6:35352937	4.94178	#NAME?	8.24068	4.29e-15	1.48e-13	23.7154
chr4:8471358	-2.25902	#NAME?	-8.31604	4.14e-15	1.43e-13	23.6988
chrX:46135713	5.06587	#NAME?	8.23775	4.38e-15	1.51e-13	23.6957
chr6:33269998	2.59943	#NAME?	8.23589	4.32e-15	1.49e-13	23.6574
chr12:112188513	-2.44664	#NAME?	-8.27388	4.37e-15	1.51e-13	23.6571
chr9:130669857	-2.56543	#NAME?	-8.33882	4.35e-15	1.5e-13	23.6395
chr3:111443716	-2.64295	#NAME?	-8.32434	4.43e-15	1.52e-13	23.6383
chr13:52340431	2.37387	#NAME?	8.23565	4.33e-15	1.49e-13	23.6344
chr21:38083303	-3.41322	#NAME?	-8.32018	4.73e-15	1.63e-13	23.6144
chr7:111768914	3.66611	#NAME?	8.22386	4.86e-15	1.67e-13	23.596
chr6:109783440	-2.34916	#NAME?	-8.30553	4.61e-15	1.58e-13	23.5957
chr12:110214303	-3.23111	#NAME?	-8.32894	4.9e-15	1.68e-13	23.5844
chr19:36635331	-2.49178	#NAME?	-8.32111	4.76e-15	1.64e-13	23.5689
chr14:100810784	2.8788	1.48606	8.226	4.55e-15	1.56e-13	23.5633
chr18:46568309	2.56385	#NAME?	8.21769	4.9e-15	1.68e-13	23.5343
chr4:6947408	-2.43608	#NAME?	-8.30742	5.02e-15	1.72e-13	23.5154
chr3:196693442	-2.78678	#NAME?	-8.26154	5.23e-15	1.79e-13	23.486
chr3:185280571	3.15027	#NAME?	8.20574	5.41e-15	1.85e-13	23.476
chr1:150578795	-2.58027	#NAME?	-8.28109	5.24e-15	1.79e-13	23.4681
chr8:62665918	4.43863	#NAME?	8.20189	5.46e-15	1.86e-13	23.4275
chr19:40488298	2.17298	#NAME?	8.20348	5.36e-15	1.83e-13	23.4246
chr3:11528381	4.63236	#NAME?	8.19803	5.66e-15	1.93e-13	23.4141
chr17:3631067	4.55872	#NAME?	8.21152	5.38e-15	1.84e-13	23.4044
chr12:50031002	2.54725	#NAME?	8.20152	5.48e-15	1.87e-13	23.4035
chr1:65894322	-2.61633	#NAME?	-8.30758	5.88e-15	2e-13	23.3679
chr17:3630307	3.85562	#NAME?	8.20537	5.62e-15	1.91e-13	23.3639
chr20:17663800	-2.54409	#NAME?	-8.27016	5.71e-15	1.94e-13	23.3638
chr5:175825478	-2.67645	#NAME?	-8.25265	5.86e-15	1.99e-13	23.355
chr3:111443186	-3.04588	#NAME?	-8.25668	6.04e-15	2.05e-13	23.3496
chr5:75846266	2.26073	#NAME?	8.19148	5.82e-15	1.98e-13	23.3435
chr4:106032111	2.55165	4.04304	8.19039	5.82e-15	1.98e-13	23.3221
chr12:89898267	3.85612	#NAME?	8.17925	6.61e-15	2.24e-13	23.298
chr1:150978424	-2.83692	#NAME?	-8.27133	6.47e-15	2.2e-13	23.2674
chr1:9175678	-2.63441	#NAME?	-8.28762	6.71e-15	2.27e-13	23.2385
chr16:67207186	3.07537	#NAME?	8.17364	6.64e-15	2.25e-13	23.2371
chrX:153627411	2.799	#NAME?	8.17865	6.69e-15	2.27e-13	23.231
chr17:73098661	-2.9771	#NAME?	-8.26516	6.92e-15	2.33e-13	23.2242
chr6:35353207	4.30579	#NAME?	8.16663	7.21e-15	2.43e-13	23.2139
chr3:11605839	-2.5358	#NAME?	-8.26852	6.94e-15	2.34e-13	23.2013
chr16:3184035	-2.76749	#NAME?	-8.19093	6.85e-15	2.31e-13	23.1912
chr16:56971955	-2.50742	#NAME?	-8.25179	6.85e-15	2.31e-13	23.1875
chr17:62743266	2.67373	2.58542	8.16905	6.74e-15	2.28e-13	23.1778
chr1:101552283	-2.77996	#NAME?	-8.26358	7.66e-15	2.58e-13	23.148
chr12:121635315	-2.52337	#NAME?	-8.26066	7.41e-15	2.5e-13	23.1381
chr20:60860205	-3.02536	#NAME?	-8.18673	7.68e-15	2.58e-13	23.1252
chr14:50086648	-2.65729	#NAME?	-8.22166	7.64e-15	2.57e-13	23.1193
chr7:77162575	3.35584	#NAME?	8.15405	7.53e-15	2.54e-13	23.0911
chr12:2055090	-1.95608	#NAME?	-8.25947	7.77e-15	2.61e-13	23.0726
chr6:29685984	3.66088	#NAME?	8.14376	8.22e-15	2.76e-13	23.0493
chr8:124163418	-2.39108	#NAME?	-8.22137	8.7e-15	2.91e-13	23.017
chr16:28629510	-2.60665	#NAME?	-8.24825	8.59e-15	2.88e-13	23.0169
chr14:32543907	-2.80259	#NAME?	-8.20439	8.87e-15	2.97e-13	22.9742
chr6:134307326	-2.37304	#NAME?	-8.1837	8.66e-15	2.9e-13	22.9692
chr11:65054402	-2.71711	#NAME?	-8.21383	9.04e-15	3.02e-13	22.9592
chr2:152653990	2.40542	#NAME?	8.13534	8.64e-15	2.89e-13	22.9575
chr5:42991674	3.37362	2.78461	8.13536	8.5e-15	2.85e-13	22.9506
chr5:179236727	-2.1678	#NAME?	-8.21947	9.49e-15	3.16e-13	22.9154
chr17:29307878	3.49156	#NAME?	8.12338	9.45e-15	3.15e-13	22.9128
chr21:46274382	-2.69613	#NAME?	-8.19352	9.33e-15	3.12e-13	22.9028
chr9:130669827	-2.54467	#NAME?	-8.22045	9.43e-15	3.15e-13	22.9007
chr10:27034036	-2.39238	#NAME?	-8.20614	9.99e-15	3.32e-13	22.8838
chr5:140897115	-2.2578	#NAME?	-8.2274	9.86e-15	3.28e-13	22.8822
chr13:113825784	-2.86879	#NAME?	-8.22503	1.04e-14	3.46e-13	22.8492
chr9:95395745	-2.46443	#NAME?	-8.16864	1.01e-14	3.36e-13	22.8425
chr2:54712624	3.01703	#NAME?	8.12006	9.51e-15	3.17e-13	22.8401
chr10:75964696	-3.02878	#NAME?	-8.19659	1.08e-14	3.57e-13	22.8281
chr3:192429679	2.68379	#NAME?	8.10846	1.07e-14	3.56e-13	22.8273
chr9:35073586	-2.84994	#NAME?	-8.20168	1.1e-14	3.63e-13	22.7966
chr4:36187367	-2.73933	#NAME?	-8.1275	1.06e-14	3.5e-13	22.79
chr20:33853695	-2.51047	#NAME?	-8.12625	1.05e-14	3.5e-13	22.7458
chr1:101550983	-2.50102	#NAME?	-8.20912	1.16e-14	3.83e-13	22.7271
chr18:46522081	-4.30955	#NAME?	-8.20595	1.18e-14	3.9e-13	22.7267
chr7:75612100	-2.45961	#NAME?	-8.16812	1.13e-14	3.74e-13	22.7155
chr11:7532718	-2.51057	#NAME?	-8.21057	1.15e-14	3.79e-13	22.6941
chr4:6757863	3.74231	#NAME?	8.08585	1.23e-14	4.06e-13	22.6735
chr1:153577857	4.00874	#NAME?	8.08187	1.28e-14	4.2e-13	22.654
chr7:6447268	-2.24551	#NAME?	-8.14812	1.18e-14	3.91e-13	22.6443
chr21:45620776	-3.73686	#NAME?	-8.20004	1.21e-14	4e-13	22.6387
chr6:15416626	3.46779	#NAME?	8.08222	1.26e-14	4.16e-13	22.63
chr16:28629150	-2.69566	#NAME?	-8.17631	1.33e-14	4.36e-13	22.6093
chr1:24682808	-2.4044	#NAME?	-8.10873	1.23e-14	4.06e-13	22.5954
chr5:79435950	3.83295	#NAME?	8.07597	1.34e-14	4.4e-13	22.5925
chr19:10723847	-2.28985	#NAME?	-8.10146	1.24e-14	4.08e-13	22.589
chr20:48538311	2.99735	#NAME?	8.07969	1.26e-14	4.16e-13	22.5842
chr21:48059812	-2.20668	#NAME?	-8.11436	1.25e-14	4.13e-13	22.5808
chr17:57471779	3.73837	#NAME?	8.07017	1.37e-14	4.5e-13	22.5692
chr9:116131683	-3.25896	#NAME?	-8.13285	1.37e-14	4.49e-13	22.5689
chr4:99514646	2.62631	#NAME?	8.07677	1.29e-14	4.24e-13	22.5647
chr6:36461320	-2.1612	#NAME?	-8.14646	1.38e-14	4.53e-13	22.5212
chr8:74406272	-3.06979	#NAME?	-8.07697	1.42e-14	4.65e-13	22.5169
chr19:15513388	-2.59025	#NAME?	-8.17462	1.38e-14	4.51e-13	22.5114
chr17:74658514	-2.40146	#NAME?	-8.17661	1.41e-14	4.62e-13	22.5093
chr8:109456627	-2.47355	#NAME?	-8.09744	1.42e-14	4.64e-13	22.4824
chr12:111008233	2.89991	#NAME?	8.05591	1.52e-14	4.96e-13	22.4818
chr17:57193126	-2.23703	#NAME?	-8.12479	1.46e-14	4.77e-13	22.4635
chr21:46566380	-2.55653	#NAME?	-8.16301	1.47e-14	4.79e-13	22.4485
chr11:34683304	6.06984	#NAME?	8.05186	1.58e-14	5.13e-13	22.4475
chr9:100844648	2.58735	#NAME?	8.05368	1.52e-14	4.96e-13	22.4474
chr1:10167702	-2.20142	#NAME?	-8.15945	1.5e-14	4.9e-13	22.4472
chr17:47910248	-2.19424	#NAME?	-8.07218	1.45e-14	4.72e-13	22.4344
chr2:9529905	-2.68475	#NAME?	-8.11896	1.55e-14	5.05e-13	22.383
chr11:72788875	-1.99052	#NAME?	-8.12157	1.58e-14	5.13e-13	22.3691
chr18:12316154	-2.99906	#NAME?	-8.15624	1.64e-14	5.31e-13	22.3663
chr17:74633297	2.74368	#NAME?	8.04415	1.6e-14	5.19e-13	22.3542
chr9:124091783	-2.27563	#NAME?	-8.08908	1.59e-14	5.16e-13	22.3512
chr19:45097660	2.55887	#NAME?	8.03534	1.77e-14	5.71e-13	22.3439
chr4:109330644	2.97593	#NAME?	8.03832	1.68e-14	5.44e-13	22.3307
chr1:243418970	-2.50687	#NAME?	-8.09159	1.69e-14	5.49e-13	22.3154
chr1:10169482	-2.21992	#NAME?	-8.08024	1.7e-14	5.51e-13	22.3064
chr9:139697918	-3.06379	#NAME?	-8.0681	1.7e-14	5.5e-13	22.3062
chr11:76810379	4.036	#NAME?	8.03397	1.73e-14	5.59e-13	22.3017
chr9:114681836	-2.67141	#NAME?	-8.1155	1.78e-14	5.73e-13	22.2989
chr12:123953653	-2.02077	#NAME?	-8.12541	1.73e-14	5.58e-13	22.2862
chr1:153579227	3.5786	#NAME?	8.03589	1.76e-14	5.69e-13	22.2846
chr11:60934439	2.96381	#NAME?	8.02938	1.77e-14	5.71e-13	22.2557
chr10:82293479	3.74279	#NAME?	8.0241	1.86e-14	6e-13	22.2286
chr6:34849183	-2.60829	#NAME?	-8.08606	1.91e-14	6.15e-13	22.2231
chr20:57279764	2.51939	#NAME?	8.01788	1.94e-14	6.25e-13	22.2094
chr14:105935006	2.63202	#NAME?	8.02247	1.87e-14	6.02e-13	22.1794
chr3:150481764	-2.15841	#NAME?	-8.11153	2.01e-14	6.46e-13	22.1402
chr19:1588891	-3.245	#NAME?	-8.0234	2.06e-14	6.62e-13	22.1325
chr3:63889453	-2.02466	#NAME?	-8.06473	2.05e-14	6.57e-13	22.1303
chr9:129864695	-2.48307	#NAME?	-8.0762	2.04e-14	6.55e-13	22.1146
chr6:24700325	-2.33304	#NAME?	-8.04617	2.02e-14	6.5e-13	22.1133
chr19:10384482	-2.23624	#NAME?	-8.07987	2.2e-14	7.04e-13	22.0903
chr12:109050346	-2.12169	#NAME?	-8.06822	2.11e-14	6.75e-13	22.0824
chr8:42379876	-2.35675	#NAME?	-8.09902	2.32e-14	7.4e-13	22.0666
chr10:72447861	4.6309	#NAME?	7.99784	2.21e-14	7.07e-13	22.0615
chr2:152653650	2.55301	#NAME?	7.99614	2.27e-14	7.25e-13	22.0579
chr10:126437645	-2.25561	#NAME?	-8.055	2.21e-14	7.06e-13	22.0574
chr5:42985674	3.59179	#NAME?	7.99747	2.2e-14	7.04e-13	22.0432
chr2:196432315	4.8524	#NAME?	7.98885	2.4e-14	7.65e-13	22.0387
chr21:46566960	-2.59799	#NAME?	-8.03831	2.21e-14	7.07e-13	22.0267
chr7:1608646	-2.29551	#NAME?	-8.07803	2.44e-14	7.76e-13	22.0127
chr2:55839842	-1.92	#NAME?	-8.05786	2.43e-14	7.73e-13	21.9898
chr17:70582921	-2.58812	#NAME?	-8.07188	2.51e-14	7.97e-13	21.9844
chr11:129961976	4.59821	#NAME?	7.98293	2.5e-14	7.94e-13	21.9836
chr19:1589551	-2.93125	#NAME?	-8.01986	2.31e-14	7.36e-13	21.9826
chr17:57192546	-2.10203	#NAME?	-8.07771	2.36e-14	7.53e-13	21.9784
chr9:139787574	-3.24196	#NAME?	-8.08428	2.55e-14	8.1e-13	21.9726
chr17:15334306	-2.42762	#NAME?	-8.04485	2.36e-14	7.53e-13	21.9688
chr12:48547828	-2.28054	#NAME?	-8.09189	2.46e-14	7.82e-13	21.9665
chr11:85663649	-1.87606	#NAME?	-8.06496	2.4e-14	7.64e-13	21.9601
chr22:41927142	-2.65395	#NAME?	-8.0209	2.4e-14	7.63e-13	21.9473
chr1:117092496	-3.67376	#NAME?	-8.05014	2.61e-14	8.27e-13	21.9194
chr6:15416596	3.12046	#NAME?	7.9741	2.61e-14	8.27e-13	21.8968
chr5:42985624	3.81755	#NAME?	7.97212	2.63e-14	8.31e-13	21.8909
chr2:7167807	-1.96515	#NAME?	-8.08847	2.61e-14	8.27e-13	21.8869
chr11:19936310	-3.20339	#NAME?	-8.04878	2.61e-14	8.27e-13	21.8762
chr3:49047757	-2.82711	#NAME?	-8.01164	2.64e-14	8.35e-13	21.8748
chr10:134143277	-2.41233	#NAME?	-7.98643	2.58e-14	8.19e-13	21.8655
chr2:174776375	-2.40882	#NAME?	-8.06889	2.79e-14	8.77e-13	21.8649
chr15:72540248	-2.55875	#NAME?	-8.0652	2.72e-14	8.57e-13	21.8649
chr1:234876140	-2.92696	#NAME?	-8.0748	2.86e-14	8.97e-13	21.8648
chr6:24707769	-2.37921	#NAME?	-8.00951	2.68e-14	8.46e-13	21.8608
chr3:49048137	-2.60779	#NAME?	-8.02506	2.66e-14	8.41e-13	21.8493
chr1:17967057	-3.00984	#NAME?	-8.00493	2.71e-14	8.55e-13	21.8482
chr3:128492891	2.18117	2.27401	7.97037	2.62e-14	8.28e-13	21.8471
chr5:133297401	-2.77105	#NAME?	-8.03563	2.82e-14	8.84e-13	21.8462
chr11:64042048	-2.09937	#NAME?	-8.02773	2.78e-14	8.76e-13	21.8321
chr14:32543767	-2.63461	#NAME?	-8.02333	2.81e-14	8.82e-13	21.8229
chr20:57279964	2.37261	#NAME?	7.96133	2.81e-14	8.82e-13	21.8033
chr9:36149787	-3.04999	#NAME?	-8.01018	3e-14	9.4e-13	21.8011
chr10:126437375	-2.15528	#NAME?	-8.04479	2.93e-14	9.19e-13	21.7889
chr4:184566701	-2.22636	#NAME?	-8.00205	3.01e-14	9.43e-13	21.7726
chr2:197932537	2.58542	#NAME?	7.95203	3.01e-14	9.43e-13	21.7579
chr12:113630303	-2.8694	#NAME?	-7.99869	2.97e-14	9.3e-13	21.741
chr6:56758881	3.00365	#NAME?	7.9492	3.05e-14	9.53e-13	21.7229
chr10:104954426	-2.64292	-0.163469	-7.95001	3.01e-14	9.42e-13	21.712
chr3:9425563	-2.76411	#NAME?	-8.01306	3.23e-14	1.01e-12	21.7107
chr17:1545850	-2.12471	#NAME?	-8.04928	3.25e-14	1.01e-12	21.6947
chr14:51833755	3.13327	#NAME?	7.93616	3.43e-14	1.07e-12	21.6923
chr7:1109727	4.2606	#NAME?	7.9389	3.29e-14	1.03e-12	21.6711
chr2:3662982	3.37188	#NAME?	7.93279	3.51e-14	1.09e-12	21.6702
chr17:57472089	3.5996	#NAME?	7.92917	3.6e-14	1.12e-12	21.6465
chr15:59559354	-2.16083	#NAME?	-7.9474	3.26e-14	1.02e-12	21.6375
chr1:228274363	-2.46572	#NAME?	-7.99192	3.42e-14	1.07e-12	21.6288
chr2:61162485	-2.86867	#NAME?	-7.96917	3.33e-14	1.04e-12	21.6251
chr11:114126358	-6.44416	#NAME?	-7.985	3.48e-14	1.08e-12	21.6248
chr15:60640258	3.3444	#NAME?	7.93038	3.54e-14	1.1e-12	21.6236
chr10:113965515	3.7549	#NAME?	7.92423	3.78e-14	1.17e-12	21.6077
chr4:109330214	2.63196	#NAME?	7.93173	3.43e-14	1.07e-12	21.5839
chr5:79434920	3.34596	#NAME?	7.91872	3.83e-14	1.19e-12	21.568
chr7:100734329	2.52548	#NAME?	7.92346	3.63e-14	1.13e-12	21.5292
chr1:226917106	-2.09573	#NAME?	-7.96199	3.68e-14	1.14e-12	21.5278
chr9:32427604	-2.86192	#NAME?	-7.99343	4.01e-14	1.24e-12	21.5253
chr22:51163161	-2.80332	#NAME?	-8.02363	3.88e-14	1.2e-12	21.5199
chr16:3183955	-2.64285	#NAME?	-7.9426	3.8e-14	1.18e-12	21.5149
chr8:142212767	3.34052	#NAME?	7.90955	4.08e-14	1.26e-12	21.5078
chr1:85729313	-2.38882	#NAME?	-7.95539	3.88e-14	1.2e-12	21.4762
chr7:77162535	3.01097	2.98034	7.9126	3.87e-14	1.2e-12	21.4643
chr10:72447831	4.3294	#NAME?	7.91008	3.97e-14	1.23e-12	21.4643
chr20:57460300	-2.48193	#NAME?	-7.99968	4.12e-14	1.27e-12	21.457
chr15:72539188	-2.52221	#NAME?	-7.975	4.2e-14	1.29e-12	21.456
chr1:9175638	-2.69763	#NAME?	-8.01252	4.17e-14	1.28e-12	21.4494
chr20:62661664	-2.44804	#NAME?	-7.90967	4.04e-14	1.25e-12	21.4477
chr1:19587692	-2.46347	#NAME?	-7.96109	4.03e-14	1.24e-12	21.4429
chr1:206630977	-2.71097	#NAME?	-7.97873	4.27e-14	1.31e-12	21.44
chr7:27216149	-3.0923	#NAME?	-7.95471	4.17e-14	1.28e-12	21.4336
chr6:134307726	-2.3818	#NAME?	-7.93473	4.22e-14	1.3e-12	21.4151
chr15:39613893	-2.39928	#NAME?	-8.00333	4.27e-14	1.31e-12	21.4026
chr15:90775669	2.83015	2.21298	7.90083	4.19e-14	1.29e-12	21.3866
chr17:36879311	-2.51305	#NAME?	-7.98829	4.55e-14	1.39e-12	21.3853
chr9:139787524	-2.88165	#NAME?	-7.99493	4.57e-14	1.39e-12	21.383
chr16:67720855	-2.60927	#NAME?	-7.9713	4.49e-14	1.37e-12	21.3696
chr19:1087737	2.16261	#NAME?	7.89274	4.5e-14	1.37e-12	21.3668
chr15:45441016	-2.67001	#NAME?	-7.91266	4.42e-14	1.35e-12	21.3655
chr19:56660198	-2.60867	#NAME?	-7.97946	4.65e-14	1.42e-12	21.3615
chr12:11998112	-2.30889	#NAME?	-7.92865	4.47e-14	1.37e-12	21.359
chr20:60725885	-2.84882	#NAME?	-8.00145	4.6e-14	1.4e-12	21.3561
chr1:234738628	-2.46943	#NAME?	-7.95694	4.53e-14	1.38e-12	21.3558
chr12:112188543	-2.29006	#NAME?	-7.93489	4.62e-14	1.41e-12	21.3549
chrX:99934150	-2.66287	#NAME?	-7.96456	4.45e-14	1.36e-12	21.353
chr6:53170685	3.36307	#NAME?	7.88568	4.75e-14	1.45e-12	21.3367
chr2:85538961	3.05996	#NAME?	7.8855	4.76e-14	1.45e-12	21.3356
chr3:32557942	-2.03799	#NAME?	-7.97941	4.71e-14	1.43e-12	21.3278
chr2:74653841	3.59112	#NAME?	7.88453	5.01e-14	1.52e-12	21.3244
chrX:129198337	2.04294	#NAME?	7.8917	4.49e-14	1.37e-12	21.3194
chr7:1109757	3.93527	#NAME?	7.89038	4.53e-14	1.38e-12	21.3107
chr18:48700753	-2.21291	#NAME?	-7.89473	4.9e-14	1.49e-12	21.2395
chr11:59967959	3.93547	#NAME?	7.8666	5.52e-14	1.67e-12	21.2394
chr10:112526580	3.08288	#NAME?	7.86778	5.4e-14	1.64e-12	21.2341
chr20:17664030	-2.56107	#NAME?	-7.95085	5.36e-14	1.62e-12	21.1982
chr19:5924715	-2.21723	#NAME?	-7.94651	5.63e-14	1.7e-12	21.1951
chr14:23303248	2.02899	1.11699	7.87095	5.13e-14	1.56e-12	21.1895
chr1:1659821	2.21314	3.28552	7.86602	5.3e-14	1.61e-12	21.157
chr5:133316828	-2.38846	#NAME?	-7.90336	5.48e-14	1.66e-12	21.1382
chr10:81069768	-2.32054	#NAME?	-7.95802	5.8e-14	1.75e-12	21.1265
chr7:102757697	-2.32874	#NAME?	-7.95615	6.09e-14	1.84e-12	21.104
chr11:34683344	5.98621	#NAME?	7.8437	6.39e-14	1.92e-12	21.0881
chr6:157393394	-2.10401	#NAME?	-7.919	6.12e-14	1.85e-12	21.0876
chr1:234738848	-2.30359	#NAME?	-7.95067	6.15e-14	1.86e-12	21.069
chr10:82294899	4.32558	#NAME?	7.84527	6.19e-14	1.87e-12	21.0551
chr9:139784648	-3.09064	#NAME?	-7.92917	6.52e-14	1.96e-12	21.0538
chr15:67470732	-2.81882	#NAME?	-7.94383	6.67e-14	2e-12	21.0372
chr16:19714538	2.54062	#NAME?	7.83734	6.57e-14	1.98e-12	21.0201
chr21:46274052	-2.60163	#NAME?	-7.93113	6.3e-14	1.9e-12	21.0187
chr9:100844618	2.56846	#NAME?	7.8336	6.74e-14	2.02e-12	20.9956
chr15:84120620	2.39119	#NAME?	7.84151	6.3e-14	1.9e-12	20.9892
chr1:237290249	3.52252	#NAME?	7.82779	7.16e-14	2.14e-12	20.9876
chr7:6436142	2.60423	#NAME?	7.84041	6.34e-14	1.91e-12	20.9819
chr1:226303580	3.75253	#NAME?	7.83182	6.87e-14	2.06e-12	20.9772
chr3:185280601	2.41431	#NAME?	7.8295	6.87e-14	2.06e-12	20.9518
chr16:28166593	-2.64891	#NAME?	-7.90509	7.37e-14	2.2e-12	20.9324
chr4:109330064	2.62227	#NAME?	7.83113	6.85e-14	2.06e-12	20.9316
chr1:150977634	-2.76146	#NAME?	-7.88989	7.04e-14	2.11e-12	20.9254
chr22:41927712	-2.82825	#NAME?	-7.87396	7.1e-14	2.12e-12	20.9123
chr1:156727166	-2.30746	#NAME?	-7.8445	6.96e-14	2.09e-12	20.8966
chr13:52340461	2.32352	#NAME?	7.82341	7.16e-14	2.14e-12	20.8878
chr6:28881555	-2.41711	#NAME?	-7.92344	7.6e-14	2.27e-12	20.8866
chr13:21604538	-2.48711	#NAME?	-7.91817	7.5e-14	2.24e-12	20.8746
chr11:65054572	-2.5362	#NAME?	-7.89595	7.66e-14	2.28e-12	20.872
chr2:12632367	2.53986	#NAME?	7.8164	7.56e-14	2.26e-12	20.8594
chr9:98639867	-1.97169	#NAME?	-7.91016	7.46e-14	2.23e-12	20.8543
chr3:30406474	-2.43893	#NAME?	-7.91931	7.72e-14	2.3e-12	20.8489
chr15:60640468	3.37616	#NAME?	7.81297	7.85e-14	2.33e-12	20.8475
chr7:907104	-2.20959	#NAME?	-7.89777	7.57e-14	2.26e-12	20.837
chr2:54892648	-2.45602	#NAME?	-7.89537	7.77e-14	2.31e-12	20.8349
chr3:145875646	-2.3122	#NAME?	-7.87742	8.11e-14	2.41e-12	20.766
chr4:152591057	2.10794	#NAME?	7.80602	7.99e-14	2.37e-12	20.7565
chr22:41918234	-2.4625	#NAME?	-7.87752	8.45e-14	2.51e-12	20.7514
chr20:33854265	-2.58218	#NAME?	-7.82392	8.31e-14	2.47e-12	20.7497
chr2:178099639	-3.25479	#NAME?	-7.837	8.65e-14	2.56e-12	20.7405
chr20:46258394	-2.24977	#NAME?	-7.8637	8.6e-14	2.55e-12	20.7302
chr7:77163785	2.97649	#NAME?	7.79113	8.95e-14	2.65e-12	20.7186
chr6:15415326	2.44419	2.28407	7.79618	8.47e-14	2.51e-12	20.6986
chr9:100769190	-2.3598	#NAME?	-7.87209	9.23e-14	2.73e-12	20.6907
chr7:906714	-1.98241	#NAME?	-7.88353	9.27e-14	2.74e-12	20.6669
chr3:11529651	4.57882	#NAME?	7.77788	9.92e-14	2.93e-12	20.6609
chr22:41929299	-2.46508	#NAME?	-7.79939	8.91e-14	2.64e-12	20.6525
chr20:33852225	-2.38009	#NAME?	-7.79548	9.5e-14	2.81e-12	20.6162
chr7:79742347	-2.21871	#NAME?	-7.84745	9.47e-14	2.8e-12	20.6124
chr3:114040646	-2.59241	#NAME?	-7.87549	9.99e-14	2.95e-12	20.595
chr6:76150959	3.95294	#NAME?	7.76666	1.08e-13	3.17e-12	20.5928
chr16:3183995	-2.62163	#NAME?	-7.78622	1.02e-13	3e-12	20.5491
chr6:158362926	-2.34738	#NAME?	-7.83188	1.01e-13	2.97e-12	20.549
chr3:11540977	-2.11312	#NAME?	-7.83093	1.03e-13	3.05e-12	20.5488
chr21:45406827	2.61961	#NAME?	7.76707	1.04e-13	3.07e-12	20.5444
chr1:65897156	-2.63196	#NAME?	-7.82025	1.06e-13	3.11e-12	20.5248
chr15:101617227	-2.23529	#NAME?	-7.83068	1.08e-13	3.17e-12	20.5108
chr1:33609989	-2.37446	#NAME?	-7.80009	1.14e-13	3.35e-12	20.4709
chr16:88710839	3.34056	#NAME?	7.75375	1.2e-13	3.5e-12	20.4588
chr9:139783805	-2.76398	#NAME?	-7.79867	1.13e-13	3.32e-12	20.4541
chr18:3599030	-2.42265	#NAME?	-7.78582	1.1e-13	3.24e-12	20.4493
chr9:22087316	-2.93009	#NAME?	-7.77245	1.2e-13	3.5e-12	20.4432
chr12:116524971	-2.05471	#NAME?	-7.84795	1.17e-13	3.42e-12	20.4431
chr15:59560444	-2.78411	#NAME?	-7.83664	1.16e-13	3.4e-12	20.4198
chr10:75538447	1.96528	#NAME?	7.7484	1.17e-13	3.44e-12	20.4047
chr3:197269493	-2.3542	#NAME?	-7.82869	1.22e-13	3.57e-12	20.3931
chr13:21366209	-2.19343	#NAME?	-7.81187	1.22e-13	3.56e-12	20.3914
chr2:85539071	3.40401	#NAME?	7.73455	1.32e-13	3.84e-12	20.381
chr1:43835386	-2.49488	#NAME?	-7.75539	1.18e-13	3.45e-12	20.3799
chr14:50361770	2.70606	4.07238	7.74518	1.19e-13	3.48e-12	20.3657
chr1:160267705	-2.25157	#NAME?	-7.824	1.3e-13	3.79e-12	20.3574
chr10:134143467	-2.57582	#NAME?	-7.79546	1.27e-13	3.69e-12	20.3494
chr11:7532818	-2.45881	#NAME?	-7.84493	1.26e-13	3.67e-12	20.3476
chr6:28881325	-2.33116	#NAME?	-7.81209	1.29e-13	3.76e-12	20.3368
chr6:29687544	3.11008	#NAME?	7.7334	1.31e-13	3.8e-12	20.3256
chr1:153578387	3.88866	#NAME?	7.72564	1.41e-13	4.1e-12	20.317
chr1:151021458	-2.2055	#NAME?	-7.78962	1.31e-13	3.82e-12	20.3122
chr17:27529553	3.65496	#NAME?	7.72228	1.44e-13	4.18e-12	20.3074
chrX:70854895	-2.57071	#NAME?	-7.76591	1.28e-13	3.73e-12	20.306
chr2:9549703	-2.22073	#NAME?	-7.77213	1.3e-13	3.79e-12	20.2921
chr10:8910783	2.65512	1.60703	7.73186	1.3e-13	3.79e-12	20.279
chr11:117177282	-2.36225	#NAME?	-7.8195	1.4e-13	4.06e-12	20.2646
chr12:118819276	-2.15098	#NAME?	-7.80281	1.43e-13	4.14e-12	20.2637
chr9:100772190	-2.73759	#NAME?	-7.76629	1.5e-13	4.34e-12	20.2518
chr16:67718198	-2.54286	#NAME?	-7.76122	1.36e-13	3.96e-12	20.2454
chr6:2779926	2.14467	0.866853	7.72289	1.38e-13	4.01e-12	20.2206
chr5:176933911	-2.01607	#NAME?	-7.78	1.43e-13	4.13e-12	20.2098
chr2:54712824	3.32386	#NAME?	7.7127	1.51e-13	4.35e-12	20.2097
chr22:51062453	2.29455	#NAME?	7.71524	1.47e-13	4.26e-12	20.2078
chr20:32113935	-2.41531	#NAME?	-7.77144	1.47e-13	4.24e-12	20.2052
chr12:50094099	-2.12589	#NAME?	-7.81022	1.55e-13	4.47e-12	20.1885
chr22:41931001	-2.77612	#NAME?	-7.71978	1.44e-13	4.16e-12	20.1814
chr7:6447898	-1.98306	#NAME?	-7.78748	1.48e-13	4.28e-12	20.1762
chr20:60860025	-2.77523	#NAME?	-7.74633	1.55e-13	4.47e-12	20.1678
chr20:10607377	3.05973	#NAME?	7.70108	1.73e-13	4.97e-12	20.132
chr18:46548184	-2.84604	#NAME?	-7.75731	1.68e-13	4.83e-12	20.1207
chr8:96256182	-2.3566	#NAME?	-7.75939	1.6e-13	4.6e-12	20.1202
chr3:127463860	-2.82912	#NAME?	-7.79216	1.63e-13	4.68e-12	20.1136
chr2:240371739	2.74308	2.67772	7.70592	1.55e-13	4.46e-12	20.1104
chr20:33853445	-2.10966	#NAME?	-7.71025	1.55e-13	4.47e-12	20.1068
chr1:12013772	-1.96334	#NAME?	-7.75848	1.59e-13	4.59e-12	20.0988
chr11:65052522	-2.54823	#NAME?	-7.76715	1.76e-13	5.03e-12	20.0826
chr2:61162625	-2.90617	#NAME?	-7.72147	1.62e-13	4.66e-12	20.0712
chr6:33273964	-2.31371	#NAME?	-7.79238	1.76e-13	5.03e-12	20.0667
chr21:45731426	-2.72087	#NAME?	-7.78816	1.81e-13	5.15e-12	20.064
chr22:41914866	-2.28644	#NAME?	-7.78448	1.81e-13	5.15e-12	20.062
chr2:160616889	-2.40282	#NAME?	-7.79359	1.73e-13	4.95e-12	20.0609
chr16:2950553	-2.13235	#NAME?	-7.70903	1.65e-13	4.73e-12	20.053
chr9:124103956	-2.47467	#NAME?	-7.77986	1.78e-13	5.09e-12	20.0505
chr8:42157006	-2.10871	#NAME?	-7.7807	1.75e-13	5.02e-12	20.0418
chr20:62661004	-2.33624	#NAME?	-7.7048	1.72e-13	4.93e-12	20.0122
chr6:134307266	-2.25052	#NAME?	-7.72708	1.73e-13	4.97e-12	20.0114
chr7:27215959	-2.99761	#NAME?	-7.74953	1.75e-13	5.02e-12	20.0077
chr10:81069588	-2.22305	#NAME?	-7.78365	1.8e-13	5.13e-12	19.996
chr2:232442105	2.5403	#NAME?	7.67623	1.93e-13	5.48e-12	19.9918
chr20:60858886	-2.51551	#NAME?	-7.75946	1.89e-13	5.35e-12	19.9915
chr20:33853735	-2.49849	#NAME?	-7.70952	1.77e-13	5.05e-12	19.9873
chr19:48998336	-2.82427	#NAME?	-7.71379	1.84e-13	5.25e-12	19.9736
chr10:104955136	-2.18427	#NAME?	-7.74548	1.82e-13	5.18e-12	19.9735
chr4:26929266	-2.63287	#NAME?	-7.69088	1.79e-13	5.11e-12	19.9685
chr20:33854055	-2.69272	#NAME?	-7.69397	1.87e-13	5.31e-12	19.9536
chr18:48700693	-2.09861	#NAME?	-7.70301	1.83e-13	5.21e-12	19.9525
chr14:105934816	2.67662	#NAME?	7.68121	1.87e-13	5.31e-12	19.9499
chr10:81917174	2.73278	#NAME?	7.6701	2e-13	5.66e-12	19.9348
chr9:32427694	-2.48384	#NAME?	-7.75255	2.06e-13	5.81e-12	19.9336
chr17:47908468	-2.04287	#NAME?	-7.69235	1.86e-13	5.3e-12	19.932
chr15:84120270	2.10697	2.7379	7.67742	1.87e-13	5.3e-12	19.9256
chr16:66597650	-2.76235	#NAME?	-7.69916	1.95e-13	5.53e-12	19.9168
chr1:232468407	3.8018	#NAME?	7.66085	2.15e-13	6.08e-12	19.9073
chr8:76331057	-2.08538	#NAME?	-7.75211	2.13e-13	6.01e-12	19.8774
chr6:134306301	-2.5426	#NAME?	-7.75446	2.19e-13	6.18e-12	19.8755
chr9:139696141	-2.6695	#NAME?	-7.68231	2.01e-13	5.68e-12	19.8606
chr11:67828674	-2.31625	#NAME?	-7.71951	2.04e-13	5.76e-12	19.8598
chr19:15532032	-2.46218	#NAME?	-7.70997	2.04e-13	5.76e-12	19.8557
chr7:27216539	-2.84322	#NAME?	-7.75332	2.16e-13	6.09e-12	19.8407
chr9:95388735	-2.41456	#NAME?	-7.71263	2.29e-13	6.45e-12	19.8218
chr3:138069944	-2.50672	#NAME?	-7.72644	2.18e-13	6.14e-12	19.8004
chr3:196689492	-2.07783	#NAME?	-7.73704	2.34e-13	6.6e-12	19.7835
chr20:60712961	2.09326	#NAME?	7.65486	2.24e-13	6.31e-12	19.7488
chr2:178114699	-2.42456	#NAME?	-7.73234	2.44e-13	6.85e-12	19.72
chr20:44572192	-1.93618	#NAME?	-7.69311	2.35e-13	6.62e-12	19.7169
chr14:52105188	-2.50005	#NAME?	-7.68495	2.42e-13	6.79e-12	19.7135
chr19:46086291	-1.81253	#NAME?	-7.71867	2.45e-13	6.87e-12	19.7118
chr5:76108964	2.7874	#NAME?	7.64101	2.39e-13	6.72e-12	19.7092
chr12:56389310	-2.27459	#NAME?	-7.67272	2.35e-13	6.62e-12	19.7088
chr1:160267735	-2.15994	#NAME?	-7.72473	2.53e-13	7.1e-12	19.7069
chr20:32113525	-2.41779	#NAME?	-7.71273	2.47e-13	6.92e-12	19.7023
chr6:159878470	-2.22449	#NAME?	-7.6959	2.39e-13	6.72e-12	19.7021
chr1:183107150	-2.09934	#NAME?	-7.69824	2.42e-13	6.79e-12	19.6919
chr2:201982345	2.31787	#NAME?	7.63141	2.56e-13	7.17e-12	19.6413
chr5:138419179	2.49908	#NAME?	7.62962	2.58e-13	7.21e-12	19.6358
chr19:15531872	-2.56973	#NAME?	-7.65981	2.69e-13	7.51e-12	19.6325
chr19:11232828	-2.61117	#NAME?	-7.70447	2.88e-13	8.02e-12	19.6282
chr1:214655790	2.54317	#NAME?	7.61599	2.89e-13	8.05e-12	19.6205
chr3:37222313	-2.22574	#NAME?	-7.70018	2.7e-13	7.56e-12	19.6146
chr7:44664274	2.15092	#NAME?	7.62032	2.74e-13	7.65e-12	19.576
chr17:57193056	-2.03108	#NAME?	-7.66275	2.79e-13	7.78e-12	19.5729
chr18:3601500	-2.76211	#NAME?	-7.63956	2.73e-13	7.63e-12	19.5597
chr17:62400681	3.02076	#NAME?	7.61421	2.87e-13	7.99e-12	19.5563
chr19:1243803	-2.55644	#NAME?	-7.62102	2.8e-13	7.8e-12	19.5561
chr22:29210732	-2.07605	#NAME?	-7.71024	2.9e-13	8.06e-12	19.5528
chr6:170843941	1.92572	1.39038	7.61812	2.76e-13	7.7e-12	19.5427
chrX:99934180	-2.65858	#NAME?	-7.6725	2.86e-13	7.96e-12	19.5296
chr18:12315434	-2.7734	#NAME?	-7.69837	2.97e-13	8.24e-12	19.5282
chr8:42379796	-2.12385	#NAME?	-7.69031	3.06e-13	8.48e-12	19.5218
chr14:23551725	-2.53111	#NAME?	-7.7017	3.09e-13	8.58e-12	19.5143
chr2:25041370	-2.36361	#NAME?	-7.64501	3.05e-13	8.47e-12	19.5089
chr6:56758551	2.71523	2.0861	7.61167	2.88e-13	8.02e-12	19.5012
chr4:38671424	-2.9448	#NAME?	-7.62956	3.03e-13	8.4e-12	19.4867
chr5:55335367	-2.11287	#NAME?	-7.6835	3.19e-13	8.85e-12	19.4795
chr11:85670443	-2.26756	#NAME?	-7.65856	3.24e-13	8.97e-12	19.4331
chr20:36346074	2.83095	#NAME?	7.58289	3.62e-13	9.98e-12	19.4184
chr19:48998216	-2.83847	#NAME?	-7.62772	3.41e-13	9.45e-12	19.3744
chr2:169284172	-2.52691	#NAME?	-7.6525	3.56e-13	9.83e-12	19.3685
chr21:46271922	-2.40614	#NAME?	-7.61947	3.36e-13	9.29e-12	19.3627
chr17:47911348	-1.84178	#NAME?	-7.63156	3.56e-13	9.83e-12	19.337
chr7:45023061	2.18046	1.894	7.58547	3.42e-13	9.46e-12	19.3328
chr9:100772660	-2.21923	#NAME?	-7.61869	3.56e-13	9.83e-12	19.3322
chr6:157393534	-1.92574	#NAME?	-7.67317	3.75e-13	1.03e-11	19.328
chr5:42991824	3.29008	#NAME?	7.5836	3.49e-13	9.64e-12	19.3148
chr10:75011409	-2.25521	#NAME?	-7.65404	3.93e-13	1.08e-11	19.3027
chr1:226903816	-1.97974	#NAME?	-7.66373	3.66e-13	1.01e-11	19.2982
chr12:2048960	-2.39366	#NAME?	-7.61838	3.66e-13	1.01e-11	19.283
chr5:180257512	2.42574	#NAME?	7.56398	4.04e-13	1.11e-11	19.2736
chr17:73562834	4.19065	#NAME?	7.57133	4.06e-13	1.11e-11	19.2712
chr9:36208766	-2.2736	#NAME?	-7.65712	3.97e-13	1.09e-11	19.2683
chr20:44602143	-1.79442	#NAME?	-7.66769	3.8e-13	1.05e-11	19.2651
chr8:109469012	-2.43997	#NAME?	-7.65751	4.01e-13	1.1e-11	19.261
chr12:25078895	2.69747	#NAME?	7.56863	3.85e-13	1.06e-11	19.2442
chr1:150578315	-2.37237	#NAME?	-7.60391	3.83e-13	1.05e-11	19.2356
chr20:3220486	-2.9496	#NAME?	-7.65201	4.24e-13	1.16e-11	19.2322
chr3:119391942	-2.41725	#NAME?	-7.65985	4.03e-13	1.11e-11	19.2311
chr7:6438819	3.37252	#NAME?	7.56456	4.16e-13	1.14e-11	19.222
chr17:16365169	-2.15093	#NAME?	-7.62074	3.92e-13	1.08e-11	19.2204
[truncated: 5,937 more rows]
