# Supplementary material for: Identification and Validation of eRNA as a Prognostic Indicator for Cervical Cancer
Source: Biology (Basel). 2024 Mar 29;13(4):227. doi: 10.3390/biology13040227 (PMC11048606; doi:10.3390/biology13040227)
Supplement: Supplementary file 1 [file biology-13-00227-s001.zip › Table-S3_split_train_set_and_test_set.xlsx]

## Sheet: CESC.train_exp
	TCGA.4J.AA1J	TCGA.BI.A0VR	TCGA.BI.A20A	TCGA.C5.A1BE	TCGA.C5.A1BF	TCGA.C5.A1BK	TCGA.C5.A1BM	TCGA.C5.A1BN	TCGA.C5.A1BQ	TCGA.C5.A1M5	TCGA.C5.A1M6	TCGA.C5.A1M7	TCGA.C5.A1M8	TCGA.C5.A1ME	TCGA.C5.A1MJ	TCGA.C5.A1MK	TCGA.C5.A1ML	TCGA.C5.A1MN	TCGA.C5.A1MP	TCGA.C5.A1MQ	TCGA.C5.A2LS	TCGA.C5.A2LT	TCGA.C5.A2LX	TCGA.C5.A2LY	TCGA.C5.A2LZ	TCGA.C5.A2M1	TCGA.C5.A3HD	TCGA.C5.A3HE	TCGA.C5.A3HF	TCGA.C5.A7CH	TCGA.C5.A7CJ	TCGA.C5.A7CK	TCGA.C5.A7UC	TCGA.C5.A7UE	TCGA.C5.A7UI	TCGA.C5.A7X3	TCGA.C5.A7X5	TCGA.C5.A7X8	TCGA.C5.A7XC	TCGA.C5.A8XH	TCGA.C5.A8XI	TCGA.C5.A8XJ	TCGA.C5.A8YQ	TCGA.C5.A8YT	TCGA.C5.A8ZZ	TCGA.C5.A901	TCGA.C5.A902	TCGA.C5.A905	TCGA.DG.A2KJ
chr1:933571	1.42049	1.89669	2.11764	2.48343	1.14802	0.243241	0.116517	0.221942	0.337383	0.118351	1.82134	1.06779	0.671443	0	0.306247	0.22801	4.39044	0.549386	0.161975	0.721577	0.43897	1.22594	0.112879	0.2059	0.383563	0.295541	0.607539	0.286763	0.431967	0.821942	0.571067	1.20807	0.339899	0.307913	0.421271	0.554161	0.277958	2.22378	1.01456	0.302198	0.176946	1.93312	2.34371	0.406444	1.9918	0.283231	0.493441	0.286508	0
chr1:1196120	0.388999	0	0.439766	0	0.446086	0.325248	0.178012	0.582597	0.516785	0.467486	0.489658	0.652686	0	0	0.135827	0.452458	0.495695	0.178042	0.161975	0	0.20862	0.126713	0	0	0.872605	0.12294	1.04338	0.702075	0.25983	1.55947	1.27969	0.325735	0.259761	0.356371	0	0	0.26406	0.380947	1.24536	0.515189	0.498338	0.573383	0.370669	0.358733	0.901221	0.467332	0.771001	0.414813	0
chr1:1251397	6.58964	1.86033	6.36308	3.09379	3.38501	3.15762	4.91992	2.56967	3.64695	4.63935	7.92605	7.1195	4.55951	3.40943	9.44677	4.78822	8.77583	2.33489	3.01273	1.56342	4.26801	0.982022	0.538996	1.72207	8.73564	2.68137	2.78676	5.79788	4.89129	7.01095	7.39885	4.0796	3.0508	5.14511	0.463398	3.01609	4.59326	14.195	5.63536	3.73806	4.85337	18.2213	6.91915	4.77079	4.38337	3.79884	9.43706	7.75439	1.69568
chr1:1577542	2.73661	0.609001	0.487126	0.795147	0.505127	1.88034	0.993304	0.492433	0.709575	0.727857	2.15083	1.36281	1.35501	0.346575	1.61125	0.459584	0.515928	0.152607	0.96375	0.16588	1.13871	0.408648	0.637765	0.187182	2.1	0.445129	0.84197	0.517492	1.55248	1.56391	2.00499	2.0145	1.47566	1.50678	0.210635	0.713142	0.774809	2.49044	2.39935	1.31719	1.90307	4.38638	2.06957	1.08911	0.452364	1.27808	0.836537	1.71905	0
chr1:1658071	0.181533	0	0.135313	0.161766	0.198485	0.13552	0.183514	0.138714	0	0	0.283727	0.166138	0.184684	0	0.270381	0.233857	0	0	0.161975	0	0.804054	0.126713	0	0.374364	0.239727	0.404855	0.283959	0.458161	0.25983	0.177717	0.228665	0	0.331609	0.321569	0	0.351271	0.138979	0.280948	0.211566	0.285775	0	0.372699	0.240249	0.441959	0.255783	0.141616	0.1542	0.394089	0
chr1:1658961	14.9356	13.5253	26.4367	15.7265	16.7643	26.5111	16.4725	6.5126	19.4316	27.2384	23.7965	25.5827	30.1301	58.5105	24.0115	22.402	31.9622	11.4455	19.9796	32.048	42.3106	11.3281	51.3711	52.7432	37.3718	22.1505	20.2073	39.4447	27.2334	15.4436	25.2228	11.7992	8.53892	22.9876	18.2094	25.2916	8.41519	51.6373	16.5406	12.3146	19.5616	21.2807	13.0313	54.3451	23.018	6.94625	24.2634	17.822	53.7182
chr1:1659111	22.2877	19.4062	30.5502	17.496	18.5158	35.7299	22.0508	8.8638	23.7078	35.3366	34.2257	32.4202	33.3613	40.2633	29.3694	26.7128	32.2961	12.6817	21.3807	18.5454	67.6231	12.4115	38.4747	46.1731	52.2316	25.7285	25.6751	48.8749	39.322	19.8777	39.7079	20.4233	9.39281	18.0079	10.0104	22.6116	10.9759	50.6659	22.3106	17.3501	21.9882	35.4351	16.6608	61.1324	25.1009	9.67943	24.1555	20.4081	6.54358
chr1:1659141	18.0171	19.0275	31.5177	14.8894	17.4203	30.0584	17.527	9.18284	20.907	32.6885	26.6932	26.9899	27.6285	27.8863	35.0971	29.6948	35.1134	14.5053	24.4461	17.3469	50.1208	10.2004	30.7595	31.1939	49.406	24.3146	21.5875	38.0801	31.4913	16.1323	31.6963	15.9452	7.8384	13.6805	6.54023	16.0661	8.54027	41.628	17.1128	15.2315	19.7421	29.005	14.68	57.3047	24.5749	10.3132	20.9867	19.5971	3.40585
chr1:1659191	20.3317	20.8181	38.6521	20.2762	21.4744	33.5582	22.3479	6.44325	25.5367	33.9963	32.4135	34.4279	32.4062	26.9635	39.288	32.1103	41.952	13.067	23.3851	21.2368	57.6529	10.1307	34.3942	37.3803	49.7896	28.7151	25.0709	44.6526	34.7847	22.1525	36.9859	17.4095	9.91095	12.9776	10.1579	24.2514	10.7709	48.166	24.3157	16.8246	23.9996	35.2794	16.4484	75.4881	25.5884	12.1081	23.4963	23.7116	3.92035
chr1:1659301	21.0215	20.4061	39.1358	20.3742	21.8812	32.0065	21.2556	7.88587	28.1072	34.7389	35.1547	32.6291	31.1506	26.266	40.3833	39.0575	41.9419	15.2798	25.9565	20.3493	52.5982	11.1951	30.7002	31.8116	49.5531	29.1941	21.6139	45.6052	37.3538	20.2464	33.7805	16.2678	11.5234	15.3572	6.66134	22.707	10.6354	46.4041	28.1239	17.4684	24.0105	38.5641	18.2284	74.1267	26.174	14.0801	22.6829	23.3342	2.66671
chr1:1659341	19.5738	19.3093	40.0289	19.0387	19.2014	29.2554	21.0924	8.43725	27.7216	36.4432	34.9076	34.1302	32.1856	22.5663	43.752	41.5941	45.2145	15.0318	26.8959	19.2545	51.5812	10.6375	26.5886	28.9898	48.6102	31.4855	24.3874	44.5504	35.8922	20.4553	38.5282	16.0053	10.2343	16.4552	7.24059	21.5351	10.0447	47.4803	30.2684	16.1183	24.0069	38.6788	17.5643	74.0162	25.4972	12.8091	21.9543	26.122	2.89135
chr1:1659391	15.4938	16.9672	28.9096	15.6034	16.6856	27.3751	18.1329	6.72067	20.7142	28.8302	29.9698	25.8333	23.4569	16.0811	34.5949	27.5964	32.7209	11.9148	17.963	14.6057	43.7101	10.137	19.4208	21.7365	42.2206	23.9479	21.3398	36.8771	30.936	17.6562	29.9247	13.8264	7.7928	15.054	7.33538	17.6151	9.05797	39.9327	19.3343	13.6219	17.4201	30.8931	14.3325	62.253	21.468	9.83521	17.4323	22.0935	2.67395
chr1:1659791	9.83454	13.2556	17.6143	7.35791	10.7881	11.0652	9.58641	5.14281	12.9625	15.9744	19.1287	13.5132	9.96014	7.29539	20.1847	17.0972	18.4065	5.84104	11.2775	3.7862	18.2455	4.80557	6.80094	8.03947	19.9964	11.283	11.114	16.5498	14.5342	7.61519	21.0127	10.7145	5.15237	6.23845	4.61818	11.4557	4.79826	16.3093	13.9345	10.3864	10.4218	20.2896	9.48681	38.0479	13.115	4.98841	12.4941	11.7456	4.34789
chr1:1659821	7.08432	9.83794	16.1259	6.38077	9.50229	9.28313	8.64845	3.9464	13.3802	13.5334	14.7996	12.4689	9.44868	6.29466	19.804	17.2148	18.1081	5.18864	9.9979	3.69497	16.5157	4.10865	6.54132	8.04883	18.2448	11.0371	10.5791	15.4786	13.1084	6.51334	18.9953	8.95931	5.41766	5.27833	3.37017	10.0748	4.9824	12.1951	12.0449	9.07252	8.79313	18.3524	8.15858	30.8621	10.7235	5.25748	11.1217	9.02872	2.81888
chr1:1659851	7.78776	8.81082	14.262	6.43677	9.83357	10.7061	7.36094	2.86444	13.1901	15.2525	11.9074	11.9598	9.08751	4.91269	16.9098	12.8149	15.0428	5.69606	8.66161	3.77376	16.8069	4.36842	6.59494	8.26877	17.9315	10.6365	9.6645	16.0389	12.2315	8.58819	22.0465	8.7158	4.86221	5.01648	3.01209	9.19363	4.13463	13.6665	11.9823	10.1007	8.73535	20.1094	9.54859	29.8717	11.4003	5.65401	11.7732	9.63413	3.21744
chr1:2107081	0.181533	0	0.384288	0.111993	0.131202	0.138908	0.116517	0.143496	0.168309	0.127227	0.288303	0.469934	0.126047	0	0.320042	0.159607	0.202325	0.305214	0.32395	0.29029	0.282506	0.126713	0.112879	0.187182	0.127854	0.0847865	0.132074	0	0.175385	0.177717	0.441847	0.182721	0.184935	0.395071	0.236965	0.277081	0	0.190473	0.192333	0.131391	0.213057	1.64233	0.498086	0.686614	0.511978	0.601867	0.400921	0.478343	0
chr1:2107821	0.254146	0	0.405938	0.114792	0.377205	0	0.116517	0.329445	0.155119	0.136103	0.448472	0.391611	0	0.294588	0.350391	0.401129	0.627206	0.268378	0.161975	0.16588	0.282506	0.174776	0	0.252696	0.728769	0.131419	0.239384	0	0.961369	0.977445	0.61275	0.366848	0.434676	0.44101	0.500259	0.57233	0.138979	0.261901	0.192333	0	0.541671	4.10378	0.9537	0.856295	0.760953	0.162858	0.678481	0.870734	0.529744
chr1:2107881	0.217839	0.121194	0.290922	0.375175	0.131202	0	0.116517	0.215777	0.254376	0.156223	0.558302	0.10443	0.0969593	0.32347	0.664916	0.794474	0.419824	0.186944	0.161975	0.16588	0.325968	0.357963	0	0.397762	0.715983	0.209847	0.300468	0.201064	0.428719	0.502051	0.925378	0.423772	0.55959	0.183754	0.210635	0.64955	0.138979	0.190473	0.192333	0.233218	0.144446	2.63756	0.528976	0.418282	0.778487	0.186675	0.358516	1.13606	0.28986
chr1:2111031	0.312009	0	0.219883	0.14839	0	0.156917	0.116517	0.440416	0.198145	0.118351	1.05254	0.156645	0.179375	0	0.496618	0.513023	0.556393	0.152607	0.418435	0	0.386815	0	0	0	0.226941	0.0847865	0.346694	0	0.334531	0.573138	0.629424	0.174364	0.683943	0.183754	0	0.333102	0.305754	0.296293	0.403899	0.13796	0.144446	3.37886	0.861033	0.193357	0.140268	0.17702	0.173475	0.960423	0
chr1:2112291	0.644441	0.121194	0.358579	0.111993	0.131202	0.247324	0.116517	0.292028	0.53285	0.218769	0.205931	0.874599	0.193919	0	0.110359	0.623466	0.890228	0.199053	0.38874	0.16588	0.426723	0.126713	0	0	1.03242	0.286154	0.132074	0.138437	0.688548	0.719983	0.979567	0.667283	0.646637	0.335351	0	0	0.23279	0.57142	0.680563	0.289059	1.25668	1.65462	0.65436	0.512988	0.974862	0.17702	0.740161	1.27807	0
chr1:2112361	0.235993	0	0.580535	0.111993	0.393605	0.13552	0.199743	0.138714	0.129076	0	0.376866	0.234967	0	0	0.155506	0.142507	0.648477	0.152607	0	0.16588	0.347699	0.221747	0	0	0.177029	0.27077	0.132074	0.131845	0.129915	0.244361	0.275112	0.490184	0.276341	0.183754	0	0	0.138979	0.57142	0.192333	0	0.18693	0.892839	0.393836	0.335415	0.511978	0.35758	0.264908	0.553084	0
chr1:2112671	0.712516	0.121194	0.158992	0.1899	0.145012	0	0.116517	0	0.487331	0.118351	0.329489	0.201027	0.108041	0	0.110359	0.38833	0.829531	0.152607	0.161975	0	0.17385	0.126713	0	0.187182	0.485846	0.0847865	0.132074	0.208177	0.285813	0.8175	0.687781	0.303598	0.451817	0.5972	0	0	0	0.219044	0	0.131391	0.320292	1.79387	0.625504	0.243162	0.231442	0.141616	0.263047	0.586718	0
chr1:2112721	0.639903	0	0.453298	0.489967	0.311604	0.162624	0.145646	0.138714	0.530173	0	0.530844	0.284571	0.397533	0	0.18006	0.302826	0.561451	0.152607	0.161975	0	0.17385	0	0.112879	0	0.799089	0.144137	0.132074	0.342797	0.246838	0.693097	0.500204	0.318288	0.385495	0.35832	0	0.449688	0	0.299996	0.192333	0.131391	0.313795	1.12629	0.745199	0.264386	0.410284	0.263	0.489586	0.769833	0
chr1:2233530	0.181533	0.121194	0.262168	0.111993	0.301764	0	0.116517	0.138714	0.159211	0.266289	0.18305	0.890263	0	0	0.234514	0.217511	0.419824	0	0	0	0.300894	0.126713	0	0	0.127854	0.0847865	0.802348	1.26901	0.204616	0.189566	0	0.126499	0.458401	0.183754	0	0.181692	0	0.380947	0.227951	0	0.422504	0.516045	0.957562	0.315685	0.245469	0.141616	0.362371	0.196195	0
chr1:2331203	0.689825	0.466598	0.571696	0.15119	0.413286	0.199892	0.515586	0.221942	0.364159	0.677558	0.709317	1.19311	0.351477	0	0.640085	0.93698	0.849763	0.797373	1.20671	0	0.743207	0.310446	0	0	1.95617	0.383659	1.11602	0.669113	0.513163	0.750856	0.883694	0.977206	1.06115	0.459385	0	0.703474	0.430835	0.595229	1.89448	0.141497	0.769173	0.995229	1.05409	1.10884	0.736407	0.446089	0.678481	0.952949	0
chr1:3382877	0.4856	0.121194	0	0.235184	0.279667	0.396396	0.116517	0.398802	0.124017	0.210402	0.375252	0.310678	0	0	0.347632	0.363392	0.672729	0	0.327999	0	0.899672	0	0	0	0.338814	0.271902	0.673576	0.418608	0.682053	0	0.56273	0.360523	0.331609	0.232111	0	0.181692	0.177198	0.352376	0.375049	0.131391	0	0.491471	0	0.310902	0.280536	0.141616	1.02929	0.493291	0
chr1:3383047	0.821436	0.121194	0.150778	0.189526	0.501847	0.393008	0.174775	0.360655	0.107106	0.139062	0.622369	0.216692	0	0	0.311765	0.299264	0.450172	0.152607	0.364443	0	0.343353	0.126713	0	0	0.514613	0.241641	0.660369	0.336205	0.63983	0.28996	0.879526	0.635659	0.290158	0.316976	0	0.181692	0.138979	1.17141	0.403899	0.131391	0.144446	0.38089	0.258696	0.24071	0.259755	0.283231	0.620656	0.38118	0
chr1:6276233	2.95445	0.472658	0.977634	0.531964	0.131202	1.79564	1.06321	1.34205	0.586403	1.07699	0.228812	0.323732	0.0969593	2.28306	0.237273	0.623466	0.462455	0.209835	0.732936	0.563991	1.49945	0.833135	1.75526	0.62706	1.48311	1.33539	1.7929	0.962469	0.805472	0.701983	2.27593	0.392148	3.3451	0.606388	1.62189	0.908461	0.40304	0.514278	1.30306	1.35332	1.66474	0.954273	4.19705	0.674776	0.420804	0.198262	0.385501	2.2086	2.80439
chr1:6277463	1.14366	0.302986	0.380567	0.426971	0.606808	0.433665	0.466067	0.306631	0.107106	0.710105	1.02965	0.647464	0.21331	0	0.281417	0.505898	1.06084	0.152607	0.745084	0.238452	1.62549	0.126713	0	0	1.03562	0.612582	0.455655	0.899842	1.50701	0.477031	1.50061	1.16696	0.936794	0.220505	0	0.781277	0.437784	0.323805	1.45692	0.522278	0.772784	0.950178	3.47888	0.576125	0.368203	0.435468	0.427906	0.396128	0
chr1:6364654	44.4301	29.4593	80.3656	131.922	31.7279	55.8885	15.6103	32.2024	33.1251	26.1821	29.169	19.4265	176.095	50.9161	10.5504	28.6723	48.8513	44.2828	67.418	59.6296	46.6134	20.803	88.2288	118.893	85.886	46.6665	60.6483	17.5453	11.9294	37.6894	42.2172	61.7601	16.6468	334.689	76.8451	67.3397	74.3747	31.2662	28.9365	181.586	116.235	40.317	113.981	10.9227	120.153	42.991	34.1631	77.9139	53.6965
chr1:6364714	74.3195	46.4295	105.172	229.028	59.0703	95.1419	20.938	62.0154	59.7007	58.3854	52.6954	39.9783	277.092	73.946	20.1185	43.6676	80.07	73.8123	95.877	71.5481	91.2841	39.018	126.362	197.436	133.135	58.6468	102.945	34.0753	19.2014	62.8631	84.3553	122.919	27.08	452.209	117.44	103.101	126.353	44.9708	56.9594	282.674	172.114	75.8422	164.314	20.2867	212.695	66.655	63.9083	119.511	58.7038
chr1:6365744	1.62018	5.07501	6.91786	10.6869	2.19763	4.71271	1.80892	3.23203	5.18391	3.81385	5.27183	1.50901	9.91651	1.71121	2.09959	2.07347	5.07329	2.56762	6.14695	1.17775	7.20172	1.14675	4.79452	2.31638	7.48906	9.3032	10.7508	0.642744	1.56223	2.12372	4.42681	6.97643	1.20623	11.1722	2.51183	1.07198	7.44581	1.09522	4.01495	10.7839	18.3735	4.58706	7.76088	1.93357	7.60252	1.28516	3.83959	6.00171	0.304353
chr1:6366034	13.388	7.10804	24.8942	23.4792	11.6114	8.16509	2.57211	4.89659	9.10666	10.9622	9.55977	4.1067	21.1032	1.77619	3.78809	5.41168	14.8152	10.4002	18.6676	5.0303	10.1441	3.85206	5.79915	9.6352	15.9786	15.1174	18.7215	3.61915	3.2024	9.23241	8.69939	15.6511	5.81144	33.14	10.932	15.571	33.7893	6.03324	9.73686	47.5864	34.0422	20.65	44.1251	5.52448	37.0763	10.3946	16.6575	22.4149	0
chr1:6528986	10.007	0.812002	1.65081	3.79095	1.2005	1.47717	4.36937	2.52112	7.92314	0.819579	1.63829	1.08607	1.39621	0	3.42942	3.80492	3.59126	4.82239	6.98517	0.16588	0.286852	0.218579	0.632121	0.374364	8.91144	1.00896	5.06833	2.06337	1.41932	3.4255	5.48557	2.55212	8.58037	1.81916	0.747756	0.181692	3.81498	1.84759	4.36596	3.61653	2.99364	3.12084	9.02347	3.17263	1.43073	3.6466	3.78176	6.4651	0
chr1:6640356	0.363066	0.121194	0.135313	0.188619	0.131202	0.149072	0.270901	0.138714	0.302573	0.118351	0.18305	0.900706	0.0969593	0	0.538002	0.365561	0.37826	0.152607	0	0.324847	0.17385	0.126713	0.112879	0	0.335185	0.207727	0.336788	0.131845	0.376753	0.177717	0	0.183206	0.292921	0.509917	0	0.286165	0.340499	0.190473	0.461599	0.252927	0.390003	0.491471	0.613921	0.315685	0.217415	0.215964	0.747871	0.269068	0.492761
chr1:6640396	0.539555	0.121194	0.135313	0.162899	0.180968	0.13552	0.13982	0	0.151207	0	0.18305	0.383779	0.0969593	0.346575	0.176575	0.630591	0.382972	0.370072	0	0.364935	0.17385	0.126713	0.282197	0	0.206533	0.294633	0.478767	0.131845	0.408304	0.177717	0	0.240348	0.375242	0.193425	0	0.181692	0.632355	0.190473	0.77414	0.220079	0.251749	0.316349	0.428586	0.296744	0.294563	0.265529	0.55711	0.250383	0.28986
chr1:6641519	0.199686	0.605971	0.172524	0.111993	0.265684	0.647109	0.390331	0.384435	0.107106	0	0.326306	0.511706	0.0969593	0.173287	0.19037	0.954794	0.417294	0.423361	0.161975	0	0	0	0.17668	0.369685	0.405937	0.31583	0.495277	0.131845	0.311796	0.222147	0.575235	0.186586	0.165804	0.514511	0.210635	0.367927	0.173724	0	0.644316	0	0.462226	0.294883	0.903506	0.157842	0.312096	0.141616	0.505006	0.526925	0
chr1:6641639	0.45837	0.339344	0.290922	0	0.131202	0.264264	0.337898	0	0.107106	0	0.329489	0.535202	0	0.173287	0.165539	0.577151	0.895286	0.43493	0	0	0.241147	0.328661	0.426117	0.398516	0.316439	0.366702	0.538201	0	0.363761	0.497608	0.366816	0.275136	0.165804	0.206723	0.210635	0.181692	0.138979	0.346759	0	0.131391	0.227502	0.540618	1.13517	0.248602	0.143775	0	0.253047	0.313913	0
chr1:6641869	0.408449	0.390851	0.19485	0.585161	0.334564	0	0.227207	0.409205	0.198145	0.118351	0.343218	0.438605	0.252094	0.173287	0.664916	0.616341	0.202325	0.25638	0.161975	0.16588	0.365084	0.126713	0.138533	0	0.623289	0.116581	0.7165	0.413513	0.474189	0.217704	0.466857	0.363685	0.175854	0.349133	0.210635	0	0.200747	0.190473	0.591424	0.131391	0.31778	0.712633	1.29734	0.872079	0.547045	0.662053	0.1542	0.444709	0.28986
chr1:6641909	0.812359	0.15227	0.230032	0.428371	0.446086	0	0.36994	0.395334	0.38558	0.156815	0.370676	0.637021	0.273017	0.173287	0.606977	0.171008	0.895286	0.280468	0.161975	0.389817	0.17385	0.156527	0.389432	0.187182	0.674431	0.228924	0.673576	0.616375	0.522907	0.177717	0.247014	0.401635	0	0.183754	0.210635	0.181692	0.138979	0.447612	0.543341	0.131391	0.483893	0.438229	1.26645	0.631369	0.501458	0.778886	0.308401	0.523188	0.28986
chr1:6643419	0.9712	0.41812	0.855853	0.848343	0.806891	0.32186	0.294205	0.312106	0.353449	0.227825	1.39118	0.27935	0.0969593	0	0.333837	0.641279	0.900344	0.219754	0.777479	0	0.834478	0.126713	0.112879	0	1.34247	0.156855	0.657067	0.451569	1.01334	0.59091	0.99624	0.967719	0.37306	0.716641	0.459569	0	0.253997	0.542849	1.20208	0.20694	0.841396	1.9536	0.930534	0.935216	0.217415	0.141616	0.632221	1.38271	0
chr1:6644179	1.79717	0.175732	0.679946	0.111993	0.259123	0.857165	0.43985	0.634615	0.755095	0.473403	1.11203	1.0704	0.186647	0	0.148197	0.309952	0.784008	0.368801	0.866566	0	1.02137	0.319949	0.299129	0.187182	0.978084	0.56383	1.21508	0.375758	0.948378	1.24846	1.68819	1.14166	0.379745	1.23575	0.210635	0.380418	0.156352	1.03332	1.17323	0.397457	2.00418	2.83825	0.752921	1.1562	1.2028	0.45317	0.397066	1.70036	0
chr1:8922128	1.02566	1.67551	0.734071	1.25712	0.574008	1.16209	0.888439	1.34205	2.13943	0.994146	3.09812	3.26604	1.50529	0.336947	0.441438	1.48919	1.86139	0.247987	0.975899	0.539109	1.22999	1.07706	0.124167	0.94059	2.23425	0.669813	3.34147	3.20054	1.34787	4.66508	2.98455	3.87404	0.820731	2.93547	1.5587	1.17646	1.157	2.27616	1.43288	1.01828	1.05445	1.84711	0.420864	0.556394	0.613672	1.24976	1.66922	1.24444	0
chr1:8922298	0.903126	1.50887	0.893064	1.08073	1.19722	0.674213	1.24964	0.922445	1.27723	0.760404	1.45067	3.66809	1.04716	0	0.772516	1.59251	1.47191	0.152607	0.919207	0.215644	0.999635	0.820464	0	1.17457	3.51599	0.483283	2.64148	1.59532	1.18547	2.30144	2.58439	3.39334	0.659072	2.82522	1.13743	1.29001	1.08751	0.999985	1.18285	0.686516	1.10862	1.30649	0.50967	0.157842	0.494444	0.945285	1.0794	1.71157	0.28986
chr1:8922538	1.01205	0.966524	0.872767	1.33551	1.60066	0.609841	1.29333	1.32471	2.88382	1.11546	2.73659	4.15369	1.28471	0.27831	0.78907	1.61745	2.16993	0.812633	0.534517	0.464463	1.01267	1.17209	0.17214	0.655137	4.77855	0.536275	3.86316	2.76875	2.15334	3.84314	4.46015	5.22442	0.98239	3.74399	2.07476	1.33998	2.25841	0.9857	2.4282	1.20551	1.44446	2.56794	1.52515	0.256494	2.01986	0.90634	2.64068	3.21387	0
chr1:8923134	0.490629	0.766554	0.862618	0.912739	1.30546	0.721645	1.06321	0.246104	1.04696	0.467486	0.93813	2.19302	0.741738	0	0.121395	0.555775	0.243827	0.232726	0.506171	0.170027	0.214414	0.47834	0.221995	0.204199	0.402741	0.396377	0.729708	1.44041	0.190233	1.45284	3.39305	1.40414	0.37306	1.72269	0.4476	0.181692	1.43149	1.90473	1.30786	1.02485	1.56724	0.54881	0.154445	0.426174	0.427817	0.637271	0.489586	0.90063	0
chr1:8923542	0.585443	0	0.138696	0.212786	0.74129	0.396396	0.483544	0.138714	0.160658	0.218949	0.613216	1.16961	0.278758	0.173287	0.160021	0.819412	0.202325	0.152607	0.161975	0.219791	0.17385	0	0.112879	0	0.757536	0.10933	1.05659	0.593303	0.188376	0.466508	1.81324	0.819082	0.302593	0.643139	0.552918	0.404265	0.184147	1.07141	0.615466	0.578119	0.534449	0.163824	0.301169	0.269994	0.34015	0.265529	0.801842	0.504502	0
chr1:8923722	0.516234	0.272687	0.135313	0.842744	0.492007	0.559021	0.605887	0.693568	0.307929	0.201196	0.809995	1.14612	0.526004	0.519862	0.148985	0.730346	0.854821	0.152607	0.797726	0	0.17385	0.243922	0	0.187182	0.591326	0.245881	0.944328	0.48453	0.380001	0.626453	1.42141	0.518647	0.455962	0.882019	0.36109	0.181692	0.559391	0.190473	0.576999	0.397457	1.25307	0.655295	0.285724	0.157842	0.659259	0.141616	0.358516	0.33346	0
chr1:8926710	0	0.181791	0	0.198787	0.508407	0.223608	0.431112	0.138714	0.198344	0.210812	0.361523	0.198416	0.159514	0.173287	0	0.584277	0.202325	0	0.186271	0.16588	0.17385	0	0	0.187182	0.316439	0	0.132074	0.131845	0	0.177717	0.691949	0.556597	0.198965	0.592607	0.210635	0	0.257111	0.253964	0.302924	0.315337	0.245558	0.163824	0.386114	0.157842	0.140268	0	0.25443	0.388654	0
chr1:8928576	2.08763	3.0238	0.842322	2.75222	3.68677	0.928313	2.38568	2.50725	2.84633	1.91432	4.38862	3.89523	1.27259	0.242602	2.34238	1.77777	2.10418	1.49937	1.81007	0.369082	2.40782	1.26713	0.395076	0.187182	3.47763	1.56855	5.82445	1.8689	1.23094	5.38928	8.54516	6.58112	2.93059	1.99373	0.721426	1.18554	2.52595	3.83804	3.54854	2.86432	3.99753	1.70786	1.45179	0.584017	2.7247	2.68716	1.41093	3.1466	0
chr1:9174188	0.503105	0.581732	0.366654	0.781148	0	0.396523	0.48937	0.458175	0	0.210073	0.18305	0.205379	0.421081	0	0.3789	0.142507	0	0.264519	0.76285	0.16588	0.17385	0	0.228579	0.453916	0.274886	0.303112	0.460257	0.309836	0.399488	0.693097	0.362648	0.259323	0.165804	0.546668	0.782361	0.181692	0.267535	0	0.284937	1.12996	0.812507	0	0.154445	0.327523	0.280536	0.407145	2.29587	0	0
chr1:9175498	0.205419	0.217313	0.433695	0.19977	0.449366	0.769077	1.05156	0	0.117816	0.257413	0.18305	0.248021	0.433893	1.12204	0.110359	0.292138	0	0.152607	0.31795	0	0	0	0.347102	0	0.127854	0.139898	0.388453	0.820735	0.149902	0.262133	1.33805	0.290948	0.266159	0.316976	0.210635	0.567788	0	0	0.706824	0	0.202224	0	0	0	0	0.311554	0.273706	0.25412	0
chr1:9175638	0.181533	0.184821	0.341665	0.333178	0.400165	0.383195	0.474805	0.138714	0.126231	0.224563	0	0.887653	0.263176	1.07005	0.110359	0.276106	0	0.152607	0.161975	0.2639	0.17385	0.126713	0.527708	0	0.127854	0.271317	0.158489	1.03169	0	0.266576	0.621087	0.224536	0.278123	1.05199	0.210635	0	0	0.380947	0.697207	0.262781	0.270836	0.163824	0	0.157842	0.306512	0.336337	0.400921	0.149482	0
chr1:9175678	0.181533	0.327224	0.135313	0.188987	0.71833	0.332024	0.425286	0.138714	0.107106	0.131031	0	0.550867	0	0.892429	0	0.277888	0	0	0	0.286143	0.17385	0	0.462803	0	0.127854	0.101744	0.353297	0.442068	0	0.386535	0.875357	0.126499	0.165804	0.62017	0	0	0	0.328567	0.759715	0.23512	0.144446	0	0	0.157842	0.140268	0.45317	0.196605	0.149482	0
chr1:9485471	0.181533	0	0.344432	0.167989	0.574008	0.555633	0	0	0.23831	0.443815	0.18305	0.185363	0.807186	0.18348	0.32556	0.171008	0	0.618059	0.263209	0.16588	0.360738	0.126713	0.626477	0.187182	0.370777	0.18865	0.51839	0.212417	0.328035	0.337663	0	0.126499	0.165804	0	0	0.204404	0.138979	1.09998	0.251512	0.262781	0.469448	0.229353	0.229177	0.639262	0.399764	0	0	0.282355	0.507254
chr1:9485741	0.499215	0.121194	0.507423	0.375175	0.875772	0.481097	0.314595	0.138714	0.23831	1.40837	0.18305	0.242799	1.2532	0.330821	0.212545	0.199509	0	0.366257	0	0.440618	0.36943	0.240754	0.414829	0.383723	0.450686	0.105983	0.201413	0.388943	0.750258	0.177717	0.250102	0.256513	0	0.361172	0.742768	0.181692	0.309229	0.952367	0.634699	0.164238	0.516393	1.14267	0.21488	1.42453	0.168321	0.141616	0.1542	0.266932	0
chr1:9706768	3.18136	3.81762	3.85303	2.71582	2.20091	2.76461	2.39733	2.54193	2.6348	2.45578	4.38862	1.88235	1.76951	3.96828	0.808383	2.73613	1.34546	2.30818	2.25145	2.44673	3.51611	1.62826	1.84275	2.55971	1.29772	1.23788	3.02449	2.3798	0.698292	1.946	1.44642	1.5591	0.932649	2.41177	5.13424	2.29841	3.74201	4.74279	1.65887	5.12095	3.37281	1.53994	2.47113	1.3969	1.49736	0.54522	5.48568	0.683881	12.1234
chr1:10167702	0.181533	0.273464	0	0.136339	0	0	0.256337	0.6901	0.190782	0.118351	0.233388	0.242799	0.216294	0	0.110359	0.406144	0.202325	0.152607	0.287505	0.16588	0.643244	0	0.112879	0	0.680823	0.133539	0.373108	0.131845	0	0.195944	0.166735	0.252998	0.239494	0.183754	0	0	0.138979	0	0.490449	0.167888	0.332225	0.835501	0.16989	0.26044	0.298069	0.141616	0.1542	0.156956	0
chr1:10168622	0.181533	0.121194	0.520954	0.169502	0	0.190575	0.367027	0.471626	0.190112	0.207114	0.18305	0.399444	0.252094	0	0.110359	0.142507	0.357441	0.298579	0.40755	0	0	0	0	0.304171	0.310046	0.0847865	0.132074	0.191175	0.129915	0.617568	0.26934	0.181843	0.244561	0.183754	0	0	0.162143	0.457136	0.322158	0.131391	0.440559	1.13858	0.378391	0	0.452364	0.527518	0.1542	0.246646	0
chr1:10168652	0.317682	0.233732	0.314602	0.201012	0.131202	0.342188	0.323334	0.277427	0.107106	0.16865	0.18305	0.4028	0.155135	0	0.110359	0.178133	0.369242	0.480713	0.161975	0	0.347699	0	0	0.315254	0.521006	0.144137	0.132074	0.184583	0.129915	0.36432	0.26934	0.199236	0.38135	0	0	0	0.258655	0.57142	0.610657	0.131391	0.426115	1.42527	0.225407	0	0.810047	0.616028	0.1542	0.257857	0
chr1:10169482	0.335836	0.208723	0.264987	0.162095	0.131202	0.13552	0.524325	0	0.287846	0.213031	0.233388	0.27935	0.198767	0.173287	0.110359	0.317077	0.419824	0.354812	0.822022	0.16588	0.17385	0	0.112879	0.187182	0.338814	0.264958	0.297166	0.131845	0.175385	0.233839	0.200082	0.235429	0.319765	0.183754	0.35106	0	0.253637	0.190473	0.229559	0.131391	0.310558	1.06895	0.379852	0.307377	0.666273	0.559382	0.198257	0.210809	0
chr1:10169522	0.549137	0.315105	0.289419	0.139991	0.131202	0.231696	0.396157	0.138714	0.185649	0.538496	0.434743	0.480377	0.341781	0	0	0.676906	0.379359	0.267063	0.890862	0.16588	0.321622	0.126713	0	0.187182	0.386759	0.205607	0.39292	0.131845	0.149402	0.399864	0.166735	0.231915	0.252654	0	0.210635	0	0.531595	0.190473	0.855882	0.333169	0.47306	1.13038	0.154445	0.289377	0.41379	0.308014	0.489586	0.246646	0
chr1:10169792	0	0.121194	0.463446	0.652356	0	0.13552	0.390331	0.138714	0	0.133145	0	0.323732	0.164537	0	0.114447	0.142507	0.244186	0.305214	0.433283	0.16588	0.17385	0	0.338636	0	0.44749	0.0847865	0.452353	0.309836	0	0.538885	0.446015	0.34471	0.281867	0.376696	0.38441	0.181692	0.36482	0.380947	0.192333	0.160954	0.31778	1.31059	0.154445	0.244656	0.198713	0.396524	0.212025	0.347546	0
chr1:10996777	0.682563	0.444379	0.135313	0.223985	0.131202	0.254778	0.116517	0.538209	0.107106	0.118351	0.18305	0.208859	0.264214	0.346575	0.110359	0	0.202325	0	0.161975	0.16588	0.691052	0.205908	0.654697	0.304171	0.255708	0.232378	0.376655	0.350071	0.485977	0.177717	0.341806	0.297273	0.165804	0.466452	0.40442	0	0	0.428565	0.376973	0.131391	0.288891	0.307989	0.154445	0	0.21955	0	0.308401	0	0.8261
chr1:11871677	0.571828	0.207306	0.378876	0.282781	1.29234	0.247324	0.314595	0.731714	0.107106	0.275166	0.320337	0.208859	0.0969593	0.173287	0	0.142507	0.202325	0.152607	0.25511	0.321392	0.17385	0.126713	0.262443	0	0.469864	0.296753	0.647162	0.26369	0.129915	0	0.354311	0.226955	0.204067	0	0.293057	0.358842	0.274484	0.761894	0.192333	0.285775	0.278058	0.163824	0.308891	0.378822	0.140268	0.141616	0.393211	0	0
chr1:11982039	0.426602	0.260568	0.419469	0.89874	0.678969	0.626781	0.614625	0.634615	0.637278	0.393516	0.814571	0.334175	0.366021	0	1.09808	1.62457	1.07724	2.41119	0.664097	0.547403	0.282506	0.218227	0.251155	0.336928	1.4064	0.56383	0.280657	1.32504	0.880173	0.430964	0.704454	0.920282	0.526672	0.353726	0.210635	0.29525	0.239739	0.404756	1.13476	0.48943	0.274447	0.769972	0.687282	0.943108	0.511978	0.257483	0.643786	0.530662	0
chr1:12013772	0.294991	0.293896	0	0.111993	0.167282	0.437053	0.116517	0.277427	0.356126	0.252695	0.292879	0.469934	0	0.788457	0.271425	0.142507	0	0	0.494023	0	0.225535	0.475172	0.482557	0.187182	0.127854	0.169573	0.257544	0.131845	0.25983	1.05297	0	0.758995	0.165804	0	0.421271	0	0.274484	0.409518	0.192333	0.363851	0	0.184302	0	0.157842	0.140268	0.141616	0.601381	0.149482	1.10147
chr1:12039675	0.399372	0.384792	0.270625	0.257583	0.131202	0.13552	0.25925	0.43348	0.315962	0.662764	0.18305	0.634411	0.14171	0	0.110359	0	0.414765	0.183129	0.32395	0.16588	0.17385	0.472004	0	0	0.18379	0.0847865	0	0	0.129915	0.177717	0.63776	0.996181	0.165804	1.22196	0.292172	0.181692	0	0.208905	0.192333	0.131391	0.26578	0.327647	0.166029	0	0.399764	0.141616	0.470311	1.21454	0
chr1:12053427	9.47601	15.116	5.54444	12.2716	7.55066	14.4702	25.6424	6.12767	12.8902	11.2433	8.12283	8.96529	9.4705	11.463	3.56737	7.72385	2.99946	7.1382	6.17934	4.80222	5.18506	8.1888	7.76606	12.719	12.0662	8.77328	8.55508	7.67008	6.80754	13.893	8.65353	9.67719	13.2892	19.5514	5.52918	8.87566	12.8278	3.70947	5.45264	11.3916	12.769	4.57068	5.92298	4.02498	11.8386	14.0943	7.36306	11.5027	28.3338
chr1:12058198	0.508292	0.121194	0.4095	0.111993	0.406725	0.23716	0.364115	0.277427	0.275797	0.249382	0.590335	0.66835	0.0969593	0	0.110359	0.142507	0.53616	0.296966	0.32395	0	0	0.214101	0	0	0.409133	0.201368	0.353297	0.399655	0.129915	0.684212	0.516878	0.512322	0.94923	0.826893	0	0	0.138979	0.57142	0.282089	0.210225	0.548894	0.573383	0.760644	0.299901	0.438337	0.520438	0.1542	0.915578	0
chr1:12058348	0.571828	0.121194	0.257094	0.29678	0.229603	0.13552	0.116517	0.30517	0.240988	0.118351	0.704741	0.393148	0.129279	0	0.203294	0.285013	0.394533	0.259432	0	0	0.17385	0	0	0	0.597718	0.0847865	0.234431	0.566934	0.405984	1.58168	1.09628	0.907632	0.903633	0.321569	0	0.181692	0.350922	0.65744	0.375049	0	0.415281	0.454611	1.23942	0.402498	0.368203	0.435468	0.1542	0.358757	0
chr1:12067936	2.64655	1.58461	2.24619	6.55156	2.48955	4.72965	1.24964	2.40321	2.72316	2.79604	2.70914	2.24263	8.87662	5.4109	0.800106	0.951231	2.20534	1.64631	3.0206	2.81581	4.67655	1.36216	6.34379	6.31739	6.27764	1.91617	3.11694	1.46765	1.32513	2.09706	4.69358	5.91384	1.08187	12.996	6.17162	3.83027	6.01432	2.46187	2.69266	10.1466	7.54368	2.8792	6.89985	1.34561	6.21387	2.21007	2.84114	5.5869	5.31168
chr1:12068096	9.97523	3.34799	5.37191	13.5399	4.23126	8.4734	1.91961	4.51513	5.28566	7.08033	7.61944	3.37308	15.5208	7.42536	2.46102	4.52102	3.8037	4.12039	4.81065	3.99355	9.37484	2.78768	8.54774	10.2248	11.0402	3.59707	6.66973	3.10825	3.51095	3.86535	10.4084	10.7777	2.69017	15.7018	8.7361	4.15167	10.0447	4.05708	5.57285	13.0077	9.4323	6.08605	10.6838	2.59651	9.34886	4.55294	4.97296	10.0826	5.13776
chr1:12068236	1.82894	1.02712	1.25164	2.67102	2.04675	2.78833	0.317772	1.58133	0.846134	1.07699	0.768809	0.997304	2.03857	0.173287	0.361427	1.48919	2.05865	1.13692	0.376592	0.613755	1.32995	0.700087	0.705492	0.893794	1.55982	0.432411	0.132074	0.840512	0.919147	1.27956	1.27552	1.24918	1.11089	3.53267	2.238	1.29456	4.60021	1.4095	0.839272	3.61653	6.73117	1.82663	1.30506	0.477473	3.62242	0.835533	1.12952	2.22728	1.15944
chr1:12103028	14.1323	11.268	53.5399	53.1684	12.9332	11.4074	3.45763	20.4394	17.0244	17.1993	12.6625	10.1558	38.1607	3.33578	11.2456	8.39363	31.6334	21.1285	26.4019	5.20448	16.0115	6.7316	10.4497	14.282	34.6868	18.0468	36.317	6.57907	8.90891	12.5246	27.1319	29.9329	5.1275	37.7109	12.9225	14.9805	37.9448	5.34278	21.2191	55.1217	45.6846	20.6172	59.5889	6.92928	52.2288	9.67589	20.3429	26.776	1.04349
chr1:12597042	0.339642	0.594609	0.520433	0.303559	0.252045	0.240548	0.116517	0	0.107106	0.387599	0.283727	0.5194	0.0969593	0.173287	0.110359	0.523808	0.399462	0.251802	0	0.576432	0.504725	0.446829	0.211648	0.187182	0.491439	0.87966	0.387967	0.375758	0.129915	0.493165	0.166735	0.359732	1.2798	0.183754	0.210635	0.363384	0.580238	0.345233	0.77414	0.131391	0.288891	0.80888	0	0	0.140268	0.265529	0	0.284499	0
chr1:12629663	0.181533	0.239359	2.2834	0.338849	0	0.13552	0.343724	0	0.867556	0.25491	0.736775	0	1.04474	0.346575	0.267622	0.314498	0.227615	0	2.46607	0.211497	0.904018	0.126713	0	0.187182	1.52786	1.31207	0	0	0.279317	0.217704	0.84201	0.275136	0.165804	0	0	0	0.138979	0.738084	1.25016	0	2.08002	1.21639	0.278002	0.347253	0.305083	0.370028	0	0.179379	0
chr1:12629823	0	0.121194	1.32606	0.352776	0	0	0.256337	0.138714	0.171369	0.118351	0.745927	0	0.317542	0.173287	0	0.152007	0.202325	0.152607	1.86676	0	0.295544	0.126713	0	0	0.623289	0.453608	0	0	0.28906	0.319891	0.508541	0.211972	0.259761	0.183754	0.226837	0	0.138979	0.190473	0.244788	0.131391	1.18084	0.343006	0.335919	0.157842	0.140268	0.149946	0.1542	0	0
chr1:12677927	6.01781	5.24165	49.7815	13.8227	2.58467	4.14353	22.2197	1.23455	34.0676	7.71943	38.6418	1.67088	26.4359	1.239	6.45051	16.1139	6.56543	4.32641	54.8042	0.626196	9.54869	2.29667	1.0272	0.921872	16.2726	67.5197	2.54242	1.66784	8.15865	1.55503	42.2506	8.06432	2.98448	3.74858	0.900466	1.41266	5.18392	4.28565	20.8633	3.42601	24.5991	36.5491	5.00017	7.28837	3.04381	9.77502	2.72164	3.60252	0.869579
chr1:15479890	0.229305	0.121194	0.135313	0.335978	0	0.259082	0.116517	0	0.519462	0.322506	0.274575	0.767558	0.276334	0	0.124154	0.399018	0.216279	0	0.307752	0	0.347699	0.180565	0	0	0.127854	0	0.173347	0	0.129915	0.177717	0.404332	0.126499	0.410366	0.220505	0	0.181692	0.138979	0.380947	0.317349	0.154384	0.144446	0.163824	0.351363	0.157842	0.427817	0.576952	0.285271	0.149482	0
chr1:15677735	0.603596	0.493867	0.294305	0.111993	0	0	0.27964	0.159521	0.107106	0.434939	0.18305	0.10443	0.269062	0.173287	0.293241	0.142507	0.404649	0.270878	0.874664	0.331759	0.995289	0	0.208826	0	0.364384	1.28875	0	0.398831	0	0	0.166735	0	0.165804	0.183754	0.400207	0.181692	0.375244	0.423803	0.293308	0.252408	0	0.163824	0.888061	0	0.140268	0	0	0.313913	1.92435
chr1:15931718	20.9534	30.6743	9.51587	23.958	39.3507	43.9255	22.3741	8.40257	21.8495	29.2149	32.5234	29.0758	33.594	89.3816	9.94339	7.49228	12.0383	16.0047	10.7227	37.0244	26.4425	24.4365	29.4331	48.2415	17.8037	30.9534	27.3459	36.9957	20.0848	16.3811	13.4096	7.57098	15.9545	32.2396	63.0642	44.1648	23.6681	36.7756	16.1175	33.5243	20.5943	19.753	30.3022	20.1723	21.4435	14.5191	51.7689	25.4531	102.175
chr1:16046885	0.553675	0.6393	0.558165	0.59356	0.131202	0.453993	0.157297	0.801071	0.89701	0.301794	0.18305	0.428162	0.778098	0	0.422125	0.954794	1.8361	0.911828	0.822022	0	0	0.614556	0.112879	0.187182	0.616896	0.0847865	0.167294	0	0.435215	0.555367	1.00041	0.271973	0.791716	0.229692	0.210635	0.57233	0.670574	0.190473	0.682782	0.574834	0.343058	0.552905	0.405419	0.584017	0.171828	1.22498	0	0.79973	0
chr1:16049992	0.181533	0.150448	0.154643	0.198787	0.131202	0.13552	0.178936	0	0.468587	0.118351	0.18305	0.297625	0.179375	0.278767	0.391776	0.541525	0.857217	0	0	0.265408	0.17385	0.179145	0.112879	0.30885	0.626485	0.135658	0.468862	0.174501	0.129915	0.306562	0.430001	0.474372	0	0.183754	0	0	0.138979	0	0.192333	0.243073	0	0.454611	0.447079	0	0.263002	0.26907	0	0.149482	0.28986
chr1:16050022	0.267761	0.384792	0.561753	0.174211	0.262404	0.182952	0.203904	0	0.276689	0.118351	0	0.42294	0.339357	0.173287	0.402812	0.21376	0.480521	0	0	0.224425	0.195581	0	0.112879	0.243337	0.405606	0.0847865	0.367919	0.131845	0	0.177717	0.633592	0.45856	0.165804	0.282193	0	0	0.138979	0	0.215646	0.131391	0.144446	0.270309	0.271324	0	0.357683	0.244287	0	0.149482	0.28986
chr1:16050142	0.246365	0.294329	0.26386	0.30518	0.291924	0.318472	0.317508	0.246217	0.246343	0.177526	0.187626	0.764948	0.494492	0.23713	0.143467	0.463146	1.02174	0.312845	0.307752	0.331759	0.17385	0	0.112879	0.578063	0.450686	0	0.132074	0.362574	0.129915	0.177717	0.633592	0.543947	0	1.06118	0	0	0.357871	0.190473	0.456791	0.131391	0	0.194818	0.436308	0.157842	0.441844	0.198262	0.1542	0.302701	0.28986
chr1:16050202	0.331297	0.121194	0.514188	0.14839	0.131202	0.13552	0	0.235813	0.166014	0.414228	0.18305	0.545645	0.382989	0.346575	0.242791	0.324202	0.409707	0.152607	0.161975	0.20735	0.366494	0.228083	0	0.561546	0.549773	0	0.270751	0.339501	0.270965	0	0.825337	0.594546	0	1.02902	0	0.181692	0.510748	0.190473	0.576999	0.164238	0.144446	0.327647	0.235529	0.157842	0.193342	0.141616	0.420196	0.310176	0.28986
chr1:16050422	0.181533	0.20906	0.135313	0.240784	0.131202	0.40656	0.157297	0.138714	0.672088	0.118351	0.18305	0.451659	0.290878	0	0.24555	0.285013	0.492842	0	0.161975	0.273702	0.226004	0.186901	0.112879	0.187182	0.847034	0.0847865	0.663671	0.224137	0.129915	0.679769	0.216755	0.449072	0.276341	0.376696	0	0.181692	0.239044	0.452374	0.192333	0.341616	0	0.360412	0.240249	0.363037	0.190041	0.301865	0.22359	0.156276	0
chr1:16051072	0.372142	0.227239	0.815259	0.111993	0.131202	0.13552	0.183514	0.443883	0.259731	0.118351	0.4622	0.411192	0.234319	0	0.220719	0.38833	1.25441	0.439324	0.4774	0	0.343353	0	0	0.187182	0.671234	0.12294	0.132074	0	0.146154	0.679769	0.771148	0.33206	0.480408	0	0.210635	0.181692	0.354397	0.190473	0.471216	0.262781	0	0.290787	0.764505	0.335415	0.536525	0.148359	0.447181	0.358757	0
chr1:16051622	0.181533	0.228405	0.304454	0.111993	0	0.225867	0.224295	0.138714	0.287494	0.156815	0.480505	0.793666	0.0969593	0	0.608392	0.222666	0.880112	0.152607	0.161975	0	0.272521	0	0	0.369685	0.71918	0	0	0.15311	0.129915	0.786399	0.621087	0.42061	0.38964	0.289413	0	0.181692	0.167933	0.255949	0.489076	0.673377	0.372764	0.696251	0.559865	0.548502	0.627699	0.141616	0.212025	0.149482	0
chr1:16115659	0.299529	0.20603	0.360834	0.184788	0.469046	0.274428	0.154385	0.48203	0.107106	0.233743	1.19898	0.187974	0	0.875101	0	0	0.202325	0	0	0.721577	0.17385	0.234418	1.69883	0.41648	0.127854	0	0.815556	0.135141	0.376753	0	0.166735	0.268811	0.402075	0.353726	0.421271	0.345215	0.177198	0.80475	0.192333	0.192033	0.148149	0	0.25741	0.265175	0.140268	0.141616	0	0.149482	0.579719
chr1:16184395	0.181533	0.242389	0	0.375975	0.131202	0.508201	0.436937	0.410806	0.107106	0.566392	1.68667	0.272263	0.560978	0.554519	0.110359	0.142507	0	0.152607	0.468571	0	0.316655	0	0.326542	0	0.255708	0.327033	0.132074	0.381409	0.389744	0.3486	0.166735	0	0.331609	0.518449	0.210635	0	0.40701	0	0	0	0.144446	0	0.154445	0.907594	0	0.141616	0.29188	0	0
chr1:16264931	2.67307	1.54523	1.54595	1.25992	1.2825	0.569185	1.44481	0.731714	1.20226	1.57998	1.61541	2.20608	1.72345	0.346575	0.805624	1.25762	0.69802	0.217465	1.01639	0.663519	1.51684	0.573374	0.219486	0.655137	1.85708	0.75248	1.15565	1.24923	1.23419	2.17704	2.46351	1.97971	2.00623	1.0428	0.405473	0.626838	0.178687	1.8714	1.37518	1.17923	1.63224	2.02732	2.27807	0.509042	1.16773	1.01255	1.16807	1.81247	0
chr1:16278912	0.204224	0.154523	0.165758	0.111993	0	0.2464	0.265075	0.24186	0.214211	0	0.18305	0.38639	0.271486	0.173287	0.129672	0.285013	0.202325	0.183129	0.161975	0	0.17385	0.319949	0.18625	0.187182	0.137443	0.0847865	0.524993	0	0.173219	0.222147	0.166735	0.192911	0.327463	0.183754	0.452866	0	0.26406	0.952367	0.331774	0.21351	0.393614	0.163824	0	0	0.175335	0	0.1542	0.292465	0
chr1:16278952	0	0.121194	0.135313	0.111993	0	0	0.127792	0.346784	0.128527	0.118351	0.18305	0.10443	0.138167	0	0.184852	0.285013	0.354068	0.52268	0.161975	0	0.242336	0.20125	0.15803	0	0.207763	0	0.313064	0.290834	0.363761	0.44923	0.234664	0.616684	0.563735	0	0.426537	0	0.312703	0.8205	0.264458	0.131391	0.321392	0.163824	0.154445	0	0.140268	0.141616	0.291267	0.149482	0
chr1:16457854	1.64287	0.272687	0.575079	0.207186	0.177122	1.17225	2.074	0.138714	0.407001	0.231066	0.233388	0.717954	0.193919	0	0.248309	1.66376	1.98278	0.73633	0.161975	0	0.713698	0.253425	0	0	0.910961	0	0.93112	0.471346	0.172137	0.839714	3.70985	0.68671	1.20623	1.77782	0.210635	0	0.354397	0.785703	1.9666	1.02485	2.14141	0.901031	0.486503	0.157842	0.35067	1.40554	0	0.885682	0
chr1:16542174	0.912202	1.76338	1.05206	3.64816	0.564168	2.31401	4.14217	0.634615	1.32811	3.3079	1.0205	1.42808	2.47731	0.645495	0.254675	1.39656	0.748601	1.83892	2.43772	0.899897	1.99927	0.253425	0.801439	1.20732	2.76485	1.0132	0.792443	0	0.922395	1.69276	2.93036	1.17328	0.165804	1.60785	2.43284	0.813073	2.88729	2.44758	2.86095	2.25006	1.13751	0.745398	1.75296	1.21144	0.911741	0.817831	0.593671	3.3484	2.66671
chr1:16542676	4.62001	4.13575	4.10674	6.41437	1.50882	5.41742	7.03469	0.710907	4.72604	6.61285	2.84642	3.78036	5.09521	2.81159	0.667675	2.92138	4.17294	8.69861	4.42596	1.85785	3.83338	0.918666	2.25475	3.37396	4.9096	2.8679	3.7575	0.606487	3.48496	7.75736	4.55186	1.41679	1.24353	3.43161	5.88726	2.8344	9.39499	3.519	6.71242	4.93372	4.45976	3.6246	6.30137	1.67708	3.22616	4.30512	0.724741	10.6955	6.53633
chr1:16542706	4.77431	4.04183	4.65137	6.19599	1.02009	5.42419	6.21034	1.74779	5.1491	6.22821	3.16676	3.23732	4.84554	3.16249	0.744926	2.45467	4.34998	8.31328	3.95624	1.82468	4.53747	1.00736	1.50129	3.58454	6.09864	2.78312	3.33156	0.510899	2.52359	7.0376	4.93118	1.39782	1.38447	3.57401	5.94518	2.58911	9.33592	4.35232	6.78455	5.10453	4.04809	4.89423	6.90371	1.51529	3.26123	5.4522	0.917492	12.4407	5.31168
chr1:16555818	1.7881	2.20271	2.90246	1.33551	1.74498	2.56472	1.32829	1.63335	1.67888	1.26635	2.39795	3.4018	2.5064	2.03179	0.604218	1.63526	2.04854	2.34252	1.57521	0.178639	4.98514	1.31464	1.50975	1.94669	1.30731	1.15734	1.7929	2.46221	1.31214	1.99043	2.39264	0.550272	1.06529	1.23115	3.03315	1.24459	2.70662	2.80948	1.65406	1.12339	1.1989	2.93654	1.59079	3.4528	1.89712	0.520438	1.75788	3.09428	0.731895
chr1:17883745	0.181533	0.41509	0.541251	0.436771	0.393605	0	0.425286	0.405737	0.508752	0.355052	0.347794	0.10443	0.0969593	0.173287	0.549038	0.986858	0.379359	0.152607	0	0.327612	0.17385	0.380138	0.403542	0	0.428311	0.498121	0.333486	0.659225	0.25983	0.355435	0.283449	0	0.165804	0	0	0	0.138979	0.380947	0.192333	0.131391	0.144446	0	0.154445	0.449851	0.532298	0.251368	0	0	0.434789
chr1:17964081	0.322221	0.678688	0.551399	0.671955	0.373925	0.382844	0.276727	0.381462	0.353449	0.665723	1.0983	1.57428	0.446013	0.173287	0.457992	0.673343	0.202325	0	0.161975	0.331759	0.521549	1.25445	0.564394	0.898474	0.34201	0.508719	0.264148	0.715259	0.129915	0.177717	0.362648	0.316248	0.352334	0.367508	0.326485	0.181692	0.277958	0.471422	0.229559	0.259496	0	0.401368	0	0.394606	0.70134	0.26907	0.308401	0.881945	0
chr1:17965794	1.00751	0.702927	1.20767	0.361176	0.318164	1.70417	2.87214	0.568726	0.573015	1.54448	1.06626	1.54556	1.21926	0.173287	1.78231	2.96414	0.708136	0.305214	3.17471	0.369082	0.347699	0.972519	0.451515	0.365005	1.69726	0.746121	0.264148	3.29942	2.06889	0.950788	3.88909	0.464885	0.775135	0.427228	0	0.186235	0.179209	7.81417	2.84653	0.325192	0.169724	1.4826	1.10428	0.252548	0.399764	0.962987	0.663061	0.41855	0
chr1:17966064	0	0.63324	1.4377	0.624358	0.813451	0.670825	1.50015	0.277427	0.353449	0.789991	0.416438	0.699679	1.03019	0	1.36846	2.29435	0.809298	0.269307	1.49017	0.630343	0.660628	0.215411	0	0.187182	1.88905	0.210755	0.132074	2.03701	3.09197	1.43507	2.28843	0.597709	0.733684	0.294006	0	0	0.316178	7.65703	1.25978	0.239788	0.848618	2.56794	1.13903	0.157842	0.252482	0.81075	0.23901	0.411076	0
chr1:17966134	0	0.402971	1.30238	0.310779	0.613368	1.03334	1.24673	0.138714	0.680121	0.997105	1.76185	0.686625	0.942929	0	0.841491	2.05566	0.733427	0.339127	1.95585	0.223938	0.36943	0.316781	0	0.187182	1.73242	0.360343	0.264148	1.64147	2.95231	0.613125	2.98038	0.271973	0.667362	0.202129	0	0.213488	0.2569	7.00942	1.8464	0.410596	0.722228	1.24096	1.23942	0.157842	0.241962	1.02671	0.1542	0.41855	0
chr1:17967027	0.51283	0.248448	0.142434	0.512366	0.14578	0.37268	0.378679	0.38493	0.107106	0.236702	0	0.238314	0.591452	0.485204	0.524207	0.545087	0	0	0.676245	0.680107	0.370574	0.126713	0.18625	2.16195	0.332421	0.131419	0.132074	0.57023	0.250086	0.555367	0.45194	0	0.451817	0.969302	0.688076	0.976596	0.138979	3.99994	0.192333	0.535417	0.343058	0.544714	0.235529	0	0.231442	0.477953	0.1542	0.7362	1.69568
chr1:17967057	0.644441	0.566583	0.135313	0.386374	0.25904	0.252971	0.754445	0.294766	0.151733	0.230784	0	0.485598	0.693259	0.368235	0.582146	1.16499	0	0	0.607406	1.03675	0.977904	0.126713	0.575682	2.29298	0.511417	0.169573	0.204502	1.1042	0.688548	0.8486	0.641929	0	0.609331	0.757985	0.784617	1.78513	0.138979	5.22849	0	0.584688	0.353892	0.491471	0.471058	0	0.315603	0.520438	0.339241	0.601666	2.62323
chr1:17968237	0.181533	0.42418	0.378876	0.467569	0	0.308308	0.133994	0	0.141915	0.230784	2.76863	0.274998	0.0969593	1.39063	0.110359	0.142507	0.338894	0.152607	0.161975	0.281996	0.764938	0.126713	0.194716	0.187182	0.479453	0.0847865	0.132074	0.441681	0.129915	0.177717	0.166735	0.126499	0.165804	0.349133	0.624104	0.363384	0.258104	1.23808	0	0.131391	0.231113	0.163824	0	0	0.147281	0	0.1542	0.149482	0.318845
chr1:19587312	0.785129	0.306015	0.558165	0.646757	0.492007	0	0.518499	0.901638	0.53285	0.352094	0.407286	0.328954	0.567212	0.173287	0.5987	0.266262	0.359126	0.300128	0.585199	0.16588	0.17385	0.342124	0.160852	0.187182	0.786303	0.25224	0.944328	0.131845	0.769745	0.319891	0.858684	1.31875	0	0.183754	0.210635	0.181692	0.621932	0.190473	0.317349	0.131391	0.639172	1.62186	0	0.303847	0.883688	0.559382	0.582106	0.893156	0
chr1:19587422	0.993892	0.693837	0.135313	0.341577	0.590408	0.210056	0	0.991802	0.425745	0.254454	0.407286	0.173055	0.492068	0.173287	1.26913	0.49521	0.682845	0.178042	0.161975	0.355457	0.54328	0.152055	0.112879	0	0.939728	0.415454	0.32483	0.131845	0.412479	0.177717	1.40057	0.857032	0	0.359518	0.210635	0.350406	0.208469	0.314281	0.552957	0	0.830563	1.46622	0	0.343307	0.536525	0.683296	0.539701	0.489554	0
chr1:19587452	0.894049	0.918046	0.233414	0.674755	0.387045	0.13552	0.215107	1.27616	0.455199	0.606548	0.480505	0.488209	0.402381	0.173287	1.01255	0.381205	0.687904	0.263247	0.161975	0.464463	0.534588	0.316781	0.112879	0	0.802285	0.606223	0.485371	0.131845	0.539146	0.177717	1.12546	0.894982	0.165804	0	0.210635	0.181692	0.538544	0.190473	0.952048	0	0.863063	1.34745	0.154445	0.244656	0.571592	1.271	0.393211	0.497028	0
chr1:19587692	0.286631	0.406001	0.148844	0.265245	0.547767	0.440441	0.364115	0.794135	0.599791	0.526661	0.18305	0.391611	0.363597	0.173287	0.645603	0.299264	0	0.259432	0.183571	0	0.402027	0.565333	0.127929	0	0.581736	0.298872	0.475466	0.131845	0.470941	0.379451	0.892031	0.936094	0	0.183754	0	0.622296	0.268031	0.190473	0.702015	0	0.310558	1.04438	0.154445	0.236764	0.890701	0.523978	0.470311	0.149482	0
chr1:19589812	0.51283	1.9482	0.886298	1.07513	0.541207	0.874105	1.75066	2.02175	1.39773	1.40542	0.448472	1.05213	3.06876	0.28682	1.19464	1.67445	0.237731	0.265404	0.874664	0.364935	1.13871	1.10557	1.61134	0.374364	1.78996	1.32903	0.55471	0.131845	0.50342	0.346081	0.471026	1.64449	0.207255	1.09334	0.547652	1.19008	0.691421	1.43331	1.34152	0.272636	1.79835	1.69967	0.223946	0.686614	0.694326	0.984229	0.624511	0.661459	0
chr1:19666351	1.77448	1.55129	0.849087	0.481568	3.65397	1.25017	1.96039	0.624211	3.14623	1.93504	3.07523	2.34706	1.62649	1.61157	1.51468	1.00111	0.546276	0.667656	2.68473	1.20677	2.99891	0.452997	1.12032	0.870397	1.76439	1.04075	0.333486	1.85901	1.47778	1.90158	3.65983	1.69825	1.72851	2.45771	1.3744	0.363384	1.04234	4.78088	1.68772	2.31576	1.98252	2.40821	2.27807	2.11509	1.87608	1.13647	0.713176	3.16902	0
chr1:19668861	1.12096	0.477431	0.916744	0.181988	0.547767	0.450605	1.36616	0.624211	0.564982	0.236702	0.90152	0.535202	0.193919	0	0.30962	0.173486	0.295285	0.160856	0.234864	0.16588	0.247736	0.126713	0	0	0.773518	0.307351	0.293864	0	0.129915	1.04409	1.76322	0.81592	1.06944	0.314161	0	0.181692	0.448208	0.728561	1.13476	0.568264	0.563338	0.995229	1.61395	1.34561	1.14318	1.50113	0.255647	0.724989	0
chr1:20070054	1.0302	1.32102	2.11764	1.5259	2.65356	1.17903	3.34694	2.07377	5.28834	4.54171	1.78016	2.31834	13.5476	11.4413	1.08704	1.02961	0.758717	0.431115	1.35654	2.45502	3.42484	0.905995	2.71191	2.92004	1.16667	1.25696	0.818857	3.48071	3.54667	1.35954	2.79281	1.49585	4.97827	0.390477	4.31276	0.935715	2.81433	6.59038	2.69747	1.32376	1.98974	0.9297	2.18154	0.730021	0.946808	2.46057	1.66536	1.15101	2.81164
chr1:21567473	0	0.121194	0.135313	0.149323	0.131202	0.498037	0	0	0.107106	0.118351	0	0	0.0969593	0.346575	0.115877	0.217322	0.202325	0	0	0	0.17385	0.362539	0.276553	0	0.204567	0.0890258	0.28726	0.131845	0	0	0.200082	0.493347	0.236863	0	0	0.481484	0.138979	0.380947	0.384666	0.199205	0.238335	0	0.205927	0.449851	0	0.141616	0.289897	0	0
chr1:21656967	0.181533	0.390851	0.135313	0.249183	0.173842	0	0	0	0	0.363929	1.65202	0.511706	0.203614	3.6217	0.228996	0.142507	0.652497	0.385333	0	0.273214	1.40384	0.126713	1.82581	0.374364	0.37717	0.0847865	0.148583	0.36587	0.129915	0.177717	0.512709	0.275136	0	1.80538	0.92153	0.181692	0	3.22852	0	0.243459	0.736673	0	0.351363	0.368298	0.140268	0.156926	0.300691	0.149482	0.623198
chr1:21881105	1.04114	3.39344	2.58109	1.80176	1.75192	1.48733	6.82993	2.38261	1.13273	3.51572	1.78204	1.09958	2.26428	4.27772	0.538813	2.08873	2.1482	2.90402	4.14251	0.804265	4.35493	2.54543	4.90027	1.63316	3.39941	2.74309	2.64924	1.29048	1.43881	1.71968	2.86392	0.59529	1.43372	1.4322	1.03403	1.4205	1.60235	1.27559	1.60598	0.761293	0.836936	0.779405	1.37129	0	1.24541	1.69106	0.75286	1.05759	5.85664
chr1:23706592	1.64741	1.12408	1.64067	1.04433	0.783931	0.430277	0.696187	0.270491	1.5209	1.76343	1.89456	0.963364	2.63244	4.45782	1.03738	1.393	0.359126	0	1.36464	3.17245	3.17276	0.215411	3.48231	3.17274	2.13197	1.736	3.17637	6.49337	2.47812	0.830828	0.704454	0.604034	0	1.55731	2.39598	0.740396	1.59826	4.28565	1.51943	0.821191	1.63585	1.24916	0.183404	0.193357	0.76446	0.980689	4.80719	1.05011	11.4857
chr1:23829834	3.84849	2.69657	4.01879	13.1255	2.29603	2.65958	1.31373	2.67717	4.0352	1.99717	2.3888	1.90323	5.44426	0.266596	2.15753	1.06524	1.84115	3.13226	7.34556	1.60903	3.39876	2.80668	1.88225	1.55361	5.68631	6.72781	5.96974	1.43052	2.16633	4.01197	3.00539	7.03336	2.64043	7.57526	1.82726	3.98814	4.06167	3.98566	2.80806	11.2076	10.1798	8.15842	7.42882	2.28477	4.94795	1.87995	2.87584	4.71616	0
chr1:23831224	13.3971	10.3045	12.804	42.0644	8.47563	22.2524	5.27529	12.2276	17.5466	12.631	12.0538	7.06728	50.6055	12.3077	3.17559	9.08123	15.4475	12.0598	15.9464	8.45157	20.2622	5.35994	24.6696	37.2445	30.2727	11.673	20.062	8.22054	3.18291	9.23686	18.42	23.0039	4.22801	77.4431	23.0172	16.1797	19.464	10.0141	8.33283	48.2631	26.3722	13.4663	31.198	2.91614	38.6298	9.93788	12.363	18.0163	6.36966
chr1:23831874	2.38716	0.554464	0.334899	1.41671	0.131202	0.240548	0.675797	0.617275	0.337383	1.07107	0.53542	0.529981	1.03989	0.329246	0	0.21376	0	0.240472	0.506171	0.215644	0.17385	0	1.13161	0	0.894979	0.199248	0.343392	0.319724	0.212587	0.301346	1.65901	0.771645	0.165804	0.56045	1.21642	0.286165	0.469055	0.590468	0.913582	0.131391	0.260002	0.468875	0.347502	0.157842	0.813554	0.835533	0.663061	1.63309	1.15944
chr1:23832054	0.934894	0.301254	0.903212	0.711152	0.131202	0.13552	0	1.09237	0	0.656847	0.454672	0.438605	0.664171	0.173287	0.122183	0.181696	0.80424	0.492158	0.186271	0	0.17385	0.228083	0.776041	0.187182	0.894979	0.216206	0.445749	0.147357	0	0.177717	0.771148	0.373173	0.205826	0.992271	0.937328	0.181692	0	0.833321	0.793374	0.614251	0.144446	0.313996	0	0.23931	1.0485	0.322176	0.990737	0.631562	0.500008
chr1:23836920	0.962124	0.478717	0.45668	0.44517	0	0.233656	0.611712	0.509772	0.298365	0.307712	0.292879	0.10443	1.28229	0.173287	0.193129	0.142507	0.202325	0	0.304317	0	0.275762	0	0	0.187182	0.843838	0	0.336788	0.131845	0.140172	0.311005	0.475194	0.955069	0	0.183754	0.210635	0	0.138979	1.7095	0.942432	0.302198	0	0.218431	0.915089	0.157842	1.00642	0.215964	0.1542	0.340072	0
chr1:23838420	1.05289	0.696867	0.554782	0.111993	0.131202	0.393008	0.116517	0.270491	0.401646	1.04149	0.506907	0.321121	1.3041	0.173287	0.170555	0	0.202325	0.305214	0.502122	0	0.347699	0.126713	0.112879	0.580264	0.492239	0	0.297166	0	0	0.542038	0.646097	0.758995	0.165804	0.900395	0.370428	0	0.138979	3.26186	0.192333	0.670092	0.144446	0.573383	0.525114	0.157842	1.94622	0.141616	0.312256	0.807204	0.28986
chr1:24118260	0.352388	0.203	0.284157	0.190387	0.407416	0.393008	0.355682	0.371554	0.214211	0.118351	0.480505	0.939868	0.0969593	0.173287	0.295212	0.801599	0.202325	0.300726	0.260316	0	0.347699	0.141195	0.397898	0.187182	0.492239	0.19077	0.323354	0.257098	0.15265	0.639782	0.508541	0.237186	0.325688	0.606388	0	0	0.215418	0.676181	1.63483	0.27592	0.668061	0.327647	0.733616	0.272278	0.806541	0.584165	0.566686	0.325124	0
chr1:24129384	0	0	0	0.130658	0.131202	0	0.238859	0	0.179402	0.282515	0.18305	0.254547	0.509036	0.173287	0	0.285013	0.273138	0.152607	0.293097	0.16588	0.469394	0.211188	0.17214	0	0.278083	0.165334	0.264148	0.131845	0.142906	0.324969	0.319951	0.246673	0.240416	0.399665	0.210635	0.281623	0.138979	0.295234	0.677974	0.136444	0.15889	0.79045	0.281863	0.327523	0.270016	0.329256	0.1542	0.216749	0
chr1:24129414	0	0.121194	0	0.229585	0.131202	0.13552	0.18934	0	0.267764	0.520743	0.337498	0.45688	0.424197	0.173287	0	0.285013	0.515928	0	0.224965	0.16588	1.14306	0.249586	0.112879	0	0.217352	0.353984	0.475466	0.131845	0.129915	0.577581	0.608582	0.316248	0.189491	0.367508	0.347548	0.272538	0	0.23333	0.25965	0.322845	0.325003	0.76178	0.166639	0.587963	0.270016	0.159318	0.1542	0.205538	0
chr1:24131735	0	0.121194	0	0.179188	0.216483	0.26136	0.116517	0	0.160658	0.636135	0.325422	0	0.116921	0.285924	0.331078	0.210197	0.500753	0	0	0	0.443316	0.126713	0.112879	0.187182	0.37443	0.0847865	0.150942	0	0.360514	0.281385	0.421005	0.487022	0.37306	0	0	0.181692	0.26406	0	0.299186	0.131391	0.144446	0	0.208166	0.374876	0.214094	0.141616	0.474166	0	0
chr1:24131765	0	0	0	0.204386	0.131202	0	0.116517	0	0.202937	0.476362	0.259321	0.10443	0.290878	0.173287	0.124599	0.171008	0.470405	0	0	0	0.365084	0.126713	0.112879	0	0.572147	0.0847865	0.231129	0	0.412479	0.350992	0.300123	0.553434	0.327463	0	0	0	0.194571	0.350471	0.192333	0.13796	0.245558	0	0.301169	0.449851	0.277029	0.141616	0.412486	0	0
chr1:24132075	0.226916	0.121194	0.32475	0.111993	0	0	0.21099	0	0.107106	0.248537	0.49881	0.10443	0.21331	0	0.295212	0	0	0	0	0	0.17385	0.151351	0	0	0.249316	0.0847865	0.132074	0	0.620343	0.288791	0.283449	0.670446	0.165804	0	0	0	0	0.190473	0.649124	0	0.144446	0.163824	0.30503	0.260227	0.417297	0	0.370081	0.149482	0
chr1:24648511	0.667133	0	1.04191	0.461969	0.232883	0.369292	0.297117	0.20807	0.315962	0.251875	0.970163	0.208859	0.230278	0	0.546279	0.423957	0.202325	0.152607	0.161975	0	0.321622	0.126713	0.231401	0.263975	0.214156	0.536275	0.171696	0	0.483933	0	0.35848	0.139149	1.13576	0.335351	0.374463	0.181692	0.138979	0.327376	0.71644	0.515708	0.187779	0.466267	0.359086	1.49161	0.508471	0.428387	0.397066	0.429761	0
chr1:24648931	0.639903	0.195474	0.737454	0.254783	0	0.277494	0.713665	0.51324	0.281152	0.621342	0.475929	0.569142	0.446013	0.498201	0.667675	0.224448	0.434998	0.525646	0.349524	0.331759	0.608474	0.421319	0.191894	0	0.209539	0.169573	0.132074	0	0.873677	0.177717	0.579403	0.417447	0.580315	0.422634	0.270816	0.406135	0.166775	0.809512	0.812607	1.10697	0.451393	0.417751	0	0.157842	0.347163	0.26907	0.389356	0.224223	0
chr1:24649401	0.396072	0.321165	0.849087	0.456369	0.262404	0.379456	0.763184	0.398802	0.203501	0.760404	0.846605	1.04691	0.666595	0.216609	0.866322	0.431082	0	0.610429	0.234864	0.306625	0.864902	0.836303	0.488201	0.187182	0.783107	1.38202	0.343392	0.222252	1.4518	0.342106	0.675276	0.207589	0.800006	1.15765	0.35646	0.363384	0.138979	0	0.365433	0.699655	0.942508	0.389081	0.340688	0.323577	0.511978	0.268325	0.1542	0.661459	0.28986
chr1:24649907	0.308606	0.239359	0.784814	0.713952	0.390325	0.18798	0.381592	0	0.56766	0.491156	0.878638	1.0704	1.07382	3.17116	0.618013	0.343478	0.394001	0.446376	0.166238	0.555697	1.86019	0.323117	0.838125	0.247889	0.482649	1.16369	0.234431	0.143479	0.717779	0.177717	0.825337	0.398473	0.683943	1.01065	2.45917	0.181692	0.138979	0.557135	0.251512	0.716079	0.563338	0.327647	0.154445	0.292008	0.434831	0.141616	0.370081	0.265331	0
chr1:24650387	0	0	0.517571	0.363976	0.131202	0.159236	0.428199	0	0.133882	0.464527	0.53542	0.783223	0.429045	1.02673	0.110359	0.220237	0.404649	0.152607	0.161975	0	0.604127	0.23125	0.657519	0.410593	0.427399	0.398496	0	0.131845	0.191624	0.241512	0.282167	0.126499	0.165804	0.946333	0.521045	0.222573	0	0	0.495257	0.587973	0.144446	0.163824	0	0.264386	0.26615	0.141616	0.22359	0.263793	0.579719
chr1:24682448	0	0.121194	0.307836	0.545963	0.151917	0.278173	0.116517	0.617275	0.124017	0.118351	0.288303	0.827606	0.0969593	0.732139	0.110359	0.142507	0.389475	0.367083	0	0	0.17385	0	0.623655	0.355646	0.22774	0.362462	0.206365	0.131845	0.129915	0.359878	0.166735	0.126499	0.38964	1.28168	0.210635	0.195319	0.138979	0.523802	0	0	0	0	0	0	0	0.141616	0	0.149482	1.41307
chr1:24682478	0.181533	0.121194	0.345047	0.461969	0.236163	0.13552	0	0.714375	0.200823	0.118351	0.341362	0.545645	0.244707	0.61517	0.179728	0.142507	0.260891	0.192418	0	0.331759	0.17385	0	0.753466	0.187182	0.127854	0.262838	0.132074	0.131845	0.129915	0.22659	0.166735	0.126499	0.319173	2.08101	0.210635	0.208946	0.138979	0.380947	0.192333	0.262781	0	0	0	0.157842	0.140268	0.146184	0.1542	0.33754	0.775374
chr1:24682648	0.471985	0.505986	0.135313	0.481568	0.131202	0.182252	0.200991	0.912042	0.551594	0.228539	0.475929	1.01297	0.385413	0.857772	0.206924	0.402581	0.445114	0.572277	0.161975	0.331759	0.347699	0.205908	0.640587	0	0	0.373061	0.264148	0	0	0.177717	0.250102	0.221374	0.281867	1.63082	0.210635	0.304334	0.46558	0.190473	0.216375	0.433589	0.164142	0.163824	0	0.220979	0.483924	0.431928	0.188467	0.515714	0.579719
chr1:24682808	0.385757	0.684748	0.154106	0.562762	0.25904	0.13552	0.233033	0.497057	0.281152	0.150897	0.402709	1.30537	0.465405	1.68089	0	0.616341	0.266217	1.01484	0.866566	0.29029	0.469394	0.281935	0.541818	0.187182	0.712787	0.43877	0.151885	0.131845	0.129915	0.915244	0.166735	0.287786	0.431091	0.808518	0.236965	0.506536	0.441259	0.190473	0.192333	0.269351	0.422504	0.163824	0.154445	0.461689	0.231442	0.219877	0.222733	1.13233	0
chr1:24682838	0.757899	0.524165	0.267243	0.669155	0.131202	0.239766	0.233033	0.960591	0.195468	0.118351	0.613216	1.04952	0.26179	1.4946	0	0.470271	0.303487	1.62145	0.58311	0.260668	0.743207	0.285103	0.606723	0.187182	0.517809	0.214086	0.333486	0.201064	0.129915	0.644225	0.175071	0.37001	0.431091	1.30925	0.26856	0.181692	0.416937	0.190473	0.192333	0.407311	0.429726	0	0.154445	0.343307	0.487431	0.354039	0.343646	1.41634	0
chr1:24683018	0.358159	0.121194	0.135313	0.683154	0.131202	0.265148	0.116517	0.596468	0.463232	0.236702	0.18305	0.817163	0.184223	0.385082	0	0.516586	0.202325	0.442561	0	0	0.347699	0.126713	0.519242	0.187182	0.246119	0.309471	0.511786	0.197768	0.270655	0.384253	0.216755	0.502834	0.899488	1.18062	0.53712	0.181692	0.382193	0	0.461599	0.476291	0.375559	0.421846	0.154445	0.218552	0.669779	0.197404	0.418544	1.14728	0
chr1:24683178	0.730669	0.121194	0	0.355576	0.186963	0.144264	0	0.251184	0.246343	0.118351	0.222629	0.958143	0.443589	0.467876	0	0.399018	0.202325	0.312845	0.161975	0.16588	0.20862	0.126713	0.174962	0.256144	0.524202	0.192889	0.419334	0.349389	0.490428	0.214172	0.294565	0.189749	0.356479	0.757985	0	0.337428	0.178687	0.423803	0.538532	0.131391	0.144446	0.163824	0.154445	0.157842	1.16773	0.371741	0.1542	0.586718	0
chr1:24715443	0.181533	0.12447	0.135313	0.293602	0	0.214963	0.253122	0.416141	0.107106	0.349135	0.311184	0.660518	0.159983	0.356202	0	0.142507	0	0.179313	0	0.870869	0.308583	0.281935	0.221865	0.411801	0.49819	0.114576	0.274053	0.504307	0.239842	0.183641	0.33347	0	0.557286	0.183754	0.210635	0	0.145928	0.242854	1.0963	0.587973	0.361114	0.163824	0.308891	0	0	0.389443	0	0.149482	2.24641
chr1:24715593	0.181533	0.251478	0.541251	0.172529	0	0.281465	0.159671	0.506305	0.203501	0.571042	0.366099	0.522149	0.356325	0.251267	0	0.2672	0.202325	0.314191	0.404937	0.626196	0.643244	0.126713	0	0.978026	0.363892	0.18865	0	0.283467	0.168125	0.475394	0.166735	0	1.04042	0.521624	0.481451	0	0.20152	0.333328	0.437558	0.500015	0.361114	0	0.314216	0.157842	0.36119	0.192192	0.1542	0.298964	0.666677
chr1:24715913	0.204224	0.208206	0.297688	0.277181	0.258303	0.13552	0.273814	0.308638	0.246343	0.494114	0	0.647464	0.26179	0.558851	0.175443	0.701845	0.202325	0.511234	0	0.232232	0.425932	0	0.112879	0.338951	0.127854	0.309471	0.356599	0.131845	0.240342	0.36432	0.188674	0	0.547154	0.422634	0.595045	0	0.528121	0	0.903965	0.42045	0.296114	0.163824	0.154445	0.157842	0.35067	0.311554	0.1542	0.298964	0
chr1:24717383	0	0.121194	0.413252	0.181988	0	0	0.48937	0.156053	0.407001	0.411269	0	0.632074	0.0969593	0.173287	0.372463	0.42752	0.202325	0.354812	0.161975	0.16588	0.17385	0.126713	0.310417	0.374364	0.127854	0.201368	0.300468	0.899842	0.187654	0	0	0	0.812441	0	0.210635	0	0.386887	0.380947	0.519299	0.131391	0.144446	0.163824	0	0.157842	0.357683	0.354039	0.1542	0.149482	2.13771
chr1:24717563	0	0	0.233414	0.111993	0.238975	0	0.250511	0.551386	0.396291	0.399434	0.421014	0.167088	0.176951	0	0.110359	0.313514	0.273138	0.602798	0	0	0.17385	0.126713	0.14761	0.411801	0	0.146257	0.270751	0.329613	0.129915	0.177717	0	0.192911	0.675653	0.271256	0	0	0.187622	0	0.567382	0	0.288891	0	0.178207	0.157842	0	0.354039	0.1542	0	0.862332
chr1:24789354	0.186071	0.584762	0.250328	0.111993	0.131202	0.243936	0.477718	0.156053	0.255864	0.591754	1.75342	0.180141	0.336664	0	0.327734	0	0.213885	0.244172	0	0	0.425932	0.525857	0.406363	0.374364	0.453882	0.0847865	0.300468	0.241715	0.405984	0.43985	0.646097	0.351035	0.165804	0.275631	0.210635	0.181692	0.323127	0.190473	0.192333	0.167523	0.328614	0.356317	1.12359	0.157842	0.490938	0.141616	0.1542	0.388654	1.11596
chr1:24789384	0.186071	0.275442	0.250328	0.111993	0.131202	0.172481	0.287131	0.180328	0.107106	0.227825	0.722565	0.187974	0.193919	0	0.331078	0	0.202325	0	0	0	0.245434	0.170574	0.276553	0.374364	0.223745	0.0847865	0.254242	0.131845	0.217607	0.21003	0.61275	0.392148	0.165804	0.220505	0.263294	0.181692	0.305754	0.190473	0.192333	0.131391	0.144446	0.191128	0.422692	0.157842	0.308589	0.141616	0	0.267494	1.07662
chr1:24790404	0.251354	0	0.405938	0.254783	0.282084	0.13552	0.12857	0.138714	0.240988	0.381681	0.18305	0.190431	0.155135	0.173287	0.198647	0.580714	0.485579	0.152607	0.161975	0.215644	0.312929	0	0.112879	0	0.287672	0.0847865	0.379712	0.131845	0.227351	0.719755	0.3954	0.249669	0.165804	0	0.210635	0	0.168761	0.190473	0.596232	0.131391	0.159922	0.30717	0.301169	0.157842	0.182348	0.141616	0.289126	0.280279	0
chr1:24793028	0.667133	0.984703	0.805111	1.5119	1.48914	1.79225	1.037	1.35939	1.13264	0.55329	1.59711	0.710122	0.792642	1.40796	0.151744	0.54865	0.261832	0.850785	1.40513	0.862575	0.934442	0.677912	0.437405	1.00142	1.18265	0.555351	0.785839	0.243913	0.828207	2.24812	0.325133	0.936094	1.71607	1.80998	1.49551	1.50805	2.00477	1.02379	1.43769	0.683231	0.357503	0.296931	0.803116	0.363037	0.326123	0.19017	0.179901	0.440972	2.92758
chr1:24800686	0.680748	1.11802	2.02631	1.15352	0.659289	0.501425	0.684535	1.05076	0.789904	0.538496	0.581183	2.10948	0.802338	0.511197	0.612495	1.29325	1.38087	1.22467	2.22311	0.16588	1.99927	1.43819	0.505132	0.233978	2.61142	0.758839	1.58158	1.027	0.571625	0.826385	1.20466	1.04994	0.530574	0.762579	0.526588	0.304334	0.448208	0.609515	0.956857	0.131391	1.35779	0.851883	0.598476	0.26044	1.37813	1.0869	1.01387	1.34908	0
chr1:24801006	2.44615	1.81791	3.22721	2.02426	1.54818	1.70078	0.964175	0.894703	0.910398	3.18364	1.0022	4.02054	1.66285	1.24334	0.882876	1.393	1.79563	1.63671	2.32434	0.211497	2.15574	1.83416	1.21345	0.945269	4.11051	1.32691	4.23296	1.84583	1.36086	2.14149	1.90911	1.2555	1.32643	1.31843	0.958391	0.803988	0.691421	0.476183	3.20234	0.47894	2.54947	1.94131	2.2549	0.473527	0.862648	1.10106	2.47106	2.99712	0
chr1:24802126	2.27824	1.25436	2.72655	1.00233	1.48258	3.42527	1.50015	0.998738	0.931819	3.06528	0.75508	2.80916	2.22764	0.739983	0.416607	1.0118	1.39604	0.877491	1.85461	0.38567	1.99058	2.55959	0.925606	0.636419	5.39225	1.22516	2.87591	1.8722	2.30924	1.44395	2.59689	1.3061	1.02384	1.23575	0.979455	0.622296	1.09446	0.509516	4.70735	0.706225	2.83475	1.90855	1.49426	0.958892	1.29046	0.693917	1.52273	2.44403	0
chr1:24802656	1.17542	1.39979	2.88216	0.856743	0.537927	3.63194	0.401982	0.471626	0.506074	1.02669	0.979316	2.94492	2.21794	1.69822	0.631808	1.62814	1.55284	1.19415	1.77362	0.588873	1.74284	2.46139	1.92176	0.547507	1.59498	1.31843	1.81601	1.58214	1.11077	0.350992	1.10462	0.341548	0.696378	0.987678	0.226433	0.290708	0.138979	1.43331	1.57713	0.597827	0.668061	0.379136	0.154445	0.212745	0.301576	0.502736	0.670771	0.896893	0.971029
chr1:25569686	1.04835	0.875629	0.801728	0.159589	3.47029	0.603065	0.262162	0.686632	0.581048	0.414228	1.13948	1.02602	0.639931	0.173287	0.226237	1.47851	0.703078	0.152607	0.64385	0	0.712783	0.595549	0.259621	0.52411	0.536988	0.25224	0.653765	1.13387	1.26667	0.359878	0.879526	0.749508	0.733684	0.776361	0.210635	0.917546	0.201154	1.14284	0.822224	0.305483	0.231113	0.614339	0.382252	0.812888	0.203147	0.644351	0.624511	0.235434	0
chr1:26130448	0.190609	0	0.889681	0.111993	0.455926	0.30492	0.116517	0.266476	0.214211	0.147938	0.311184	0.10443	0.128471	0	0.474546	0.466709	0.955984	0.152607	0	0	0	0.220079	0	0	0.191781	0.144137	0.313675	0	0.425471	0.48428	1.56314	0.177099	0.435236	0	0	0.345215	0.142543	0.523802	0.192333	0.321907	0.740284	0.655295	0.316613	0.505096	0.459377	0.166398	0.1542	0.668933	0
chr1:26131508	0.181533	0.125855	0.297688	0.223985	0.164939	0.13552	0.119753	0.183795	0.302573	0.118351	0.471353	0.34984	0.247246	0	0.858045	1.19705	0.485579	0	0.161975	0	0.599781	0.133048	0	0	0.501828	0.0847865	0.696689	0.537268	0.626839	0.177717	1.33388	0.129662	0.364769	0.225099	0.210635	0.181692	0.246688	0.504754	0.249321	0.499284	0.469448	0.786354	0.581203	0.891809	0.378723	0.523978	0.277561	0.568032	0
chr1:26190842	0.356583	0.121194	0.135313	0.265982	1.10865	0.138908	0.116517	0.290432	0.167085	0.369846	0.366099	0.731008	0.317542	0	0.110359	0.349141	0.247848	0	0.404937	0	0.447663	0.316781	0	0	0.354795	0.0847865	0.195834	0.221034	0.129915	0.348852	1.02125	0.847545	0.526429	0.183754	0	0	0.340499	0.290723	0.267129	0.637245	0.686117	1.35974	0.154445	0.382768	0.427817	0.141616	0.1542	0.781044	0
chr1:26190892	0.426602	0.121194	0.250328	0.75315	0.554327	0.176176	0.163123	0.239281	0.107106	0.615424	0.329489	0.182752	0.171883	0	0.110359	0.452458	0.202325	0	0.534517	0	0.606245	0.20274	0	0.187182	0.135375	0.118701	0.181601	0.131845	0.129915	0.49366	0.821169	0.607196	0.323318	0	0	0	0.49685	0.690466	0.591424	0.84747	0.877507	1.03619	0.602337	0.568233	0.817061	0.389443	0.1542	1.52846	0
chr1:26191392	0.481062	0.172702	0.2165	0.436771	0.590408	0.13552	0.116517	0.419609	0.13656	0.162732	0.366099	0.391611	0.353901	0.346575	0.110359	0.687594	0.202325	0.152607	0.253761	0.269555	0.604127	0	0.265265	0.187182	0.34201	0.243761	0.132074	0	0.181881	0	0.446015	0	0	0.183754	0.210635	0.408807	1.27861	0.209521	0.519299	0.686516	0.270836	0.704442	0.517392	0.382768	0.191945	0.141616	0.543556	0.358757	0.28986
chr1:26197894	0.340374	0	0.317464	0.204676	0.419846	0.13552	0.116517	0.450819	0	0.118351	0.260846	0.193195	0.193919	0	0.144316	0.431082	0.227615	0.4273	0	0	0.305555	0.209076	0	0.187182	0.588129	0	0.488673	0.14503	0.285813	0.49214	0.404332	0.695746	0.223836	0.183754	0	0.287679	0	0	0.706824	0.650384	0.82334	0.970656	0.617782	1.14436	0.557565	0.375282	0.269851	0.952949	0
chr1:26313129	0.181533	1.04833	0.260477	0.111993	0.259123	0.914761	1.09817	0	0.289185	0.837332	0.306608	0.271517	0.661747	0.961744	0.427643	0.406144	0.219184	0.450191	0.599307	0.16588	0	0.253425	1.19369	0.304171	0.562558	0.470565	0.132074	0.26369	0.129915	0	0.295954	0.284623	0.489123	0	0.616109	0	0.368295	0.719037	0	0	0.280395	0.163824	0	0.157842	0.154295	0.141616	0	0.194327	1.06523
chr1:26413668	0.305739	0.693837	0	0.111993	0.131202	0.979133	0.661232	0.468158	0.107106	0.352094	0.860333	0.326678	0.157231	0.298921	0	0	0.546823	0	0.178172	0.43216	0.17385	0.367466	0.205601	0.238232	0.20137	0.264958	0.571129	0.211646	0.343109	0.195489	0.166735	0.126499	0.165804	0	0.615055	0.663177	0.40026	0.190473	0.192333	0.262781	0.227502	0	0.154445	0.449851	0.140268	0.229647	0.863522	0.149482	0.28986
chr1:26618788	0.363066	0	0	0.235184	0.246968	0.423501	0.23012	0	0.176724	0	0.18305	0	0.542972	0	0.110359	0	0.748601	0.152607	0	0	0	0.126713	0.725246	0.187182	0.170472	0.0847865	0.234431	0.257098	0.129915	0	0.500204	0.158124	0.331609	0.491542	0	0	0.266986	0.190473	0	0	0.187779	0.163824	0	0	0.140268	0	0.485731	0.240832	0.579719
chr1:26668000	0	4.82353	22.7145	5.84041	11.0209	11.4902	2.52841	8.05926	6.39956	17.1682	16.0868	8.92715	17.4042	11.8826	4.73856	6.33735	8.95286	4.01865	4.17895	10.4267	13.7414	5.56631	21.4319	16.5305	17.1404	17.8423	22.9808	17.4413	11.3838	3.33854	4.31009	4.87022	1.93991	12.8628	9.17768	0.181692	7.53093	12.1359	7.18321	5.0884	7.61048	0	0	6.75936	5.57565	1.70883	4.42775	6.6306	0
chr1:26757403	0.218907	0.121194	0.507423	0.117592	0.285364	0.311696	0.116517	0.173392	0.107106	0.213031	0	0.42033	0.552668	0.186284	0	0.237511	0	0.305214	0.214617	0.210115	0.36943	0.126713	0.496666	0.706612	0.127854	0.103932	0.318332	0.131845	0.509916	0.280909	0.166735	0.243511	0.439158	0.183754	0.631906	0.317961	0.138979	0.542849	0.336583	0	0.144446	0.599249	0.308891	0	0.140268	0	0	0.177763	3.93484
chr1:26875261	0.181533	0.121194	0	0	0.301764	0.13552	0	0.285586	0.516785	0.118351	0.489658	0.169698	0.265857	0.406329	0.110359	0	0.394533	0.152607	0	0.3442	0.395508	0.291439	0.564394	0.187182	0.159818	0.0847865	0.373108	0.149424	0.363761	0.177717	0.222312	0.229998	0.165804	0	0.210635	0.363384	0.138979	0.457136	0	0	0.144446	1.74882	0.154445	0.157842	0.210402	0	0.18504	0.149482	0
chr1:26879194	0.408449	0.242389	0.243563	0.285581	0.206643	0.426889	0.346562	0.360655	0.107106	0.340258	0.448472	0.10443	0.0969593	0.173287	0.110359	0.238795	0	0.152607	0.251061	0	0.17385	0.155223	0.112879	0	0.329224	0.303112	0.594332	0.216362	0	0.177717	0.474552	0.283768	0.310883	0	0	0.181692	0.326601	0.380947	0.192333	0.561695	0.144446	0.218431	0.250974	0.157842	0.23378	0	0.357096	0.149482	0.28986
chr1:27880355	0.181533	0.194645	0.186055	0.111993	0.215306	0	0.192252	0.215006	0.159036	0.227935	0.269998	0.127926	0.197046	0	0.253827	0.594965	0.338894	0.293006	0.234864	0	0.186888	0.126713	0.259621	0	0.281279	0.0847865	0.221884	0.131845	0.266325	0.315448	0.425174	0.436422	0.165804	0.367508	0	0	0.138979	0.585706	0.442366	0.131391	0.144446	0.425942	0	0.619531	0.150788	0.278663	0	0.511976	0
chr1:27882435	0.51283	0	0.189438	0.123192	0	0.13552	0.492283	0.454287	0.318571	0.118351	0	0.271517	0.295726	0	0.18099	0.406144	0.202325	0.557016	0.421135	0	0.315102	0.133048	0	0	0.30685	0	0.419334	0.131845	0.649574	0	0.458521	0.559759	0.505703	0.183754	0	0	0.347448	0.380947	0.221923	0	0.35905	0.561096	0.799255	0.489311	0.151057	0.552301	0.1542	0.249137	0
chr1:27882895	0.381219	0.236329	0.26386	0.470369	0.439526	0.276687	0.661232	0.527112	0.107106	0.187071	0.18305	0.237578	0.593876	0	0.110359	0.520149	0.478222	0.20493	0.161975	0	0	0.126713	0	0	0.204567	0.0847865	0.409429	0	0.409232	0.337663	0.370985	1.57492	0.596895	0.2986	0	0.369062	0.288382	0.523802	0.509682	0.160954	0.144446	0.62253	0.428586	0.469581	0.655752	0.421307	0	0.594192	0
chr1:27882975	0.22554	0.127254	0	0.352776	0.314884	0.13552	0.498109	0.603404	0.160658	0.118351	0.18305	0.183458	0.460557	0	0.19984	0.65553	0.47209	0.270878	0	0	0	0.230798	0	0	0.313243	0.0847865	0.647162	0	0.129915	0.239918	0.266776	0.819082	0.410366	0.367508	0	0.283894	0.323127	0.299996	0.543341	0.308768	0.144446	0.638913	0.895783	0.185465	0.441844	0.626649	0	0.814678	0
chr1:28206675	0.290452	0.214687	0.32475	0.111993	0.164002	0.205333	0.30003	0	0.111569	0.40327	0.334066	0.297625	0.190327	0	0.303489	0.445333	0.202325	0.406953	0.457579	0	0.180289	0	0.112879	0	0.266362	0.151723	0	0.131845	0.129915	1.16849	0.929546	0	0.165804	0.269069	0.210635	0	0.371769	0	0.711632	0.174093	0.219557	0.298393	0.154445	0	0.140268	0.360892	0.1542	0.244985	0.28986
chr1:28207055	0.412987	0.399941	0.311219	0	0.199927	0.18634	0.192252	0.142181	0.107106	0.118351	0.18305	0.17405	0	0	0.270381	0.352704	0.202325	0.299562	0.506171	0.16588	0.30758	0.158391	0	0	0.441097	0.224868	0.132074	0.131845	0.129915	0.191748	0.771148	0.218211	0.20311	0.234286	0	0	0.138979	0.290472	0.639507	0.170808	0.144446	0.176425	0.490364	0.157842	0.219169	0.244287	0	0.245151	0
chr1:28207085	0.599058	0.475687	0.497274	0	0.367365	0.13552	0.291292	0.17686	0.107106	0.122734	0.311184	0.368115	0	0	0.242791	0.840788	0.202325	0.511234	0.332048	0.16588	0.330876	0.126713	0	0	0.203255	0.356103	0	0	0.129915	0.266576	0.533551	0.126499	0.165804	0.183754	0	0.181692	0.138979	0.633324	0.692399	0.318622	0.144446	0	0.486503	0	0.235044	0.167364	0	0.298964	0
chr1:28208245	0.181533	0.306015	0.278143	0	0.226323	0.450605	0.116517	0.194199	0	0.199717	0.320337	0.180141	0	0	0.46351	0.790911	0	0.596555	0.534517	0.294302	0.17385	0.126713	0.135454	0	0.14064	0.243761	0.132074	0.131845	0	0.346549	0.962893	0.126499	0	0.183754	0.210635	0.322504	0.198045	0.190473	0.456791	0.131391	0.332225	0.327647	0.154445	0.185465	0.213909	0	0	0.280279	0.28986
chr1:28218938	0.181533	0.451449	0.964103	0.29958	0.265684	0.741973	0.131081	0.30517	0.792582	0.321671	0.915248	0.49343	0.993833	0.346575	0.110359	0.904916	0.288313	0.235847	0.651949	0	1.70807	0.177398	0.284018	0.374364	0.600915	0.788514	0.428347	0.820735	0.129915	1.01299	1.11295	0.328898	0.165804	1.40572	0.421271	0.181692	0.138979	0.738084	0.649124	0.246357	0.325929	0.778163	0.154445	0.347253	0.18197	0.400219	0.327676	1.3715	0
chr1:28221528	0.62175	0	0.223266	0.501166	0.462486	0.13552	0.263429	0	0.741706	0.724898	1.20355	0.469934	0.334509	0.173287	0	0.210197	0.256278	0.152607	0.554764	0	0.243389	0	0.112879	0.374364	0.824659	0.146257	0.379712	0.669113	0.188376	0.506494	0.896199	0.929769	0.551299	0.454549	0	0	0.350922	0.190473	1.16361	0.752211	0.523616	0.839597	0	0	0.213909	0.580624	0.886652	0.792256	0
chr1:28470968	0.296185	0.530225	1.12648	0.111993	0.72161	0.455841	0.244685	0.138714	0.224922	0.562166	0.764232	1.13306	0.268064	1.79352	0.648362	0.162865	0.202325	0.885122	0.307752	0	0.756246	1.05171	0.53053	0.697253	0.294065	0.87754	0.432542	0.140085	0.129915	0.399864	0.746138	0.477535	0.294303	0.215911	0.210635	0	0.316178	0.195765	0.29491	0.236503	0	0	0.196918	0.157842	0	0.332797	1.16421	0	0
chr1:29475918	0.467447	0.242389	0.219883	0.377975	0.334564	0.240548	0.62919	0.145649	0.639956	0.343217	0.18305	1.29493	0.123893	0.173287	0.502136	0.22801	0.576625	0.347181	0.360394	0	0.566621	0.453498	0.221416	0	0.404295	0.116581	0.221224	0.702075	0.207864	0.417636	0.961177	0.365442	0.169949	1.0428	0.210635	0.29525	0.138979	0.85713	0.83184	0.131391	0.556116	1.43755	0.486503	0.426174	0.511978	1.05504	0.325534	0.77357	0
chr1:29493564	1.15727	0.581732	1.24826	1.36911	1.29562	0.342188	1.70114	0.211538	1.70833	1.34328	3.78455	1.13306	1.0205	0	0.987717	1.49276	1.48709	0.305214	1.31605	0	1.37341	0.161559	0	0.374364	1.19863	0.239522	1.09621	1.82935	1.6012	2.31477	4.06833	3.73805	0.659072	1.16224	0.210635	0.377011	0.288382	2.57139	3.26485	0.969006	1.3939	3.5345	2.68349	1.85859	1.39567	0.283231	1.62296	1.4014	0
chr1:29506741	0.585443	0.121194	0.270625	0.282781	0.22008	0.13552	0.346637	0.138714	0	0	0.21966	0.10443	0	0	0.198647	0.32064	0.475463	0.549386	0.173146	0	0.360738	0	0	0	0.597718	0.134788	0.637256	0.441681	0.698292	0.675326	1.26302	0.72737	0.165804	0.183754	0	0.314933	0	0.190473	0.937623	0.315337	0.299725	0.757685	0.154445	0.50115	0.70134	0	0.408631	0.149482	0
chr1:31850277	1.58387	0.121194	0.544634	0.215586	0	0.27104	0.244685	0.260088	0.232955	0.400866	0.53542	0.27935	0.23755	0.940083	0.162294	0	0.202325	0.152607	0	0.16588	0.212966	0.199572	0.191894	0.187182	0	0.756719	0.51839	0.280171	0.204152	0.355435	0	0.490184	0.165804	0.385883	0.879403	0.181692	0.287224	0.432895	0.432749	0.249642	0.332225	0.679869	0.154445	0.37093	0.140268	0.141616	0.1542	0.231697	2.62323
chr1:32793618	2.45977	0.799882	1.65081	1.18152	0.846251	1.28405	2.03904	0.842685	1.25046	0.760404	3.02032	1.34975	0.647203	0.173287	8.26041	4.56377	3.30801	0.515049	2.01254	0	1.38645	0.554367	0	0.187182	2.31416	0.81395	2.43016	0.491123	3.22189	3.44327	5.26465	3.77916	1.36374	1.59866	0	0.181692	1.98393	1.18094	2.89461	2.02342	2.03307	4.46829	1.27804	1.71259	1.39917	0.396524	1.70006	0.967897	0
chr1:32793998	3.76227	1.00591	1.83349	1.4783	1.51866	1.21629	1.00787	1.38367	1.23439	1.0119	2.20575	1.64738	0.494492	0.294588	6.23807	3.47716	4.41068	0.534125	1.83437	0.16588	3.36399	0.253425	0.146742	0	2.20868	0.919933	1.258	1.62169	2.15983	2.6391	5.03956	4.14917	0.978245	1.69972	0.210635	0.358842	1.92834	2.78567	2.75036	2.49971	1.50585	3.10036	1.15448	1.38901	2.41962	0.977148	1.67307	1.77884	0
chr1:32794328	1.99686	1.55735	1.70832	1.64909	1.52522	1.04012	1.47102	1.15826	1.79402	1.15984	4.1598	1.49335	0.656899	0.173287	8.26868	4.72409	4.4562	1.09496	2.34054	0.331759	2.13835	0.25	0	0.187182	2.6306	0.951728	3.216	1.22286	1.7571	2.97232	6.22754	5.41417	0.820731	1.02902	0.210635	0.990223	1.72334	3.22852	2.68305	3.35703	1.46251	7.16319	1.03478	1.85465	3.25772	1.4551	2.36312	1.98064	0
chr1:32794558	3.61704	1.16649	2.73332	1.88707	1.11521	3.18472	2.33325	2.82282	1.86364	1.80189	4.18269	2.79611	2.25915	0	10.8097	6.35223	3.77335	1.36583	1.75743	0.402258	2.00796	0.47834	0.438973	0.383723	4.76576	1.10222	2.36412	2.05678	3.90069	3.71429	9.12456	6.22376	1.77411	2.26017	0.452866	0.567788	2.26536	2.30949	3.60144	4.6348	2.01141	7.48675	2.31668	2.41893	3.38747	1.8056	2.84114	1.68541	0
chr1:32794881	1.67464	0.675658	1.21781	1.90667	0.875772	0.853777	1.21469	0.839217	1.76189	1.10954	4.5076	2.37317	0.979289	0	6.04218	2.59006	2.71115	0.625689	1.79387	0.16588	1.49945	0.163671	0.169318	0.561546	1.65571	0.87754	0.686784	0.926211	1.66616	3.27888	4.73527	2.97589	0.916069	1.30465	0	0.608669	1.01802	2.63329	1.29825	1.80991	1.69363	2.92835	2.44024	1.8507	1.97076	0.89926	2.27831	1.40513	0
chr1:32824447	0.435679	0	0.223266	0.263182	0.213203	0	0.116517	0	0.155303	0.19232	0.228812	0.10443	0.227854	0.346575	0.228077	0.206634	0.202325	0	0.161975	0	0.17385	0.126713	0.112879	0.187182	0.127854	0.155442	0.812254	0.131845	0.214359	0.177717	0.725296	0.414285	0.27309	0.229692	0	0.327046	0.138979	0.722822	0.283691	0.394172	0.270836	0.741302	0.154445	0.69056	0.199882	0.141616	0.404776	0.280279	0
chr1:33593169	1.19812	0.251478	0.270625	0.313579	0.357525	0.13552	0.228373	0.138714	0	0.185523	0.700165	0.24541	0.315118	0	0.16278	0.712533	0.527108	0.293769	0.299654	0.16588	0.234697	0.491011	0.112879	0.187182	0.255708	0	0	0.131845	0.129915	0.457622	0.437679	0.249836	0.165804	0.31136	0.210635	0.181692	0	0.342852	0.360624	0.131391	0.523616	0.618435	0.154445	0	0.140268	0	0	0.440972	0.28986
chr1:33608209	0.617211	0.472658	0.673181	0.170789	0.77737	0.484485	0.116517	0.138714	0.257053	0.213031	0.762708	1.08346	0.105391	0	0.446956	0.545087	0.541218	0.152607	0.289849	0.16588	0.347699	1.08656	0.298323	0.321953	0.968495	0	0.756122	0.131845	0.129915	0.342106	0.166735	0.126499	0.165804	0	0	0.181692	0.237082	0.380947	0.620274	0.147814	1.00751	0.286692	0.652532	0.385135	0.238455	0.747023	0	1.15101	0
chr1:33609199	0	0	0.332796	0.144657	0.449366	0.13552	0	0.273678	0.107106	0.381681	0.851181	0.6318	0.169679	0.23827	0.422125	0.259865	0.369242	0.469267	0.161975	0	0.304237	0.310446	0	0	0.6137	0	0	0	0.129915	0.177717	0.166735	0.281461	0	0	0.210635	0.266483	0.138979	0	0.552957	0.131391	0.25278	0.602052	0.33978	0.43012	0.196375	0.392984	0	0.724989	0
chr1:33609359	0.43114	0.348433	0.652884	0.111993	0.560888	0.32912	0.116517	0.204603	0.107106	0.174567	0.361523	0.284571	0.133319	0	0.176575	0.163882	0	0.527938	0.446526	0	0.178196	0.481508	0.112879	0	0.559362	0	0.16683	0	0.129915	0.279905	0.233429	0.246673	0	0.294006	0	0.248986	0.198541	0.495231	0.572191	0.131391	0.249169	0.536523	0.154445	0.359091	0.245469	0.506276	0.1542	0.706303	0
chr1:33609989	0.630826	0.493867	0.446532	0.403173	0.360805	0.13552	0.116517	0	0.214211	0.193099	0.370676	0.451659	0.693259	0	0.68147	0.516586	0.202325	0.156422	0.161975	0.331759	0.17385	0.262929	0.299129	0	0.444293	0	0.212118	0.247209	0.298804	0.337663	0.33347	0.126499	0	0.183754	0.210635	0.339686	0.192433	0.190473	0.750099	0	0.144446	0.229353	0	0.445905	0.203147	0.428387	0.378492	1.09869	0
chr1:33610049	1.28888	0.327224	0.223266	0.115104	0.223043	0.291368	0	0	0.184757	0.121466	0.539515	0.415108	0.269062	0.697481	0.344873	0.292138	0	0.152607	0.161975	0.331759	0.347699	0.443494	0.176554	0.187182	0.262101	0.0847865	0.145281	0.138437	0.334531	0.510937	0.166735	0	0.165804	0	0.210635	0.346867	0.138979	0.452374	1.21651	0.131391	0.50556	0.262118	0.154445	0.177573	0.224429	0.304474	0.24672	0.269068	0
chr1:33610349	0.689825	0.518105	0.353894	0.517965	0.262404	0.599677	0.32916	0.138714	0	0.467486	0.512539	1.12784	0.278758	0.173287	0.314524	0.840788	0.895286	0.274693	0	0.3207	0.17385	0.557535	0.112879	0.374364	0.240366	0.114462	0.300168	0	0.292308	0.706426	0.521046	0.126499	0.165804	0.427228	0	0.231658	0.138979	0.27128	0.841457	0.157669	0.22028	0.163824	0	0	0.368203	0.2257	0.229324	1.13233	1.04349
chr1:33610419	0.344912	0.769584	0.34843	0.146451	0.406725	0.430277	0.192252	0.25662	0	0.333251	0.526268	1.41241	0.344205	0.582438	0.138839	0.527274	0.481205	0.194998	0	0.601314	0.17385	0.433991	0.423295	0.187182	0.319635	0.135658	0.141183	0	0.256582	0.40875	0.629424	0.126499	0.246581	0.292121	0	0.476942	0.138979	0.314281	1.14919	0.256212	0.166113	0.20478	0.160166	0.457743	0.554058	0.36466	0	1.32665	0.28986
chr1:33610679	0.757899	0.13984	0.135313	0.132094	0.616648	0.20328	0.282553	0.242749	0.116557	0.254454	0.201355	0.840659	0.198767	0	0.171057	0.452458	0.319804	0.152607	0.290206	0.438778	0.17385	0.334521	0.112879	0.528514	0.680823	0	0.132074	0.146494	0.247258	0.177717	0.354311	0.205561	0.353715	0.288757	0.210635	0.417892	0.138979	0.196822	0.990515	0.281552	0.462226	0.614339	0.494225	0.165937	0.224429	0.400064	0.1542	1.13606	0
chr1:33610709	0.812359	0.245418	0.243563	0.218385	0.482166	0.166012	0.184172	0	0.211061	0.292918	0.18305	0.412497	0.378141	0.173287	0.416607	0.21376	0.202325	0.431115	0.161975	0.16588	0.191235	0.463501	0.112879	0.198192	0.645664	0	0.132074	0.164806	0.253334	0.177717	0.421005	0.275136	0.165804	0.183754	0.210635	0.522365	0	0	0.764524	0.42045	0.278058	0.630721	0.401558	0.26044	0.455871	0.339878	0.188895	0.818415	0
chr1:33792734	1.65195	3.99032	3.50122	1.29631	1.12178	1.89728	0.7894	0.634615	3.01235	2.08593	3.59693	2.6734	4.41892	0	0.579387	2.49743	2.93876	1.58711	6.1267	0.534962	5.15029	0.270903	5.40689	3.73428	5.21006	10.7276	6.4386	1.34482	1.04906	3.21224	4.21422	4.86706	0.443527	6.98725	4.14952	0.467209	2.0013	3.78566	3.31294	1.67195	1.97168	3.46078	0.324335	0.536664	1.97427	0.839073	1.98533	6.17735	0.499202
chr1:33793004	3.73504	3.95396	5.73049	1.5175	5.09063	4.56364	2.75271	0.377994	3.43541	3.64224	5.59674	6.02821	7.81007	1.16536	2.20443	3.59116	4.81027	3.98686	4.32068	2.38867	5.61969	1.10873	8.11316	5.87752	6.31919	11.6921	6.37916	3.21702	3.87471	3.19003	5.44389	3.9025	1.74924	9.58736	5.28695	1.01293	8.6862	10.4379	5.16895	4.33589	3.19947	5.10311	1.3514	3.59091	3.0368	2.1561	2.18193	7.40311	1.94206
chr1:33807275	0.308606	0.22118	0.167531	0.111993	0.328004	0	0.116517	0	0.107106	0.230784	0.284208	0.271517	0.0969593	0	0.143467	0.327765	0	0	0	0	0	0	0.203182	0.187182	0.127854	0.18865	0.541503	0.193647	0	0.414673	0.166735	0.126499	0.368915	1.07037	0.210635	0	0.138979	0	0.456791	0.473006	0.144446	0.227533	0	0.157842	0	0.37903	0.273706	0.388654	0
chr1:33807325	0.320353	0.299956	0.205019	0.128791	0.131202	0	0.186427	0.138714	0.107106	0.22974	0.53542	0.433383	0.0969593	0	0.554556	0.142507	0	0.305214	0	0	0.17385	0	0.128271	0.187182	0.127854	0.155442	0.227827	0.236546	0.129915	0.452893	0.166735	0.126499	0.310883	0.721234	0.210635	0	0.198045	0	0.552957	0.348185	0.184168	0.282596	0	0.157842	0.140268	0.141616	0.462601	0.351283	0.28986
chr1:33807495	0.181533	0.327224	0.274008	0.14559	0.147602	0.27104	0.565106	0.138714	0.107106	0.38464	0.663555	0.462102	0.0969593	0	0.163637	0	0.283254	0.259432	0	0	0.17385	0.491011	0.324526	0	0.175799	0.207727	0.208016	0.583414	0	0.244962	0.917041	0.335223	0.601041	1.68135	0.347548	0.181692	0.316178	0.190473	0.413516	0.215616	0.397226	0.399058	0.154445	0.292472	0.198713	0.141616	0.493441	0.229972	0
chr1:33822044	20.4497	11.1529	24.1668	69.3318	18.0435	36.3668	7.03761	13.5974	15.94	15.1075	17.7924	11.8684	90.5454	22.3194	4.97721	7.55641	19.7064	18.3892	22.4538	32.7405	29.3589	13.2763	63.3814	81.7003	41.364	22.2819	35.0458	14.0514	7.86634	25.5824	24.5892	39.0282	7.53581	195.183	42.996	45.6593	41.0023	14.0284	18.1755	122.827	63.195	19.8063	62.8554	7.70271	92.0403	15.7618	28.9434	50.3568	31.7396
chr1:33822144	18.1124	10.4742	22.1676	59.4624	14.9767	29.2588	5.33355	12.6368	15.1046	13.418	14.3419	10.1375	75.1749	19.4992	7.42995	9.00285	19.0792	16.9394	21.5427	26.0597	25.9384	10.9923	47.4655	66.3935	34.5046	18.121	32.16	11.3584	7.55455	22.73	19.3913	32.7823	7.28295	152.098	35.7606	35.0666	30.7283	12.0236	16.5647	94.1085	50.3429	16.7919	49.3955	6.14401	74.5068	13.2658	23.1185	37.2921	21.9714
chr1:33878816	0.290452	0.219665	0.248801	0.111993	0.131202	0.13552	0.32916	0.138714	0.107106	0.316875	0.471353	0.10443	0.23755	0.173287	0.110359	0.258293	0.910461	0	0	0.16588	0.339007	0	0.283644	0.187182	0.323631	0.510839	0.477797	0.607286	0.129915	0.404307	0.295954	0	0.165804	0.183754	0.210635	0.363384	0.2519	0.347334	0	0	0.288891	0.577479	0.154445	0	0.140268	0	0.403292	0	1.59423
chr1:33881986	0	0.390851	0.233414	0.205824	0.311604	0.342188	1.09526	0.246217	0.376243	0	1.06169	0.195806	0.739314	1.13503	0.526966	0.844351	0.495695	0.263247	0.534517	0.16588	0.17385	0.494179	0.201993	0.374364	0.127854	0.527796	0.577823	0	0.357266	0.177717	0.315919	0.314626	0.331609	0.551262	0.210635	0.181692	0.277958	0.314281	0	0.229934	0.284232	0.163824	0.154445	0	0.140268	0.492114	0	0.149482	0
chr1:36604313	2.16478	0.784733	0.791579	0.823145	1.14802	2.00909	1.31955	1.17907	0.348093	1.11841	2.35676	2.15386	0.707803	0.212277	0.778034	0.876415	0.729433	0.663841	0.781529	0.373229	1.09525	0.677912	0.270909	0.861037	0.952514	0.741882	1.2481	1.34812	0.815215	2.20369	2.05917	1.61286	1.06944	1.55272	0.800415	0.181692	0.184147	0.259737	2.21664	1.984	1.11945	1.81435	1.65643	1.06938	0.469898	0.36112	0.585961	2.10396	0.644937
chr1:36709067	3.72142	3.79641	4.8036	11.3756	4.03117	12.871	2.5255	3.31525	2.01894	4.4204	3.43218	2.84832	14.5415	4.01593	1.03186	1.45713	2.7769	2.55236	3.79426	6.00485	4.81563	2.27766	9.3125	11.3386	7.13107	4.83707	7.04614	3.93887	1.95847	4.88723	2.42599	8.32365	1.55027	26.1298	6.07157	4.58319	6.65015	3.74756	3.30813	25.4142	12.7473	3.91539	12.151	1.94541	16.2045	2.12069	4.49494	6.80518	6.35517
chr1:36810295	0.181533	0.121194	0.250328	0	0	0	0.600061	0.450819	0.107106	0	0.208298	0.10443	0.193919	0	0.347632	0.539798	0.53616	0.160238	0.161975	0	0.202825	0	0	0	0.144351	0.0847865	0.468862	0.276875	0.129915	1.02187	0.629424	0.171677	0	0.380634	0	0	0.555917	0.766655	0.576999	0.131391	0.198613	0.745398	0.583031	0.248038	0.280536	0.53814	0.1542	0.174396	0
chr1:36810585	0.494677	0.121194	0.375493	0.111993	0.508407	0.443829	0.436106	0.138714	0.107106	0.118351	0.553725	0.764948	0.128471	0	0.264863	0.153195	0.286627	0	0	0.331759	0.321622	0.216746	0	0	0.274886	0	0.323581	0.131845	0.328035	1.16405	0.900368	0.229696	0.266159	0.780954	0	0	0.371769	0.342852	0.557766	0.410596	0.292502	0.921509	1.0734	0.185465	0.154779	0.764725	0.1542	1.03516	0
chr1:36812015	0.326759	0.121194	0	0.202986	0.154162	0.191987	0.210482	0.138714	0.18208	0.124268	0.768809	0.27935	0.0969593	0	0.369704	0.356266	0	0	0.295604	0.16588	0.17385	0.126713	0.112879	0.397762	0.247459	0.0847865	0	0.191175	0.253334	0.537595	0.513029	0.126499	0	0.339945	0	0.231658	0.138979	0	0.269266	0.14453	0.368336	0.58567	0.256053	0.402498	0.140268	0.141616	0.1542	0.149482	0.28986
chr1:36812145	0.40391	0.121194	0.230032	0.111993	0.377205	0.13552	0.116517	0.138714	0.107106	0	0.764232	0.793666	0	0	0.579387	0.206634	0.202325	0.152607	0.19437	0.16588	0.17385	0.126713	0.225757	0.496032	0.44749	0.0847865	0.310373	0.26369	0.194872	0.657554	0.704454	0.19193	0.165804	0	0.210635	0	0.170249	0.39047	0.192333	0.548556	0.144446	0.749494	0.424725	0.485365	0.417297	0.428387	0.304546	0.257441	0
chr1:36813535	0.181533	0.259702	0.159915	0.111993	0.131202	0.13552	0.471892	0.138714	0.107106	0.118351	0.352371	0.34984	0.123623	0.173287	0.507654	0.309952	0	0.152607	0.220875	0.16588	0	0	0.310417	0.299491	0.127854	0	0.227827	0	0.227351	0.195489	0.583572	0.431035	0.281867	0.588013	0	0.299792	0.312703	0.521295	0.192333	0.216795	0.337039	0.348125	0.595718	0.398552	0.140268	0.467332	0.267821	0.149482	0.28986
chr1:37945090	0.358527	0.663539	0.135313	0.366775	0.872492	0.361388	1.33703	0.346784	0.315962	1.03853	0.442371	2.80133	0.138167	0.173287	0.609736	1.05811	0.702515	0.812633	0.793677	0	1.07787	0.190069	0	0	0.946121	0.317949	0.254242	0.26369	0.646326	1.23514	2.11753	0.477535	1.53369	0.266443	0.210635	0.181692	0.476004	1.30474	1.28863	1.10697	0.59945	0.393177	0.625504	0.230693	0.140268	1.10814	0.24672	0.269068	0
chr1:37946270	1.23896	0.972584	0.842322	0.803546	0.675689	0.867329	2.89835	0.192658	0.160658	0.834373	2.06846	4.74894	0.193919	0	0.460751	0.944106	1.69447	0.370072	0.433283	0.16588	1.27345	0.484676	0.332186	0.187182	1.08996	1.12342	0.59103	1.06465	0.597608	1.50171	4.64773	1.29662	1.2311	1.7916	0.210635	0.80853	1.17437	2.2714	1.154	2.85446	3.69059	0.970656	1.73751	0	0.252482	1.33473	0.690046	0.470869	0
chr1:37946790	2.90452	1.33617	0.443149	0.996733	1.5285	0.955417	3.18673	0.326164	0.206178	1.02965	1.60168	3.95528	0.528428	0.502533	0.540761	1.81696	1.72988	0.953795	1.2958	0.16588	1.51684	0.395977	0.112879	0.533469	1.98813	0.756719	0.597634	0.652633	0.919147	2.66576	2.86784	0.490184	1.79483	1.86051	0	1.29456	0.983277	2.79996	1.80793	4.29647	2.36169	1.59728	1.15834	0.157842	0.487431	1.52237	0.535846	0.448447	0
chr1:37946820	2.01955	1.46342	0.882915	0.641157	1.6105	0.775853	3.18964	0.374527	0.463232	1.04149	2.05931	3.3783	0.652051	0.425342	0.601459	1.83477	1.17348	0.904198	1.34034	0.16588	1.58638	0.437158	0.112879	0.42116	2.9822	1.14886	0.604238	1.04158	1.4518	2.60356	3.02624	0.547109	1.97307	2.25099	0.210635	0.735853	0.712268	3.23329	2.92827	4.55597	2.68308	1.25325	1.15834	0.157842	0.280536	1.51883	0.709321	0.325124	0
chr1:37947556	2.01048	2.66324	0.510805	1.66029	1.73186	1.09094	3.77805	0.243944	0.353449	1.92912	2.00439	4.78549	0.513884	0	0.714577	1.78133	1.97772	0.709623	1.60355	0.16588	2.27308	0.871149	0.112879	0.243337	1.50548	1.07255	0.934422	0.626264	0.860686	2.11039	3.75153	2.16314	1.52125	3.35351	0.210635	1.0311	0.531595	1.29046	2.15894	4.2472	3.10919	1.51127	1.0927	0	0.140268	1.55777	1.06398	1.20707	0
chr1:37947746	1.20719	1.44524	0.957337	1.25992	2.59451	1.33149	3.86544	0.492433	0.417712	2.3463	2.42083	3.9135	0.615691	0	0.714577	2.59718	2.64539	1.16363	1.2877	0	1.51684	0.269264	0.112879	0.271414	2.03608	1.30147	0.706595	0.903138	1.14	1.90602	2.7678	1.87219	1.77825	2.82981	0.35808	0.776734	0.941584	1.06189	1.92333	4.87459	3.54614	1.83073	1.22398	0.264386	0.645232	1.66398	0.570541	1.87226	0
chr1:38487335	0.481062	0.121194	0.39579	0.111993	0.262404	0.13552	0.244685	0.138714	0.171369	0.118351	0.347163	0.360283	0.111503	0	0.155801	0.309952	0.202325	0	0	0	0.356392	0.227208	0.112879	0	0.375813	0.169573	0.145281	0.131845	0.324787	0.302119	0.166735	0.559759	0.348189	0.196427	0	0	0.264929	0	0.192333	0.295629	0.144446	0.208875	0.154445	0.157842	0.227935	0.283231	0.197569	0.149482	1.4047
chr1:39463722	1.10281	0.575673	0.212634	1.28511	2.11235	0.642753	0.425286	1.17213	0.165841	0.303463	1.54219	1.55078	0.247246	0	1.06497	1.16855	2.22051	0.387387	0.430511	0.16588	1.3256	0.465669	0.310417	0	0.994066	0.233163	1.20187	1.38108	0.912651	2.31032	2.51353	2.41297	0.820731	0.496136	0.210635	0.19467	1.08056	1.68093	1.45692	1.99385	0.765562	3.01436	2.07729	1.7994	1.57801	2.62343	0.848102	1.19586	0
chr1:39700735	2.49154	2.17241	8.66001	8.32944	1.7909	4.19435	1.50015	3.36727	2.41255	2.512	3.28574	2.0181	11.2739	1.62457	1.64346	1.25049	6.93468	4.43324	7.09045	0.63449	4.17674	0.959848	1.62828	4.1882	7.48586	5.74852	5.51078	1.13057	1.77009	3.05674	7.77818	4.97142	1.04847	8.59509	6.66661	5.85049	7.3103	3.05234	4.10631	16.7227	10.1509	4.41095	9.24742	1.46004	10.7691	1.79498	2.92595	10.2806	0.380441
chr1:39949172	0.780591	0.378126	0.669798	0.825945	0.646169	0.677601	0.332072	0.405737	0.610502	0.686434	0.768809	1.31059	0.0969593	0.177619	0.546279	0.634154	0.490637	0.322171	0.603356	0.16588	1.62984	0.126713	0.262443	0	0.556166	0.320069	0.315273	0.477938	0.743762	2.18592	2.05917	2.99803	0.58446	0.767173	0.210635	0.195319	0.806079	0.661895	0.591424	2.53912	1.24223	1.74472	1.81859	1.65734	1.12916	5.20438	0.624511	2.32071	0
chr1:40032510	0.798744	0.162747	0.274008	0.223985	0.367365	0.376068	0.247598	0.242749	0	0.159774	0.79169	0.417719	0.101807	0	1.18636	0.142507	0.34901	0.152607	0.356345	0.16588	0	0	0	0	0.540184	0.171693	0.574521	0.563637	0.477437	0.435407	0.758643	0.648308	0.659072	0.183754	0	0	0.225841	0.190473	0.94724	0.42045	0.343058	0.393177	1.19309	0.41039	0.571592	1.6569	0.1542	0.22796	0
chr1:40032790	0.671671	0.222189	0.427763	0.123192	0.800331	0.34633	0.276727	0.409205	0.32935	0.204155	0.93813	0.417719	0	0	0.700783	0.349141	0.531102	0.195528	0.242962	0	0	0.253425	0	0	0.373973	0.245881	0.379712	0.543861	0.360514	0.231032	1.37973	0.77797	0.874618	0.183754	0	0.181692	0.441259	0.190473	0.990515	0.374463	0.455004	0.163824	1.68345	1.04965	0.543538	1.46572	0.366226	0.489554	0
chr1:40335939	22.7778	10.7499	27.2757	57.4046	15.4982	26.9414	5.65106	13.2992	16.0792	15.4477	17.0511	10.6466	72.6758	21.2104	8.21902	11.5537	21.6386	18.3701	20.996	25.5164	28.2636	12.063	45.9614	66.4122	34.4983	20.4675	33.342	12.0144	8.8472	19.9665	22.5675	34.645	9.47572	136.267	35.7501	32.6455	27.9383	13.095	17.5408	84.8159	47.8476	19.4377	48.2642	6.7596	63.5273	14.5581	22.3783	33.2822	24.5656
chr1:40336039	24.7157	10.1197	26.5416	62.6682	16.3445	29.6688	7.65514	13.1743	15.4205	14.427	20.6983	11.6387	77.3056	21.9772	6.94989	9.61919	20.1161	15.9818	19.769	27.7558	25.6167	13.3713	51.3316	68.0032	33.5042	21.5866	31.7076	13.6163	8.20087	21.6637	22.3966	33.8986	10.6198	160.491	39.4309	35.053	30.6692	15.2807	16.4685	100.652	54.2971	19.2534	52.2373	7.67114	66.9148	14.9334	24.9573	37.5761	38.2035
chr1:40429226	0.608135	0.887748	0.32475	0.207186	0.423126	0.250712	0.448412	0	0.13656	0.544414	0.324913	1.14612	0	0	0.110359	0.277888	0.202325	0.223461	0.161975	0	0.195581	0	0	0	0.255708	0.0847865	0.366505	0	0.341026	1.52837	0.875357	1.37884	0.625911	0.225099	0	0	0	0.309519	0.562574	0.21351	0.144446	0.229353	0.281863	0.339361	0.999409	1.61088	0	0.549347	0
chr1:40429406	0.953047	1.22406	0.338282	0.347177	0.360805	0.13552	0	0.367892	0	0.218949	0.347794	1.36281	0	0.173287	0.606977	0.324202	0.232673	0.152607	0.161975	0	0.265121	0	0	0	0.47306	0.109011	0.37641	0.131845	0.522907	1.05742	1.213	2.75136	0.447672	0.47776	0	0	0	1.40474	0.596232	0.166171	0.224139	0.823214	0.467197	0.919432	1.63061	1.71709	0	0.60914	0
chr1:40429666	0.442486	0.63021	0.146138	0.279981	0	0	0.116517	0.331706	0.109783	0.426063	0.636098	1.05474	0	0	0.220719	0.280416	0.393088	0.202205	0	0	0.194303	0	0	0.187182	0.137443	0	0.406127	0.164806	0.159146	1.24846	0.804495	1.3567	0.196893	0.189496	0.379144	0	0.194571	0.595229	1.33671	0.131391	0.390003	0.303074	0.177847	0.689997	0.75394	1.80914	0	0.568032	0
chr1:40432036	0.830512	0.648389	0.463446	0.277181	0	0	0.116517	0.277427	0	0.278124	0.622369	0.652686	0	0	0.267622	0.331328	0	0.300291	0.161975	0	0.17385	0.316781	0	0	0.127854	0.152616	0.264148	0.131845	0.129915	0.595353	0.247413	0.945582	0.165804	0.482354	0	0.181692	0	0.380947	0.229559	0.509139	0.819729	0.839597	0.556003	0.864187	0.70134	0.251368	0	0.295227	0
chr1:40436978	0.501604	0.190881	0.855853	0.313579	0.170562	0.420459	0.218469	0.485498	0.240988	0.550331	0.324913	1.80402	0.193919	0.658492	0.110359	0.2672	0	0.488343	0.161975	0	0.721476	0.516354	0.285168	0.374364	0	0	0.243016	0.131845	0.129915	0.293234	0.285832	0.376335	0.306738	1.80998	0.210635	0	0.138979	0.385709	0.697207	0.555125	0.733062	0.48328	0.158307	0.836565	0.589125	1.64982	0	0.377443	0
chr1:40437108	0.181533	0.554464	0.39579	0.167989	0.226323	0.301532	0.116517	0.766392	0.281152	0.174567	0.260846	2.37578	0.361173	1.5076	0.190892	0.142507	0.404649	0.610429	0.161975	0	0.521549	0.412721	0.182342	0	0.242923	0.0847865	0.132074	0.131845	0.438462	0.670883	0.575235	0.616684	0.414511	2.27396	0.421271	0	0	0.473111	0.2885	0.591258	0.772784	0.331743	0	1.18382	0.715366	1.90119	0	0	0
chr1:40437168	0.254146	0.124224	0.619056	0.15119	0	0.200054	0.227207	0.232345	0.160658	0.150337	0.269998	1.35498	0.254518	1.45995	0	0.142507	0.404649	0.31666	0.161975	0	0.412893	0.260878	0.474091	0	0.127854	0	0.155187	0.131845	0.236208	0.337663	0.566021	0.876007	0.183729	1.52516	0.210635	0	0	0.442851	0.556206	0.262781	0.373151	0.327647	0.154445	0.473527	0.441844	1.18957	0	0.23668	0
chr1:40541575	0	0.181791	0.199586	0.335978	0.131202	0.206668	0	0.214375	0.573015	0.446774	0.549149	0.503873	0.29815	0.441883	0.35315	0.416832	0.404649	0	0	0	0.673667	0	0.225757	0	0.581736	0.292513	0.508484	0.181287	0.129915	0.315448	0.166735	0.357498	0	0.367508	0.431803	0.454231	0	0.471422	0	0.203655	0.166113	0.163824	0	0	0.241962	0.237206	0.1542	0	0
chr1:40832125	1.39326	0.42115	0.368351	0.380775	0.275524	0.13552	0.64958	0.544451	0.107106	0.440857	0.439319	1.02602	0.189878	0	0.110359	0.276376	0.864938	0.43602	0.161975	0	0.421585	0.177398	0	0	0.731965	0	0.259594	0.131845	0.272821	0.291259	0.166735	0.774808	0.233355	0	0	0.245284	0.580238	0.409518	0.471216	0.394172	0.321392	0.815023	0.683421	0.639262	0.831087	0.304057	0.296836	0.668933	0
chr1:40832165	2.07401	0.2689	0.426235	0.436771	0.350965	0.13552	0.672884	0.285835	0.337383	0.272207	0.832876	1.03647	0.176951	0.173287	0	0.392973	0.687904	0.442561	0.161975	0	0.386815	0.223611	0	0	0.492239	0.0847865	0.399523	0.131845	0.129915	0.33322	0.166735	0.955069	0	0.367508	0	0	0.833875	0.444437	0.298116	0.243073	0.195002	1.06076	1.11587	0.441959	0.813554	0.793048	0.42887	0.386896	0
chr1:40832445	1.11189	0.230269	0.561548	0.292425	0.324724	0.240548	0.702013	0.970995	0.160658	0.325465	0.983892	0.655297	0.121199	0	0.110359	0.142507	0.925635	0.347181	0.569227	0	0.886633	0	0.112879	0	0.770321	0.37942	0.39292	0.26369	0.14435	0	0.33347	1.17012	0	0	0.210635	0	0.573289	0.190473	0.903965	0.837615	0.263613	0.667582	0.834005	0.157842	0.627514	0.278806	0.212025	0.20384	0
chr1:40832475	0.825974	0.230661	0.811876	0.279981	0.403445	0.225867	0.471892	0.568726	0.19279	0.260372	0.961011	0.697068	0.0969593	0	0.188679	0.142507	1.07232	0.187824	0.206968	0	0.808401	0	0	0	0.693609	0.273436	0.293864	0.26369	0.207864	0	0.771148	0.683096	0	0	0.210635	0	0.350922	0.214283	0.336583	0.831046	0.314169	0.954273	1.25101	0.327523	0.697833	0.277986	0.1542	0.242909	0
chr1:40833195	7.8876	0.56451	1.44785	1.73588	3.83437	1.2434	3.53628	3.18348	1.98949	2.32855	3.83031	1.13045	0.4751	0	0.722854	2.68783	4.63323	1.69775	1.12136	0.221172	2.72509	0.630314	0.112879	0.503456	2.25023	1.07679	1.62451	0.312034	1.02633	2.20369	2.98455	4.16182	2.13473	0.316818	0.210635	0.781277	3.42236	0.895225	2.659	3.63295	1.28557	3.27647	7.08904	0.947054	3.45059	4.89636	1.36966	1.22575	0.869579
chr1:40833225	13.438	1.34223	2.18868	3.32618	5.30711	1.70078	4.49754	5.82597	2.84098	3.54165	6.59894	2.08859	0.538124	0	1.44019	6.17053	8.02723	3.08648	2.17451	0.321705	4.83302	0.665241	0.112879	0.485661	3.26667	1.52616	2.58865	0.603191	2.0624	3.25223	4.77695	6.43881	3.02593	0.702859	0.273826	1.5035	6.55982	1.7714	4.09669	5.47899	1.85974	6.52019	11.9888	1.34955	5.41083	8.37657	2.22434	2.36182	0.869579
chr1:40887288	0.181533	0.216873	0.551399	0.211877	0.278804	0.830061	0.265075	0	0.202632	0.547372	0.695589	0.887653	0.290878	0.511197	0.689747	0.313514	0.586741	0	0.44948	0	1.11698	0.126713	0.231401	0.187182	0.127854	0.25224	0	0.131845	0.224103	0.207337	0.550225	0.126499	0	0.183754	0.210635	0.225549	0.138979	0.738084	0.548149	0.486145	0.426115	0.163824	0.244538	0.26044	0.529511	1.03733	0.344921	0.149482	0
chr1:42320490	5.23722	1.82397	3.2475	3.42697	1.88275	2.11073	3.1343	2.60435	2.64819	3.31086	4.23302	1.67349	2.59608	1.10904	1.31328	1.80271	3.67219	1.28572	2.33244	1.21922	4.93733	4.66936	3.42869	5.28321	2.16713	1.81231	0.802348	1.45359	0.893164	3.5499	2.17172	2.11254	1.14819	4.69032	4.59712	2.7163	2.23756	2.80948	2.308	5.21949	2.19196	2.90378	4.44803	2.35974	2.39157	3.61828	2.93752	3.40446	0.753635
chr1:42320520	4.49747	1.57553	2.37474	3.25338	1.61378	2.26319	2.85757	1.84142	2.26528	3.26352	3.48252	1.15395	2.01433	1.24334	0.904948	1.86684	2.62516	1.31242	2.22715	0.71743	2.5382	4.49196	2.95742	4.73571	1.72603	1.63426	1.02027	1.08113	0.456797	2.06152	2.13004	2.46673	1.14405	4.19418	3.65979	1.40811	1.95266	2.16663	1.43288	3.71179	1.95363	2.07237	4.52139	2.02038	2.45469	2.62343	2.47491	2.11144	0.898565
chr1:42320570	6.71671	0.787763	1.82334	3.33178	3.79173	2.50712	3.42268	3.33259	3.21049	3.30199	4.69065	1.40197	2.20825	1.12637	1.17257	2.42617	5.9534	1.87707	3.02893	1.66294	4.1072	4.27972	2.7486	5.31597	2.59224	1.24212	1.85564	0.972357	1.42906	4.62954	2.69693	3.60206	1.98136	4.20337	3.24379	2.45284	2.71009	4.60946	1.9041	6.24434	1.90668	2.71947	8.7223	1.54291	2.65808	3.60766	2.72935	3.06438	0.702909
chr1:42320690	9.26725	1.9482	4.30971	6.55996	6.26816	4.2655	6.45211	8.68694	5.49452	5.91754	8.51181	2.75433	3.35964	0.173287	2.43894	5.47581	10.6878	2.01441	4.36117	1.70027	9.57042	5.17938	3.90278	11.7831	5.01188	1.60034	2.73063	2.18863	1.68889	6.0646	3.37638	5.95179	3.41142	7.9198	4.79196	4.37878	5.00672	6.39038	1.80312	12.3146	2.62169	4.16522	17.9002	2.56494	3.87841	6.11072	6.36847	4.96281	1.83336
chr1:42320730	4.01641	1.421	2.4999	3.23938	2.51251	2.19881	3.17508	4.75094	2.87043	3.42625	5.0659	1.45941	1.95858	0.524813	1.21671	2.82875	7.84514	1.71683	2.17046	0.414699	4.9721	2.55326	2.10237	4.94629	2.60183	1.04075	1.50564	1.37119	1.13675	2.41251	2.80114	3.24154	1.1519	3.63833	3.149	1.63977	3.18262	2.30473	1.31748	5.39359	1.8164	3.21504	8.30916	0.745805	2.04791	2.70486	3.03004	2.3095	0.833346
chr1:42320910	5.15553	2.6996	2.77391	4.65609	3.19148	4.83807	2.99448	8.35749	4.29226	3.67183	5.48691	3.24515	2.48943	1.08305	1.83197	4.39276	10.268	2.60958	2.21096	0.721577	6.60194	2.99358	2.8389	3.51434	4.01462	1.79959	2.45657	1.05476	2.00718	3.52325	2.90952	4.84492	1.28498	4.05637	3.11214	2.10309	5.05537	2.79044	2.06277	5.02569	3.15975	3.92358	8.68369	1.37323	3.14551	3.98294	2.87584	3.10923	0.485515
chr1:43780709	0.349451	0.827151	1.0047	0.45077	3.38173	0.575961	0.404167	0.138714	0.259126	0.662764	0.18305	0.80933	0.215465	0.983405	1.07876	0.623466	0.202325	0.247987	0.550715	0.547403	0.804054	0.633563	0.505132	0.369685	0.485846	0.163051	0.224525	0.702075	0.74701	0.608682	0.621087	0.670446	0	0.183754	2.72246	0.881207	0.248478	2.11902	0.557766	0.321907	0.740284	1.15086	0.154445	1.47977	0.599645	0.474413	0.312256	0.351283	0.608705
chr1:43818783	0.181533	0.406001	0.281308	0.111993	0	0.40656	0.138924	0.183795	0.473942	0.204155	0.18305	0.357672	0.162407	0	0.237273	0.142507	0	0.259432	0	0	1.18218	0.452997	0	0	0.225876	0.538394	0	0.415312	0.129915	0.177717	0.166735	0.857032	0.165804	0.183754	0	0.181692	0.159826	0.190473	0.336583	0.496	0.144446	0.401368	0	0.311739	0.259496	0.141616	0.250575	0.149482	0
chr1:43819013	0.195148	0.312075	0.135313	0.111993	0	0.13552	0	0.530579	0.163336	0.118351	0	0.240188	0.55994	0	0.502136	0.142507	0.202325	0.370072	0	0	0.50851	0.126713	0.437405	0	0.127854	0.417573	0.224525	0.145367	0.237095	0.177717	0.166735	0.426935	0	0.271037	0.489584	0.340673	0	0	0.192333	0.131391	0.385189	0.163824	0.320474	0.228871	0	0.141616	0.2313	0.29149	0.579719
chr1:43819233	0.181533	0.121194	0.419469	0.14783	0	0.13552	0	0.520176	0.366837	0.218949	0.18305	0.277141	0.271486	0.346575	0.40833	0.338453	0	0.152607	0	0.16588	0.302347	0.126713	0.245511	0.187182	0.127854	0.544753	0.132074	0.167803	0.266325	0	0.166735	0.404797	0.165804	0.350803	0.547652	0.181692	0	0	0.198743	0.151099	0.144446	0.212008	0	0.157842	0.140268	0.296106	0.1542	0.298964	0.28986
chr1:43833946	0.585443	0.493867	0.422852	0.165189	0.131202	0.464157	0.116517	0.228877	0.123171	0.142021	0.320337	0.208859	0.130895	0	0.689747	0.185258	0.424882	0.53794	0.161975	0	0.17385	0.126713	0	0	0.450686	0.248	0.146749	0	0.175385	0.177717	0.295359	0.42061	1.0197	0	0	0.48095	0.76786	0	0.225991	0.581403	0.480282	0.549602	0.872617	0.777374	0.483924	0.141616	0.1542	0.257857	0
chr1:43835066	0.181533	0.178762	0.460063	0.175556	0.131202	0.677601	0.233033	1.08543	0.222244	0.535537	1.02965	0.728397	0.421773	0.480872	0.927019	0.295701	1.0622	0.152607	0.44948	0.16588	0.921403	0.177398	0.787329	1.50214	0.64886	0.631659	0.8948	0	0.383249	0.177717	0.529383	0.679933	1.03628	0.183754	1.39019	0.254369	0.559391	0.999985	0.192333	1.26463	0.364725	0.294883	0.37453	0.706345	0.526005	0	0	0.332598	0.934797
chr1:43835226	0.242043	0.242389	0.311219	0.492767	0.131202	0.670825	0.192252	0.495901	0.179402	0.334341	0.604064	0.663129	0.283606	0.979073	0.750444	0.28145	0.632264	0.473082	0.38469	0.16588	0.17385	0.126713	0.697026	1.36643	0.223745	0.606223	0.498579	0	0.682053	0.177717	0.500204	0.325735	0.288622	0.404259	2.15375	0.246914	0.138979	0.785703	0.192333	0.555125	0.144446	0.48328	0.154445	0.702399	0.140268	0.141616	0.1542	0.16742	0.862332
chr1:43835386	0.308606	0.20603	0.290922	0.638357	0.246003	0.231513	0.116517	0.272289	0.730996	0.988229	0.407286	0.45688	0.632659	0.298921	0.849768	0.669781	0.687904	1.01865	0.161975	0.174174	0.664975	0.560703	0.770397	1.73611	0.616896	0.777916	0.482069	0.214248	0.587864	0.334526	1.42975	0.76532	0.209694	1.22656	1.49551	0.917546	0.653202	0.733323	0.274075	1.29748	0.28528	0.315361	0.154445	0.737913	0.157801	0.148696	0.258286	0.298964	1.42031
chr1:43835616	0.235993	0.175732	0.346241	0.215586	0.147105	0.393008	0.116517	0.502837	0.289185	0.3373	0.700819	1.0443	0.349053	0.736471	0.725613	0.676906	0.955984	0.637135	0.376592	0	0.625859	0.459333	0.832481	0.701933	0.217352	0.75248	0.342037	0.391971	0.428719	0	1.18799	0.477535	0.38135	0.323407	1.33753	0.181692	0.291856	0.671419	0.211566	0.69637	0.303336	0.62253	0.382252	0.493257	0.564578	0.35758	0.458746	0.526925	1.91307
chr1:43835796	0.181533	0.339344	0.382258	0.157619	0.291924	0.467545	0.267988	0.48203	0.42039	0.579919	0.93813	0.284571	0.412077	0.327321	0.419366	0.641279	0.824473	0.64095	0	0.16588	0.386815	0.497347	0.276553	0.439878	0.421919	0.597745	0.901404	0.48453	0.444958	0.245668	0.604413	0.363685	0.468397	0.689077	1.08477	0.785819	0.138979	0.64761	0.40026	1.13324	0.155279	0	0.193057	0.844457	0.246678	0.212424	0.188895	0.414813	0.859584
chr1:44424791	0.730669	1.17558	0.602142	1.66309	0.498567	0.996073	1.03991	1.07156	1.05499	0.781115	0.892367	0.853713	0.526004	0.71481	0.65388	0.676906	0.905403	0.667656	0.489974	0.501786	1.26041	0.275147	0.310417	0.4479	1.32329	0.606223	0.64386	0.563637	0.267253	2.43473	2.99706	1.17961	1.20208	1.81916	0.842542	0.436061	0.323127	0.509516	1.21651	1.68508	0.28528	0.569288	0.830144	0.414336	0.929275	2.15256	0.454891	0.499992	0
chr1:44424981	0.730669	1.04227	0.825407	1.34671	0.419846	1.1587	0.937959	1.16173	0.789904	0.550331	1.83507	1.48812	0.492068	0.784125	0.579387	1.06524	0.961042	1.28953	0.919207	1.54268	1.52553	0.611388	0.691382	0.481994	1.15708	0.765198	0.505182	1.1042	0.412479	1.86603	2.26759	1.45474	1.83214	1.03821	1.15323	0.863038	0.802605	1.0476	1.01936	1.46829	0.320123	0.896935	0.880339	0.256494	1.49736	2.49952	0.262141	0.240472	2.81164
chr1:44464317	0.294991	0.927136	0.392407	0.207186	0.216483	0.860553	0.544715	0.346784	0.913075	0.449733	0.18305	1.75442	0.0969593	0	0.612495	0.149632	1.13302	0.31666	0.256926	0	0.476685	0.278768	0.112879	0.358766	1.50548	0	0.333486	0.158214	0.367009	0.577581	1.08794	0.951907	2.40002	0.643139	0	0.181692	0.833875	0.247615	1.91371	1.27449	0.382781	0.303074	0.214231	0.157842	0.655752	4.71226	0.1542	0.814678	0
chr1:44464417	0.447349	0.939255	0.196203	0.279981	0.252045	0.874105	1.06904	0.586065	0.888977	0.366887	0.324913	1.07302	0	0	0.606977	0.142507	0.768833	0.215445	0.275957	0	0.204894	0.392809	0	0.187182	1.74521	0.161498	0.132074	0.636152	0.168889	0.324334	0.896199	0.989856	1.314	0.872831	0	0	0.580238	0	2.11566	0.551841	0.79084	0.163824	0.265989	0.157842	0.988889	2.62343	0.212025	0.414813	0
chr1:44465097	0.190609	0.605971	0.223266	0.503966	0.131202	0.799569	0.562193	0.159521	0.206178	0.331382	0.302032	0.389001	0	0	0.369704	0.142507	0.9661	0.386968	0.25511	0	0.469394	0	0	0.187182	1.20822	0.0847865	0.144081	0.418608	0.240342	1.15516	0.700286	0.249278	0.849747	0.385883	0	0.181692	0.809554	0.190473	1.60117	0.262781	0.574172	0.163824	0.166029	0	1.36411	2.41809	0.312256	0.687618	0
chr1:44465627	0.477364	0.263165	0.242138	0.165189	0.131202	0.308308	0.401982	0.265365	0.452521	0.704187	0.18305	0.689236	0.186647	0.173287	0.918742	0.184731	0.556393	0.191989	0.546665	0.309933	0.452009	0.126713	0.476913	0.617701	1.10594	0.267077	0.316977	0.355982	0.383249	0.781956	0.166735	0.730533	0.837312	0.422634	0.400207	0.317961	0.517697	0	1.55309	0.591258	0.592227	0	0.486503	0.173627	1.10812	3.28194	0.1542	0.149482	0.28986
chr1:44465977	0.54006	0.133314	0.290922	0.250336	0	0.603065	0.352463	0.270127	0.297218	0.630218	0.636098	0.657907	0	0.173287	1.25258	0.477397	0.571567	0.288716	0.161975	0.16588	0	0.65257	0.287841	0.608342	0.99087	0.0847865	0.132074	0.471346	0.250086	0.857486	0.691949	0.913957	0.368915	0.390477	0.210635	0	0.298805	0.733323	1.87525	0.605088	0.534449	0.421846	0.278002	0.298774	1.01694	3.89089	0.181412	0.149482	0
chr1:44466037	0.499215	0.130284	0.246946	0	0.223528	1.06722	0.728229	0.371059	0.254376	0.118351	0.18305	0.412497	0	0.173287	0.488341	0.203072	0.771021	0.152607	0	0	0.304237	0.240754	0.437405	0.458596	1.00366	0.0847865	0.290562	0.283467	0.386497	0.177717	0.270944	0.879169	0.642492	0.284819	0	0.181692	0.389142	0.399994	1.98103	0.450013	0.382781	0.327647	0.281863	0.2424	1.26241	2.44287	0.280364	0.149482	0
chr1:44484172	0.181533	0.545374	0.224112	0.657956	0.524807	0.745361	0.39907	0.846153	0.311866	0.482279	0.471353	0.10443	0.542972	1.29099	0.110359	0.242261	0.495695	0.457822	0.437332	0.536926	1.19087	0.237586	0.719602	0.294812	0.499793	0.0847865	0.812254	0.340022	0.220855	0.644225	0.166735	0.376335	0.219691	0.183754	0.837276	0.490018	0.361346	1.41903	1.11072	0.98543	0.256391	0.52014	0.322519	0.157842	0.140268	0.141616	0.562831	0.149482	2.71019
chr1:45099507	0.508292	0.203	0.189438	0.26471	0.514967	0.13552	0.180601	0.217979	0	0.230784	0.192202	0.10443	0.167255	0.519862	0.154503	0.238698	0.434998	0.152607	0	0.16588	0.330314	0.126713	0.225757	0	0.300457	0.258599	0.174998	0.199652	0.139658	0.177717	0.362893	0.351035	0.165804	0.523699	0	0	0.138979	0.719037	1.25978	0	0.34667	0.267292	0	0.157842	0.157801	0.488574	0	0.414813	0
chr1:46770282	0.338533	0.121194	0.135313	0.123192	0.498567	0.13552	0.285466	0.138714	0.107106	0.118351	0.663555	0.295014	0.165852	0	0.331078	0.188821	0.283254	0	0.161975	0	0.17385	0.126713	0	0.187182	0.671234	0.256479	0.300468	0.57809	0.798976	0.33322	1.25468	0.126499	0	0	0.210635	0	0	0.190473	0.350144	0.204386	0.144446	0.810928	0.154445	0.493257	0.178842	0.141616	0	0.31765	0.28986
chr1:54698997	1.66556	0.911987	5.7677	5.47363	2.86348	2.59182	0.340811	3.67938	1.10587	2.20132	0.677284	1.03908	7.70099	0.762464	1.12567	1.67089	8.49763	4.39127	4.34498	0.439581	2.11662	0.731765	1.30939	2.60183	3.6822	1.8547	3.86646	0.52738	0.532651	1.07075	3.06792	3.2194	0.464252	5.25536	2.02737	4.62861	3.78023	0.85713	2.05796	8.15607	5.64783	8.62532	8.36322	0.473527	7.9041	0.785967	2.16266	4.77222	1.23915
chr1:54699907	34.7499	28.617	81.9115	175.433	43.2113	72.2221	13.5159	62.4419	38.3626	45.8964	38.0423	34.6837	259.337	50.6735	11.1491	23.0219	73.0746	50.4367	66.6405	39.3591	92.0012	23.578	119.144	204.21	121.909	46.6834	108.373	26.1646	15.5021	39.5643	75.9852	98.5808	15.0385	393.987	133.848	95.3021	107.622	25.0092	41.491	250.507	131.659	42.672	159.11	13.6336	205.668	24.6305	68.9237	97.3802	41.9572
chr1:56957682	0.948509	0.442359	1.52227	0.279981	1.27266	0.447217	0.198078	0	0.112461	1.14208	0.421014	0.344618	0.5357	0	0.355909	0.541525	0.298429	0	0.676245	0.539109	0.230351	0.177398	0.332992	0	0.226941	0.402736	0.132074	0.345309	0.850942	0	0.867021	0.297273	0	0	0.421271	0.181692	0	1.37141	1.28382	0.131391	1.36862	1.25325	0.154445	0.722129	0.568085	0.534599	0.1542	0.149482	0
chr1:56958332	0.989354	0.378732	0.859236	0	0.288644	0	0.22618	0	0.232955	0.710105	0.341362	0.574363	0.0969593	0	0.452474	1.35025	0.809298	0.152607	0.562863	0.331759	0.17385	0	0.188132	0	0.485846	0.540514	0.412731	0.241715	0.6106	0	0.79199	0.423772	0	0	0.210635	0.299547	0.251665	0.499993	0.326966	0.131391	0.678895	0.700347	0	0.438013	0.280536	0.141616	0.22359	0.149482	0
chr1:59246337	0	0.618091	0.135313	0.685954	0.393605	0	0.291292	0.138714	0.174047	0.230784	1.05254	0.550867	0.562364	0.671488	0.794588	1.34312	0.343952	0.686732	0.247012	0	0.347699	0.15743	1.30939	0.271414	0.194978	0.148376	0.373108	0.180189	0.255893	0.177717	0	0.354198	0.791716	1.00146	0.531854	0.53145	0.489902	0.190473	0.471216	0.607115	0.761951	0.733111	0	0.347253	0.140268	1.12939	0.431761	0	0.28986
chr1:59281924	0.726131	0.196941	0.16715	0.229585	0.259123	0.13552	0	0	0.107106	0.289959	0.311862	0.17492	0.603571	0.173287	0.129672	0	0.202325	0.53794	0	0.16588	0.44485	0.126713	0	0.187182	0.294065	0.140224	0	0.131845	0.129915	0.342106	0.366816	0	0.264058	0	0.210635	0.545077	0.36482	0.809512	0.514491	0.338331	0.267224	0.303074	0	0.331469	0	0.495655	0.25443	0.170244	0
chr1:59282824	0.630826	0.62415	0.169141	0.111993	0.131202	0	0.151472	0.138714	0.119347	0.482279	0.796266	0.313289	1.6071	0.173287	0.262104	0.142507	0.202325	0.152607	0.25511	0.174174	0.421585	0	0.493845	0.187182	0.127854	0.146257	0	0	0	0	0.166735	0.126499	0	0.280225	0.210635	1.03565	0.138979	0.419041	1.00975	0.686516	0.144446	0.163824	0	0	0	0.244287	0.1542	0.149482	0.28986
chr1:62914617	1.17996	1.13317	0.727306	1.76948	0.131202	0.13552	1.24382	0.488965	0.923786	1.07107	0.75508	1.37847	0.416925	0	0.888394	0.516586	0.419824	0.644765	0.51427	0.16588	1.0996	0.548032	0.112879	0	1.65891	1.50708	0.600936	1.03828	0.782737	0.746413	1.85909	1.22704	1.06944	0.275631	0	0.567788	1.71987	0	1.18285	0.693086	0.776395	1.04438	0.506898	0.398552	1.08357	2.36852	0.2056	1.49108	0
chr1:65302098	0.181533	0.372672	0.167531	0.139991	0.524807	0.13552	0.116517	0.346784	0.281857	0.118351	0.567454	0.208859	0.0969593	0	0.35315	0.541525	0.337208	0.152607	0.627653	0	0.398171	0.253425	0.225757	0	0.278083	0.165334	0.174998	0.131845	0.129915	0.177717	0.94622	0.604034	0.165804	0	0.282696	0	0	0.190473	0.629891	0.223719	0.216669	0.249831	0.154445	0.315685	0.248976	0.263	0.1542	0.228158	0
chr1:65302228	0.181533	0.242389	0.230032	0	0.131202	0.13552	0.116517	0.138714	0.214211	0.118351	0	0.143591	0	0	0.16278	0.37408	0.328777	0.152607	0.858467	0	0.295544	0.126713	0	0	0.405937	0.175932	0.132074	0	0.311796	0.542038	0.389047	0.230861	0.165804	0.183754	0	0	0	0.669543	0.360624	0.147814	0.144446	0.208875	0.370669	0.315685	0.185855	0.141616	0.24871	0.325124	0
chr1:65302328	0.190609	0.239359	0.436383	0.181988	0.465766	0.264264	0.18934	0.138714	0.286508	0.464527	0.443895	0.221913	0	0	0.350391	0.530837	0.358404	0	0.38874	0	0.586742	0.570207	0	0	0.284476	0.0847865	0.42924	0.22084	0.227351	0.370244	1.89244	0.316248	0.48705	0.344539	0	0	0.138979	0.442851	0.192333	0.656953	0.686117	0	1.1622	0.157842	0.140268	0.495655	0.22359	0.510731	0
chr1:65302528	0.322221	0.121194	0.279082	0.210546	0.131202	0.13552	0.143703	0.254308	0.219567	0.482279	0.18305	0.342007	0.0969593	0	0.413848	0	0.345141	0.255617	0.473776	0	0.230351	0.180469	0	0	0.386759	0.0847865	0.264148	0.207656	0.185129	0.528709	0.483531	0.430097	0.609331	0.183754	0	0	0.138979	0.190473	0.360624	0.335046	0.173335	0.2785	0.316613	0.310242	0.35067	0.212424	0	0.265331	0
chr1:65302818	0.207467	0.121194	0.368727	0.512366	0.131202	0.13552	0.128781	0.183795	0.203226	0.130808	0.239372	0.297625	0	0	0.524207	0.162865	1.09255	0.152607	0.27631	0	0.22973	0.253425	0	0	0.393152	0.0847865	0.425938	0.432159	0.194872	0.830828	0.700286	0.300436	0.393785	0.183754	0	0.322504	0.138979	0.397272	0.567382	0.221289	0.194099	1.35564	0.440169	0.271165	0.140268	0.654973	0.212943	0.149482	0
chr1:65303058	0.332809	0.318135	0.290922	0.223985	0.242723	0.189728	0.16021	0	0.37487	0.514826	0.260846	0.441216	0	0	0.262104	0	0.202325	0.152607	0.312778	0	0.17385	0.126713	0	0	0.138508	0.0847865	0.132074	0.235028	0.422223	0.191748	0.917041	0.126499	0.493268	0	0	0	0.138979	0.190473	0.267593	0.131391	0.50556	0.884648	0.154445	0.311418	0.140268	0.435468	0.331531	0.149482	0
chr1:65303088	0.353989	0.296926	0.351813	0.111993	0.236163	0.1694	0.116517	0.277427	0.273119	0.908342	0.197891	0.239318	0.165638	0	0.328319	0	0.202325	0.152607	0.441382	0	0.325968	0	0	0	0.354795	0.0996241	0.132074	0	0.276069	0.437947	1.67568	0.126499	0.455962	0	0	0	0	0.190473	0.227303	0.131391	0.371948	0.557001	0.285129	0.293135	0.140268	0.258449	0.241357	0	0
chr1:65304412	0.381219	0.121194	0.142434	0.15119	0.347685	0.13552	0.530151	0	0.259731	0	0.18305	0.161866	0.121199	0	0.311765	0.342016	0.484134	0.152607	0	0	0.206446	0.218579	0	0	0.415526	0.129299	0	0.131845	0.129915	0.231032	0.56273	0	0.193439	0.381642	0	0	0.138979	0.243383	0.615466	0.217831	0.66445	0.44642	0.275106	0.473527	0	0.54522	0.250575	0.298964	0
chr1:65894322	0.349451	0.121194	0.13897	0.201587	0.188931	0.13552	0.36994	0.180328	0.781871	0.301794	0.837452	0.10443	0	0	0.565592	0.473834	0.303487	0.412039	0	0	0.434624	0	0	0.187182	0.47306	0.0847865	1.0764	0.131845	0	0.355435	0.483531	0.638821	0.201655	0	0	0.181692	0	0.190473	0.706824	0.758781	0.15889	1.00342	1.59851	0.840511	0.459377	0.343418	0.276769	0.149482	0
chr1:65896146	0.426602	0.121194	0.135313	0.111993	0.249283	0.13552	0.492283	0.201135	0.190112	0.186402	0.581183	0.323732	0.187663	0	0.667675	0.641279	0.9661	0.207389	0	0	0.226004	0.126713	0	0	0.616896	0.0847865	0.416032	0.230729	0.597608	0.448736	0.983735	0.518647	0.725394	0.183754	0	0	0.138979	0	0.341391	0.16106	0.144446	1.21639	0.779949	1.34561	0.627699	0.36466	0.1542	0.207347	0
chr1:65896186	0.422064	0.121194	0	0.111993	0.426406	0.13552	0.401982	0.242749	0.390936	0.310671	0.475929	0.10443	0.146908	0	0.929778	0.254034	1.13808	0.277467	0	0	0.30758	0.511375	0	0	0.597718	0.0847865	0.779235	0.189316	0.137338	0.701983	0.579403	0.714721	0.907779	0	0	0	0.138979	0	0.663549	0.335046	0	0.79045	1.27804	0.698452	0.631206	0.775346	0.24672	0.362494	0
chr1:65896436	0.694363	0	0.135313	0.207186	0.131202	0	0.168949	0.138714	0.364159	0.295877	0.585759	0.10443	0	0	0.711819	0.413269	1.45168	0	0.210567	0	0.643244	0.196404	0	0	0.313243	0.154955	1.09291	0.131845	0.571625	0.510937	0.629424	1.15747	1.02799	0	0	0	0.138979	0.190473	0.408708	0.683231	0.144446	0.954273	0.791533	0.765535	0.638219	0.817831	0.345621	0.183116	0
chr1:65896466	0.821436	0	0.135313	0.212786	0.131202	0	0.119846	0.232345	0.222244	0.26333	0.411862	0.10443	0.193919	0	0.651121	0.246646	0.591799	0	0.161975	0	0.443316	0.14715	0	0	0.213091	0.0847865	0.456904	0.174695	0.331283	0.416525	0.366816	0.869682	0.812441	0	0	0	0	0.190473	0.262273	0.913165	0.144446	0.700347	0.938256	1.10884	0.771474	0.587705	0.381646	0.313913	0
chr1:65896676	0.884972	0.527195	0.345047	0.178358	0.518247	0.27104	0.116517	0.215006	0.273119	0.139062	0.18877	0.261074	0	0	0.813901	0.142507	0.712535	0	0.161975	0	0.199927	0.126713	0	0	0.425115	0.155442	0.396221	0.243713	0.919147	0.177717	0.858684	0.575571	1.12332	0	0	0	0	0.276186	0.524107	0.28249	0.144446	1.38431	0.973006	1.60999	0.683806	0.470872	0.265996	0.377443	0
chr1:65896796	1.00751	0.133314	0.135313	0.111993	0.170077	0	0.501022	0.138714	0.250853	0.369398	0.303476	0.154034	0	0	0.670434	0.231573	1.01668	0.282323	0.161975	0	0.408547	0.148887	0	0	0.453882	0.254359	0.600936	0.477938	0.237095	0.328093	1.3964	0.689421	0.621766	0	0	0	0	0.190473	0.77414	0.200371	0.254681	0.76178	1.43248	1.01414	0.610165	0.286772	0.292981	0.444709	0
chr1:65897156	0.520066	0.181791	0.200636	0.246384	0.252045	0.13552	0.334985	0.682616	0.265086	0	0.421014	0.430773	0.0969593	0	1.39881	0.322515	1.58825	0.152607	0.234864	0	0.586742	0.161559	0	0	0.655253	0.337026	0.406127	0.187879	0.266325	0.604239	0.762811	0.920282	0.961665	0	0	0.181692	0.138979	0.190473	0.91839	0.775205	0.314169	0.450515	0.725893	0.808942	0.294563	1.01609	0.531991	0.213012	0.28986
chr1:65897296	1.20719	0.133314	0	0.126924	0.465766	0.318178	0.326247	0.38493	0.297516	0.118351	0.398133	0.10443	0.101807	0	1.42915	0.252949	1.85633	0.389148	0.174123	0	0.570444	0.240754	0	0	1.25617	0.0847865	1.01367	0.375758	0.863933	0.595353	0.557519	1.79945	1.62488	0	0	0.181692	0	0	1.17323	0.794913	0.25121	0.447784	0.787672	0.714237	0.140268	0.382362	0.547411	0.444709	0.28986
chr1:70680673	0.181533	0.161592	0.476977	0.249183	0.196803	0.13552	0.116517	0.263556	0.223391	0	0.18305	0.122858	0	0	0.320042	0.142507	0.202325	0	0	0.16588	0.17385	0.126713	0.112879	0	0.204567	0.125718	0.686784	0.48453	0.129915	0.306562	0.166735	0.316248	0.1737	0.183754	0	0.30748	0.274484	0.190473	0	0.131391	0.144446	0.249831	0.289585	0.272278	0.294563	0	0	0.149482	0
chr1:70680713	0.267761	0.121194	0.392407	0.111993	0.131202	0.13552	0.265075	0.291299	0.409679	0	0.18305	0.203638	0.0969593	0	0.469028	0.142507	0.263022	0.152607	0.161975	0.236379	0.17385	0.126713	0.112879	0.187182	0.469864	0.201368	0.412731	0.26369	0.129915	0.271019	0	0.246673	0.59275	0.183754	0	0.25956	0.158282	0.257139	0	0.169424	0.144446	0.192493	0.295653	0.481419	0.168321	0	0	0.149482	0.869579
chr1:70680783	0.229942	0.121194	0.277391	0	0.131202	0.2541	0.166036	0.260088	0.200823	0.118351	0.205931	0.10443	0.0969593	0	0.21796	0.142507	0	0.152607	0.161975	0.16588	0	0.126713	0	0	0.127854	0.133539	0.541503	0.131845	0.256582	0.412304	0.166735	0.237186	0.165804	0.183754	0	0.358842	0.392616	0.190473	0	0.308768	0.144446	0.17065	0.216224	0.157842	0.140268	0.141616	0.1542	0.179379	1.15944
chr1:70680833	0.304067	0.245418	0.37211	0.14559	0.180402	0.13552	0.235946	0.270491	0.120088	0.150897	0.366099	0.24657	0.0969593	0	0.201406	0.142507	0	0	0.161975	0.16588	0.17385	0.126713	0	0.187182	0.242923	0.508719	0.944328	0.251704	0.129915	0.177717	0.295954	0.333114	0	0.183754	0	0	0.861671	0.190473	0	0.216408	0.144446	0.348125	0.28744	0.157842	0.154295	0.208883	0	0.183116	0.854323
chr1:70694560	4.66539	2.35117	3.96466	2.65702	4.93647	2.36144	5.69475	4.93474	2.68567	2.78716	6.07267	9.0645	1.97312	1.48161	13.7867	7.93405	8.20426	2.12887	3.68898	0.16588	2.51647	1.11507	2.39303	2.94812	7.82787	2.02004	10.2423	2.65338	4.57625	2.31921	10.3084	5.15801	4.17827	1.9386	1.15323	0.517823	4.50292	2.34282	5.57766	3.99756	4.15642	6.89698	4.01558	4.60505	6.10165	1.62504	5.1233	3.05317	3.09425
chr1:70694750	3.63519	0.766554	3.54519	1.88427	2.8766	1.34165	3.68484	3.54066	1.56106	1.10066	4.70895	4.74894	0.24967	0.719142	11.1353	5.47938	10.1011	2.00297	3.40147	0.331759	1.50815	0.500515	0.510776	0.211811	5.58083	0.657095	7.67679	1.66784	4.22548	1.78606	8.21169	4.70577	4.19899	0.638545	0	0.772192	3.63083	2.09997	4.35153	3.72492	4.09503	6.08196	3.94994	2.40315	4.9199	1.50821	4.01306	1.46119	0.474315
chr1:70694780	5.11922	0.978644	2.46607	1.66029	3.14884	1.08416	4.98691	3.20428	1.63336	1.62436	4.30624	5.55827	0.622963	1.80219	11.9906	6.37717	9.56489	2.29292	2.66044	0.331759	1.6168	0.988358	0.973579	0.321719	6.82741	1.02804	8.36357	2.23148	4.00787	2.61689	10.1375	4.60457	3.06738	0.422634	0	1.03565	3.6899	1.9333	4.43328	3.05483	3.81698	5.95909	5.43262	3.52778	5.27407	1.59318	4.10558	1.99185	0.688416
chr1:70694930	5.69559	1.38767	1.66773	1.25152	2.61748	1.21291	3.00613	3.03436	1.71101	1.12433	5.27183	5.01785	0.324814	0.173287	12.0319	7.65616	6.61601	1.98771	2.5592	0	2.04708	0.209076	0	0	4.36302	1.67665	6.86123	2.23477	3.87471	3.96754	6.16085	4.04165	2.7938	0.183754	0	0.317961	3.64473	1.39046	3.78896	2.98914	2.68669	5.79527	4.74147	4.21439	3.86789	0.81075	3.66611	2.55241	0
chr1:70694990	6.84832	0.893808	2.13794	2.46663	2.12547	2.19881	5.57823	4.30012	2.11801	1.36103	6.31521	6.60257	0.5357	0.276177	16.6643	6.53749	10.6069	1.86562	2.59565	0	3.52915	0.513186	0.112879	0	7.81509	2.23836	7.55792	3.35875	4.59249	5.86911	10.7044	6.10042	3.57308	0.38129	0	0.86758	5.8406	1.61902	5.05836	5.17679	3.92531	8.22805	5.97704	4.8063	7.10457	0.952365	3.68924	2.14133	0
chr1:70695300	7.1297	1.51796	3.75831	2.09426	2.82084	1.82952	4.24994	4.32093	2.2037	1.88474	8.06791	5.64443	0.579332	0	13.6597	8.24756	9.10461	3.79992	3.5756	0	1.6168	0.858478	0	0	7.85664	2.38462	9.06026	2.68964	5.61881	4.03863	9.86653	6.46095	3.17515	0.284819	0	0.381554	5.80585	2.15711	6.47681	4.65451	3.67253	9.18642	5.69131	5.88752	7.40264	1.23914	5.18499	3.05317	0
chr1:70695330	7.61076	0.954405	2.9735	1.92067	2.32227	1.70078	3.66445	3.14533	1.96271	2.23683	5.69284	5.52172	0.501764	0	12.0899	6.06721	8.64432	2.70878	3.36098	0	1.74284	0.605052	0	0	5.54887	2.33163	7.5117	2.4655	4.61847	3.94532	8.60351	5.73041	2.87256	0.189158	0	0.540534	5.80933	1.79521	6.13542	4.91072	2.97558	7.74477	4.8187	4.3604	6.65221	1.40554	4.0015	2.05538	0
chr1:70695620	4.36586	1.35738	3.4843	2.85301	2.34523	1.24679	3.94409	4.28278	1.53429	2.20724	7.16639	6.81665	0.632659	0	12.6389	6.67999	6.2316	1.74354	3.49461	0	2.10793	1.16259	0	0	7.93335	2.48424	9.00413	3.09177	5.07967	3.5499	11.734	6.56531	4.35651	0.183754	0.210635	0.763107	4.6419	1.2857	4.72658	5.60709	3.88559	8.21986	5.27045	3.69351	5.41083	2.02156	3.65455	2.36182	0
chr1:78415375	1.32519	0.121194	0.642735	0.122659	0.387045	0.145684	0.710752	0.201135	0	0.118351	0.49881	0.297466	0.0969593	0	0.720095	0.384768	0.460288	0.152607	0.251061	0	0.352812	0.126713	0	0	0.239727	0.294633	0.39292	0.243913	0.302052	0	1.30053	0.404797	0.969955	0	0	0.281623	0	0.190473	0.870307	0.476291	0.193862	0.266214	0.186127	0.441959	0.178842	0.251368	0	0.336335	0
chr1:85729313	0.56729	0.396911	0.135313	0.14349	0.347685	0.13552	0.530151	0.138714	0.305251	0.295877	0.311184	0.929425	1.07382	1.03972	0	1.51769	0	0.278508	0.222715	0.16588	0.17385	0.525857	1.14008	0.336928	0.409885	0.298872	0.314946	0.26369	0.3053	0.483169	0.386825	0.146472	0.165804	1.30465	0.421271	0	0.219677	0.480945	0	0.77192	0.91723	0	0.20464	0.217033	0	0.658513	0.19275	0.149482	0
chr1:85729533	0.494677	0.193911	0.135313	0.215026	0	0.310567	0.498109	0.138714	0.174047	0.396475	0.457624	0.49343	0.84597	1.20435	0	0.555775	0.465347	0.713439	0.25916	0.568138	0.17385	0.388057	0.279375	0	0	0.256479	0.224525	0.169514	0.461198	0.653111	0.35848	0	0	1.2725	0.289624	0	0	0.357138	0.192333	0.666807	1.60696	0.319456	0	0.284116	0.140268	0.392984	0.1542	0.149482	0
chr1:85729563	0.373743	0.233299	0.135313	0.217586	0.131202	0.382844	0.404895	0.138714	0.107106	0.242619	0.322746	0.381169	0.925961	0.909758	0	0.822975	0.480521	0.534125	0.179972	0.305569	0.17385	0.253425	0.112879	0	0.127854	0.109724	0.316977	0	0.253334	0.288791	0.391827	0.193469	0	1.13927	0.542386	0	0	0.314281	0.192333	0.778489	1.02556	0.258147	0.154445	0.28783	0.154295	0.36466	0	0.149482	0
chr1:87208439	0.56729	0.351463	0.34843	0.226785	0.469046	0.650497	0.428199	0	0.548916	0.266289	0.18305	0.42294	0.215734	0.316249	0	0.142507	0	0.152607	0.161975	0.175358	0.17385	0.271024	0.22085	0	0.127854	0.0932651	0	0.131845	0	0.177717	0.575235	0.146902	0.605186	0.183754	0.210635	0.181692	0	0.248193	0.192333	0.476291	0.34667	0.163824	0.154445	0	0.140268	0.173479	0.161543	0.343809	0
chr1:87799474	0.363066	0.121194	0.625821	0.44237	0	0.13552	0.553454	0.138714	0.171369	0.349135	0.352371	0.503873	0.143015	0.658492	0.339355	0.273138	0.228431	0.465452	0	0	0.17385	0	0.112879	0	0.127854	0.0847865	0.406127	0.152129	0.454702	0.177717	0.166735	0.749508	0.295758	0.367508	0.210635	0.458773	0.142454	0	0.192333	0.203655	0.278058	0.240918	0.501948	0.268332	1.2554	0	0	0	0.568125
chr1:87799824	0.331297	0	0.236797	0.310779	0.131202	0.640333	0.535977	0	0.107106	0.207114	0.303339	0.10443	0.363597	0.346575	0.336596	0	0.721105	0	0.485925	0.311653	0.378123	0	0.112879	0	0	0.239522	0.435843	0	0.276069	0	0.327912	0.376335	0.165804	0.183754	0	0.181692	0.211943	0.190473	0.192333	0.262781	0.15889	0.442324	0.420864	0.331469	0.39275	0	0	0.291299	0
chr1:87800104	0	0.121194	0.135313	0.118215	0.131202	0.13552	0.273814	0.161833	0	0.118351	0.18305	0.331564	0.0969593	0	0.339355	0.28145	0.202325	0.305214	0.57906	0	0.465668	0.146207	0	0.187182	0.127854	0.0869062	0.260761	0.372462	0.35077	0	0.232238	0.322573	0.356479	0.183754	0.210635	0.181692	0.304252	0.190473	0.192333	0.635647	0.167743	0.679869	0.154445	0.285823	0.676793	0.141616	0.1542	0.149482	0
chr1:87800264	0.417525	0.121194	0.510805	0.190387	0.24366	0.13552	0.544715	0.277427	0.107106	0.126241	0.677284	0.383779	0.489644	0.173287	0.347632	0.342016	0.526044	0.152607	0.283456	0	0.246288	0.126713	0	0.187182	0.127854	0.199248	0.132074	0.299947	0.315043	0.177717	0.201471	0.234024	0.243525	0	0.210635	0.181692	0.250162	0.190473	0.192333	0.620821	0.31778	0.348125	0	0.438013	0.845114	0.141616	0.1542	0.459658	0
chr1:87800954	0.317682	0.321001	0.135313	0.111993	0.131202	0.386232	0.218469	0.638082	0.232955	0.340258	0.274575	0.256841	0	0	0.46351	0.185258	0.556393	0.450191	0	0.16588	0	0.380138	0.112879	0.187182	0.127854	0.413334	0.165092	0.131845	0.354018	0.309573	0	0.224536	0.717104	0.341257	0.512356	0.681346	0	0	0.548149	0.939443	0.440559	1.09352	0.40928	0.473527	0.455871	0.141616	0	0.205538	0.579719
chr1:89569738	6.93909	50.1199	17.2591	21.147	8.76428	44.8538	33.5481	20.2591	20.8615	33.1205	57.0108	24.896	20.9577	16.8435	17.4313	19.6338	12.9235	13.5248	31.249	13.1833	15.0945	11.6322	12.8569	21.7786	44.6083	16.1306	32.4571	46.7292	10.8446	6.14458	23.4471	15.844	12.2985	11.062	15.6028	7.87181	19.2243	6.23324	7.70775	23.0985	15.0621	16.3414	10.4907	10.0427	16.1098	22.1629	23.5271	12.8218	7.09431
chr1:89573555	1.83348	6.31725	3.88686	3.77135	1.54818	5.86464	5.69475	0.343316	3.23459	3.29311	0.512539	9.06189	0.993833	1.45561	1.22223	5.56844	4.87602	1.37728	2.82646	2.59602	2.16443	1.4857	0.412007	10.0002	8.54066	1.93313	3.15326	3.87954	3.60838	1.6972	7.79068	0.929769	0.20311	1.37815	1.75881	0.949342	0.656676	1.06189	2.308	7.57795	1.71529	3.58774	4.13914	0.230693	4.14492	1.42678	4.6183	1.19959	0
chr1:90027225	1.2564	0.201991	0.370639	0.859542	0.400165	0.164051	1.63997	0.984866	0.326672	0.639094	0.860333	0.540424	0.127433	0	0.386258	0.705407	0.560728	0.216862	0.623603	0	0.664975	0.417096	0.153515	0.187182	0.430055	0.231043	0.475466	0.369166	0.280342	0.177717	0.633592	0.81592	0.572025	0.422634	0.210635	0.467857	1.15353	0.206346	0.686904	0.607682	0.457412	0.819119	2.01165	0.157842	0.729393	1.01963	0.746329	0.289622	0
chr1:91852831	917.717	9824.73	2455.95	6713.56	3355.94	7160.02	2349.9	6282.71	1286.82	5479.36	4252.13	4382.51	7329.12	1574.06	1935.43	3510.75	2925.43	2563.5	2344	4058.55	4208.1	2046.04	1959.91	1611.19	1319.58	1276.83	1145.75	2805.32	945.364	1335.29	531.312	1046.45	2267.94	950.693	1743.92	2050.45	965.481	2777.56	597.758	1383.92	1496.2	2167.67	7714.35	5302.07	2947.16	995.69	3105.07	1683.41	3772.38
chr1:91852901	1243.28	13385.4	3313.39	9388.26	4473.17	9806.18	3093.69	8880.39	1653.04	7409.75	6069.43	6246.91	10235	2327.99	2660.89	4801	3918.87	3770.6	3386.41	5771.25	5963.28	2805.61	2370.31	2165.53	1748.76	1455.81	1577.56	3660.04	1251.76	1715.39	752.227	1417.95	3155.92	1253.84	2371.94	2979.84	1355.88	3795.72	858.584	1915.98	2084.34	3036.11	10867.6	7774.54	4035.34	1362.2	4417.25	2331.14	5698.55
chr1:91852931	1223.93	12172.1	3028.38	8654.87	4123.37	8839.57	2872.68	7863.09	1532.3	6584.1	5370.26	5698.74	9326.26	2037.23	2408.98	4321.08	3701.59	3680.35	3287.73	5718.14	5315.36	2630.82	2214.07	1983.38	1545.76	1406.07	1381.16	3507.76	1125.06	1816.64	676.705	1303.13	3076.58	1280.8	2347.7	3129.74	1379.94	3892.4	829.821	1911.98	2015.45	2915.54	10384.6	7507.99	3997.19	1351.01	4203.22	2256.3	5985.6
chr1:91998091	0.490138	2.1815	0.135313	0.627158	0.131202	2.22253	1.33994	0.409205	0.211534	2.08889	1.07999	0.788444	0.358749	0.684485	0.198647	0.363392	0	0.152607	0.161975	0.472757	0.504164	0.126713	0.220114	0.187182	0.466668	0.300992	0.373108	0	0.24359	0.302119	0.166735	0	0	0.67989	0.210635	0.181692	0.138979	0	0.884732	0	0.707784	0.163824	0.154445	0.872079	0.781994	0.141616	0.1542	0.597929	0
chr1:94040018	0.260033	0.193911	0.135313	0.190387	0.311604	0	0	0.450819	0	0	0.18305	0	0.198767	1.29099	0.118636	0.167445	0.606974	0.152607	0.477826	0.22474	0.17385	0.126713	0.180606	0	0.183586	0.132909	0.132074	0.131845	0.201368	0.177717	0.466002	0.211886	0.791716	0.367508	0.421271	0.272538	0.14692	0.190473	0.384666	0.551841	0.415281	0.258022	0	0.157842	0.140268	0.18882	0.1542	0.149482	1.34785
chr1:94246240	0.67621	0.736255	1.34636	0.111993	0.164002	0	0.466067	0.554854	0.179402	0.887631	0.356713	0.122332	0.193919	0	0.446956	0.452458	0.480521	0.152607	0.161975	0.16588	0.430278	0.25685	0	0.187182	0.393152	0.0847865	1.05329	0	0.824959	0.177717	0.209487	0.126499	0.30858	0	0	0	0	0.190473	0.192333	0	0.704173	0.163824	0.159593	0.219226	0.220922	0.226585	0	0.149482	0
chr1:94246490	0.218771	0.284807	0.399172	0	0.131202	0.243936	0.302943	0.485498	0.120494	0.301998	0.18305	0.759726	0.346629	0	0.629049	0.142507	0.359126	0.408224	0.51427	0.315171	0.378123	0.414984	0	0	0.242923	0.0847865	0.343392	0.131845	0.430343	0.670883	0.228488	0.180261	0.356479	0	0.210635	0.181692	0	0	0.326966	0.358039	0.44417	0.163824	0.199493	0.552448	0.36119	0.149069	0.1542	0.263373	0
chr1:94246540	0.603596	0.366613	0.446532	0	0.206643	0.348964	0.116517	0.558322	0.174047	0.420145	0.18305	0.529981	0.145439	0	0.438679	0.197317	0.303487	0.152607	0.58311	0.360788	0.444283	0.257794	0.112879	0	0.332421	0.144137	0.762726	0.461458	0.470941	0.213261	0.341806	0.173485	0.364769	0	0.273826	0.181692	0.138979	0	0.343451	0.384318	0.794451	0.163824	0.154445	0.804996	0.280536	0	0.454891	0.384917	0
chr1:94246640	0.195148	0.927136	0.764517	0.111993	0.131202	0.243139	0.157045	0.492433	0.219567	0.358167	0.384404	0.268907	0.0969593	0	0.629049	0.399018	0.334882	0.269607	0.433283	0	0.673667	0.226748	0.197538	0.224618	0.220548	0.239522	0.604238	0.131845	0.552138	0	0.250102	0	0.887053	0.183754	0	0.181692	0.138979	0	0.390871	0.233218	1.0689	0.163824	0.193057	0.698452	0.238455	0.141616	0.250575	0.271428	0
chr1:94246900	0.181533	0.496896	0.15561	0.111993	0	0	0.116517	0.248973	0.107106	0.304753	0.214609	0.522149	0.264214	0	0.433161	0.142507	0.202325	0.175498	0.223906	0.16588	0.347699	0.23125	0	0.187182	0.559362	0.0847865	0.145281	0	0.146154	0.355435	0.762811	0	0.211024	0	0.637172	0	0	0	0.625082	0	0.184168	0.27304	0.231668	0.256494	0.473404	0.179103	0.2056	0.167069	0
chr1:94247190	0.45837	0.64233	0.690095	0.265982	0.173842	0.403172	0.13982	0.752521	0.196843	0.665723	0.430167	0.652686	0.22543	0	0.212442	0.153195	0.34901	0	0.226765	0	0.299891	0.437158	0.210707	0.360325	0.214156	0.0950635	0.581125	0.131845	0.3053	0.177717	0.541888	0.126499	0.717104	0.367508	0	0.181692	0.382193	0.257139	0.283691	0.201778	0.628339	0.58567	0.332058	0.177573	0.445351	0.169939	0.224691	0.429761	0
chr1:94247240	0.19666	0.293896	0.405938	0.220252	0.541207	0.266668	0.116517	0.440416	0.321317	0.656847	0.18305	0.394222	0.106655	0	0.651121	0.142507	0.202325	0	0.161975	0	0.330876	0.150054	0	0.380403	0.239727	0.116581	0.42924	0	0.451454	0	0.25427	0.126499	0.464252	0.367508	0.631906	0.181692	0.138979	0.190473	0.248171	0.21708	0.22028	0.262118	0.397697	0.398552	0.445351	0.141616	0.175227	0.149482	0
chr1:100169674	3.83034	2.72384	4.82728	3.84694	0.277839	2.05991	2.86922	1.19294	8.07576	3.7606	1.6749	3.19555	5.26974	1.47294	0.863563	4.75615	1.8361	3.29632	5.82705	1.68368	0.621512	0.452997	12.2784	4.56724	5.00549	1.1107	6.22398	0.866881	1.77658	2.58579	2.65942	1.4832	0.853892	3.83586	5.1869	1.55801	2.55722	5.07135	1.89929	2.69022	3.83503	1.69558	2.22401	0.970731	1.76036	1.75957	3.76634	4.88807	2.41308
chr1:100169774	3.49451	2.92684	3.78537	4.12692	0.587128	1.92777	2.36529	1.03688	7.99811	6.26667	1.46897	4.41216	6.09631	0.862104	0.623531	3.54129	1.51743	2.72022	6.22388	1.94494	1.45599	0.443494	13.2012	3.85127	6.96805	0.640138	5.31927	0.62956	2.3612	2.297	2.53854	1.91963	0.804151	3.46376	5.36594	1.27639	2.08816	3.96661	1.68772	2.05626	3.12364	1.53175	2.97694	0.647154	1.51139	1.73125	3.66611	4.26024	1.37683
chr1:100170294	3.81219	2.72384	3.00394	2.46384	0.882332	1.30777	1.83805	1.42181	11.4898	6.94423	1.46897	3.04935	5.24307	0.279925	0.722854	4.07569	2.27109	3.68928	6.48709	1.43901	0.817093	0.522689	4.80581	1.97945	5.1685	1.08315	6.46831	0.715259	2.28	2.33698	4.54352	1.41047	1.58343	2.05345	2.31172	1.46262	1.95961	3.20948	2.55803	2.75263	2.89252	3.83757	3.35533	0.631369	0.750433	2.23753	3.76634	4.60779	0
chr1:101550823	0.67621	0.121194	0	0.198787	0.212759	0.291368	0.229016	0.138714	0.214211	0.118351	0.370676	0.660518	0.0969593	0	0.642844	0	0.324945	0	0.611905	0	0.335281	0.126713	0.112879	0.187182	0.127854	0.194116	0.132074	0.36587	0.39624	0.266576	0.59115	0.126499	0.402075	0	0	0.181692	0.138979	0	0.437558	0.131391	0.144446	1.53994	0.324335	0.639262	0.140268	0.225819	0.262141	0.302701	0
chr1:101550983	0.399372	0.163612	0	0.128791	0.318164	0.13552	0.20973	0	0.14727	0.118351	1.07084	0.451659	0	0	0.698024	0.456021	0.672729	0.297584	0.174123	0.16588	0.356392	0	0	0	0.562558	0.0847865	0.132074	0.131845	0.399488	0.186603	0.33347	0.187941	0.185901	0.183754	0	0.517823	0.138979	0	0.192333	0.131391	0.144446	0.974751	0.424725	0.259024	0	0	0	0.311963	0
chr1:101551633	0.181533	0.121194	0.135313	0.187587	0.262404	0.562409	0.247598	0.138714	0.107106	0.118351	0.457624	0.404665	0	0	0.220719	0.317077	0.566509	0.152607	0.242962	0	0.695398	0	0	0.187182	0.205239	0.0847865	0.201413	0.141987	0.253334	0.177717	0.246477	0.126499	0.165804	0.183754	0	0	0	0.190473	0	0.131391	0.144446	0.421846	0.162168	0.284116	0.140268	0.141616	0.262141	0	0
chr1:101551703	0.444755	0.121194	0.223266	0.111993	0	0.255096	0.340811	0	0.267764	0.322506	0.25627	0.244664	0.180991	0	0.270381	0.142507	0.546276	0.301399	0	0	0.226004	0.126713	0.112879	0	0.904568	0.0847865	0.132074	0.510899	0.220133	0.288791	0.370985	0	0.385495	0.183754	0	0.244149	0.138979	0.255949	0.192333	0.131391	0.144446	0.401368	0.262557	0.457743	0	0	0	0.149482	0
chr1:101551943	0.181533	0.121194	0.135313	0.125992	0.406725	0.13552	0.177105	0	0.230946	0.19232	0.590335	0.511706	0.0969593	0	0.482823	0.299264	0.637322	0	0	0	0.20862	0.180565	0	0	0.305738	0.300992	0	0.26369	0.194872	0.177717	0.31897	0	0.165804	0	0	0.181692	0.138979	0.33809	0.317349	0.131391	0.144446	0.274516	0.37453	0.453797	0	0.215964	0.265225	0	0
chr1:101552283	0.181533	0	0.135313	0.219678	0.164002	0.545469	0	0	0.326672	0.399434	0.18305	0.751894	0.380565	0	0.455233	0.142507	0.558137	0.26033	0.161975	0.16588	1.21695	0.342593	0.112879	0.187182	0.75434	0.0847865	0.132074	0.478409	0.357266	0.177717	0.310472	0.126499	0.165804	0	0.387297	0.181692	0	0.328037	0	0	0.144446	0.163824	0.308891	0	0	0	0.1542	0.452184	0
chr1:101707634	0.292032	0.272687	0.197765	0.249183	0.265684	0.586125	0.267988	0.332913	0.197983	0.597671	0.18305	0.114873	0.0969593	0.173287	0.311765	0.38833	0.257964	0.152607	0.639801	0.190762	0.17385	0.373802	0.629299	0	0.127854	0.0847865	0	0.141733	0.129915	0.203106	0.429342	0.177099	0.182385	0.390477	0.258028	0	0.138979	0.680942	0.379858	0	0.223891	0.294883	0.154445	0.263071	0.312096	0.683296	0.1542	0.149482	0.666677
chr1:109244995	1.09827	1.40585	2.16162	3.26178	0.564168	2.39871	2.8634	2.06683	1.5691	3.27536	1.51474	2.43843	6.43082	2.65996	1.20844	1.18637	0.986332	0.95761	3.45006	0.763047	3.25533	1.77081	1.78348	1.16053	2.21507	0.93901	0.987252	0.543861	1.10752	1.46617	2.93453	2.09356	0.588605	3.94612	0.523888	1.04473	1.45928	2.7952	1.39922	1.53399	3.08392	0.962465	0.895783	1.53896	1.53593	1.89057	1.55357	1.10617	0
chr1:109719359	12.0538	8.87142	13.1017	41.076	11.1686	29.5027	6.46085	7.35529	6.4665	12.3677	10.6489	7.67558	56.6897	13.6507	3.56461	4.69559	9.99483	10.6787	10.8361	22.8665	17.4762	8.52459	30.5111	41.6574	24.0366	14.0491	21.5809	8.98524	4.10206	12.9867	11.0837	22.8015	5.64978	132.092	20.142	30.5879	14.1793	14.4569	9.78494	71.9988	38.0217	12.4547	40.9473	5.65865	50.3702	11.8178	14.0631	31.0886	12.1958
chr1:109719449	11.9267	10.3651	16.0143	39.0154	11.4867	33.9444	6.088	13.8714	8.39708	11.0392	15.1016	7.71997	50.5473	16.5706	5.00756	7.01132	12.1395	14.6083	13.4358	15.9618	20.6881	6.9882	29.5883	42.6026	25.8809	13.5658	28.6468	12.0704	4.53403	11.9693	15.9148	26.7767	7.10057	98.3038	18.7781	22.9114	18.717	14.3855	9.92438	65.5212	35.8911	13.1632	35.6344	6.657	44.265	7.75346	13.8125	26.548	14.4495
chr1:109757895	3.07698	3.07833	2.76038	2.71022	0.905292	1.68723	2.16721	3.41929	1.84222	3.04457	3.98591	2.49326	0.860514	0.173287	4.35368	3.45222	4.2387	3.44892	0.959701	0.448489	0.738861	1.73596	0.112879	0	3.93152	2.53724	1.38677	1.89198	1.69864	2.4214	3.20131	6.4989	13.5711	0.909582	0.231699	1.05836	3.38762	1.0857	1.59156	1.94458	3.88559	3.3502	1.10428	1.31009	4.02569	2.71548	0.597526	2.57109	0.579719
chr1:109758165	2.45977	2.76323	2.00263	1.4923	0.603528	0.850389	2.49637	1.68537	2.02965	2.3463	2.95625	1.51684	1.01565	0.173287	3.81568	2.31929	4.74957	3.80755	0.404937	0	0.634551	1.07706	0.338636	0.374364	1.97215	1.68089	0.947629	0.998726	2.1306	1.31955	2.71778	4.27884	10.0726	0.624764	0.210635	0.817615	1.62258	0.828559	0.894348	1.23836	1.7189	2.7891	0.28744	0.730021	2.27585	1.35951	0.751726	1.805	0.579719
chr1:109758395	1.86071	3.43586	3.11557	2.75502	1.26282	1.3552	3.48967	2.91645	3.85848	2.42323	4.69065	2.18258	1.11018	0.173287	5.93182	5.04829	7.42025	4.11276	1.17432	0.30273	0.526516	1.51422	0	0	4.25754	3.67973	2.84949	2.7259	2.65026	2.83459	3.53895	6.6001	14.4872	0.877425	0.210635	0.490569	2.60586	1.00475	1.26459	1.95772	2.99725	2.68261	1.80701	2.3558	4.17297	1.20019	0.636076	1.61814	0
chr1:109758845	4.08449	5.44768	5.83874	3.51656	1.84666	1.64996	3.51006	3.99148	3.04448	4.05056	5.98115	2.55331	2.82394	0.398561	7.0299	5.32974	6.85375	3.85333	1.11358	0.547403	1.02571	4.15617	0.222936	0.453916	5.09499	4.04008	3.07072	3.36205	2.96531	2.6702	4.77695	8.44382	3.6394	2.88953	0.600311	0.922088	3.39804	1.69998	2.21183	3.10082	5.60088	3.12084	1.0232	1.76783	4.02569	2.69424	0.50318	2.78411	0
chr1:109759765	4.91046	7.88672	6.68783	5.83201	2.17139	6.17633	8.35716	3.91172	6.77711	6.02997	5.34505	4.62363	8.75785	6.02607	7.59825	6.23822	12.6251	6.71853	2.2393	2.59187	2.7729	7.61542	3.46538	4.91821	7.65846	6.44377	3.53958	8.80725	3.33556	6.7577	5.92742	8.62725	5.85704	14.8473	3.60187	2.61637	5.13875	4.40946	1.88486	6.1228	8.50063	3.61231	2.70666	3.0069	7.44472	4.31928	2.43636	5.56447	1.86959
chr1:109778223	0.502706	0.229851	0	0.489967	0.131202	0.318472	0.55928	0.159521	0.246343	0.136103	0	0.208859	0.375717	0.498201	0.612495	0.587839	0.264578	0.395648	0.315851	0	0.50851	0.126713	0	0	0.175799	0.260718	0.132074	0	0.298804	0.177717	0.475194	0.623009	0.932649	0.349133	0	0.626838	0	0.190473	0.495257	0.193801	0.368336	0.282596	0.667976	0.458494	0.466391	0.516897	0.196605	0.452184	0
chr1:109944972	3.73958	1.07257	3.13249	3.72095	1.23658	4.48572	2.09147	1.20334	1.93593	1.3492	1.54677	3.14856	3.83959	2.70761	1.79058	1.26118	1.57813	1.71302	2.66044	1.721	4.72871	3.10446	5.38714	3.41139	2.39407	2.60083	1.85894	6.40108	1.06855	1.635	4.98954	1.7109	3.92127	6.99184	3.33857	2.67088	0.614983	5.89039	4.36115	3.58368	4.96532	2.39592	1.22012	0.627423	0.985382	1.8233	2.0393	5.00765	1.68843
chr1:110090262	0.190609	0	0.165382	0	0.131202	0	0.34955	0	0.171369	0.159774	0.18305	0.355061	0.123164	0	0.438679	0.142507	0.219666	0.152607	0.161975	0	0.17385	0.126713	0	0	0.127854	0.150007	0.231129	0	0.312607	0	0.366816	0.126499	0.391298	0.183754	0	0.181692	0.138979	0	0.308898	0	0	0.163824	0.154445	0.157842	0.147281	0	0.285271	0.220486	0
chr1:110090412	0.372142	0.121194	0.676563	0.111993	0	0.149072	0.116517	0.138714	0.313284	0.304753	0.18305	0.412497	0.256942	0.173287	0.311765	0.142507	0.682845	0	0	0	0.17385	0.126713	0	0.187182	0.401197	0.137778	0.264148	0	0.178633	0.177717	0.529383	0.232759	0.377205	0.338107	0	0	0.138979	0.190473	0.2885	0	0.281669	0.163824	0.208501	0.278301	0.140268	0.141616	0	0.149482	0
chr1:110886442	3.30843	3.35102	1.08588	2.23985	1.8073	1.6093	3.36442	4.29665	1.03892	1.81964	3.01117	3.29998	0.904145	0.173287	3.79085	3.2349	3.61655	2.83849	1.22291	0.277849	1.99058	0.75394	0.208826	0.187182	1.99133	2.68561	4.08108	2.15237	3.41676	1.82605	4.21005	5.70195	3.86739	0.831487	0.210635	1.04473	3.3633	1.54283	3.34179	1.3796	1.52029	4.6485	1.93829	3.21604	2.72821	2.74026	2.50575	2.52625	0
chr1:110886662	3.07698	2.59962	1.14339	3.93654	2.60764	1.99892	3.99652	4.98675	2.49288	2.11848	4.01794	3.1094	1.06413	0.710478	4.55785	3.36315	3.81888	2.05638	2.65234	0.16588	2.69032	1.06439	0.208826	0.187182	3.22512	3.4932	3.98202	2.13589	4.0436	1.73719	6.41512	6.0688	3.62282	1.8697	0	1.30818	3.07491	2.37616	3.79377	1.52413	2.1703	6.76183	2.40549	2.39526	3.94854	3.12263	3.75478	3.8118	0.35851
chr1:110886782	3.01798	1.23618	1.25164	1.99627	2.85364	1.17564	3.68775	3.96374	1.76724	2.02972	3.90353	3.4018	0.438741	0.173287	3.89569	3.14939	1.89679	1.98008	2.2717	0.16588	2.47736	0.472004	0.197538	0.355646	2.84795	2.60295	3.33816	2.86104	2.84838	1.73274	4.88116	3.85506	3.59795	0.886613	0	0.540534	1.6886	0.890463	2.89942	1.54712	1.89946	5.39799	1.93829	2.17428	3.44358	2.42163	2.40167	3.00085	0.666677
chr1:110886842	2.91814	2.28451	1.52227	2.87821	1.74826	1.78209	3.57706	4.11286	2.17424	2.0593	3.56032	2.80655	0.933233	0	3.08731	3.92605	3.36365	2.02968	1.87081	0.219791	2.91633	1.21327	0.206296	0.217131	4.26394	3.77088	6.18436	2.88411	3.86497	1.58168	2.90952	5.18014	4.13682	1.08415	0	1.71245	2.15765	0.410251	2.35608	1.31391	2.51697	6.08605	2.28193	2.95954	3.05083	2.82169	2.72935	2.99338	0
chr1:110887102	5.33253	4.04789	4.11689	3.99813	1.82698	2.68669	5.90739	5.89533	3.98701	3.97954	6.44335	6.04648	1.55377	0.346575	7.68102	6.50186	4.74957	3.43748	4.68917	0.16588	3.21187	3.07595	0.112879	0.187182	7.1886	6.98217	9.8494	3.64222	6.29762	1.64833	5.2313	8.96247	4.50573	0.767173	0.210635	1.20825	4.04082	1.05237	3.27928	1.92816	2.93586	6.88469	2.63329	2.7583	3.41552	1.97908	3.74321	3.00833	0
chr1:110887352	5.71828	3.62068	2.55741	3.39897	2.27963	2.05991	4.63154	4.11286	2.42326	2.38773	5.48691	4.69151	1.93919	0.346575	3.73567	4.43552	3.63678	2.52183	3.2314	0	3.50307	2.42971	0.239867	0.580264	4.00823	4.47461	6.12822	3.76088	3.74479	1.31067	6.38177	6.55582	4.75444	1.83754	0.331751	1.57164	3.33203	1.91426	4.86122	2.64424	3.02614	6.08196	2.38618	3.44096	3.33136	3.7599	4.5065	3.66231	0
chr1:110887582	4.53832	3.53584	1.9891	3.86374	3.43749	3.1915	4.57619	4.36948	1.78331	2.75757	4.47556	6.00993	1.45439	0	3.92052	4.84878	2.71621	2.51802	2.33244	0	3.90727	2.97775	0.112879	1.01078	5.18129	4.517	5.98624	3.80043	6.60617	1.90158	4.95619	6.59061	4.27775	2.29692	0	2.03041	4.45776	2.37139	5.18818	2.04312	3.00447	5.4799	2.71052	3.93817	5.60721	3.31735	3.72008	3.19144	0
chr1:110887732	4.40217	4.39026	2.31046	3.16099	3.47357	1.64318	4.36064	5.80516	2.12872	2.4114	4.70895	3.80124	1.69436	0	4.27919	3.61967	3.71266	2.89954	4.08177	0.381523	2.29047	2.64196	0.338636	0.645286	4.28631	4.30291	5.45465	3.20054	5.70001	3.6432	3.95161	4.65201	3.6394	2.7609	0	1.84418	3.17567	2.44758	3.44757	1.3369	3.52809	4.71403	2.91516	3.21604	2.78081	3.62536	2.70622	4.38357	0.28986
chr1:110888691	6.67133	5.73855	9.39408	5.9104	6.37641	6.58289	6.39676	11.6242	7.35816	5.37017	8.44317	8.6755	7.80765	7.32572	6.28773	9.25224	8.41164	7.8669	8.3741	4.05576	9.63561	6.46868	5.07108	6.14893	9.995	9.68474	11.7116	11.6551	7.31096	3.4566	6.76943	6.54001	9.18141	13.5013	3.40703	4.6922	6.05949	7.77131	4.59676	3.60339	5.32282	7.59323	4.08894	4.55375	5.38979	4.78307	8.65835	8.6326	0
chr1:110888791	9.51686	8.09881	9.53955	12.266	9.86309	11.2414	10.303	11.756	10.6115	8.7402	12.5709	14.2964	12.9513	10.0333	7.87139	10.8554	10.6726	8.05384	12.1765	5.86385	12.3824	9.54779	12.507	10.4588	14.4827	14.0322	10.7013	16.5564	8.45421	6.46891	9.34548	10.6797	13.3265	27.756	8.48334	9.7705	8.78696	12.557	8.61171	6.17207	7.83257	10.0793	6.42879	7.26075	8.26879	9.1944	14.4216	11.1514	0.28986
chr1:110890049	0.617211	0.621121	0.656267	0.543164	0.131202	0.366406	0.138711	0.801071	0.218178	0.381681	0.205931	0.159255	0.361173	0.173287	1.94233	0.299264	0.890228	0.156422	0.433283	0	0.977904	0.193237	0.112879	0.556867	0.706394	0.644377	0.373108	0.290059	0.961369	0	0.450184	0.287786	0.290158	0.183754	0	0.599584	0.138979	0	1.44731	0.522278	0.512782	0.304244	0.16327	0.737913	0.333136	0.152237	0.998447	0.321387	0
chr1:110890329	0.662595	0.366613	1.09942	0.266465	0.262404	0.13552	0.652493	0.263556	0.454475	0.541455	0.233388	0.443826	0.3075	0.346575	0.535243	0.317077	0.505811	0.152607	0.595258	0.16588	0.530241	0.126713	0.51642	0.355	0.492239	0.269197	1.17215	0.949284	0.542394	0	0.425174	0.657796	0.663217	0.335827	0	0.181692	0	0.348294	0.192333	0.223364	0.394298	0.393177	0.463336	0.25596	0.375217	0.141616	0.377791	0.295227	0
chr1:110890379	0.653518	0.454478	1.62037	0.361176	0.142135	0.230384	0.530151	0.488965	0.487331	0.582878	0.18305	0.156645	0.576908	0.385564	0.95185	0.215919	0.692962	0.381518	0.846319	0.16588	0.347699	0.220574	0.792973	0.280773	0.639271	0.508719	0.964139	0.313132	0.15265	0.296196	0.646097	0.436422	0.509848	0.183754	0	0.399723	0.308008	0.33613	0.377269	0.131391	0.370373	0.573383	0.362148	0.295954	0.347163	0.141616	0.319966	0.246646	0
chr1:110898549	1.17996	0.141394	1.71171	0.307979	0.131202	0.252726	0.323334	0.714375	0.240988	0.304753	0	0.451659	0.460557	0.173287	0.877358	0.195009	1.05209	0.152607	0	0.331759	0.198686	0.161559	0.626477	0.271414	0.287672	0.353984	0.851876	0.590006	0.129915	0	0.38349	0.414285	0.252852	0.339945	0	0.181692	0	0.190473	0.192333	0.240882	0.31778	0.289101	0.154445	0.166861	0.760953	0.141616	0.643786	0.582981	0
chr1:110898579	1.05289	0.260568	0.970869	0.111993	0	0.244978	0.326247	0.530579	0.18208	0.458609	0	0.616135	0.509036	0.173287	0.51593	0.196994	0.541218	0.152607	0	0.426548	0.343353	0.126713	0.423295	0.187182	0.396348	0.390018	0.917913	0.738332	0.129915	0.177717	0.325133	0.37001	0.261142	0.188721	0	0	0.187087	0.242854	0.192333	0.242873	0.173335	0.48328	0.159428	0.315685	0.704846	0.141616	0.366226	0.519451	0
chr1:110907655	0.730669	0.121194	0.561548	0.212786	0.442806	0	0.320421	0.224812	0	0.236702	0.18305	0.10443	0	0	0.943573	0.171008	0.217499	0	0.161975	0	0.321622	0	0	0	0.285989	0.155898	0.419334	0.566934	0.474189	0	0.696118	0.578734	0.204067	0.183754	0	0	0.138979	0.190473	0.326966	0.27592	0.465837	0.294042	0.262557	0.43012	0.511978	0.141616	0.227445	0.261594	0
chr1:110907825	0.685286	0.121194	0.642735	0.195987	0.259123	0	0.116517	0.138714	0.123584	0.452692	0.421014	0.10443	0	0.394229	1.20016	0.306389	0.323719	0	0.161975	0	0.407305	0	0	0	0.206533	0.173812	0.795745	0.557045	0.422223	0.177717	0.266776	0.509159	0	0.183754	0	0	0.138979	0	0.552957	0.175187	0.144446	0.815023	0.278002	0.382768	0.564578	0.155777	0.2313	0.33346	0
chr1:110907855	0.471985	0	0.808493	0	0.370645	0	0.116517	0.20807	0.14727	0.390558	0.260846	0	0	0.519862	1.13394	0.142507	0.333836	0	0.275357	0	0.26535	0	0.112879	0	0.230138	0.18653	0.76933	0.187879	0.158334	0	0.323942	0.224536	0.165804	0.183754	0	0	0	0.190473	0.528916	0.238146	0.144446	0.413655	0.243252	0.315685	0.469898	0.233666	0.312936	0.149482	0
chr1:110907905	0.508292	0.121194	0.750985	0.196744	0.147602	0	0.233033	0.234379	0.112743	0.523702	0.530844	0.10443	0.179375	0.452055	1.35466	0.142507	0.470405	0	0.242962	0.16588	0.838824	0	0.164977	0	0.265297	0.300992	1.50564	0.316428	0.3053	0.238649	0.616919	0.572409	0.165804	0	0	0	0	0.190473	0.427941	0.577428	0.144446	1.15086	0.34547	0.26044	0.617179	0.14927	0.198257	0.411076	0
chr1:111719915	1.20265	0.993793	1.08927	0.291181	0.131202	1.48395	1.18556	0.336876	0.747062	1.43204	0.983892	1.37847	0.763554	1.05272	0.802865	0.232082	1.20383	0.332961	0.959701	0.597167	2.49909	0.370634	1.8117	0	0.738358	1.41593	0.597634	0.283467	0.906156	0.342106	0.762811	0.77797	0.165804	0.183754	0.459569	0.435106	0.138979	0.601182	1.65887	0.159954	0.910008	1.31878	0.698865	0.572179	0.511978	0.392984	0.952187	0.33346	0
chr1:111720005	1.75633	1.11499	2.30708	0.204386	0.160357	1.88373	1.82057	0.138714	0.281152	1.61253	0.970163	1.16439	0.908993	1.21301	0.833214	0.826538	1.30499	0.152607	1.06498	0.327612	2.40782	0.411816	1.82017	0	0.95571	1.0026	0.62735	0.230729	0.880173	0.404307	0.621087	0.749508	0.306738	0.574231	0.226837	0	0.138979	0.719037	1.94256	0.131391	0.787229	1.5809	0.556003	0.765535	0.40327	0.251762	0.501151	0.164813	0
chr1:111725689	2.37808	0.763524	1.299	0.705553	0.613368	1.69061	2.3915	0.579129	0.768483	2.26938	1.6749	3.26865	0.453285	0.173287	1.58918	1.07592	0.477278	0.233997	2.81431	0.405483	3.28576	0.241357	0.245511	0.271414	1.36165	2.49908	1.50564	0.464754	1.9	0.177717	2.66776	0.676771	0.261142	0.624764	0	0.426977	0.329579	0.990462	2.31761	0.959152	0.642783	0.249831	0.498086	0.623477	0.326123	0.439009	1.29528	1.98811	0
chr1:111725909	2.72299	1.29072	2.06352	1.01353	0.341125	2.59521	4.31985	0.99527	1.24778	2.76941	1.08457	2.56897	1.01322	2.36104	1.16429	1.41794	0.77895	0.328105	1.74528	0.580579	2.41216	0.459333	2.68087	0.739369	1.93379	1.53887	1.81271	0.889954	3.55642	0.371591	3.1096	0.847545	0.587421	1.17603	0.210635	0.726769	0.331412	1.27141	1.47135	0.348185	1.00751	1.02799	0.189196	0.702399	0.270016	1.16125	1.79258	1.80126	1.70292
chr1:111726589	4.45663	2.00879	3.31854	1.15912	0.610088	2.38515	4.50919	1.99748	1.11658	2.20428	2.01355	2.27918	0.860514	1.09604	1.3188	2.39411	3.19167	0.618059	2.37293	0.821105	2.35566	0.880652	1.35172	2.07304	1.49589	3.25156	0.957535	2.94674	2.40992	1.15072	4.59354	1.20174	0.945085	1.48381	0.621374	0.86758	0.469055	2.38092	3.1783	0.607682	2.10891	1.0239	1.73751	0.733967	0.280536	1.14663	2.37468	1.74894	1.35509
chr1:111727834	3.58981	1.32708	2.54726	1.36631	1.03977	3.73697	6.44046	0.461223	1.00679	2.009	2.66795	2.52981	0.848394	1.87583	1.89818	1.50701	1.95243	0.423485	1.61975	0.713283	4.01158	0.769779	1.80606	0.879756	2.81599	2.61142	2.36082	2.34025	2.98804	1.07075	3.19297	1.02464	1.21452	2.13614	0.71616	1.68434	1.66775	3.09043	3.19754	0.407311	1.85613	1.03619	1.6294	1.70864	0.571592	1.73125	2.72935	3.24003	0
chr1:111727904	4.11626	1.96335	4.24205	1.59029	1.08569	3.15762	3.96448	0.46469	0.717608	2.56525	0.970163	2.09382	1.1223	2.09244	2.03061	2.2231	2.38237	0.495973	1.77362	1.12384	3.6378	0.963015	1.6311	0.73001	2.12877	2.97813	2.43346	2.25125	4.05009	0.417636	3.60564	0.898144	0.986536	1.62622	0.264992	1.68974	1.46623	3.20948	3.00039	0.676662	2.01863	1.80616	1.79157	0.824726	0.533018	1.37721	1.63838	2.77289	0
chr1:111728354	3.99372	1.79065	3.96128	1.4447	0.797051	2.61893	5.75592	0.794135	1.2451	2.53271	1.84423	2.95014	1.27986	3.17549	2.88866	2.48674	1.91703	0.488343	2.17856	2.52552	3.0641	0.722262	3.10981	2.21811	1.50868	3.95953	2.1495	3.49389	3.5012	0.786399	3.60564	1.60021	1.19379	1.83754	0.479196	2.17122	1.59131	1.99521	1.63002	0.870463	1.5564	1.65462	1.0232	1.42453	0.641726	1.9897	1.81571	3.62121	0.434789
chr1:111728474	3.26759	0.984703	3.62638	1.02753	0.905292	2.35466	4.15673	1.24842	1.35221	1.89361	1.36372	3.78297	0.802338	2.29172	2.98798	1.13649	1.83104	0.30903	2.71713	1.06992	3.62911	1.02637	1.79477	2.32574	2.33973	3.22825	1.82922	4.11356	3.60514	0.533152	4.05582	1.10054	0.932649	1.00146	0.221167	1.02656	1.53572	0.876178	1.63964	0.699655	0.805285	2.02732	1.68345	1.07333	0.760953	1.38429	1.69235	4.5181	0
chr1:111728714	5.13738	1.80579	3.39297	0.839944	1.04961	2.75106	6.23655	0.76986	1.43254	1.73976	2.19202	3.49056	1.32834	2.92856	2.92453	1.53551	2.42284	0.782112	1.41728	1.30216	3.35095	1.7613	1.96973	2.47548	2.43562	5.19317	1.48253	4.02787	3.08548	0.879701	4.6519	1.32508	0.969955	1.70891	0.621374	2.57094	2.8317	1.84759	4.92853	1.99057	1.52029	1.03619	2.59468	1.80335	1.12565	1.6569	1.14494	2.64957	2.49279
chr1:111728984	3.62158	2.03606	3.22721	0.926738	1.94179	3.11019	4.48007	0.357187	1.14067	1.6865	2.01812	3.83779	1.13927	2.94588	3.45701	1.48563	2.37226	0.923273	1.19052	0.825252	3.58565	1.45719	2.39585	1.75483	2.26622	4.07399	1.65753	4.51899	3.56291	0.59091	3.71402	0.958231	1.6912	1.58488	0.595045	1.35361	0.687947	2.11425	3.32255	0.528847	1.12668	1.88807	1.94215	1.94146	0.645232	1.04796	2.28987	2.93359	0
chr1:111729064	4.65178	1.57553	2.02969	1.73588	1.06929	1.58559	5.70932	0.357187	1.36292	3.33453	2.32015	3.75686	1.63376	1.93649	3.29423	1.8134	1.83104	0.766851	1.08928	0.605461	3.72038	0.88382	2.5172	1.76419	2.8032	4.03584	2.16601	3.59937	2.93932	0.826385	4.85615	1.52748	1.42177	1.47922	0.926796	0.903919	1.08056	2.09045	5.38052	0.831046	1.46973	2.64985	1.28576	1.21539	1.22734	1.37721	1.49574	2.78037	0
chr1:111732240	1.8244	0.318135	1.65081	0.89034	0.73473	1.694	2.07108	0.138714	1.38166	1.13913	0.956435	1.71265	0.976865	0.485204	2.0582	1.25406	0.61709	0.152607	1.05689	0.626196	4.07243	0.655737	1.78631	1.19329	2.06804	1.15734	1.71366	1.91835	2.48462	0.959673	4.02248	0.844382	0.841457	0.712047	0.210635	1.24913	0.312703	2.08568	2.06758	0.676662	1.1664	1.60547	1.81473	0.355145	1.60607	0.757644	1.09868	2.47393	1.49278
chr1:111732280	1.70187	0.330254	1.15692	1.02753	0.606808	2.67991	2.28664	0.260088	0.677443	0.375764	1.49643	1.92412	0.768402	0.641163	2.31755	1.279	1.57307	0	0.660048	0.601314	3.78558	0.424487	1.30939	0.903153	2.13516	1.49648	1.37027	1.70739	1.81231	0.582024	3.80572	0.929769	0.932649	0.519105	0.210635	0.799446	0.573289	2.28568	1.11553	0.548556	1.74418	1.23277	1.10815	0.41039	1.13968	0.916962	1.39937	1.45745	0.934797
chr1:111732630	1.54303	0.657479	1.29562	0.29398	0.633049	0.758913	1.34577	0.273959	0.631923	0.251495	0.672708	0.898096	0.639931	0	1.51192	1.37875	0.85988	0.492158	1.13382	1.02845	1.28214	0.430823	0.191894	0.458596	1.42238	0.62742	1.15565	0.870177	1.20171	0.648668	1.97998	0.755833	0.804151	0.275631	0	0.181692	0	1.35236	1.56271	0.482861	0.877507	0.368603	1.61782	0.564286	0.599645	0.470872	0.555121	1.41634	0
chr1:111732930	2.82737	0.651419	2.08043	0.881941	0.344405	1.95827	1.67493	0.138714	0.639956	1.02965	0.910672	0.997304	0.426621	0.173287	2.89142	1.25762	1.17854	0.596963	1.43753	0.663519	1.69503	0.212244	0.711136	0.664496	1.42877	1.21033	1.22829	1.05476	1.80906	0.436676	2.02166	1.31559	0.98239	0.65692	0.343669	0.437925	0.521172	0.672259	2.4282	0.463152	0.613894	0.769972	2.04254	0.816834	0.827581	1.54007	0.697756	1.9059	0
chr1:111733670	2.32362	0.263598	2.90246	1.4559	1.09881	2.62232	2.01574	0.235813	1.33614	2.28121	0.21966	1.93456	1.58044	0	2.59621	1.94165	1.69953	0.152607	2.29599	0.663519	0.447663	0.456165	0.880454	1.28148	1.43836	1.98612	2.06035	1.09102	3.23488	0.359878	2.88451	0.879169	0.791716	1.44706	0	0.258911	0.56634	0.533325	2.38012	1.1004	0.682506	0.839597	2.05412	1.02992	0.897715	0.874477	0.778712	1.78631	0
chr1:111733930	1.39326	0.572643	1.34974	0.940737	0.675689	1.02318	1.58171	0.263556	0.840779	0.671641	1.05254	1.55861	1.44712	1.239	2.22098	1.31462	1.1229	0.536187	0.587159	0.999425	1.42122	0.620892	0.383788	2.00753	1.65891	1.35446	1.54526	1.51622	2.92958	0.799728	3.3472	1.00251	3.19173	0.615576	0.431803	1.96682	0.479478	0.904749	2.09162	0.801483	1.5564	1.31469	3.60244	0.374876	1.47983	0.924042	0.971462	2.1376	2.84062
chr1:111733970	1.53395	0.83624	1.96542	1.17592	0.417774	1.50766	2.05069	0.315573	0.8622	0.473403	0.773385	1.23749	1.28471	0.918423	2.19891	1.8704	1.13808	0.618254	0.234864	0.783782	1.47338	0.643066	0.629299	2.01689	1.15708	0.515078	2.49619	1.49974	2.25402	0.710869	3.24716	0.717883	1.67048	0.904988	0.442334	1.10378	0.882518	1.00951	2.06758	0.844185	1.17362	0.880553	4.34764	0.434067	1.15721	1.0869	0.925202	2.50756	1.86959
chr1:111734190	2.09217	0.654449	1.61699	0.127992	0.498567	0.928313	2.47015	0.606872	0.249021	0.467486	0.480505	0.610914	0.685987	0.918423	2.26513	1.37875	0.72331	0.263247	0.712689	0.42714	0.491125	0.624059	0.302027	0.414837	0.770321	1.2718	1.80611	1.11739	1.60445	0.764184	2.1217	1.05943	1.71607	0.390477	0.210635	0.740396	0.594136	1.52379	2.4234	0.591258	0.743895	1.03209	2.76071	0.702399	0.925768	0.527518	1.0023	0.840837	0.28986
chr1:111776574	67.7299	48.9988	124.132	280.625	56.5152	101.796	20.9934	79.8366	65.9717	65.8563	65.7789	41.8607	316.853	70.5799	23.0403	43.8172	112.71	100.354	114.099	66.7293	99.2247	40.2851	150.295	218.073	179.773	63.8569	142.471	37.0946	22.6117	61.1925	110.162	151.344	27.8924	402.186	113.58	99.7218	132.725	43.7041	67.3166	295.563	194.16	80.5972	175.895	21.5692	233.413	57.2942	74.6522	119.339	60.327
chr1:111776764	30.257	21.8059	48.2728	149.289	28.087	58.4227	15.6511	29.0119	27.8662	32.8128	40.5043	20.2176	123.378	41.6669	11.1132	19.7015	38.5024	37.0263	44.373	30.7541	51.4421	17.1442	73.0184	91.8175	59.1453	28.6939	55.6229	26.8403	12.7349	26.0933	22.059	50.3815	19.3784	186.587	81.5686	41.2532	57.9161	27.7186	23.2963	148.449	83.8327	31.4091	61.2801	11.6093	70.9019	19.1004	45.4158	50.4502	62.8415
chr1:112149794	23.6764	14.007	31.034	93.8357	22.5569	40.961	13.2975	12.616	16.4889	18.8178	24.9176	15.0535	91.8083	23.5367	5.84905	9.90064	22.2254	17.5422	22.4943	32.6949	23.9391	11.6576	54.4668	69.3229	36.253	28.0431	23.8855	14.7963	7.39865	24.5028	16.0566	29.1549	12.6592	200.613	59.1885	48.0258	48.2397	21.4044	17.8437	129.968	68.7128	22.2596	66.6779	9.83753	77.5506	18.0808	35.4082	47.4232	45.3268
chr1:112149854	17.7584	11.8164	38.5574	73.3131	13.54	29.1233	5.9307	15.5533	13.8943	13.0718	15.0879	9.97565	77.1772	20.019	5.01308	9.26649	26.0341	24.0318	28.7141	24.5336	22.8178	8.1793	46.554	56.646	44.2855	22.7525	26.2728	12.0111	6.68087	18.6559	13.9932	29.6135	7.2415	144.32	38.7569	34.2717	49.56	13.5855	14.9154	97.9353	63.2022	17.566	58.1178	6.45181	71.5682	14.7564	23.2804	40.917	22.3409
chr1:112150024	2.49154	3.17226	2.49314	9.74335	2.15171	4.87873	2.29247	4.15794	4.21193	3.7606	4.64946	1.58211	11.4654	0.805786	1.29672	1.71364	3.08039	2.31581	4.91189	0.850134	5.76746	1.18476	6.16036	5.30661	8.78358	3.62038	7.37632	4.11356	0.83795	1.37287	4.24757	6.21111	1.7368	14.2455	5.75561	3.0706	3.74201	1.6714	1.69253	8.0214	4.34781	4.53792	9.50225	1.41269	5.00055	1.9897	1.46876	3.91643	0.507254
chr1:112948597	0.181533	0.312075	0.341665	0.111993	0.131202	0.40656	0.495196	0.246217	0.235632	0.242619	0.787114	0.10443	0	0.710478	0.110359	0.268726	0.202325	0.291944	0	0.16588	0.273813	0	0.334995	0.62238	0.252512	0.25224	0.132074	0.431792	0.129915	0.349701	0.166735	0	0.460107	0	0.421271	0.181692	0.430835	0.518876	0.192333	0.404026	0.144446	0	0	0	0.140268	0.141616	0.1542	0.347546	0.28986
chr1:113149598	4.04818	2.01485	3.10204	3.22818	1.3153	3.98429	6.021	1.67843	1.78063	4.34939	2.06389	4.5688	4.47225	4.95602	2.20995	2.2516	0.773892	2.15558	2.2717	3.18489	2.32958	1.59024	3.77015	2.50356	3.64065	1.984	7.40604	7.1427	1.01983	0.844157	2.50936	1.2049	3.75132	4.82354	3.32277	2.52552	1.12573	1.38569	1.91852	4.14209	2.39419	1.20001	1.25101	1.24301	2.18117	2.20212	1.22975	6.67438	6.67402
chr1:113154855	0.363066	0	0.365344	0.274382	0.173842	0.870717	0.445676	0.443883	0.132811	0.423104	0.274575	0.399444	0.479948	0.740803	0.618013	0.142507	0.202325	0.305214	0.485925	0.16588	0.478086	0.126713	0.38661	0	0.296952	0.353984	0.145281	0.266986	0.172137	0.18216	0.583572	0.932932	0.59275	0.183754	0	0.267996	0.243214	0	0.480833	0.206471	0.322225	0.819119	0.223946	0.157842	0.578605	0.141616	0.273706	1.19959	1.427
chr1:113155195	1.13004	0.121194	0.274008	0.59916	0.138491	0.144867	0.221382	0.51324	0.345416	0.349135	0.347794	0.482987	0.324814	0	0.830455	0.359829	0.202325	0	0.372542	0	0.738861	0.126713	0.120404	0	0.540184	0.12506	0.703293	0.234025	0.389744	0.177717	0.779485	0.452235	0.343044	0.183754	0.386164	0.181692	0.138979	1.09888	0.490449	0.160954	0.523616	0.638913	0.285724	0.539295	0.343656	0.52652	0.1542	0.399865	0.28986
chr1:113155245	0.553675	0.121194	0.412704	0.361176	0.301764	0.179564	0.116517	0.554854	0.128527	0.402393	0.226403	0.259582	0.172103	0	0.455233	0.338453	0.692962	0.152607	0.271308	0	0.300713	0	0	0	0.242923	0.110222	0.515088	0.250506	0.246155	0.177717	0.508541	0.360523	0.312659	0.183754	0	0.331588	0.156352	0.368248	0.216375	0.285775	0.288891	0.524236	0.64481	0.548294	0.140268	0.233666	0.412486	0.388654	0
chr1:113155295	0.717054	0.121194	0.39579	0.15679	0.229603	0.28798	0.116517	0.377994	0.157981	0.325465	0.398133	0.180141	0.210886	0	0.648362	0.245824	0.42994	0.152607	0.172425	0	0.321622	0	0	0	0.177575	0.0980344	0.521691	0.240617	0.275577	0.177717	0.379322	0.40796	0.236863	0.675296	0	0.204404	0.138979	0.685704	0.264458	0.279205	0.487504	0.253927	0.490364	0.319631	0.248976	0.304474	0.277561	0.321387	0.28986
chr1:113155635	1.16635	0.296926	0.405938	0.982734	0.131202	0.508201	0.518499	0.157459	0.240988	0.387599	0.485082	0.506484	0.135743	0	0.852527	0.142507	0.202325	0.263247	0.218666	0.16588	0.228489	0.248357	0	0.360994	0.127854	0.120486	0.752821	0.135226	0.129915	0.177717	0.671107	0.607196	0.165804	0.225755	0.210635	0.181692	0.27134	0.652371	0.192333	0.186979	0.53806	0.434133	0.536698	0.173627	0.42431	0.26907	0.1542	1.23697	0
chr1:113155665	0.603596	0.131888	0.205911	1.06953	0	0.230384	0.253424	0.138714	0.246343	0.253139	0.228812	0.199069	0.143015	0	0.540761	0.142507	0.45523	0.171683	0.437332	0	0.311099	0.411816	0	0	0.216369	0.341266	0.59103	0.37187	0.189304	0.177717	0.516878	0.796945	0.165804	0.41804	0	0.463628	0.234828	0.423274	0.322158	0.131391	0.325003	0.458706	0.652532	0.157842	0.241962	0.392984	0.1542	0.612877	0
chr1:113155725	1.34334	0.372672	0.192821	0.386374	0	0.257488	0.265075	0.245061	0.508752	0.227825	0.25627	0.540424	0.385413	0.173287	0.802865	0.210197	0.409707	0.457822	0.161975	0	0.251625	0.357963	0.112879	0	0.24689	0.158975	0.416032	0.201064	0.217607	0.177717	0.362648	0.392148	0.165804	0	0	0.417892	0.138979	0.638086	0.240416	0.131391	0.711395	0.638913	0.154445	0.157842	0.452364	0.217144	0.1542	0.388654	0
chr1:113156085	0.181533	0.472658	0.466829	0.111993	0	0.420113	0.116517	0.138714	0.356126	0.541455	0.366099	0.394222	0.0969593	0	0.344873	0.317077	0.42994	0.305214	0.376592	0	0.420603	0.343935	0.112879	0	0.127854	0.151404	0.442447	0.131845	0.337778	0.263709	0.290595	0.206998	0.530574	0	0	0	0.312703	0.380947	0.379858	0.262781	0.144446	0.196588	0.440169	0.157842	0.35892	0.27379	0.1542	0.310176	0
chr1:113156375	0.753361	0.387822	0.225522	0.118392	0.172948	0.259425	0.341782	0.237274	0.279665	0.316588	0	0.519077	0.138167	0	0.918742	0.545087	0.273138	0	0.83822	0	0.243389	0.126713	0	0	0.479453	0.235283	0.498579	0.131845	0.25983	0	0.546056	0.35736	0.824876	0.232756	0	0.349758	0.277958	0.190473	0.192333	0.138492	0.783618	0.466898	0.414796	0.315685	0.287549	0.34447	0	0.650247	0
chr1:113156595	1.09827	0.148463	0.381336	0.932338	0.375715	0.420113	0.576757	0.343316	0.265086	0.153856	0.237965	0.263685	0.127259	0	0.808383	0.409706	0.465347	0	0.348246	0	0.386815	0.383305	0.179995	0	0.170472	0.309471	0.64386	0.217544	0.191624	0.177717	0.800327	0.781133	0.265287	0.352196	0	0.367927	0.215418	0.190473	0.413516	0.274043	0.37917	0.72492	0.598476	0.204611	0.490938	0.208883	0.297765	0.751148	0
chr1:113182916	0.181533	0.236329	2.80097	0.517965	0.416226	0	0	0.755989	0.243665	0	0.493438	0.234967	0.438741	0	0.229915	0.217322	2.45319	2.41882	1.33224	0.16588	0.43897	1.12457	0.152386	1.92798	0.127854	0.0847865	0.137816	0	0.149402	1.38619	0	0.126499	0.175557	3.51889	0.491482	0.251575	1.08056	0.190473	0.442366	3.62967	0.628339	0.193078	1.36298	0.485365	2.90705	0.456711	0.433229	0.568032	0
chr1:113183046	0.340374	1.01197	2.73332	2.08026	0.196803	0.680989	0	1.12011	0.698864	0.730816	0.443895	0.10443	2.3852	0.515419	0.110359	0.269745	2.82243	1.78932	2.73738	0	0.999635	0.297775	0.420473	1.52085	2.23425	0.6253	2.05375	0	0.129915	0.337663	0.600245	0.686258	0	4.31362	0.505525	0.976596	1.25081	0.190473	0.451983	3.87274	1.50223	0.34403	2.38232	0.733967	1.79894	0.467332	0.219735	0.149482	0
chr1:113244485	2.85006	6.96564	6.29881	3.67335	1.88931	5.18365	15.1239	2.42402	2.67229	5.26957	5.76606	4.00227	5.18247	1.12204	3.12317	6.43773	5.048	1.72446	3.81856	1.59245	7.27126	1.45086	4.29786	2.65331	5.28357	3.26852	3.31505	1.55907	2.88736	1.25291	7.42386	3.32693	0.563735	3.11004	1.74301	2.28932	0.503799	4.90469	4.41404	1.94458	6.86117	4.91062	2.74141	2.34001	1.7288	0.669134	3.83188	1.93953	0.739142
chr1:113244585	5.35068	13.8858	11.8196	9.11059	2.811	11.0618	28.5145	4.14754	5.38741	10.2669	10.4064	8.74599	7.82219	2.46068	3.40183	6.77618	5.59933	1.83129	9.80353	3.89817	9.22707	2.91122	10.2579	3.64069	10.0845	6.82319	5.97634	3.46423	4.76138	1.56391	15.819	4.62355	1.571	5.99038	3.55974	3.73832	1.31335	7.13323	4.32268	3.38331	9.42869	8.3632	3.43255	3.80795	3.13849	0.463791	6.02152	4.33498	0.630444
chr1:113244785	5.07838	10.1773	10.4292	6.52916	3.42765	9.85232	19.6651	3.558	4.42078	7.95613	8.83215	8.60762	8.13488	5.21161	3.04316	5.39387	4.72934	1.7092	7.66141	4.53266	8.44909	1.89118	13.1701	4.71231	8.63655	5.54292	3.88297	3.85976	3.64411	0.901915	12.7635	3.94678	1.60001	7.60741	4.82355	3.02972	1.31683	6.9999	4.59676	2.53912	8.20813	5.69697	2.38618	2.06379	2.78432	1.13293	6.43015	4.27145	3.77542
chr1:117042004	0	0.230269	0.219883	0.361176	0.354245	0.609841	0.181249	0.312995	0.318639	0.387599	0.274575	0.853713	0.569636	1.265	0.430402	0.16032	0.364184	0.152607	0.372542	0.501786	1.7863	0.188025	1.39687	0.711292	0.530595	0.18865	0.148583	0.738332	0.256582	0.630896	0.22926	0.657796	0	1.92482	0.210635	0.581415	0	1.2476	0.543341	0.131391	0.144446	0	0.250974	0.292008	0.305083	0	0.990737	0.149482	1.42756
chr1:117042374	0.226916	0	0.135313	0.249183	0.131202	0.3388	0.116517	0.138714	0.457877	0.43198	0.274575	0.519538	0.380565	0.688817	0.138839	0.142507	0	0.152607	0.380641	0.16588	0.382469	0	1.25578	0.453916	0.242923	0.08864	0	0.388943	0.129915	0	0.203787	0.885494	0.210444	1.78701	0.503185	0.277081	0	1.00475	0	0.435467	0.154408	0.397273	0.193057	0	0	0	0.909782	0.369968	1.63771
chr1:117047694	0.315709	0	0.402555	0.111993	0	0.13552	0.205618	0.138714	0	0	0	0.324281	0.632659	0	0.496618	0.142507	0.571567	0.299952	0.429233	0.16588	0.851863	0.126713	0.112879	0	0.127854	0.462086	0.132074	0	0	0	0.491868	0.553434	0	0	0.210635	0.181692	0.18663	0	0.240416	0.131391	0.144446	0	0	0	0.29672	0.329256	0.262141	0.149482	0
chr1:117058594	1.90156	1.84518	1.80304	1.90947	0.531367	2.02264	3.0673	1.49464	2.69906	2.24866	1.12118	2.39666	2.30763	0.220941	1.40157	2.17679	1.37075	0.277823	6.1105	0	2.71205	1.6536	0.397898	0.795524	2.81279	1.47317	1.86554	1.32175	1.76684	2.76795	8.05746	5.55332	1.54613	4.54332	0.595045	1.45354	1.73724	2.02854	2.80806	1.56683	3.56059	2.3222	1.48654	0.737913	3.21564	3.01641	1.98147	7.32089	0
chr1:117062534	3.34928	3.89943	3.81244	4.94167	1.30218	4.47555	5.63067	2.30265	2.81688	5.53882	2.24693	5.20582	8.78209	15.1366	2.36721	3.64817	3.93016	3.70454	6.49924	2.81166	5.9587	3.72218	8.01721	3.49562	2.99498	5.27796	2.53912	4.73324	2.6665	2.2659	5.23547	4.16815	2.59484	11.5489	3.87569	1.73516	1.51835	3.85709	4.6208	1.38617	2.90336	2.03551	0.625504	1.02598	2.44768	6.51432	7.72158	4.86191	4.83341
chr1:117063004	2.31908	2.21785	2.88216	3.34858	0.957773	1.76176	2.67697	1.98014	1.90112	2.8345	1.96321	3.56628	3.60204	1.96248	2.94384	3.22421	6.19619	1.91904	4.91594	1.04504	3.94639	1.85634	2.92356	1.47406	2.02649	3.63522	2.59525	2.03041	2.02667	0.528709	4.84781	3.61471	1.28084	3.2892	2.02737	1.0947	1.6608	1.42379	2.50033	0.98543	2.15946	0.843692	0.861033	1.06938	1.70426	2.79337	3.80875	3.43809	0.311599
chr1:117092496	0.317682	0.578703	0.361961	0.358376	0	1.05028	0.926307	0.265538	0.160658	0.328423	0	0.49343	5.64061	0	0.110359	0.609215	1.1836	0.152607	3.00463	0	0	0.430823	0.220114	1.11373	0.300457	0.139898	0	0.131845	0.194872	0.33322	2.19673	1.55594	0.165804	2.57256	0	0	0.187622	0.41428	0.298116	0.223364	0.325003	1.33926	0.513531	0.157842	2.11454	0.271902	0	1.09496	0
chr1:117092526	0.237389	0.460538	0.382258	0.610359	0	0.734662	0.541802	0.409836	0.107106	0.523702	0	0.532592	4.3971	0	0.110359	0.808724	0.763775	0.152607	2.47417	0	0	0.331401	0.220114	0.613021	0.514613	0.0847865	0	0.131845	0.129915	0.218729	1.41308	1.24602	0	2.14992	0	0	0.138979	0.299996	0.423133	0.180662	0.299725	1.17134	0.254835	0.157842	1.52191	0.27261	0	0.769833	0
chr1:117092726	0.181533	0.196941	0.225522	0.45357	0.203363	0.633557	0.774836	0.166456	0.278475	0.180485	0	0.438605	2.94999	0	0.110359	0.694719	0.3743	0.152607	1.72503	0	0	0.126713	0.146079	0.187182	0.194978	0	0	0.131845	0.25983	0.177717	2.3718	1.70141	0.165804	1.47003	0	0	0.138979	0.299996	0.394283	0.131391	0.299725	0.896935	0.424725	0.157842	1.91466	0.446089	0	0.960423	0
chr1:120284840	0.499215	0.242389	0.200263	0	0.131202	0	0.282553	0.440416	0.66941	0.6243	1.53304	0.148812	1.15624	0.173287	1.54779	1.40013	0.875054	0.392964	0.51832	0	0.310822	0.338956	0.282197	0.215259	1.06758	0	0.132074	0.889954	0	0.470951	0.33347	0.496509	0.580315	0.243029	0	0.400977	0.965905	0	0.225991	0.768635	0.69695	2.34678	1.35912	0	0.511978	0.346958	0.1542	0.158275	0
chr1:150521336	0.478036	0.121194	0.270625	0.111993	0.350965	0.18634	0.227207	0.201135	0.172559	0.169072	0	1.05213	0	0.51553	0.110359	0	0	0.232726	0	0.170027	0.17385	0	0.112879	0.329796	0.239727	0.0847865	0	0.224137	0.129915	0.244361	0.458521	0.161286	0.215546	0.183754	0.210635	0.181692	0	0.380947	0.828101	0.131391	0	0	0.822422	0.157842	0.140268	0.403605	0.1542	0.493291	0.28986
chr1:150572302	8.15536	4.38117	3.29825	2.9538	5.28087	6.48125	4.22373	10.511	4.61357	5.21039	3.36354	7.51894	5.94845	12.1734	2.28996	1.393	1.654	4.92921	4.2154	15.3522	11.1307	22.9508	10.3115	11.1373	4.34385	10.2698	4.23627	9.99385	7.87284	14.8616	6.10249	5.05364	24.738	12.3115	18.2463	13.5088	7.99478	8.07607	5.87577	6.82246	8.71369	2.67033	7.2821	3.31074	4.63235	3.40232	4.20196	4.83575	13.1524
chr1:150574215	0.195148	0.451449	0.642735	0.433971	0.223043	0.847001	0.253424	0.717843	0.107106	0.6243	0.604064	1.44113	1.39379	0.415889	0.397294	0.448896	0.561451	0.152607	0.813924	0.16588	1.51249	0.126713	1.41945	0	0.767125	0.56171	0.330184	0.148326	0.337778	0.866372	1.00041	0.499672	0.219691	1.07037	0.789883	0.367927	0.211943	1.07141	0.879923	1.04127	2.2353	1.14677	0.173751	0.408955	0.648739	0	1.07169	0.571769	0
chr1:150574275	0.426602	0.442359	0.734071	0.204386	0.475606	0.708093	0.451502	0.81841	0.167524	0.479321	0.663555	1.22705	1.17078	0.387008	0.278298	0.285013	0.309437	0.286138	1.2796	0.584726	1.7385	0.247089	1.92176	0.225719	0.552969	0.25012	0.174998	0.194471	0.902908	1.06186	1.25468	0.360523	0.451817	0.780954	1.15849	0.254369	0.138979	0.590468	0.543341	0.97886	1.23862	0.368603	0.671838	0.264386	0.518991	0.562922	0.304546	0.758622	1.63771
chr1:150574305	0.285914	0.196941	0.297688	0.417172	0.367365	0.664049	0.34955	0.523644	0.17851	0.414228	0.334066	1.46202	1.0617	1.0094	0.584905	0.318543	0.220718	0.331921	1.22291	0.420623	1.31691	0.272432	1.69036	0.463276	0.875801	0.154735	0.158489	0.136239	0.54889	0.379451	0.850347	0.287786	0.315028	0.67989	0.695097	0.308877	0.138979	0.80475	0.351694	0.466437	1.6214	0.9297	0.880339	0.241696	0.431878	0.385903	0.462601	0.601666	0.927551
chr1:150575615	1.11189	0.390851	0.399172	0.509566	0.76753	0.178316	0.116517	0.808007	0.240988	0.93793	0.947282	1.18267	2.08705	1.58991	0.150825	0.142507	0.526044	0.152607	1.87891	0.381523	2.52082	0.351627	4.66754	0.884435	1.14749	0.309471	0.241035	0.421904	0.519659	1.05297	0.475194	0.888657	0.310351	1.28628	2.04316	0.467857	0.284576	1.52379	0.461599	0.988714	2.44113	1.32697	0.988451	0.157842	0.210402	0.704538	1.20662	0.650247	1.15219
chr1:150577195	0.358527	0.181791	0.197483	0.355576	0.169181	0.13552	0.186427	0.232345	0.172559	0.467486	0.338642	0.694458	0.693259	0.173287	0.155801	0.285013	0.314135	0	0.611455	0.16588	0.217312	0.126713	0.112879	0	0.517809	0.243761	0.577823	0	0.54889	0.457622	0.662771	0.695746	0.165804	0.321569	0.210635	0.268212	0.215657	0.478757	0.490955	0.459867	0.946119	0.393177	0.332058	0.268332	0.255989	0.141616	0.22359	0.560558	0
chr1:150577245	1.59295	0.224209	0.399172	0.439571	0.541207	0.257488	0.416547	0.547919	0.140576	0.710105	0.305083	0.80672	0.901721	0	0.35315	0.666218	0.404649	0.152607	0.315851	0.16588	0.199416	0	0.191894	0	1.03562	0.233163	0.402825	0.131845	0.360514	0.480494	0.987903	0.863357	0.165804	0.344539	0.273826	0.228798	0.469055	0.719037	1.24536	0.539393	2.00057	0.950178	1.00776	0.206409	0.662766	0.141616	0.2313	0.340072	0
chr1:150577545	0.35298	0.172702	0.669798	0.44237	0.413286	0.13552	0.198078	0.853088	0.144593	0.213031	0.366099	0.814552	0.681139	0.47654	0.194442	0.288576	0.308545	0	0.340147	0.236971	0.362186	0.592381	0.67445	0.187182	0.415526	0.199248	0.138677	0.131845	0.672309	0.74197	0.546056	0.351035	0.165804	0.243474	0.210635	0	0.243214	0.554104	0.447174	0.328477	0.891952	0.444665	0.212362	0	0.259496	0.364155	0.158055	0.149482	0.579719
chr1:150578015	0.880434	0.242389	0.34843	0.523565	0.839691	0.423501	0.273814	0.782487	0.120494	0.674599	0.416438	1.27665	2.31248	0.173287	0.783552	0.65553	0.328777	0.189602	1.44968	0.24244	2.09489	0.139384	2.78246	0.580264	0.843838	1.12766	0.746217	0.227433	0.373505	0.316559	0.691949	0.872845	0.165804	0.454791	1.19536	0.181692	0.138979	0.347614	0.697207	0.154384	0.621116	0.847788	0.652532	0.315685	0.210402	0.173479	0.397066	0.298964	1.06523
chr1:150578055	0.390295	0.284807	0.487126	0.489967	0.577288	0.609841	0.262162	0.540983	0.168691	0.692352	0.306608	0.699679	1.66043	0.173287	1.05393	0.872852	0.986332	0.320475	0.992096	0.26725	1.55161	0.307278	2.50026	0.767446	0.760732	0.426052	0.369807	0.438385	0.308548	0.177717	0.783653	0.724208	0.165804	0.197536	0.257443	0.363384	0	1.4476	0.216375	0.312053	1.2639	1.32697	0.189196	0.236764	0.140268	0.26907	0.373936	0.252574	2.65946
chr1:150578315	0.866819	0.139373	0.524337	0.311479	0.557607	0	0.116517	0.367591	0.107106	0.57696	0.18305	1.50379	0.765978	0.372568	0.146226	0.142507	0.379359	0.152607	1.03259	0.404332	0.895325	0	2.16727	0.187182	0.568951	0.150496	0.297166	0.22084	0.496924	0.710869	0.312628	0.260027	0	0.183754	0.391179	0.275903	0	0.362806	0.397931	0.207192	0.718617	0.536523	0.706588	0.157842	0.592632	0	0.481876	0.149482	0
chr1:150578535	0.989354	0.20603	0.531102	0.111993	0.131202	0	0.320421	0.471626	0.247682	0.21599	0.242541	0.300235	0.412077	0.220548	0.110359	0.4008	0.263022	0.152607	1.46992	0.331759	0.764938	0.126713	1.15136	0	0.370777	0.150496	0.577823	0.355982	0.509916	0.177717	1.10879	0.246673	0	0.183754	0.210635	0	0	0.317456	0.480833	0.211685	0.606672	0.376795	0.378391	0.157842	0	0.467332	0	0.2835	0.869579
chr1:150578795	0.390994	0.21815	0.328616	0.111993	0.446086	0.176176	0.172242	0.319041	0.190112	0.272207	0.18305	1.14089	0.349053	0.173287	0	0.269179	0.531102	0	1.12168	0	1.16479	0	0.437405	0	0.498631	0.237402	0.521691	0	0.506668	0.635339	0.771148	0.256161	0	0.306257	0.210635	0.181692	0.257111	0.523802	0.317349	0.624105	0.621116	0.499662	0.891922	0	0.203388	0.283231	0.158055	0.721252	0.28986
chr1:150579225	0.807821	0	0	0.408773	0.172437	0	0.148559	0.138714	0.107106	0.260372	0	0.10443	0.215734	0	0.124154	0.142507	0.303487	0	0.328858	0	0.24497	0	0.112879	0	0.343608	0.0847865	0.132074	0	0.321539	0.568695	0.400163	0.252998	0.165804	0	0	0	0.409988	0	0.581807	0.131391	0.278058	0.626626	0	0.280609	0.140268	0.385903	0.296836	0.298964	0
chr1:150579595	0.898587	0.242389	0.554782	0.243584	0.131202	0	0.206817	0.509772	0.107106	0.180485	0.18305	0.449048	0.0969593	0	0.369704	0.270398	0.758717	0.152607	0.716739	0	0.195581	0.361131	0	0	0.581736	0.239522	0.313675	0.131845	0.173219	0.66644	0.571067	0.238943	0.165804	0	0	0	0.191096	0.619039	0.533724	0.247014	0.41167	0.614339	0.222015	0	0.220922	0.442549	0.663061	0.149482	0
chr1:150579815	0.187389	0.187851	0.321368	0	0.334564	0.13552	0.195165	0.166456	0.107106	0.287001	0.279151	0.391611	0.504188	0	0.204165	0.149632	0.202325	0.152607	0.850368	0	0.298029	0.126713	0	0	0.359885	0.411214	0.21612	0	0.300428	0.293234	0.604413	0.600871	0	0.183754	0.228188	0.181692	0	0.546024	1.07226	0.131391	0.801673	0.34403	0.440169	0.157842	0.35067	0.339878	0.258286	0	0
chr1:150579845	0.394834	0.164699	0.197765	0	0.176302	0.13552	0.224295	0.197667	0	0.31363	0.544573	0.193195	0.298957	0	0.110359	0.153195	0	0	1.05284	0	0.381132	0.126713	0	0	0.457079	0.25012	0	0	0.351121	0.177717	0.250102	0.569246	0	0.183754	0.289624	0.181692	0	0.380947	0.875115	0	0.512782	0.729016	0.617782	0.187438	0.245469	0.315095	0.277561	0.149482	0
chr1:150579875	0.471985	0.309045	0.135313	0.111993	0.252563	0.13552	0.442763	0.215006	0.107106	0.390558	0.49881	0.451659	0.0969593	0.173287	0.110359	0.146069	0	0	0.955652	0.16588	0.47374	0.126713	0	0	0.332421	0.167453	0	0	0.171823	0.271019	0.871189	0.537622	0	0.183754	0.210635	0	0	0.380947	0.399091	0.131391	0.845007	1.02799	0.459475	0.288062	0.228858	0.198262	0.366226	0.149482	0
chr1:150580345	0.181533	0.154627	0.331516	0.313579	0	0.13552	0.200263	0.447351	0.176724	0.689393	0	0.670961	0.193919	0	0.110359	0.573589	0	0	0.161975	0.16588	0.708437	0	0.112879	0	0.242923	0.136752	0.145281	0	0.169283	0.422079	0.721128	0.366848	0.240416	0.183754	0.210635	0	0	0.442851	0.427941	0	0.722228	0.38089	0.285724	0.157842	0.178178	0.237206	0.670771	0.275363	0
chr1:150580945	0.465671	0.121194	0.811876	0.190387	0.255843	0.13552	0.116517	0	0	0.118351	0	0.152411	0.106655	0	0.177244	0	0.398699	0.152607	0.204851	0.232232	0.339007	0	0.112879	0	0.482649	0.228924	0.217743	0	0.129915	0	0.238192	0.271973	0.264058	0	0	0.181692	0.138979	0.229882	0.20399	0.262781	0.418892	0.795715	0.154445	0	0.140268	0.311554	0.331531	0.397307	0
chr1:150587035	0.957585	0.20704	0.314602	0.397573	0.577288	0.345576	0.53889	0.540983	0.34006	0.541455	0.86491	2.70473	2.23734	1.57258	0.722854	0.448896	0.404649	0.152607	1.76553	0.431287	1.7298	0.323117	1.89636	0.851678	0.418722	0.256479	1.19527	0.9361	0.844446	0.826385	1.53396	0.585059	0.418656	1.2725	0.261479	0.356655	0.354397	0.452374	0.524107	0.768635	1.30362	1.86759	0.656393	0.465635	0.347163	0.686836	1.17963	0.489554	1.83336
chr1:150587955	1.42049	1.08469	0.920126	0.540364	0.587128	0.277816	0.99913	0.575661	0.706897	0.973435	1.61084	2.38883	1.88343	0.693149	0.971163	0.17457	1.29994	0.152607	1.53066	0.899897	0.64759	0.300942	1.0018	1.31963	1.85708	0.317949	1.08631	0.296651	0.80872	1.635	3.48059	1.7109	0.165804	0.405201	0.210635	0.522365	0.347448	0.514278	1.21651	0.755496	1.8489	3.23142	1.36298	0.319631	1.2589	0.955906	0.871232	1.27807	0.28986
chr1:150591045	1.57026	0.406001	0.822025	0.660756	0.337845	0.37268	0.964175	1.05422	0.77116	1.42909	1.77558	2.13559	2.24703	1.17835	0.800106	0.381205	1.59331	0.259432	1.89511	1.50536	0.494802	0.279513	2.98846	1.64252	2.34293	0.302809	1.57168	0.89325	1.45829	0.964116	1.07544	1.70774	0.659072	2.57256	0.942593	0.454231	0.330075	0.599991	0.750099	0.867178	1.41557	1.2123	1.34754	0.785266	0.431324	1.21789	0.690046	0.769833	1.17393
chr1:150595465	1.38419	1.80882	0.822025	1.5371	2.9422	1.64996	1.39529	1.72005	1.17548	1.5356	1.17152	1.36281	1.57801	0.48338	1.63056	1.71364	1.82598	0.74396	2.85886	0.588873	3.14233	0.715926	1.04977	1.60977	1.5758	0.771557	1.86554	1.05476	1.87077	3.19891	4.17671	2.58691	0.953375	2.90791	1.46392	0.563246	1.03192	1.9714	2.03873	0.857324	3.12003	2.49422	1.62168	0.986515	1.7288	2.79337	2.38625	1.83116	0
chr1:150599262	0.412987	0.348433	0.135313	0.243584	0.131202	0.2541	0.428199	0.404078	0.107106	0.133145	0.526268	0.261074	0.164831	0.173287	0.496618	0.345578	0.354068	0.152607	0.218666	0.16588	0.625859	0.126713	0.459981	0.374364	0.159818	0.591386	0.132074	0.932804	0.191624	0.195489	0.319951	0.44591	0.252852	0.551262	0.210635	0.281623	0.138979	0.190473	0.192333	0.28249	0.187779	1.40888	0.285724	0.268332	0.296121	0.225536	0.370081	0.25412	0.28986
chr1:150753620	8.79072	7.47163	30.0225	35.0453	6.24192	5.57665	3.02652	12.1028	10.6677	14.782	7.38148	5.06484	21.2462	0.680153	5.70282	3.13514	18.0929	11.2166	15.7197	2.18132	11.0221	2.80352	5.04286	10.0704	22.448	9.97513	20.2766	3.16428	2.99778	7.0376	19.9581	15.4993	2.08084	16.9054	4.71297	8.58041	27.3268	3.26186	11.0928	35.3014	26.1049	10.0096	35.5572	2.30844	30.0279	4.65562	10.794	16.97	1.31886
chr1:150753720	7.28854	4.42662	24.2142	27.6481	6.58633	10.8518	1.86718	17.9807	6.14786	5.59207	8.81384	5.151	25.6845	1.38197	7.30028	3.45935	25.1338	19.1942	17.8253	3.33418	12.4781	2.67047	7.10289	10.9923	22.253	10.9247	19.2035	2.19192	4.14103	7.38415	16.0149	16.0148	4.68812	27.7882	9.863	12.5368	25.322	3.06662	7.75102	40.7935	26.6827	10.7386	40.1751	4.12363	40.4392	4.74767	11.5727	14.5259	3.23918
chr1:150753830	7.21139	10.0561	38.4457	49.7443	10.0173	16.154	3.29451	19.4164	10.0144	15.4034	8.67655	6.46159	35.7004	2.46068	7.7969	4.60652	38.5884	21.9945	26.4788	2.50893	16.2202	2.4899	7.87894	16.6966	33.2325	18.0044	24.1002	1.79639	4.60873	8.59707	23.5138	21.78	3.98345	37.7844	13.5017	16.3886	29.4497	5.95229	15.2328	60.7682	31.1822	15.4813	39.5535	5.01544	59.5683	9.05632	7.96059	19.8288	2.21743
chr1:150753870	3.01344	6.07486	18.1826	32.7634	4.7659	10.723	2.51967	11.5791	5.52397	11.4564	3.87608	3.51667	18.764	0.844775	2.28444	1.33244	14.9113	13.1967	11.6136	1.50121	9.17491	1.33682	3.5839	9.41058	17.0909	9.77588	12.5701	0.853696	1.70513	3.56767	12.8136	12.8555	1.46737	20.6631	8.536	8.07168	18.3765	2.56187	9.30892	30.5877	14.9032	7.712	19.9389	2.07563	34.5094	5.02382	5.59362	9.31648	0.717402
chr1:150754090	3.48089	3.32072	16.0785	22.3341	5.10047	7.27404	1.5788	11.1456	4.44756	6.14536	4.46184	2.03899	21.2414	2.01446	2.56862	2.83232	20.7838	13.7308	14.0108	1.6588	10.4266	1.29247	4.39663	8.66185	19.1046	5.34579	12.3027	1.19649	1.80582	4.1186	17.0028	11.4513	1.52954	21.8024	3.22799	5.61883	12.5359	3.1571	3.54374	28.3935	13.2673	5.55363	22.8502	2.22558	25.1535	3.2607	4.21352	9.28658	0.28986
chr1:150754280	0.792144	1.26345	3.99511	9.32898	1.46618	3.75391	0.323334	7.63965	2.39649	2.92031	1.6749	0.292403	8.88632	0.701813	0.204165	0.730346	4.99742	6.06614	4.06962	0.754753	3.16406	0.23125	1.35737	3.64537	6.87216	2.07939	3.96882	0.458161	0.555386	0.573138	5.93993	3.39967	0.455962	6.33492	1.822	2.80714	3.46406	0.209521	1.39441	9.34516	5.24338	2.90787	8.60261	0.6511	6.95729	0.826853	1.14108	3.81927	0
chr1:150754440	0.347938	1.48004	3.51813	3.41577	0.287914	1.71433	0.46898	2.03562	1.95736	2.7949	1.59253	0.540424	3.66021	0.847182	1.32431	0.609215	3.64184	4.5744	4.13441	0.340053	2.69902	0.374858	1.31222	1.29624	3.12923	1.46681	2.56223	0.555888	0.354018	0.806563	3.67233	1.95441	0.324399	5.04405	0.932062	0.88575	2.36612	0.37301	1.20208	3.35046	2.53863	1.53994	5.92684	0.219606	3.54878	0.166398	0.505006	1.54318	0.28986
chr1:150754730	71.6555	75.7919	159.378	375.032	68.7268	124.221	30.6293	101.795	89.4546	100.432	75.3982	58.3893	449.809	64.086	19.4619	42.1392	139.437	120.739	141.777	50.6265	118.105	34.8428	149.725	256.739	246.151	85.6598	181.855	30.2255	22.2447	69.1809	149.553	202	30.8769	532.409	144.054	122.56	166.89	44.647	88.8146	363.249	231.583	83.7262	240.742	21.2298	306.001	71.1265	86.9381	133.047	37.16
chr1:150754760	72.6948	55.6373	141.936	311.532	64.6497	114.013	22.2081	95.643	70.8852	71.7709	64.557	50.1106	384.159	72.0009	21.429	40.6749	131.061	116.489	125.996	72.0001	113.276	41.1562	157.893	256.514	198.724	71.8163	155.121	36.3233	21.9134	69.3364	126.364	174.375	28.0334	537.637	144.196	120.466	155.386	47.0612	74.5387	352.878	227.671	84.0416	222.265	23.1318	286.701	61.5214	84.2358	135.431	57.5444
chr1:150968250	3.07698	2.39965	1.0825	1.85068	2.06971	0.806345	1.07487	2.30958	8.01686	5.67196	4.81421	2.62902	3.17542	0.697481	3.63634	6.43773	3.10568	1.88088	5.46665	1.05748	5.59796	1.04221	0.294078	0.393082	5.91965	2.06031	3.19949	1.94142	4.63146	1.5417	4.13919	2.32442	2.13473	0.546668	1.1427	1.02202	1.42454	3.18091	4.20728	1.65552	3.6617	6.19663	2.67577	4.48667	2.7773	5.75668	7.63291	3.63242	0.869579
chr1:150975904	0.363066	0.443315	0.338282	0.397573	0.71177	0.460769	0.233033	0.377994	0.637278	0.142021	0.443895	0.223778	0.218158	0	0.913225	1.16143	1.19372	0.338211	0.380641	0.16588	0.899672	0.211188	0	0	0.536988	0.197129	0.960837	0.250506	1.23419	0.510937	0.837842	0.822245	0.178558	0	0.505525	0.454231	1.1709	0.80475	0.697207	0.335046	0.426115	0.831406	0.84945	0.67083	1.12565	0.300933	2.94908	0.426024	0
chr1:150976104	0.181533	0.133314	0.361961	0.265982	0.432966	0.215985	0.268636	0.759457	0.653344	0.298836	1.16237	0.109651	0.399957	0	0.488341	0.833663	0.854821	0.152607	0.58311	0	0.525895	0	0.112879	0	0.444293	0.169573	0.482069	0.131845	0.721027	0.777513	0.63776	0.531297	0.165804	0	0	0	0.211943	0	0.548149	0.630675	0.639172	0.581574	1.25873	0.694506	0.140268	0.485034	2.16651	0.19059	0.28986
chr1:150976214	0.352063	0.460538	0.135313	0.207186	0.646169	0.2541	0.116517	0.391866	0.366837	0.508908	0.851181	0.10443	0.191367	0	0.557315	0.391893	0.541218	0	0.336098	0.16588	0.282506	0.126713	0.112879	0	0.460275	0.161094	0.505182	0.131845	0.321539	0.430964	0.487699	0.271973	0.165804	0	0	0.313832	0.250162	0	0.557766	0.308768	0.144446	1.18772	0.826283	0.666884	0.243623	0.800129	2.0817	0.575506	0
chr1:150976254	0.344912	0.515076	0.26386	0.313579	0.459206	0.138908	0.163123	0.828814	0.452521	0.434939	0.18305	0.10443	0	0	0.615254	1.25762	0.439532	0	0.198419	0	0.486779	0.126713	0.112879	0	0.540184	0.144137	0.412731	0.258416	0.743762	0.368763	0.53772	0.243511	0.165804	0	0	0.181692	0.330075	0.365909	1.12515	0.131391	0.288891	1.18363	1.04637	0.485365	0.599645	0.424847	1.29528	0.41855	0
chr1:150977634	0.451238	0.121194	0	0.254783	0.534647	0	0.116517	0.517364	0.107106	0.301794	0.439319	0	0	0	0.634567	0.594965	0.647439	0.232726	0.161975	0.16588	1.23433	0.126713	0	0	0.620093	0.0847865	0.729708	0.398831	0.532651	0.493165	0.282167	0.411122	0.267129	0.183754	0.210635	0	0.138979	0.190473	0.349236	0.131391	0.150465	0.610243	1.01162	0.426174	0.38223	0.169939	0.358516	0.250602	0
chr1:150977864	0.181533	0.220353	0	0	0.439526	0.199892	0.206817	0.568726	0.436455	0.183444	0.837452	0.10443	0	0	0.427643	0.651967	0.571567	0.183129	0.198419	0	0.368772	0.126713	0.126989	0	0.220548	0	0.420235	0.131845	0.444958	0.324334	0.411933	0.243511	0	0.183754	0.210635	0.181692	0.173724	0	0.322158	0.135144	0.144446	0.507854	0.362947	0.465635	0.140268	0.166398	0.778712	0.239171	0.28986
chr1:150978094	0.322221	0.578703	0	0.548763	0.24491	0.13552	0.442763	0.409205	0.361481	0.118351	1.10745	0.139239	0.327238	0	0.659398	0.751722	0.829531	0.216194	0.271886	0.203203	1.14306	0	0.112879	0	0.597718	0.3773	0.950931	0	0.6106	0.33322	0.250102	0.171677	0	0	0.421271	0	0.406514	0.57142	0.474422	0	0.34667	0.561096	0.274141	0.240918	0.320612	0.2796	1.18734	0.362494	0.28986
chr1:150978134	0.376681	0.533255	0.253277	0.321978	0.472326	0.206668	0.157045	0.606872	0.452521	0.236702	1.02965	0.10443	0.414501	0	0.521448	0.434645	1.01668	0.320475	0.44948	0.382799	0.54328	0	0.193082	0.187182	0.652056	0.183704	0.683482	0.131845	0.776241	0.244361	0.277892	0.37001	0	0	0.421271	0	0.250162	0.57142	0.384666	0	0.408059	0.72492	0.351363	0.240918	0.35067	0.400064	1.40322	0.235434	0
chr1:150978344	0.517368	0.275717	0	0.265982	0.214066	0.13552	0.248067	0.61034	0.29454	0.138933	0.384404	0.409887	0	0	0.317283	0.541525	0.601916	0.274693	0.263209	0.16588	1.05179	0	0.290663	0	0.952514	0.415454	0.84197	0.290059	0.880173	0	0.166735	0.392148	0.248706	0	0	0.190777	0.23279	0.190473	0.446892	0.131391	0.364725	0.671677	0.486503	0.655046	0.195155	0.350499	0.682336	0.698829	0
chr1:150978394	0.449294	0.127254	0.135313	0.167989	0.360805	0.13552	0.181249	0.367591	0.133882	0.286015	0.352371	0.153744	0.0969593	0.346575	0.546279	0.49521	0.358962	0.152607	0.161975	0	0.983622	0	0.274134	0	0.185389	0.245881	0.802348	0.131845	1.14325	0	0.476385	0.183424	0.165804	0	0	0.181692	0.246688	0.190473	1.10591	0	0.397226	0.163824	0.154445	0.797104	0.34015	0.258449	0.724741	0.344959	0
chr1:150978424	0.381219	0.163969	0.135313	0.355576	0.270121	0	0.274859	0.263077	0.348093	0.236702	0.512539	0.110572	0.0969593	0.346575	0.424884	0.416832	0.404649	0	0.161975	0	1.0431	0	0	0	0.127854	0.235283	0.802348	0.26369	0.623591	0	0.633592	0.126499	0	0	0	0.181692	0.170249	0	0.532614	0.131391	0.339447	0.293518	0.343641	0.449851	0.410284	0.322176	0.663061	0.210809	0
chr1:151021458	0.196055	0.302986	0.135313	0.204386	0.574008	0.189728	0.180601	0	0.278475	0.221908	0.356947	0.313289	0.339357	0	0.852527	0.349141	0.328777	0.289151	0.469727	0	1.06483	0.133048	0	0	0.421919	0.281915	0.217922	0.26369	0.418975	0	0.862852	0.423772	0.422801	0.183754	0	0.181692	0.138979	0.595229	0.668357	0.131391	0.216669	0.282596	0.467197	0.864187	0.140268	0	0.1542	0.246646	0
chr1:151021488	0.326759	0.20603	0.135313	0.260383	0.236163	0.13552	0.224295	0.138714	0.267764	0.189984	0.448472	0.305256	0.344205	0	0.560074	0.299264	0.254536	0.271832	0.239441	0	1.35168	0.126713	0	0	0.469864	0.260718	0.132074	0.250931	0.652822	0	1.07961	0.385823	0.310883	0.183754	0.210635	0.374397	0.138979	0.399379	0.331774	0.205298	0.314169	0.389081	0.505809	0.682668	0.140268	0	0.1542	0.153878	0
chr1:151021628	0.181533	0.239359	0.26386	0.400373	0.303836	0.35728	0.384505	0	0.171369	0.118351	0.18305	0.211682	0.346629	0.173287	1.36294	0.391893	0.263022	0.433726	0.923257	0.16588	0.586742	0.126713	0.124167	0	0.147032	0.128325	0.132074	0.197768	0.230599	0	0.500204	0.142718	0.319173	0.367508	0	0.181692	0.166775	1.23808	0.423133	0.131391	0.219344	0.769972	0.401558	0.457743	0.197414	0	0.1542	0.470869	0
chr1:151021678	0.181533	0.145433	0.487126	0.167989	0.413286	0.545469	0.158343	0	0	0.118351	0.206518	0	0.419349	0.259931	1.19464	0.605653	0.222557	0.152607	0.627653	0.16588	1.71676	0	0.231401	0	0.127854	0.273436	0.207035	0.303244	0.357266	0	0.329194	0.208724	0.165804	0.183754	0	0.43496	0	0.766655	0.397489	0.252927	0.440559	0.876457	0.154445	1.04571	0.312096	0	0.1542	0.30727	0
chr1:151021708	0.181533	0.189696	0.433001	0.352776	0.475606	0.985909	0.375766	0	0	0	0.18305	0	0.385413	0.342242	1.18361	0.279735	0.222557	0.152607	0.45353	0.16588	1.63853	0	0.352746	0	0.127854	0.396377	0.373108	0.158214	0.428719	0	0.166735	0.297273	0.165804	0.183754	0	0.685888	0	0.995223	0	0.169424	0.422504	0.339934	0.154445	1.05754	0.557565	0	0	0.526925	0
chr1:151021908	0.363066	0.132212	0.145461	0.128791	0.131202	0.382844	0.205846	0	0.134647	0.221908	0.288303	0.10443	0.58418	0	0.960127	0.370517	0.495695	0.228911	0.396838	0.4466	1.80369	0.126713	0	0.229298	0.242923	0.406975	0.137357	0.131845	0.613847	0	0.171367	0.199236	0.165804	0.454791	0.300907	0	0.138979	0.619039	0.346199	0	0.36961	0.823214	0	1.25879	0.287549	0.1841	0.439471	0.250383	0
chr1:151022439	0.662595	0.156276	0.727306	0.464769	0.429686	0.379456	0.611712	0.388398	0.187435	0.508908	0.851181	0.274128	1.73799	0.983405	1.66367	0.456021	0.606974	0.484528	0.947553	1.80394	1.70373	0.65257	0.637765	1.26816	0.466668	0.345505	0.235591	0.978949	0.561881	0.523278	0.829505	0.496509	0.165804	0.73961	0.747756	0.599584	0.298805	2.11902	0.692399	0.288212	0.37917	0.323552	0.316613	2.51364	0.280536	0.163073	0.2827	0.79973	0.891318
chr1:151022529	1.3025	0.153513	0.341665	0.531964	0.298484	0.965581	0.477718	0.204603	0.508752	1.19534	1.41406	0.3159	2.33429	4.21521	0.731131	0.416832	0.910461	0.381518	1.9275	4.23823	1.23433	0.452997	0.538996	1.33835	0.492239	0.544753	0.138677	1.73706	1.02308	0.404307	1.05877	0.316248	0.543009	0.65692	1.49551	0.822157	0.295331	3.59995	0.68759	0.719364	0.985842	0.2785	0.652532	2.23347	0.140268	0.141616	0.855812	1.27807	1.84785
chr1:151026573	0.807821	0.42418	0.135313	0.111993	0.131202	0.409948	0.809791	0.138714	0.107106	0.204155	0.379828	0.362893	0.208462	0	0.504895	0.402581	0.404649	0	0.542616	0.16588	0	0.126713	0	0.224618	0.731965	0	0.132074	0	0.149402	0.206381	1.60065	0.201714	0	0.275631	0.210635	0.322091	0.272811	0	0.629891	0	0.729451	0.270309	0.154445	0.213087	0.455871	0.401244	0.1542	0.366231	0
chr1:151028709	0.934894	0.372672	0.207801	0.134391	0.195121	1.35181	0.343724	0.301702	0.200241	0.19232	0.411862	0.514316	0.0969593	0	1.09808	1.21487	1.72988	0.152607	0.161975	0.16588	0.260774	0.126713	0	0.187182	1.4895	0.216677	0.686784	0	0.772993	1.15516	1.57981	0.37001	0.290158	0.257256	0	0.3543	0	0.41428	0.740482	0.216795	0.559727	0.810928	0.675699	0.726075	0.206895	0.403605	0.408631	0.205538	0
chr1:151028959	0.589982	0.121194	0	0.111993	0.232883	0.342188	0	0.554854	0.107106	0.118351	0.768809	0.295014	0.139379	0	0.38074	0.466709	0.427129	0.152607	0.161975	0.16588	0.452009	0	0.112879	0	0.137443	0.132479	0.386316	0	0.509916	0.537595	0.393017	0.303598	0.212569	0	0	0.181692	0.138979	0.190473	0.514491	0.289059	0.718617	0.831406	0.834005	0.674776	0.364697	0.495655	0.501151	0.340072	0
chr1:151030032	1.1255	0.196941	0.561548	0.340126	0.967613	0.247324	0.393244	0.631147	0.107106	0.760404	0.480505	0.569142	0.312694	0	1.31328	0.65553	1.11279	0.251802	0.522369	0	0.641907	0.209564	0.112879	0.187182	1.26895	0.129299	1.258	0.131845	0.928891	0.648668	1.02125	0.743183	0.282481	0	0	0.31039	0.486427	0.190473	0.702015	0	0.678895	1.40069	0.911228	1.1996	0.746927	0.169939	0.632221	0.885682	0
chr1:151623175	25.6007	18.5003	52.1427	90.7447	22.7963	48.9194	11.6575	28.8871	27.5476	25.833	32.56	16.7923	110.642	34.4192	9.99029	18.1553	43.0496	34.8936	43.4579	33.3294	43.1929	14.3914	72.4371	78.8879	70.2207	28.1894	46.8895	19.19	10.1496	22.1125	29.1411	46.2102	13.6996	164.648	61.9268	37.5739	56.3317	19.433	24.4744	129.387	72.0423	32.4658	72.4774	10.165	74.9066	22.2868	35.547	50.5474	40.8992
chr1:151623205	34.759	24.8539	58.8847	126.731	33.135	62.2546	13.4402	34.2137	32.8573	33.9371	35.2691	25.225	169.231	41.238	10.1062	19.4735	45.2853	36.9805	49.3254	50.668	55.3494	21.7756	100.101	133.779	91.5308	41.486	67.0539	22.1796	14.0243	35.8323	49.5702	70.2197	15.6312	285.563	77.9772	69.4201	78.2487	24.5806	32.6678	197.049	113.942	39.1457	114.734	14.3281	145.107	29.8136	50.7782	83.654	49.508
chr1:151623505	12.5893	37.652	87.067	192.344	20.0083	53.0155	11.3808	62.6084	40.7885	55.5154	31.3015	20.4317	197.395	12.39	7.03266	10.4885	68.3857	65.1595	69.1106	4.79807	48.9952	7.83717	42.2703	92.3229	130.731	35.7714	93.2738	7.35036	6.06702	15.688	72.8589	90.3046	5.67051	132.67	43.333	36.0659	67.0644	10.3332	35.1008	133.388	80.2901	22.6773	100.548	4.71159	138.111	16.7248	27.1007	42.5987	4.00006
chr1:151624385	6.3718	6.33543	22.8306	26.9678	7.05209	8.03973	1.79436	9.74116	9.20573	8.58339	6.23284	5.58438	19.4137	1.66789	4.51922	2.81807	16.3175	11.5218	12.6259	3.76962	8.27959	2.2143	4.42202	7.84293	16.669	7.45061	17.8564	2.65997	2.65026	8.5793	14.3809	16.7327	4.30677	27.8525	10.4107	10.3247	19.3251	3.43328	12.7324	35.009	25.4513	12.3482	34.0745	3.79611	37.4691	6.39749	11.6884	16.0394	0
chr1:152005849	1.87886	1.42403	2.1853	1.00793	1.54162	2.91707	3.98778	0.957124	0.795259	1.435	0.448472	3.85085	2.48701	1.252	1.43467	3.51635	7.11677	0.988132	2.55515	0.775488	3.16406	1.82466	0.290663	1.02482	3.02695	0.277676	1.24149	2.01393	1.39334	2.297	4.93952	3.79181	0.663217	4.30444	1.97471	1.1492	2.14028	0.942843	1.85121	1.47486	5.90783	3.38706	4.21636	0	2.19519	1.97554	0.574396	3.09802	0
chr1:153331689	9.65754	4.54781	0.135313	2.43584	7.82291	9.2086	34.9987	0.568726	6.62984	3.42625	1.42321	23.6977	4.80191	0.242602	0.110359	27.7033	5.52346	1.13311	13.1443	0.837693	0	0.126713	0.189072	1.30559	11.5292	0.113856	0.132074	0.131845	0.938634	15.3015	20.4792	0.575571	1.18965	26.5065	7.95675	0.186235	1.91096	0.457136	5.47668	1.17923	2.99003	1.7652	24.6572	0.157842	0.575098	15.1564	4.72624	2.42161	0
chr1:153523082	1.11643	3.42374	1.2009	1.40831	0.131202	4.07916	4.94613	3.82849	5.71408	2.08297	0.79169	6.64434	5.16793	0.589177	0.242791	4.87372	34.9313	2.49131	3.8955	0.331759	1.18652	2.44872	3.12392	2.61587	6.53335	0.144137	1.31413	0.30654	0.490428	12.067	4.26424	6.15102	4.59278	6.17873	4.03893	2.11217	3.64125	1.33331	1.68772	9.35501	8.27674	2.14609	0.980728	0	1.36761	3.76344	3.82031	1.59946	0
chr1:153531066	1.21368	3.08136	0.676563	0.662875	0.284895	2.86141	4.04313	2.93281	6.07824	1.12264	0.810648	6.45898	4.00442	0.395312	0.295763	2.75394	20.4651	1.14455	1.52719	0	0.32541	1.5649	2.39303	0.66316	6.7507	0	2.38865	0.331497	0.527083	8.40159	5.01633	7.40831	6.50782	5.31968	4.42937	2.24779	2.8034	0.32234	0.413516	6.97027	4.70893	2.785	2.30345	0.157842	1.42272	2.08175	3.02674	0.640637	0
chr1:153532796	1.49151	3.31859	1.36108	1.1169	0.165932	3.06116	4.69853	3.70039	6.63252	1.19027	1.07138	8.70422	3.45417	0.228424	0.519338	3.35502	27.2531	1.61584	2.79985	0	0.934442	1.77398	2.30837	0.737718	7.90815	0.11916	1.25859	0.352879	0.531123	8.88107	4.63703	7.79868	6.7931	5.43813	5.5075	2.7895	3.11764	0.356103	0.448776	7.52478	6.07033	3.11747	2.67963	0	1.59245	2.44388	3.11485	1.05919	0
chr1:153534357	3.10421	7.66251	1.32606	8.64582	0.77409	6.08486	11.3079	0.749053	4.62696	1.02078	0.626945	14.5392	4.86978	9.50481	0.35522	26.2069	22.8374	7.80586	4.81875	0	1.43426	2.98408	14.7166	2.77965	4.26394	0.56595	3.59901	1.23934	0.769745	19.1046	34.1973	10.3982	7.113	90.0578	32.064	3.96089	13.3628	1.03332	3.33698	21.87	48.4471	3.37477	6.02723	0	0.308589	11.5735	8.78556	3.79685	0
chr1:153535717	2.36446	6.40209	1.2009	4.63089	0.501847	3.97413	10	0.977931	3.10874	0.689393	0.216769	7.47978	2.84818	1.83685	0.270381	26.4421	19.5597	4.61255	2.76167	0	0.977904	1.72329	2.31119	1.8765	3.56713	0.370941	2.1462	0.404042	0.893164	11.1429	23.5513	9.08897	3.93785	29.6395	9.53652	1.12649	10.5728	0.538087	1.88967	9.58166	18.0918	1.27373	3.22405	0	0.140268	4.45027	3.12641	1.83863	0
chr1:153537419	5.86351	22.0361	1.21443	6.75595	0.74129	8.52083	25.3977	1.87263	4.56002	2.26642	0.375733	7.04901	3.55841	2.01013	0.772516	31.6471	28.199	6.99704	6.62477	0	1.3343	4.07381	4.96666	1.60977	3.41371	0.398496	2.64148	0.820735	1.43231	9.35237	35.7813	11.0908	8.97001	24.8389	11.3743	1.63069	9.31855	0.990462	2.54841	21.5711	50.7402	2.07647	2.84566	0	0.417297	13.5845	4.08631	4.43962	0
chr1:153537519	8.48666	21.1938	2.22251	8.86421	1.32514	10.6993	32.412	2.20555	5.26692	3.14517	0.407286	10.0253	3.92685	2.56032	0.204165	35.4592	32.7058	8.82833	8.21213	0.16588	1.42122	6.57638	6.94769	1.14181	5.05344	0.635899	2.13629	0.721851	1.08154	14.3285	48.4281	13.4943	11.1089	35.1062	16.319	1.53076	12.317	1.92378	3.94763	29.0899	67.8281	2.58432	5.08898	0.157842	0.613672	19.7943	5.56278	6.06898	0
chr1:153537719	3.8848	18.6488	1.90791	7.72748	0.665849	7.03688	25.2812	2.12925	4.42614	2.84042	0	9.47178	3.48084	0.415889	0.347632	31.5189	23.935	8.01569	6.29677	0	1.91669	4.29239	4.75502	0.949949	4.56439	0.705848	4.53013	0.942692	1.12701	8.77923	39.7912	14.3418	7.84254	18.7521	7.84617	1.53984	8.39434	1.03332	2.95231	17.3468	41.3584	1.3024	3.65263	0.157842	0.249852	8.12166	2.10869	3.03823	0
chr1:153574077	1.0892	1.421	1.02499	1.01633	1.49242	1.54154	1.66328	0.797603	2.0832	1.60365	0.347794	2.57158	2.82151	1.60291	0.30073	0.345578	2.90842	1.75498	1.96395	0.638637	1.19956	0.639898	2.38174	1.694	3.13882	0.328548	1.37027	0.794366	1.17573	2.34143	1.48811	1.9639	0.58446	8.0668	2.60135	1.64431	0.816503	0.814274	1.51462	1.81319	1.82363	0.184302	1.80315	0.303847	1.89011	1.33119	2.6561	1.92458	0
chr1:153574247	0.644441	1.72096	2.02292	1.25712	1.25298	2.04635	1.49433	0.697036	3.3417	1.45867	0.306608	1.96589	2.1525	0.489537	0.220719	0.716095	3.51033	0.476897	1.25935	1.06163	0.634551	0.465669	1.44485	1.99817	2.64658	0.106527	1.88205	0.412016	0.880173	0.861929	1.67985	2.46041	0.9741	7.9887	0.947859	0.935715	0.788707	0.6238	1.88486	1.59968	1.20973	0.552905	1.06953	0.295954	1.26942	1.24268	1.43792	1.63309	0
chr1:153574517	0.476524	0.324195	0.747603	1.27671	0.892172	1.56526	1.1943	0.33638	1.00144	0.946806	0.315761	1.44635	1.34531	0.836111	0.21126	0.44177	4.75463	0.412039	1.53471	0.7589	0.525895	0.126713	1.45331	2.51292	3.19635	0.214086	0.670274	0.504307	0.344274	1.22181	1.16714	2.67546	0.261142	8.91207	1.04791	0.535992	1.08056	0.395232	1.7887	1.68508	1.50223	0.528332	0.695004	0.217033	1.55347	0.616028	1.4225	1.98811	0
chr1:153574547	0.571828	0.442359	0.608907	2.16985	1.00369	1.69061	1.54093	0.606872	1.01483	0.538496	0.297456	1.49335	1.69679	0.844775	0.207986	0.16032	3.5508	0.377703	2.25145	0.866722	0.630205	0.126713	1.16547	1.83906	4.10412	0.326428	1.21178	0.392239	0.172137	1.63056	1.0671	2.91264	0.269432	8.93504	0.968923	0.517823	0.747013	0.319043	1.76946	1.68837	1.76946	0.389081	1.40931	0.161788	1.23085	0.952365	1.64609	1.8461	0
chr1:153577177	1.47495	2.73596	1.34636	1.69109	1.45634	3.22538	5.04808	1.09931	3.73531	0.926095	0.315761	1.61605	3.22632	3.52206	0.720095	1.56045	2.91347	2.34252	3.06537	2.04861	1.6168	0.963015	4.73244	1.67528	3.70138	1.03228	1.15234	1.69421	1.98445	2.97232	2.55938	1.82791	1.08602	8.55375	1.66929	1.93502	4.82605	1.59521	2.58688	2.88402	2.21724	0.958369	1.53287	0.363037	0.680299	3.35275	5.30064	3.16155	0.28986
chr1:153577277	1.75179	2.16938	0.943806	1.88987	1.08897	3.615	3.95283	0.970995	3.90936	1.36399	0.338642	2.84832	2.23976	2.45202	0.554556	1.04742	2.59481	2.34634	3.5513	1.35607	1.3908	0.392809	3.21422	1.89522	4.02101	0.62742	1.83252	2.4655	2.3612	2.02598	1.62983	1.30294	1.82799	7.38691	1.49025	0.449448	4.98935	0.57142	3.6399	3.23878	1.43362	1.40069	1.11587	0.162109	1.39216	4.52462	4.33303	3.73332	0
chr1:153577827	11.255	20.1728	5.89287	9.35977	15.1866	27.7444	45.6891	4.54981	26.6479	10.6427	3.63354	20.6301	15.4044	16.8132	3.78533	11.8922	9.68629	8.14541	10.3704	14.9333	12.4998	7.73897	15.5519	16.1866	20.1147	7.23017	8.14895	7.15918	15.2552	21.0417	15.7231	6.47043	9.73686	28.8126	11.7587	13.4498	33.6677	16.5379	18.0601	14.9523	16.5029	5.98776	13.8306	2.61229	5.91931	34.4303	38.5771	26.1669	2.21743
chr1:153577857	11.8314	22.2876	6.01803	10.1437	16.0886	27.6495	49.6856	5.83984	27.4324	11.0835	3.44591	20.5935	17.0067	14.9244	4.19918	13.8338	9.7571	9.94999	12.464	14.7177	12.7562	8.34402	14.3356	16.3316	21.2142	6.86771	7.65698	7.85796	13.9431	22.1747	16.2775	7.82081	9.4923	28.6013	13.4965	13.7041	33.4002	14.7569	18.7669	15.3004	17.6332	5.2096	13.4599	3.08187	5.44941	31.3502	38.4576	26.7386	1.33335
chr1:153578357	11.5273	14.207	4.43149	5.42044	9.94509	19.6945	37.5154	4.08511	30.0699	7.79932	3.08896	15.171	11.4703	5.68382	3.99225	11.4575	8.36612	9.22129	11.3787	9.21877	9.37484	4.45395	6.84045	7.73998	19.9357	6.80624	6.96689	4.2553	10.7829	20.8063	12.3634	6.88472	7.36586	14.953	5.51865	8.87112	32.264	7.63322	13.2758	12.781	15.6687	5.46762	13.9155	2.75435	6.63818	32.299	31.2718	25.0794	0
chr1:153578387	10.6832	12.9769	5.38206	5.17125	10.0697	20.4297	32.112	3.95334	24.1711	8.06561	3.07981	14.4322	10.0135	3.94662	3.97294	11.657	8.79606	7.75245	11.8768	10.8734	9.81816	4.4096	5.82737	6.36419	17.2923	5.57259	7.44236	4.18608	9.96446	19.1935	11.5922	6.67283	7.62285	17.5807	5.35541	10.3201	34.4182	6.12848	15.8867	12.4723	15.9757	5.89765	12.5024	3.11739	6.63818	32.3946	29.6489	25.9875	0
chr1:153578427	8.59558	14.4282	4.64461	4.67849	9.0726	16.0524	27.7543	3.56147	19.4343	6.50633	2.60846	13.863	6.81381	4.47514	3.28871	9.24155	7.30898	7.06571	8.82763	10.0399	7.99274	3.83622	5.61007	4.63744	14.8247	5.24828	7.50509	2.42595	9.39609	15.8302	11.8007	5.69246	5.98968	14.1215	5.20269	8.75302	31.2147	6.22848	15.0837	9.28932	12.9821	4.49287	11.5409	3.63432	4.89535	25.5191	25.9943	20.8528	0
chr1:153578697	4.16164	3.44495	2.00939	2.24545	4.48054	1.85663	8.08043	1.70618	8.27926	4.58313	2.15083	7.73302	4.14016	2.36104	2.55206	4.77397	4.65347	4.1471	4.12631	2.30158	4.3332	2.44555	2.441	2.80773	9.38769	2.13662	3.92589	2.15237	6.47625	4.56733	3.98913	2.82409	3.00106	5.71475	1.99577	3.50666	6.92464	1.81426	5.88058	2.64752	4.10587	1.30649	4.37853	1.57842	1.23436	7.93756	4.65299	8.59149	0
chr1:153578977	7.63345	14.1464	5.0201	5.73682	8.11483	12.4136	26.324	5.40983	20.4839	7.91471	2.23778	11.7745	5.82968	2.504	4.17986	14.1046	6.97514	8.36669	8.19998	2.9651	9.37049	3.96294	3.66574	4.09929	22.3106	6.08979	7.22113	2.07326	9.42857	10.121	9.32047	7.70696	4.50988	6.44517	1.93258	3.90184	27.4345	2.99996	13.2854	5.67607	8.7823	2.34268	9.33622	1.81913	3.25772	22.3611	16.962	15.1949	0
chr1:153579177	7.50638	15.4401	4.71226	5.9244	9.01356	9.43898	28.5058	4.16141	22.1923	6.68978	2.41626	12.4767	6.13025	1.84984	3.72739	12.0097	6.58061	5.78	6.24008	1.83712	6.76275	4.71054	1.24167	1.14181	20.6165	7.28952	7.58764	2.10952	10.4549	10.5875	10.6877	7.14088	5.15651	4.185	1.45865	4.57864	28.3448	3.38566	17.6514	5.48884	9.79342	4.01368	9.398	3.01874	3.94153	26.6485	14.198	12.0408	0
chr1:153579227	8.5865	11.468	3.89701	5.73122	8.89548	8.43952	24.1044	3.8389	20.899	7.08625	1.87168	14.7272	5.64061	1.66789	3.68601	10.549	7.37473	6.10429	8.6778	2.50893	7.37992	4.45078	1.17958	1.53489	19.5329	6.29964	5.43153	2.09634	11.439	11.0451	11.7215	7.08079	4.68397	5.26455	1.83779	4.85118	29.3177	3.07615	15.151	5.87316	10.1293	4.12426	11.6722	2.62413	4.33077	28.3656	15.0345	15.1052	0
chr1:153580364	0.762438	2.21785	0.142078	0.761549	2.60435	2.59521	4.20043	0.23119	1.83418	1.23677	0.544456	3.62632	0.76113	0.719142	0.535243	1.72077	1.15831	0.850785	1.84651	1.55512	2.22093	0.20274	1.04131	0.187182	1.25297	0.727044	1.01367	1.59862	0.720436	1.53281	1.58398	2.30545	0.354218	5.94904	1.87466	1.16283	1.80325	2.62853	2.31761	1.70808	4.36948	0.737207	1.96918	0.157842	0.140268	2.11007	2.10483	3.42688	0
chr1:153580998	0.635365	0.999853	0.45668	0.310779	0.806891	0.748749	1.75358	0.676229	1.4245	0.233743	0.18305	1.10434	1.02534	0.322507	0.424884	1.28968	1.48203	0.377703	0.77343	0.472757	1.40818	0.335788	0.618011	0.21058	1.98174	0.557471	0.132074	0.642744	3.66035	6.77991	0.921209	1.44209	0.368915	3.82668	0.289624	1.03565	2.11596	1.62855	1.28863	0.739072	1.90668	0.54881	1.91898	0.256494	0.31911	2.30125	0.894362	2.02175	0
chr1:153746705	0.807821	1.30284	1.06559	1.61549	2.74868	2.91707	0.97874	0.520176	1.44593	1.43204	2.75032	1.22705	5.47093	1.54659	1.06497	1.64951	1.76528	0.305214	2.28789	2.37623	6.84967	0.186901	3.08441	2.80305	2.41005	1.25272	1.09621	0.939396	2.76069	1.96378	1.37139	1.36935	1.06944	1.14387	2.98049	1.65794	1.38979	3.19995	2.6013	1.94458	2.71197	2.24029	3.03099	2.32028	1.02746	1.15771	3.68153	2.8439	1.39133
chr1:154409996	0.193636	0.121194	0.180416	0.279981	0.272244	0	0.116517	0.138714	0.107106	0	0.18305	0.159255	0.278758	0.346575	0.110359	0	0	0	0.307752	0.269555	0.217312	0	0.287841	0.374364	0	0.201368	0.132074	0.194105	0	0.177717	0.300123	0.730533	0.165804	0.360158	0.521323	0.181692	0.389142	0	0.197141	0.361324	0	0	0.284759	0.162109	0.208139	0.36466	0.316111	0.149482	0
chr1:154410116	0.181533	0.121194	0.224232	0.330378	0.370645	0.27104	0.190663	0.273092	0.278475	0	0.18305	0.166435	0	0.519862	0	0.142507	0.202325	0	0.421135	0.183652	0.339007	0.193237	0.307595	0.41648	0	0.192889	0	0.40872	0	0	0.166735	0.38266	0	0.438183	0.568716	0.181692	0.277958	0.190473	0.192333	0.433589	0.216669	0.163824	0.154445	0.374876	0	0.151731	0	0.177165	0
chr1:154985541	0.726131	0.302986	0.61229	0.548763	1.00697	0.189728	1.08069	0.51324	2.3108	0.376571	0.68186	0.584806	0.368445	0	1.32431	0.890666	1.33028	0	1.09333	0.16588	0.843171	0.253425	0	0.187182	4.21279	0.612582	0.934422	0.613079	1.33163	1.51504	1.91745	1.4832	0.650782	0.505323	0	0.187748	0.611508	0.485707	2.0195	0.801483	0.161954	2.55975	1.0734	0.331469	1.56749	1.23206	0.516571	0.86326	0
chr1:154985801	1.25258	0.790793	0.923509	0.638357	1.6433	0.691153	1.63123	1.02648	4.42346	0.861002	0.782537	2.09382	0.957473	0	2.35066	1.28612	2.42284	0.297584	2.22311	0	1.19087	0.126713	0	0	5.1685	0.633779	1.10942	0.807551	1.84479	2.15927	2.52186	2.61537	0.385495	1.01524	0.210635	0.467857	1.00065	1.75236	2.64939	0.272636	0.776395	3.26009	1.85721	1.04571	1.86556	1.68523	0.794132	1.52472	0
chr1:154985831	1.23896	0.993793	1.299	0.615959	0.879052	0.514977	2.1643	0.683164	3.6764	1.21605	1.07542	1.82491	0.77325	0	2.48033	0.901354	2.05359	0.301302	2.2312	0	1.0996	0.126713	0	0	4.22558	0.591386	1.08631	1.19979	2.4424	1.59946	2.35513	2.65648	0.38964	1.346	0.210635	0.404265	0.378718	0.690466	2.95231	0.473006	1.17001	3.09217	1.0734	0.789212	2.12857	1.26038	0.724741	2.34313	0
chr1:155033458	3.07698	2.73293	1.06559	1.65469	3.21772	4.45861	2.06526	2.03215	5.23211	3.10079	3.20337	5.07528	1.75254	0.28221	3.44322	1.5462	1.1229	0.587538	3.15851	0.767194	2.28612	0.326285	1.19651	2.43805	5.16531	0.746121	0.267449	2.70282	2.39693	3.50103	3.6765	4.4844	3.22489	3.16516	0.874137	2.48464	1.38284	4.34756	4.46693	2.74606	1.82724	1.77339	3.91133	0.50115	1.21682	4.77245	4.31761	5.60184	0
chr1:155037842	0.644441	0.121194	0.135313	0	0.528907	0.3235	0.305856	0.138714	0.254376	0.258619	0.488133	0.310678	0	0	0.110359	0.612778	0.303487	0	0.611455	0	0.447663	0	0	0	0.127854	0.129023	0	0.238969	0.688548	0	0.26934	0.313086	0.165804	0	0	0	0	0.326527	0.2885	0.131391	0.566949	0.270309	0.347502	0.343307	0.171828	0.157351	0.339241	0.403602	0.28986
chr1:155038122	0.181533	0	0	0.209986	0.131202	0.196504	0.588409	0.138714	0	0.118351	0.208473	0	0.0969593	0	0.143467	0.712533	0.612032	0.152607	0.32395	0	0.333791	0	0	0	0.255708	0.207727	0.132074	0.131845	0	0.177717	0.295576	0.126499	0	0	0.210635	0.181692	0.248176	0.372665	0.235608	0	0.144446	0.259387	0.239142	0.339361	0.140268	0.141616	0.219735	0.298964	0
chr1:155104230	2.61861	3.00259	1.78274	2.70742	6.88809	1.76176	2.99157	3.49558	2.78742	1.50897	3.57404	0.629189	1.6168	0.173287	4.88341	3.42016	1.66918	1.57185	4.79041	0.904044	3.66388	2.04641	0.112879	0.187182	5.74065	0.665574	1.81271	2.4688	2.5106	2.33698	6.115	6.85942	6.37103	0.826893	0	6.81346	1.4836	4.38565	5.71229	5.39359	7.12117	6.45466	5.05036	0.268332	2.00583	4.10685	7.22814	3.59878	0
chr1:155104490	2.89091	2.48448	1.55948	2.85861	6.85529	1.39925	3.3819	3.68631	1.60391	2.14807	4.17353	0.516927	1.14412	0.346575	6.22151	4.10062	0.45523	1.01484	3.8712	1.3768	3.57261	2.45506	0	0.42116	6.23928	0.924173	1.66413	2.9764	2.13385	1.46617	9.3955	7.09028	7.38658	1.15306	0.566083	7.24498	1.157	4.12375	5.63536	4.52641	7.62673	6.51609	3.26652	0	1.96375	2.29063	4.54891	3.18023	0
chr1:155104580	1.61564	2.1815	1.05882	2.30425	4.91679	1.33487	3.30325	2.45523	1.31472	1.03557	4.90116	1.16439	1.07382	0.519862	4.40334	3.56979	1.33534	1.22086	3.79831	1.40998	3.51611	0.925002	0.112879	0.52411	6.16896	1.01744	2.47638	3.39831	1.92599	1.63944	6.32758	5.74939	6.59072	0.615576	0.958391	5.06921	1.15353	3.73328	6.38065	4.87788	6.94423	5.22188	3.72213	0.157842	1.55697	2.74734	3.68924	3.50536	0
chr1:155104820	0.721593	1.34526	1.29224	1.17312	4.7823	0.996073	2.87796	2.56967	1.83418	0.757445	3.45964	0.3159	1.13442	0.498201	5.79111	3.46291	1.09255	1.41543	4.63653	0.866722	3.74211	0.966183	0.112879	0.425839	4.90001	0.485403	1.50564	2.52154	1.31864	1.37731	4.13919	2.56793	3.50262	0.47776	0.62664	3.97906	0.778283	5.48563	4.16401	3.95814	4.80282	2.68671	1.70662	0.268332	1.59204	1.38783	2.60599	2.39171	0
chr1:155105440	2.20108	3.04501	1.90791	1.80588	7.58674	2.86286	3.51298	2.70145	4.41811	2.27529	5.6059	1.17745	2.63487	0.446215	9.51574	6.40567	3.09051	1.96482	5.82705	1.55512	6.98441	1.72646	0.166496	0.187182	9.47719	1.55583	2.10328	3.88284	2.6665	2.33698	5.65648	4.17131	5.53786	1.62163	0.789883	6.6999	1.44191	6.9999	3.81781	4.83517	5.23616	3.28467	2.22788	0.52088	1.2028	2.83585	4.29833	3.15781	0.352533
chr1:155158815	7.76053	8.79567	4.38751	1.4279	4.03445	8.25318	10.2331	1.84489	27.1406	5.382	12.0767	8.32305	1.95131	45.8995	6.8616	11.6392	7.63775	0.269997	4.34498	10.2638	130.005	2.71165	4.94691	10.5851	19.1078	15.8296	12.5965	18.1617	31.9558	2.88791	8.87446	1.91014	2.80209	2.40258	14.4917	19.5319	0.740064	48.6374	9.04927	2.3716	7.54006	5.13997	0.845589	1.07333	0.161308	1.48342	11.2335	3.89775	24.312
chr1:155158995	12.9932	10.0985	8.49425	1.89547	7.4949	14.6565	17.3319	2.3512	38.1242	10.193	16.7902	14.3826	2.3755	24.9794	11.6291	18.1945	10.1668	0.976686	6.4223	9.20218	146.347	3.209	3.4428	9.14852	27.5366	30.5486	17.546	22.4367	46.7726	2.61244	10.4626	3.94045	2.97204	1.85592	14.6813	23.57	0.639304	79.6036	13.6653	2.85446	7.9409	5.79936	0.915089	1.28247	0.187023	2.34728	11.4725	6.27825	4.37688
chr1:155159025	12.6075	11.6074	8.65663	1.89267	6.96353	14.2533	15.153	2.71879	41.7257	7.91175	17.6689	13.414	2.3755	21.7216	13.0831	18.818	11.6235	1.31242	6.64097	6.69739	143.413	3.34204	2.89534	8.03011	26.9644	27.7676	16.6314	19.7207	42.8751	2.18592	11.0337	3.4724	1.79069	1.80538	12.0589	20.0679	0.538544	52.7945	9.95804	1.89531	6.91173	4.32904	0.493229	1.08517	0.140268	1.41616	9.61824	6.46137	4.55804
chr1:155950244	0.312988	0.20906	0.242436	0.111993	0.145386	0.13552	0.116517	0.138714	0.207517	0.603589	0.18305	0.10443	0.269062	0	0.557315	0.195946	0.202325	0.152607	0.233244	0	0.443316	0.126713	0	0.187182	0.211872	0.144636	0.222875	0.131845	0.906156	0	0	0.234024	0	0.326014	0	0.181692	0.138979	0.393646	0.192333	0.131391	0.216669	0.163824	0.154445	0	0.291056	0	0.258286	0.459658	0
chr1:156717443	0.553675	0.263598	0.341665	0.128791	0.800331	0	0.501022	0.17686	0.18208	0.659806	0.713894	0.255853	0	0.173287	0.289694	0.210197	0.202325	0	0.473776	0	0.234697	0.126713	0.259621	0	0.524202	0.169573	0.362138	0.135141	0.24359	0.177717	0.241765	0.259323	0.307922	0.330757	0.210635	0	0.271009	0.223599	0.597792	0.42045	0.332225	0.301082	1.18151	0.568233	0.364697	0.481493	0.520426	0.429761	0
chr1:156722740	0.43114	0.121194	0.236797	0.111993	0.196803	0.179236	0.116517	0.142181	0.29454	0.118351	0.375252	0.447556	0	0	0.110359	0.142507	0.202325	0	0.591208	0	1.4473	0.221747	0	0	0.265297	0.146257	0.132074	0.347591	0.250086	0.373206	0.316796	0.547109	0	0.199733	0	0	0	0	0.697207	0	0.144446	0.303074	0.613921	0.157842	0.246678	0	0.493441	0.250602	0
chr1:156722770	0.490138	0.121194	0.378876	0	0.139949	0.363	0.116517	0.138714	0.122857	0.118351	0.553725	0.250631	0.111324	0	0.317283	0.142507	0.202325	0	0.566912	0.16588	1.24737	0.154871	0	0	0.463471	0.0847865	0	0.310014	0.180437	0.36432	0.508541	0.686258	0	0.307788	0	0	0.138979	0	0.528916	0	0.303706	0.180206	0.868755	0.157842	0.571592	0	0.524281	0.251984	0
chr1:156722810	0.242043	0.121194	0.213117	0	0.131202	0.364862	0.116517	0.138714	0.107106	0.118351	0.539997	0	0.147863	0	0.532484	0	0.202325	0	0.554764	0.16588	0.366325	0.221747	0	0	0.466668	0.10723	0.132074	0	0	0.271019	0.404012	0.215049	0	0.183754	0	0.181692	0.198045	0.351642	0.311397	0	0.530838	0.298978	0.258696	0.24071	0.396257	0	0.198257	0	0
chr1:156723060	0.354815	0.121194	0.280774	0.111993	0.131202	0.15246	0.116517	0.138714	0.14727	0	0.344564	0	0.416925	0	0.176575	0	0	0	0.311802	0	0.791016	0.126713	0	0	0.527398	0.138741	0.432542	0.16151	0.175103	0	0.421005	0.196406	0	0	0	0.181692	0.138979	0.190473	0.536507	0.131391	0.260002	0.163824	0.490916	0.226469	0.277029	0.141616	0.24672	0.199309	0
chr1:156724290	0.181533	0	0.321368	0.111993	0.131202	0.199892	0.267557	0	0.184757	0.91426	0.356947	0.389001	0.276334	0.346575	0.471787	0	0.286044	0.152607	0.251487	0.211639	0.68236	0.126713	0.112879	0	0.345206	0.120821	0.132074	0.131845	0.295556	0.177717	0	0.547109	0.165804	0.210005	0	0.181692	0.241385	0.345233	0.254841	0.197086	0.527227	0.163824	0.8147	0.299901	0.157801	0.145247	0.397066	0.366231	0
chr1:156724650	0	0.85139	0.31226	0	0.131202	0.802957	0.736968	0.138714	0	0.467486	1.25389	0.360283	0.0969593	0.346575	0.457992	0	0.237731	0	0	0.414699	0.517203	0.411816	0.443049	0.187182	0.402741	0.538394	0.264148	1.31845	0.295556	0	0.166735	0.208553	0	0.790142	0.421271	0.181692	0.239739	0.309519	0.25965	0.131391	0.41167	0.237544	0.837866	0	0.175335	0	0.289126	0.170837	0.28986
chr1:156724940	0.349451	0.121194	0.453298	0	0.144322	0.243936	0.445676	0	0.107106	0.334341	0.453048	0.576974	0.224218	0.362328	0.524207	0.142507	0.290518	0	0.291555	0.554388	0.725822	0	0.185444	0.187182	0.31627	0.231043	0.158489	0.171399	0.347713	0.195489	0.166735	0.360523	0.165804	0	0.210635	0.386096	0.246688	0.190473	0.466408	0.262781	0.310558	0.303074	0.231668	0.157842	0.238455	0.141616	0.670771	0.500765	0.579719
chr1:156724990	0.218771	0.20906	0.652884	0	0.314884	0.575961	0.199743	0.138714	0.160658	0.559207	0.384404	0.261074	0.741738	0.346575	0.562833	0.181696	0	0	0.161975	0.734018	0.969212	0.126713	0.112879	0	0.469864	0.220445	0.132074	0.186401	0.285813	0.426522	0.166735	0.974044	0.165804	0	0.210635	0.349758	0.253997	0	0.543341	0.331935	0.415281	0.163824	0.447359	0.157842	0.277029	0	0.971462	0.470869	0.579719
chr1:156725210	0.181533	0.121194	0.198137	0	0.242723	0.836837	0.200991	0.138714	0.152626	0.502991	0.704741	0.574363	0.518732	0	0.386258	0	0	0.305214	0.285839	1.08651	0.7519	0	0.409185	0.187182	0.869408	0.19077	0.581125	0.131845	0.587864	0.177717	0.189893	0.360036	0	0.44101	0.392806	0.576873	0.267535	0.64761	0.384666	0.328477	1.04723	0.163824	0.834005	0.157842	0.347163	0.141616	0.767146	0.448447	0.724649
chr1:156725986	0.181533	0.236329	0.219883	0.277181	0.131202	0	0.512673	0	0.107106	0.307712	0.18305	0.389001	0.526004	0.506865	0.444197	0	0.202325	0	0.631702	0.223938	0.886633	0	0.479735	0.30885	0.389955	0.396377	0.132074	0	0.19812	0	0	0.207318	0.165804	0	0.297051	0.181692	0.138979	0.190473	0	0.131391	0.588616	0.298978	0.656393	0.276224	0.258619	0	0.25443	0.271428	0.782621
chr1:156727166	0.467447	0.893808	1.46814	0.296629	1.01025	1.17903	0.562193	0.239937	0.843457	0.393436	0.42559	0.657907	0.77325	1.10904	0.590423	0.463146	1.31511	0.580756	1.14192	0.866722	0.243389	0.70959	0.604054	1.04354	0.527809	0.373519	1.02687	0.889954	0.587864	0.297676	0	0.215049	0	0.183754	0.53712	0.486027	0.530971	0.315266	0.192333	0.699655	1.92835	0.950178	0.362947	0.303847	0	0.27261	1.27215	0.149482	1.60147
chr1:158237460	1.49765	0.351463	0.274008	1.77228	1.26938	0.552245	1.74192	1.10971	0.921108	1.77526	2.55354	0.415108	0.32239	0.471726	0.397294	1.23624	2.21545	0.28726	0.581448	0.331759	0.808401	0.677912	1.03373	1.91152	1.07201	0.462086	0.589252	0.293355	0.24359	1.29734	1.16297	1.19542	0.463277	1.24493	1.70088	1.10928	1.45581	0.661895	0.571171	4.05997	0.910008	1.82663	5.52528	0.157842	0.378723	1.80914	2.00846	1.99559	0
chr1:158238470	2.16024	1.2483	2.56418	1.4363	1.1185	2.10056	2.02448	1.4773	1.82347	2.04451	2.1005	1.0939	2.20098	0.823115	1.65815	1.77777	1.54272	2.45316	1.68859	0.875016	2.72075	2.46456	2.00924	3.26165	2.12877	1.46893	1.30093	1.00861	0.734019	4.13637	2.01749	2.61853	1.35545	3.45457	2.20114	2.87528	2.31053	3.58566	1.10591	5.19978	0.881119	2.36316	4.29358	1.76783	2.08999	1.68523	2.82572	2.21234	1.17393
chr1:158987500	0.181533	0.299956	0.63597	0.559963	0.262404	0.511589	0.116517	0.447351	0.107106	0.642053	0.18305	0.185363	0.290878	0	0	0.223939	0.359126	0.152607	0	0	0.17385	0	0.112879	0	1.29772	0.169573	0.59103	0	0.129915	0	0.270944	0.528134	0.601041	0.183754	0.210635	0	0	0	0.493828	0.525562	0.332225	0	0	0	0.270016	0	0.269851	0	0
chr1:158987900	0	0.715046	0.246946	0.660756	0.439526	1.11465	0.291292	0.138714	0.307929	0.142021	0	0	0.0969593	0	0	0.257608	0.202325	0	0.51427	0	0	0.212244	0	0.187182	1.57261	0.224684	0.260846	0.162867	0.207864	0.26964	0.416837	0.145474	0.452601	0	0	0	0.235196	0.419041	0.985707	0.364609	2.19919	0.327647	0.154445	0.172875	0.364697	0.247827	0.809552	0.156956	0
chr1:158989641	0.440217	0.272687	0.135313	0.772748	0	0.325248	0.270901	0.430012	0.184002	0.390558	0	0.399444	0	0	0.110359	0.142507	0.354068	0	0.193325	0	0.17385	0	0	0	1.13151	0.25224	0.374209	0.210952	0	0.177717	0.762811	0.126499	0.601041	0.266443	0.210635	0	0.528121	0.190473	0.302924	0.591258	1.99696	0.352221	0.158307	0.157842	0	0.17702	0.416341	0.448447	0
chr1:159020189	2.99075	4.0691	3.65683	5.45123	2.26979	9.35767	6.26277	2.53499	4.95096	5.72522	0	4.74894	0.979289	0.173287	0.233703	3.24559	7.67822	0.904198	3.33668	0.16588	2.18181	0.836303	0.507954	0.715971	15.5758	1.69361	5.04522	1.25253	1.04257	8.26385	14.5601	5.27818	1.57514	3.06869	2.20114	1.19463	2.82823	0.938081	4.43808	4.62167	15.286	8.97754	3.67194	1.84281	3.53475	3.68555	10.9212	3.22134	0
chr1:159020619	3.59889	3.67825	3.72448	3.76295	1.17426	8.68007	4.3985	2.7708	4.67248	6.62173	0.18305	1.8719	0.739314	0	0.526966	2.61499	6.80822	0.938534	3.70113	0.16588	1.15175	0.228083	0.510776	0.921872	12.4178	1.50072	3.59241	1.30856	0.980857	4.37629	11.3963	2.51733	1.71193	3.82208	1.92731	1.19917	1.52182	0.261901	4.01495	4.64794	12.2815	7.26558	4.99631	0.899702	1.84803	2.7438	7.61364	2.3394	0
chr1:159020669	3.73504	3.3995	3.34561	4.33971	1.72858	8.05329	3.25081	3.02396	4.30832	6.36727	0.18305	2.19041	0.82173	0	0.311765	2.7575	7.11677	1.22849	2.83861	0.16588	1.27779	0.548032	0.550284	1.38047	11.9096	1.44773	4.3023	1.38767	0.743762	4.29187	11.7881	3.78549	1.51296	4.11609	1.64296	1.53984	2.5329	0.190473	4.13516	4.21107	13.921	8.22805	4.48664	1.19171	1.85855	2.45349	8.65064	3.00459	0
chr1:159808187	0.561617	0.232693	0	0.111993	0.262404	0.284592	0.180601	0.138714	0.115139	0.763362	0	0.621357	0.123623	0	0.405571	0	0.642381	0.152607	0.161975	0	0.71713	0	0.125903	0	0.725572	0.153676	0.462258	0	0.223742	0.177717	0.267653	0.221374	0	0	0	0.181692	0.229316	0.46666	0.403278	0.131391	0.281289	0.294883	0.536698	0.220149	0.35067	0.254908	0.211011	1.54714	0
chr1:159808327	0.562752	0	0.541251	0.257583	0	0.13552	0.116517	0.138714	0.181484	0	0	0.871988	0.143015	0	0.372463	0	0.895286	0	0.550715	0	0.17385	0.190069	0.570038	0.187182	0.421919	0	0.201413	0.145367	0.139658	0.177717	0.175285	0.354198	0	0	0.225681	0.181692	0.277958	0	0.384666	0.210225	0.191041	0.495567	1.12359	0	0.522498	0	0.181185	0.956686	0
chr1:159834177	0.181533	0.393881	0.899829	0.111993	1.2661	0.264264	0.151472	0.405737	0.535528	0.544414	0.343218	0.918982	0.373293	0	1.06221	0.167445	1.69447	0.179999	0.809874	0	0.712783	0.171062	0.112879	0	0.327831	0.521437	0.911309	0	0.129915	0.404307	0.633592	0.496509	0	0.183754	0.210635	0.343918	0	1.56664	1.34152	1.06755	0.585005	1.38431	1.45179	1.26274	1.01344	0	0.713176	1.23697	0
chr1:159834637	0.204224	0.242389	1.31592	0.111993	0.944653	0.23716	0.16021	0.981399	0.206178	0.64797	0.18305	1.2871	0.467828	0	1.12567	0.6278	2.22051	0.152607	1.08118	0	0.547626	0.560703	0	0.347623	1.1411	0.195009	0.277355	0	0.129915	0.879701	0.491868	0.455397	0	0.565043	0	0.626838	0.138979	2.38568	0.639507	0.656953	0.639172	1.24506	3.0503	1.54686	0.70134	0.244287	0.478021	1.34908	0
chr1:159834807	0	0.137353	0.811876	0	1.41698	0.260876	0.541802	0.367591	0.696187	0.213031	0.292879	1.09129	0.482372	0	0.656639	0.409706	2.07383	0.183129	1.06498	0	0.704091	0.791953	0	0	1.18904	0.298872	0.548106	0.131845	0	1.07519	0.521046	0.72737	0	0.473166	0	1.20371	0.138979	1.61426	0.68759	1.11354	0.621919	1.42527	1.36298	1.28642	0.852128	0.141616	0.755581	1.36776	0
chr1:159834957	0	0.275144	0.882915	0	0.505127	0.235377	0.757358	0.173392	0.597114	0.387599	0	0.994693	0.179375	0	0.766998	0.413269	0.940809	0.190759	0.979948	0	0.341905	0.351627	0.112879	0	0.722376	0.322189	0.538201	0.131845	0	0.186603	0.646097	0.667283	0.165804	0.290943	0	1.02656	0.173724	1.89521	0.663549	0.995284	0.144446	0.511949	1.11973	1.55475	0.606659	0.141616	0.412486	0.698829	0
chr1:159834987	0	0.121194	0.896447	0	0.508407	0.23716	0.466067	0.287831	0.350771	0.269248	0.292879	0.482987	0.126047	0	0.758721	0.366954	0.814356	0.183129	1.40918	0	0.525895	0.139384	0.191894	0.374364	0.773518	0.277676	0.254242	0.131845	0.251168	0.186603	0.302755	0.860195	0.165804	0.293012	0	0.86758	0.260586	1.92378	0.706824	0.811337	0.330704	0.860075	1.61782	1.23512	0.522498	0.141616	0.505006	1.22575	0
chr1:159835177	0.363066	0.239359	1.21781	0.155815	0.970893	0.1694	0.224997	0.419994	0.460554	0.713063	0.228812	0.965975	0.598724	0	0.629049	0.356266	1.31005	0.246519	0.57906	0	0.352045	0.636731	0.112879	0.187182	1.02603	0.116581	0.835367	0.131845	0.181093	0.297676	0.225092	0.705233	0.165804	0.280225	0	1.16283	0	0.738084	0.591424	0.496	0.516393	0.589765	0.787672	1.1483	0.37171	0.223045	0.447181	0.702566	0
chr1:159835317	0	0.318568	2.09396	0.111993	1.68922	0.13552	0.573845	0.46469	1.03089	1.04149	0.434743	1.05474	0.792642	0	0.507654	0.530837	2.7415	0.152607	0.570961	0	1.02571	0.630395	0.112879	0.187182	0.824659	0.27444	1.32404	0.131845	0.474189	0.382092	0.817	1.23337	0	0.183754	0.210635	2.18031	0	1.69521	1.57713	1.51428	0.270836	0.675773	1.24329	1.17987	0.617179	0.308014	0.832682	1.15101	0
chr1:159835347	0.363066	0.481747	2.10411	0.111993	1.88931	0.322856	0.643755	0.426544	1.5932	0.804785	0.521692	0.942478	0.562364	0	0.698024	0.338453	3.15626	0.202205	0.696492	0	0.573704	1.26079	0.112879	0.964708	1.12831	0.532035	0.947629	0.131845	0.397619	0.278424	0.458521	1.06892	0	0.183754	0.210635	1.5035	0.138979	2.14283	1.5002	1.24821	0.205835	1.14677	1.39001	1.49161	0.578605	0.456711	0.470311	1.08001	0
chr1:159835767	0.181533	0.145433	1.79289	0.111993	1.58098	0.606453	0.305462	0.138714	1.2692	0.550331	0.18305	1.52467	0.751434	0	0.606977	0.231573	1.41627	0.228911	1.05689	0.269555	0.297375	0.70959	0.423295	0.694545	0.575344	0.62954	0.364941	0.26369	0.235771	0.670883	0.192387	1.01966	0	0.425975	0.373878	2.43468	0	2.24282	1.35595	0.903311	0.700561	1.08943	0.976867	1.54686	0.194218	0.141616	0.867377	1.31171	0
chr1:159835827	0.181533	0.136344	2.43225	0.187752	1.08897	0.23716	0.194195	0.228877	1.33346	0.72194	0.223092	1.07563	0.911417	0	0.84425	0.44177	1.38592	0	0.696492	0	0.608474	0.788786	0.40072	0.664496	0.348403	0.50024	0.964139	0.131845	0.142094	0.781956	0.166735	0.534459	0	0.392853	0.210635	2.46647	0	3.49995	0.254841	1.27449	0.408059	0.173185	1.21626	1.54291	0.554058	0.141616	0.805697	1.53967	0
chr1:159835887	0	0.214687	0.63597	0.111993	0.639609	0.13552	0.116517	0.138714	0.527495	0.23966	0.18305	0.937257	0.652051	0	0.411089	0.153062	0.753659	0.228911	0.745084	0.16588	1.36037	0.384831	0.457159	0.453916	0.81507	0.411214	0.46556	0.280171	0.139908	0.559809	0	0.512322	0	0.381119	0.479196	1.56255	0	2.41901	0.476024	1.7245	0.15889	0.286692	1.13517	0.493257	0.238455	0.141616	0.505006	0.362494	0
chr1:160180309	0.462909	0	0.2165	0.206303	0.131202	0.443829	0.233033	0	0.107106	0.198238	0.196778	0.34984	0.227985	0.346575	0.62629	0.726783	0.4254	0	0.417085	0.16588	0.525895	0.126713	0.22223	0.187182	0.847034	0.163214	0.132074	0.30654	0.188376	0.386535	0.43351	0.553434	0.165804	0.30948	0.210635	0.279526	0	0.585706	0.40026	0.157669	0.184168	0.256237	0.536698	0.509042	0.140268	0.17702	0.1542	0.241471	0
chr1:160180579	0.181533	0.121194	0	0.15679	0.131202	0.23716	0.591322	0	0	0.14498	0.658979	0.344618	0.472676	0	0.841491	0.142507	1.23418	0.305214	0.287505	0	0.54328	0.126713	0.443049	0	0.549773	0.0847865	0.184903	0.131845	0.669061	0.315448	0.166735	0.38266	0.165804	0.367508	0	0.495111	0.163301	0.321083	0.192333	0.131391	0.28528	0.565192	0.386114	0.753697	0.273522	0.178331	0.20817	0.149482	0
chr1:160191120	4.67901	1.66036	3.09866	1.83388	3.66381	2.48341	1.76523	1.43569	1.46735	2.99427	3.43218	3.4749	0.516308	0	7.292	3.59116	3.85428	1.54896	5.10626	0.16588	7.42338	1.18159	0.651875	0	2.72329	1.76144	1.98111	3.2368	4.65745	1.71941	7.77818	6.0435	3.61453	0.592607	0.38441	1.5671	1.33767	2.97615	5.50553	2.55883	3.71586	7.97822	8.05819	3.61064	3.58385	1.98262	6.12561	3.24003	0
chr1:160191170	2.56869	1.87245	2.6183	1.92067	2.72244	2.13105	1.43024	2.16046	1.1621	2.71319	3.8532	2.7935	0.812034	0	8.18315	3.43797	2.84266	1.1064	3.38932	0.16588	9.17491	0.867981	0.20036	0.187182	2.55069	2.40582	2.6811	2.01064	4.22223	2.19925	5.41471	6.44513	2.78137	0.38129	0.38441	0.363384	0.840824	2.76663	4.20248	1.97086	3.81698	5.22188	8.18947	3.46464	3.35591	2.44287	7.25898	3.15407	0
chr1:160191490	2.74568	0.724136	1.21105	1.25432	1.85322	0.843613	1.20886	1.91772	0.739029	1.90249	3.94014	1.85885	0.807186	0	7.57894	3.39522	4.91143	0.557016	3.40957	0	3.76384	0.389641	0.112879	0.187182	2.77444	0.720685	1.72686	1.03169	3.47847	1.7905	4.085	3.07709	1.28084	0.290943	0.210635	0.57233	0.59761	2.14759	3.10618	1.25478	2.50252	3.21095	3.97697	2.07563	1.79543	1.24268	2.66381	1.28555	0
chr1:160220224	0.181533	0.64233	0	0.649557	0.131202	0.738585	0.379618	0	0.270442	0.165691	0.471353	0.28196	0.169679	0.307585	0.186762	0.220885	0	0	0.299654	0	0	0.40548	0.112879	0.332248	0.127854	0.148376	0.270751	0.191175	0.129915	0.300753	0	0.126499	0	0.496136	0	0.281623	0.394522	0	0.192333	0	0.213057	0.442324	0.23939	0.268332	0.140268	0.202308	0.173475	0.192191	0
chr1:160260776	0.440217	0.121194	0.197765	0.111993	0.350965	0.13552	0.260449	0.396324	0.107106	0.162732	0.18305	0.109651	0	0	0	0.142507	0.202325	0	0.294499	0.497639	0.17385	0.133048	0	0	0.185389	0.0847865	0.132074	0.131845	0.181881	0.586467	0.166735	0.136486	0.319173	0	0	0.181692	0.167488	0.225105	0.629891	0.528847	0.210813	0.393177	0.386114	0.18415	0.140268	0.141616	0.250575	0.149482	0
chr1:160260856	0.322725	0	0.395113	0.41064	0.72161	0.13552	0.116517	0.277427	0	0.284042	0.20397	0.357672	0	0	0	0.285013	0.202325	0	0.161975	0.219198	0.299891	0.126713	0.112879	0	0.248403	0.102771	0	0.530676	0.25983	0.177717	0.33347	0.145474	0.267426	0	0.210635	0.181692	0	0.238092	0.528916	0.63396	0.144446	0.167919	0.23939	0.157842	0.147281	0	0.1542	0.149482	0
chr1:160261396	0.785129	0	0.236797	0.111993	0.71177	0.253364	0.3376	0.138714	0.107106	0.118351	0.472878	0.297625	0.224946	0	0.110359	0.580714	0.420212	0.247987	0.480526	0.16588	0.643244	0	0.115701	0	0.204567	0.156855	0	0.395535	0.164305	0.306562	0.650266	0.309923	0.870473	0.183754	0	0	0.201281	0.733323	0.192333	0.335046	0.621116	0.283961	0.158405	0.378822	0.389243	0.322176	0.281416	0.295227	0
chr1:160261436	0.340374	0	0.191693	0	0.419846	0.256521	0.389882	0.138714	0.107106	0.118351	0.585759	0.201027	0.0969593	0	0.110359	0.299264	0	0.152607	0.704591	0	0.317276	0	0.112879	0	0.127854	0.158975	0	0	0.282565	0.177717	0.35848	0.430097	0.795861	0.183754	0	0	0.214425	0.190473	0.192333	0.387602	0.639172	0	0.382252	0.157842	0.360689	0.169939	0.528136	0.41855	0
chr1:160263373	0.319843	0.190881	0.460063	0.565562	0.560888	0.413337	0.192981	0.146014	0.107106	0.14424	0.887791	0.198149	0.271486	0	0.579387	0.210197	0.53616	0.206758	0.38874	0	0.226531	0.126713	0	0	0	0.124354	0.191507	0.135409	0.477437	0.297676	0.616919	0.411122	0.269432	0	0	0	0	0.776179	0.346199	0.528847	0.426115	0.366448	0.154445	0.461689	0.32963	0.1841	0.366226	0.409109	0.579719
chr1:160263673	0.181533	0	0.378876	0.114792	0.131202	0.250712	0.116517	0.138714	0.203501	0.287001	0.553725	0.112262	0	0	0.237273	0.142507	0.202325	0.263247	0.424637	0	0.930095	0.334521	0	0	0.207763	0.262838	0.270751	0.131845	0.600856	0.453179	1.23384	0.328898	0.501558	0	0	0	0	0.294367	0.302924	0.131391	0.556116	0.335839	0.173751	0.157842	0.908235	0.651432	0.308401	0.149482	0
chr1:160263783	0.358527	0.121194	0.135313	0.198787	0.242723	0.294756	0.18934	0.138714	0.107106	0	0.512539	0.443826	0.169679	0	0.281417	0	0	0	0.380641	0	1.28214	0.126713	0	0	0.568951	0.261841	0.478767	0.131845	0.188376	1.05742	1.34221	0.711558	0.165804	0.243204	0	0	0.138979	0.9857	0.456791	0.509139	0.491115	0.30717	0.266418	0.465635	0.160896	0.278511	0.489586	0.149482	0
chr1:160264043	0.317682	0	0.245026	0.181988	0.328004	0.13552	0	0	0	0.118351	0	0.297625	0.150287	0	0.342114	0	0	0	0.275357	0	0.595435	0.126713	0	0	0.319635	0.0847865	0.132074	0	0	0.248804	0.942051	0.540784	0.344044	0	0	0.445146	0.138979	0.380947	0.192333	0.440159	0.653617	0.369654	0.154445	0.512988	0.255989	0.141616	0.23901	0.215918	0
chr1:160264113	0.630826	0	0.419469	0.223985	0.695369	0.27104	0.27964	0	0.171369	0.213031	0.21966	0.574363	0	0	0.366945	0.142507	0	0	0.161975	0.381523	0.695398	0.342124	0	0.374364	0	0.0847865	0.409429	0.230729	0	0.199043	0.308459	0.170774	0.534719	0	0	0.363384	0.138979	0	0.721249	0.269351	0.408059	0.163824	0.154445	0.576125	0.140268	0.608947	0.17397	0.157148	0
chr1:160267705	0.181533	0	0.135313	0.181988	0.190243	0	0.228178	0.138714	0	0.201196	0	0.24541	0.171543	0	0.110359	0.277888	0.404649	0	0.376592	0.277849	0.322863	0.126713	0	0.187182	0.159818	0.158975	0.455655	0.477938	0.328035	0.422079	0.237597	0.164449	0.165804	0.367508	0	0	0	0.580944	0.192333	0.709509	0.144446	0.163824	0.223946	0.647154	0.140268	0	0.497296	0	0
chr1:160267735	0.279658	0	0.135313	0.149323	0.400165	0	0	0	0	0.173582	0	0.180141	0.162753	0	0.110359	0.249386	0.495695	0	0.248361	0.16588	0.17385	0.126713	0	0.187182	0.249316	0.0953848	0.300168	0.280171	0.129915	0.315448	0.166735	0.259323	0	0.367508	0	0	0	0.644248	0	0.400741	0.144446	0.163824	0.556003	0.769482	0.157801	0	0.666916	0	0
chr1:160267885	0	0.378732	0.490509	0.310133	0.475606	0.240548	0.64958	0.194199	0.107106	0.118351	0.338642	0.391611	0.140591	0	0.131583	0.520149	0.662613	0	0	0.16588	0.669321	0.519112	0.112879	0.187182	0.255708	0	0.544804	0.131845	1.01334	0.279905	0.525214	0.17789	0.324399	0.183754	0.210635	0	0.138979	0.928558	0.192333	0.456582	0.462226	0.163824	0.351363	0.241406	0.441844	0.401244	0.690046	0.149482	0.28986
chr1:160268165	0.181533	0.199971	0.135313	0.223985	0.531367	0.13552	0.319342	0.215777	0.107106	0.118351	0.208298	0.289792	0	0.346575	0.358668	0	0.257007	0	0.25916	0.16588	0.552228	0	0	0.187182	0.220548	0.169573	0.600936	0.283667	0.214359	0.177717	0.166735	0.158124	0	0	0	0.181692	0	1.08094	0.697207	0.21351	0.237636	0.52014	0.57917	0.157842	0.158724	0.141616	0.346951	0.149482	0
chr1:160287866	1.71548	13.0708	5.44972	9.57256	4.04101	13.4097	9.40581	9.02332	7.09307	14.8412	23.4532	6.44331	6.83563	22.7006	8.01486	4.67778	7.38485	8.18356	5.60838	7.28627	14.3513	6.06953	9.44231	15.8496	3.81005	8.20521	6.00275	8.81384	9.97746	3.45216	8.03245	5.65135	4.2363	7.79117	3.50181	6.7862	6.06644	6.43324	2.58207	3.22564	6.31589	5.16454	2.64488	6.34921	2.84043	3.40232	6.83493	6.21846	5.3624
chr1:160507847	0.199686	0.230269	0.37211	0.212786	0.186963	1.53477	0.463154	0	0.372192	0.495204	0	0.10443	0.0969593	0.870769	0.110359	0.285013	0	0	0.230814	0.904044	0.329714	0.418151	0.984867	0.72533	0.281279	0.474804	0	0.421904	0.331283	0.177717	0.400163	0	0.165804	0.316976	0.543218	0.445146	0	0	0.192333	0.41388	0.483893	0	0.162168	0.157842	0	0	0.1542	0	0.833346
chr1:160507887	0.272299	0.121194	0.402555	0.121325	0.144322	1.02318	0.355376	0	0.190112	0.547372	0	0.10443	0.0969593	0.173287	0.110359	0.178133	0	0	0.38469	1.18189	0.17385	0.294607	0.71678	0.664496	0.351599	0.669813	0	0.540565	0.438462	0.177717	0.233429	0	0.165804	0.183754	0.542386	0.504196	0	0.190473	0.322158	0.367894	0.47306	0.245736	0.154445	0.24071	0.140268	0.141616	0.2313	0.149482	1.29998
chr1:160507977	0.181533	0.121194	0.419469	0.134391	0.216483	1.33487	0.323334	0	0.463232	0.133145	0	0.10443	0.288454	0.242602	0.110359	0.277095	0	0	0.664097	0.638637	0.517203	0.35959	1.25013	0.72533	0.715983	0.820309	0	0.547157	0.129915	0.177717	0.379322	0.126499	0.165804	0.436416	0.210635	0.317961	0.138979	0.190473	0.192333	0.404026	0.556116	0.24164	0	0.37093	0.237377	0.141616	0.1542	0	0.579719
chr1:160508417	0.181533	0	0.34843	0	0.131202	1.34843	0.27964	0	0.249021	0.494114	0	0	0	0.472208	0.297971	0.22801	0	0	0.456474	0.870869	0	0.40548	1.75809	0.538148	0.255708	0.674053	0	0.292531	0.194872	0.177717	0.166735	0.126499	0.165804	0.183754	0.689831	0.181692	0	0.190473	0.192333	0.180662	0.470374	0	0.154445	0	0.140268	0	0.431761	0	1.36341
chr1:160969001	1.10281	0.587792	0.707009	0.643957	0.341125	0.620005	1.17391	0.530579	0.822036	0.520743	1.49185	1.20616	0.484796	0.346575	0.579387	0.961919	1.25947	0.242377	0.890862	0.16588	1.10394	0.367466	0.183428	0	0.316439	0.423932	0.386316	0.458161	0.302052	1.84826	2.58439	1.39465	1.50467	0.463979	0.405069	0	0.455157	0.57142	0.846265	1.7475	1.88502	1.2041	1.44793	0.477473	0.778487	0.920502	0.474166	0.792256	0
chr1:160969061	1.02112	0.42418	0.524337	0.618759	0.557607	1.07061	1.74484	1.26923	0.481975	0.242619	0.709317	1.30276	0.32239	0	0.488341	1.31819	1.4365	0.152607	1.24316	0.16588	0.843171	0.126713	0.112879	0	0.533791	0.18653	0.386316	0.131845	0.493676	1.00855	2.48435	1.13533	1.70364	0.675296	0.210635	0.181692	0.56634	0.566658	0.591424	0.781774	1.78029	1.15905	1.76068	0.236764	0.445351	1.04796	0.524281	0.979108	0
chr1:162707515	3.71688	1.22103	1.82334	1.76108	1.72202	1.9481	1.36907	4.59489	2.74458	1.57998	2.68625	1.5299	1.40833	0.346575	1.60849	2.71831	7.38485	1.93811	1.71288	0.16588	3.5813	1.87535	1.35454	2.55971	2.12238	1.00684	1.18866	0.797662	1.18222	1.37731	1.50061	2.68178	0.38135	2.30152	1.75354	1.79875	2.55722	1.56664	1.85601	2.13181	2.04391	1.4826	4.47506	0.595855	1.834	1.7702	1.22204	1.19959	0.28986
chr1:162708075	2.84553	0.724136	0.855853	0.837144	0.701929	1.09094	1.43607	1.58827	1.21029	0.843249	1.04338	0.827606	0.140591	0	0.242791	1.27543	2.29133	0.52268	1.04879	0	0.708437	0.224915	0.296829	0.187182	0.607307	0.178052	0.544804	0.711963	0.578121	0.839714	0.908704	2.77033	0.522284	0.267974	0.210635	0.803988	2.00825	0.190473	0.778949	1.64567	0.455004	1.59319	4.06578	0.441959	1.6762	2.07113	1.21818	0.960423	1.15944
chr1:167600171	0.181533	0.6131	0	0.111993	0.233703	1.70078	0.233033	0	0.273401	0.275166	0	0.751894	0.0969593	2.20941	0.156639	0.217322	0	0	0.183101	0.440766	0.186888	0.126713	1.10621	2.30702	1.42238	0.18865	0	0.131845	0.168889	0.204046	0.300123	0.230293	0	1.53894	0.98472	1.8896	0	0.471422	0.264458	0.131391	0.144446	0.163824	0.168925	0.647154	0.326123	0.431004	0.693901	0.239171	4.08702
chr1:167678846	0	0.694847	0.496147	0	0.393605	0.13552	0	0.262015	0.107106	0.3373	0	0.10443	0.273564	0.173287	0.110359	0.680469	0	0	0.786735	0.16588	0.838204	0.126713	0.154686	0.374364	0.127854	0.254359	0.488673	0.616695	0	1.30114	0	0	0.165804	0	0.932814	0.881543	1.01918	0.190473	0.192333	0	0.337039	0.163824	0.308891	0.157842	0	0.145156	0.820743	0	0.28986
chr1:167690196	0.181533	0.121194	0.135313	0.218385	0.305044	0.440441	0.780662	0.319041	0.656022	0.12131	0.709317	0.125316	0.181799	0	0.24555	0.16032	0.404649	0.412039	0.352295	0.16588	0.17385	0.674744	0.177784	0.187182	0.249316	0.169573	0	0.210952	0.129915	0.239918	0.754475	0.145961	0	0.183754	0.416005	0.181692	0	0.190473	0	0.673377	0.382781	0.163824	0.262557	0	0.239624	0.442549	0.374486	0.243892	0
chr1:167887707	0.249608	0.357523	0.510805	0.221185	0.783931	0.420113	0.273814	0.25662	0.174047	0.213031	0.457624	0.141287	0.24967	0	0.350391	0.182408	0.202325	0.152607	0.672196	0.16588	1.38645	0.228083	0.392254	0.762767	0.127854	0.161624	0.132074	0.418608	0.496924	0.40875	0.320964	0.499672	0	0.183754	0.932062	0	0	0.566658	0.798182	1.04127	0.422504	0.425942	0.154445	0	0.140268	0.460251	0	0.31343	0
chr1:167887767	0.181533	0.121194	0.294913	0.384795	0.531367	0.941865	0.451502	0.291299	0.37487	0.319547	0.388981	0.563921	0.123623	0	0.157262	0.156757	0.364184	0	0.696492	0.315171	1.07787	0	0.53053	0.20196	0.242923	0.146257	0	0.487827	0.311796	0	0.4085	0.129662	0.165804	0	0.566538	0	0	0.253964	0.210945	0.955867	0.729451	0.163824	0.447892	0	0	0	0.520426	0.149482	0
chr1:167887897	0.232589	0.42418	0.913361	0.111993	0.334564	0.460769	0.116517	0.201766	0.289185	0.340258	0.217371	0.482987	0.242398	0.173287	0.18006	0	0.364184	0	1.09738	0.331759	1.18652	0.247089	0.332992	0.187182	0.127854	0.184411	0	0.32302	0.363761	0.236956	0.496036	0.414285	0.165804	0.408853	0.363346	0.181692	0.159826	0.46666	0.677974	0.41388	0.545282	0.243635	0.532837	0.157842	0.140268	0.332797	0.350806	0.347546	0
chr1:167888067	0.323815	0.284807	0.34843	0.391974	0.587128	0.182952	0.186427	0.651954	0.511429	0.371046	0.599488	0.449048	0.181799	0.32347	0.488341	0.285013	0.202325	0	0.327999	0.356641	0.347699	0.126713	0.246662	0.187182	0.282161	0	0.188205	0.477938	0.129915	0.177717	0.316796	0.401635	0.165804	0.183754	0.621374	0.181692	0.138979	0.190473	0.192333	0.492715	0.756439	0.323552	0.154445	0.461689	0.231442	0.194722	0.281416	0.149482	0.28986
chr1:167888477	0.181533	0.124224	0.135313	0.324392	0.23049	0	0.116517	0.22031	0.315962	0	0	0.139239	0.181799	0.173287	0	0.142507	0.202325	0.152607	0.185115	0.16588	0.17385	0	0	0	0.260274	0.0847865	0	0	0.153233	0.266576	0.479362	0.155691	0.165804	0.183754	0	0	0	0.190473	0.233548	0.328477	0.34667	0.274405	0.30503	0.162934	0.172329	0.141616	0	0.149482	0
chr1:172108717	0.907664	0.587792	0.798345	0.565562	0.186963	0.13552	0.611712	0.259175	0.278475	0.399434	0.750504	0.156645	0.608419	0.173287	4.08606	2.843	0.880112	0.568462	1.09738	1.08651	0.295544	0.589213	0.341458	0.706612	0.521006	0.447249	0	0.543861	2.78992	0.586467	0.954556	3.88669	0.305702	0.67989	0.402122	1.14466	0.138979	6.55228	0.658741	0.131391	0.249169	2.54746	0.514818	18.4281	4.71651	0.686836	0.481876	0.149482	0
chr1:172108837	0.47294	0.548404	0.87615	0.277181	0.265684	0.13552	0.204909	0.298234	0.19279	0.358011	0.796266	0.391611	0.501764	0.519862	3.04592	2.1661	0.306552	0.152607	0.890862	1.02431	0	0.931337	0.338636	0.374364	0.487228	0.31583	0	0.30654	1.6012	0.177717	0.937883	2.89999	0.309	0.321569	0.335102	1.27639	0.138979	5.01897	0.485641	0.161423	0.157192	1.79797	0.671838	12.7379	4.02569	0.700998	0.265996	0	0
chr1:172950984	3.1859	1.06651	1.7523	1.73868	1.55146	1.81936	1.33412	4.74747	2.6107	1.6362	2.39795	1.45941	1.39379	0.346575	1.69678	2.5473	6.88409	1.94956	1.69264	0.331759	3.27272	1.64726	1.28117	2.15259	2.42923	1.03228	0.93112	0.48453	1.20496	1.49727	1.30053	2.36554	0.38964	1.7962	1.47971	1.55801	2.33485	1.59998	1.51462	2.35846	1.79474	1.37612	4.22794	0.50115	1.53944	1.67815	1.11795	1.22202	0.28986
chr1:172953164	8.37774	0.645359	0.991166	2.36304	2.48955	1.30099	3.83048	5.98896	1.93593	2.03859	5.0842	1.1174	0.162407	0.173287	0.885635	2.87151	4.2994	1.56041	1.57521	0	4.27235	0.573374	0.285019	0.187182	2.05526	0.56171	2.49619	0.253802	0.613847	0.977445	3.79322	5.74939	0.601041	0.183754	0	1.54893	3.60998	0.380947	2.17336	2.24678	1.45168	3.86214	6.77243	1.02598	2.82991	4.01126	1.6191	1.77884	0
chr1:172953734	21.8429	1.827	3.62638	5.20765	8.57732	3.09325	7.41046	10.0325	4.37794	4.97665	7.78876	3.27387	0.73689	0.246803	2.14925	10.3103	14.2588	3.79992	2.70093	0.16588	5.40672	1.28296	0.112879	0.683214	4.39179	1.79111	4.24617	0.613079	2.5853	4.76727	7.24879	9.79104	4.00417	0.757985	0.426537	1.78967	9.33245	2.95234	5.76999	8.11337	2.62891	9.96458	17.6608	3.00295	7.86552	11.9134	3.98993	3.74453	0.869579
chr1:172955104	6.39449	0.718076	0.385641	1.4559	1.20378	1.26373	3.51589	2.11885	1.27991	1.62436	2.05016	0.712733	0.189703	0.316249	0.880117	1.97728	2.87807	0.454006	0.635751	0.16588	1.82542	0.430823	0.239867	0.187182	0.715983	0.56171	2.06695	0.316428	1.11402	1.60834	2.01332	4.535	1.05286	0.546668	0	0.877314	1.42801	1.13724	2.09162	1.7475	0.812507	2.71947	3.47888	0.990461	2.71769	2.8748	0.350806	0.732463	0.579719
chr1:172955164	17.2955	1.91184	1.72524	3.23098	3.75893	1.42296	5.72097	6.57156	2.74994	3.19843	4.90573	2.37578	0.339357	0.173287	2.75347	5.59338	8.01711	2.49513	2.05708	0	4.10285	0.269264	0.448693	0.21058	2.58905	1.54523	4.45089	1.1932	3.19915	2.58579	5.31467	10.6576	2.80209	0.268182	0	0.41335	5.75721	1.50474	3.38025	6.05382	2.9828	8.89563	10.7031	3.68957	7.62005	7.68973	1.98533	1.88348	0.579719
chr1:172958234	10.1885	2.61477	3.57902	5.11246	4.75606	4.11642	4.85001	8.21184	5.96846	4.55946	6.3381	3.38352	3.15845	0.524305	2.71484	6.42704	15.4981	4.43324	4.69727	0.899897	8.40563	4.26705	4.01848	5.40956	4.76257	2.17477	3.19619	1.53929	2.91659	3.6121	3.77237	6.04666	1.51296	4.41469	3.82303	4.02448	7.14005	3.40947	4.21209	6.63851	4.23587	5.8526	13.3364	1.31404	5.61072	5.46637	4.0786	2.91864	1.06282
chr1:172958374	3.98918	1.15741	2.23266	1.98227	1.7253	2.15138	1.67201	4.94514	2.83294	1.81373	2.34761	1.73092	1.50529	0.446215	1.94784	2.90001	8.80618	2.07927	1.83841	0.331759	4.40709	1.85	1.63392	2.71882	2.61462	1.14674	1.49904	0.636152	1.39009	1.6661	1.74655	2.90948	0.497413	2.11776	1.94838	1.51713	2.83865	1.88092	2.37531	2.67708	2.32558	1.70377	5.25887	0.722129	2.48976	1.83038	1.43406	1.15849	0.28986
chr1:173393051	0	0.42418	0.554782	0.111993	0.452646	1.12482	0.116517	0	0.155303	0.426063	0.485082	0.587417	0.351477	0.922755	0.711819	0.21661	0.202325	0	0.757232	1.11969	0.231799	0.155223	2.12776	0.294812	0.616896	0.551112	0	0.771293	0.542394	0	0.237597	0.126499	0	0.183754	1.53237	0.440604	0.23279	0.333328	0.567382	0.745642	0.144446	0.417751	0.563726	0.276224	0.375217	0.334728	0.516571	0.298964	3.86962
chr1:174975026	0.181533	0	0.152227	0.111993	0.131202	0.27104	0	0.312106	0.107106	0.236702	0.279392	0.208859	0	0	0.51593	0.142507	0.202325	0.152607	0.172098	0	0.17385	0.253425	0	0	0.220839	0.12718	0.16179	0	0.129915	0.328777	0.779485	0.173936	0.218164	0	0	0	0	0.190473	0.192333	0.131391	0.368336	0.163824	0.382252	0.307793	0.255989	0.141616	0.1542	0.149482	0
chr1:178518594	0.308606	0	0.270625	0.111993	0.377205	0.332024	0.375766	0.138714	0.356126	0.612465	0	0.10443	0.492068	0.346575	0.228996	0.285013	0.404649	0	0.473137	0.215644	0.645728	0	0	0.2059	0.751143	0.12294	0.274053	0.507603	0.480685	0.177717	0.825337	0.33432	0	0	0.558184	0.181692	0.222367	1.18094	0.72378	0.131391	0.277487	0.978847	0.451753	0.207451	0.269462	0.141616	0.303582	0.149482	0.579719
chr1:178519834	0	0	0.192821	0.189765	0.482166	0.640333	0.393244	0.416141	0.107106	0.494114	0	0.250631	0.576908	0	0.432725	0.142507	0.34901	0.152607	1.24721	0.16588	0.673667	0.126713	0	0.365005	0.674431	0.0847865	0	0.435089	0.451454	0	0.245198	0.126499	0	0.183754	0.210635	0.181692	0.281433	0.676181	0.269266	0.647099	0.338308	0.700347	0.25543	0.157842	0.168321	0.141616	1.07555	0.810941	0
chr1:178519864	0.181533	0	0.37211	0.203623	0.511687	0.538693	0.247598	0.138714	0.262409	0.538496	0	0.248021	0.770826	0	0.416607	0.285013	0.338894	0.152607	1.16217	0.257114	0.730168	0.126713	0	0.346287	0.642467	0.0847865	0.22746	0.741628	0.347522	0	0.428103	0.161395	0	0.183754	0.210635	0.181692	0.331412	1.08094	0.245225	0.518993	0.144446	0.757685	0.154445	0.231127	0.322616	0.141616	0.543556	0.362494	0
chr1:178520234	0.599058	0.230269	0.169141	0.235184	0.816731	0.311696	0.602974	0.138714	0.407001	0.733775	0.203388	0.10443	2.12341	0.7538	0.651121	0.488085	0.794124	0.152607	1.06094	0.899897	0	0	0.112879	0.453916	0.425115	0.103863	0.310373	0.504307	0.292308	0.546481	0.184599	0.338385	0	0.183754	0.446802	0.314933	0.138979	1.52855	0.557766	0.42045	0.260002	0.384986	0.540559	0.647154	0.18576	0.141616	1.22589	0.407339	0
chr1:178811445	0.367843	0.151493	0.225522	0.203355	0.465766	0.232321	0.41946	0.697036	0.133882	0.675846	0.736775	0.127926	0.0969593	0	0.110359	0.21091	0.227615	0.152607	0.161975	0	1.06483	0.126713	0	0	0.407115	0.0847865	0.132074	0	0.129915	0.328777	0.475194	0.667283	0.417827	0.312382	0.421271	0	0.552442	0.190473	0.408708	0.745642	0.394448	0.757685	0.768366	0.288062	0.40327	0.410685	0.1542	0.194327	0
chr1:178890698	13.7647	4.65992	6.7724	6.79794	6.29768	22.2016	7.89109	6.04791	7.94991	8.32894	6.50742	9.53182	37.2566	12.494	6.36498	14.4965	7.03584	6.29123	30.6254	17.2805	15.4378	10.3302	4.0467	13.4069	17.0653	5.20165	4.99899	12.2286	4.48206	7.30418	9.49554	4.40533	3.78448	7.56148	11.6113	6.05489	2.94636	8.3475	5.33724	8.01154	8.65591	7.91269	6.63729	4.22623	2.3039	8.43675	7.05852	11.6559	4.68123
chr1:179009137	33.8422	14.7978	38.828	74.1838	20.9332	34.9947	7.42794	23.2935	23.2633	24.111	28.1027	14.6724	101.916	28.7657	10.509	14.8812	31.4766	26.5498	30.431	29.5846	36.8561	16.7799	61.2565	81.2089	51.8736	20.3	42.64	14.4205	8.99985	20.1309	37.211	50.1095	10.9928	145.818	44.8074	34.9122	41.1135	16.1617	25.2341	94.5388	60.9777	29.2917	60.5079	7.20156	65.1509	24.7863	27.066	46.3619	22.3772
chr1:179010297	2.96806	6.07486	22.4044	19.6491	3.19804	12.4679	1.86135	8.58637	6.72088	5.03878	5.71115	2.89792	20.1724	1.92782	3.54254	4.26094	17.5719	9.53032	17.4123	1.60489	7.95797	1.87218	3.16625	4.83866	15.6781	5.69129	13.9536	0.702075	3.47522	4.81614	11.7256	10.7619	2.99691	12.8995	10.7319	6.11394	10.9272	1.47617	6.67396	28.9618	20.8471	8.46969	19.6918	3.27918	14.2091	2.97039	6.87348	9.94804	0.28986
chr1:179104119	6.38995	3.53584	12.5841	15.8021	5.55967	3.76746	0.751532	4.72666	3.81296	6.35544	8.19605	1.87451	16.7473	0.710478	2.26513	1.48207	9.62053	5.46334	7.63711	2.10253	5.18506	1.65043	3.14649	4.34262	8.08358	4.39618	9.54893	1.55577	2.06565	3.59433	5.38553	14.1363	2.0767	18.697	2.58555	4.84664	9.92659	2.04283	4.93334	20.0305	15.1379	8.51474	24.2518	2.11903	23.3616	2.9279	6.50725	9.65655	0.579719
chr1:179104159	5.13738	4.79626	19.9451	26.0327	7.22594	6.31524	1.69823	5.95428	7.23766	9.94146	7.48216	2.93186	21.2656	1.20868	3.01281	1.29325	14.1577	7.90124	8.80333	2.71628	5.00687	3.31987	3.78708	7.37965	14.243	6.27208	13.1545	1.58873	1.70188	5.23377	8.59934	16.4987	2.66945	27.1037	3.90729	8.39418	16.1077	2.01902	6.67396	29.7206	23.2485	10.2349	34.7734	3.99341	35.1827	3.88735	9.59897	12.0184	0.579719
chr1:179105489	10.6968	17.6338	21.376	59.9804	8.78068	26.1689	6.37346	20.0094	16.0391	15.1223	17.1746	7.24742	62.3836	15.5309	4.71787	11.5359	15.5132	18.9729	26.4424	5.77676	27.5465	6.16457	32.5824	34.7269	36.3585	22.5511	42.64	12.4495	5.06668	7.55743	22.5217	42.08	4.39381	74.3928	22.9645	11.1832	20.3882	9.83795	10.2898	48.6671	33.5367	15.768	32.0474	5.53238	31.8689	10.0583	9.94206	19.3243	3.29524
chr1:179105639	19.8642	17.3914	30.9765	69.9169	18.9062	56.2985	11.8905	25.0378	18.8051	22.2559	20.1263	15.419	82.8153	30.2603	8.08659	13.5096	28.1737	25.0886	25.7904	26.8393	38.2643	12.7314	56.0104	72.0932	50.8924	27.4687	47.748	20.7524	10.2243	20.6685	25.2603	49.8185	13.8239	163.468	38.4831	35.7343	33.7024	22.0425	18.5409	116.711	61.2955	28.3538	63.033	11.4041	69.6325	17.6913	24.7723	42.6211	28.312
chr1:179105669	13.1747	13.8707	32.1232	55.1759	14.1764	43.8374	12.744	20.9874	13.4391	16.9656	15.8796	12.14	59.3997	23.957	7.45478	11.8779	22.63	21.5596	20.5546	22.0454	25.4994	8.71782	44.367	50.7217	35.0544	24.9336	37.958	8.79077	7.98976	13.5865	17.5405	38.0478	9.32235	121.48	37.7775	25.0326	24.5611	17.1759	13.7085	83.0389	43.8212	19.1182	44.9629	8.69317	35.9752	17.3515	15.7477	25.8567	26.9352
chr1:180899499	0.739746	0.618091	0.135313	0.240784	0.131202	0.650497	0.233033	0.138714	0.107106	0.118351	0.47916	0.402054	0.181799	0	0.286935	0.271653	0	0.152607	0.161975	0	0.738861	0.342124	0.112879	0.187182	0.250973	0.273436	0.455655	0.326316	0.251168	0.177717	0.958725	0.417447	0.236271	0.183754	0	0	0.236265	0.271425	0.192333	0.56498	0.144446	0.163824	0.278002	0.6511	0.378723	0	0.400921	0.149482	0.28986
chr1:182348575	0.181533	0.239359	0.497274	0.111993	0.343142	0.460769	0.244685	0.277427	0.423067	1.51785	0.18305	0.177531	0	0.290256	0.159408	0.352516	0.202325	0.152607	0.161975	0	0.233325	0.247089	0.152718	0.187182	0.610504	0.231043	0.146749	0.131845	0.140741	0.177717	0.166735	0.211886	0.165804	0.183754	0	0	0.138979	0.468858	0.413516	0	0.552505	0	0.876478	0.157842	0	0	0.1542	0	0
chr1:182348765	0.315012	0.227239	0.250328	0.30238	0.474642	0.345576	0.358289	0	0.988049	1.31961	0.353024	0.120496	0.179227	0	0.110359	0.381205	0	0	0.481875	0.16588	0.347699	0.221747	0.225757	0.187182	0.383563	0.356103	0.363203	0.131845	0.369445	0	0.166735	0.126499	0.165804	0	0	0.363384	0.138979	0.190473	0.353645	0.131391	0.642783	0.163824	0.903506	0.157842	0.140268	0.342859	0.235155	0	0
chr1:182357397	2.53692	0.84533	0.838939	0.265982	1.97131	0.332024	1.38655	0.138714	0.224922	1.50305	0.654403	0.882431	0	0	0.860804	1.89534	0.596858	0.152607	0.437332	0.16588	0.317276	0.126713	0	0	0.501828	0.237402	0.380683	0.131845	0.214359	0.328777	1.213	0.648308	0	0	0	0	0	0.476183	0.735674	0.300927	0.375559	1.06895	0.610059	0.268332	0.140268	0.591245	0	0	0
chr1:182357497	2.51877	0.239359	0.7679	0.29958	1.5285	0.362516	0.990392	0.192066	0.276689	1.18055	0.475929	0.704901	0	0	1.06221	0.951231	0.50292	0	0.360394	0	0.521549	0.126713	0	0	0.235521	0.165334	0.44488	0	0.44171	0.435407	1.42975	0.423772	0.198965	0	0	0	0.138979	0	1.07226	0.180662	0.28528	0.438229	0.621643	0.230693	0.140268	0.17702	0.291267	0.275967	0
chr1:183102152	0.490138	0.318135	0.301071	0.940737	0.367365	0.226996	0.183514	0.138714	0.198145	0.420145	0.723046	0.462102	0.344205	0	0.231755	0	0.202325	0	0.404937	0	0.917057	0.658905	0.112879	0.187182	0.188585	0.0847865	0.184903	0.26369	0.389744	0.350631	0.33347	0.224536	0.675653	0.248068	0	0.399723	0	0.380947	0.692399	0.364609	0.953341	0.323552	0.154445	0.473527	0	0.141616	0.241185	0.149482	0.28986
chr1:183107150	0.294991	0.229632	0.270625	0.132991	0.206643	0.13552	0.125255	0.860024	0.674765	0	0.18305	0.112262	0.0969593	0	0.411089	0.210367	0.677787	0.152607	0.339376	0	0.617166	0.1955	0.151952	0	0.134247	0.12165	0.310373	0.131845	0.252406	0.177717	0.266776	0.689421	0.48234	0	0	0	0.138979	1.01427	0	0.844185	0.334031	0	0.478781	0.157842	0.178842	0.158277	0.354661	0.149482	0
chr1:183108395	0.22004	0.121194	0.135313	0	0.236163	0	0	0.721311	0.276689	0.118351	0.334066	0.177531	0	0	0.193129	0	0.404649	0.152607	0.161975	0	0.347699	0.671577	0	0	0.300457	0.239522	0.198111	0.257098	0.256009	0.336728	0.272838	0.758995	0.518138	0.183754	0	0.486027	0.163301	0	0.216375	0.729218	0.357503	0.319456	0.154445	0.512988	0.726843	0.141616	0.280364	0.246646	0
chr1:183108545	0.277638	0.181791	0.460063	0.111993	0.308324	0	0.116517	0.853088	0.556949	0.118351	0	0.117483	0	0.173287	0.121395	0	0.202325	0.602798	0	0	0	0.788786	0.16663	0	0.249316	0.158975	0.564615	0.235933	0.129915	0.350992	0.416837	0.670446	0.323318	0	0	0	0.218892	0	0.295368	0.647099	0.801673	0.479184	0.154445	0.726075	0.199882	0	0	0.149482	0
chr1:183108615	0.56729	0	0.328133	0.197634	0.301764	0.13552	0.116517	0.565258	0.171369	0.363929	0.224236	0.177531	0	0.173287	0.394535	0.178133	0.738485	0.171683	0.309225	0	1.12133	0.424487	0.112879	0	0.188585	0.184411	0.402825	0.290059	0.129915	0.248804	0.270944	0.294111	0.165804	0	0	0.245284	0.23279	0	0.649124	1.23507	0.931675	0.342103	0.247113	0.398552	0.291056	0.204555	0.17733	0.149482	0
chr1:183108645	0.198036	0	0.2165	0.193187	0.232883	0.159236	0.116517	0.454287	0.441811	0.240182	0.347794	0.163607	0	0.173287	0.266161	0.142507	0.34901	0.152607	0.161975	0	0.4616	0.519521	0.112879	0	0.150229	0.296753	0.356599	0.27248	0.133163	0.377649	0.275112	0.246673	0.319765	0	0	0.208946	0.165706	0	0.359849	1.12011	0.715006	0.438229	0.154445	0.493257	0.270016	0.265075	0.21588	0.149482	0
chr1:183108895	0.208763	0.121194	0.328133	0.638357	0.423126	0.145684	0.116517	0.419609	0.166014	0.118351	0.549149	0.234967	0.218158	0.346575	0.196857	0.142507	0.202325	0.286138	0.161975	0	0.291198	0.766611	0	0.187182	0.252512	0.362462	0.594332	0.36587	0.691796	0.222147	0.541888	0.39531	0.344044	0.183754	0	0.343197	0.284907	0.341538	0.192333	1.40916	0.617505	0.163824	0.463336	0.714237	0.200924	0	0.1542	0	0
chr1:183109015	0.453832	0.121194	0.274283	0.291181	0.377205	0.159236	0.13982	0.360655	0.207517	0.185245	0.18305	0.342007	0.162407	0	0.110359	0.327765	0.372704	0.240356	0.202469	0	1.05614	0.624059	0	0.187182	0.220548	0.451488	0.224525	0.593303	0.302052	0.346549	0.575235	0.806432	0.692233	0	0	0.467857	0.479113	0.416982	0.225991	1.50114	1.6214	0.575596	0.633226	0.232817	0.140268	0	0.1542	0.149482	0
chr1:183109215	0.363066	0	0.135313	0.226785	0.514967	0	0.116517	0.596468	0.317747	0.213031	0.407286	0.172309	0.220582	0.173287	0.110359	0.353809	0.601916	0.159874	0	0.185019	0.691052	0.636731	0.160852	0.187182	0.172603	0.0847865	0.491975	0.257098	0.146154	0.177717	0.425174	0.487022	0.2114	0.183754	0	0.181692	0.138979	0.371423	0.192333	0.450013	1.01112	0.163824	0.436308	0.331469	0.140268	0.304474	0.1542	0.149482	0
chr1:183109305	0.422064	0.21815	0.362445	0	0.496107	0.13552	0.116517	0.828814	0.570337	0.221908	0.324913	0.250631	0.0969593	0.466912	0.474546	0.142507	0.337208	0.442561	0.161975	0.311024	1.12568	0.47834	0.324526	0	0.294065	0.447249	0.346694	0.313132	0.272821	0.177717	0.268926	0.714721	0.25991	0.232111	0	0.326114	0.211943	0	0.192333	0.844185	0.448151	0.319025	0.235529	0.157842	0	0.141616	0.1542	0.149482	0
chr1:183549902	0.181533	0.949355	0.667542	0.361176	0.131202	0.216832	0.591322	0.138714	0.107106	1.62141	0.64329	0.508225	0.193919	0.346575	0.757802	0.562901	0.404649	0	0.161975	0.586959	0.509958	0	0.303905	0.187182	0.225427	0.412628	1.18866	0.131845	0.2555	0.734886	0.593379	0.126499	0.165804	0.367508	0.210635	0.320352	0.138979	0.335835	0.192333	0.639435	0.374777	0	0.154445	0.468266	0.140268	0.278511	0.303261	0	0.869579
chr1:198993636	7.1297	1.21497	1.97557	5.54083	4.38214	2.54439	5.26364	8.4754	4.20122	5.27844	6.03149	3.17466	3.12209	0.550187	1.30776	4.39276	7.05607	2.8156	2.53086	0.55155	6.94529	3.20266	1.45896	1.36175	3.46485	1.55795	2.1495	1.54259	1.43231	4.8739	4.22256	6.08145	2.32955	4.54332	1.65875	2.81623	5.84407	1.61426	2.75998	5.74177	2.12335	3.37886	10.7147	2.81354	4.89184	4.76183	4.53734	3.29982	1.41307
chr1:198993996	18.3257	5.40223	4.36383	13.8087	9.39733	6.63032	9.46989	12.0022	11.1122	10.5214	11.9669	6.14047	5.74726	0.606505	3.17283	8.49339	16.4844	6.40569	7.33341	3.50006	13.356	10.7801	5.6778	9.41994	8.48952	2.83187	5.29946	3.71803	4.59898	9.37903	6.81945	10.8726	4.17827	11.379	7.07735	8.68489	12.5568	5.02374	7.42886	14.3676	5.83922	10.3619	22.6185	3.27523	11.8702	13.5066	7.08936	8.29252	3.22469
chr1:198994416	1.79717	0.802912	1.08927	0.545963	0.213203	1.99892	1.52346	1.17907	0.530173	1.56815	1.23559	0.754505	1.49317	1.01373	0.811142	0.648405	0.99139	0.908013	1.70479	0.562986	1.09091	0.424487	0.705492	0.973347	1.69087	0.570189	0.364204	0.30654	0.438462	1.50615	1.35055	0.894982	0.654927	1.18521	2.55395	1.13558	1.00065	0.966652	0.581807	2.86432	0.380373	1.7693	2.54835	0.457743	0.827581	1.34889	0.821117	1.61441	0.985522
chr1:200497711	0.181533	0.593852	0.798345	0.484368	0.236163	0.670825	0.506847	0.138714	0.278475	0.227825	0.311184	0.271517	0.0969593	0	0.990476	0.919167	1.09761	0.606614	0.32395	0.16588	1.41253	0.475172	0.431761	0.374364	0.501828	0.417573	0.633954	0.639448	0.438462	0.710869	0.166735	0.585059	0.642492	0	0.210635	0.181692	0.253433	0.642848	0.192333	0.256212	0	0.48328	0.610059	0.157842	0.252482	0.141616	0.547411	0.534399	0.797114
chr1:200613935	0.181533	0.121194	0.581845	0.15679	0.856092	0.216832	0.116517	0.835749	0.297218	0.261188	0.350181	0.707511	0.589028	0.524194	0.110359	0.285013	0	0	0.554764	0.331759	1.36472	0.213411	0.193507	0.187182	0.332421	0.220445	0.174337	0.131845	0.230599	0.781956	0.208418	0.177099	0.327463	0.266739	0.210635	0	0.36482	0.433327	0.192333	0.335046	0.975008	0.298978	0.193057	0.157842	0.378723	0.219504	0.239868	0.579243	0
chr1:200615215	0.399372	0.130284	0.328133	0.15679	0.131202	0.426889	0	0.346784	0	0.437898	0	0.187974	0	0	0	0.142507	0.288313	0.152607	0.242962	0	0.356392	0.380138	0	0.187182	0.505024	0.0847865	0.132074	0.369166	0.565129	0.48576	0.275474	0.224536	0.493268	0.335351	0	0.181692	0	0.190473	0.278883	0	0.671672	0.163824	0.413141	0.267454	0.161308	0	0.2313	0	0
chr1:200615355	0.204224	0	0.202969	0.176388	0.898732	0.233772	0.116517	0.443883	0	0.174567	0	0.663129	0	0	0	0.235136	0.652497	0	0.404937	0.179329	0.843171	0	0.112879	0.187182	0.316439	0	0	0.438385	0.207864	0.177717	0.625255	0.569246	0.207255	0.183754	0.309758	0.181692	0	0.190473	0.282089	0.131391	0.978619	0.434133	0.37453	0.39066	0.187023	0.141616	0.20817	0.242909	0
chr1:200615395	0.603596	0.121194	0.497757	0.313579	0.478886	0.32186	0	0.648486	0.107106	0.139062	0	0.858934	0	0	0.110359	0.187849	0.571567	0	0.64385	0	0.738861	0	0.112879	0.187182	0.357992	0.139898	0.132074	0.392239	0.451454	0.40151	0.758643	0.312919	0.248706	0.307788	0.53712	0.181692	0.138979	0.223806	0.740482	0.131391	1.40112	0.606148	0.366808	0.303847	0.298069	0.18056	0.316111	0.235434	0
chr1:200620274	0.446267	0.121194	0.135313	0.249183	0.237009	0	0.157297	0.138714	0.107106	0.236702	0.223727	0.193195	0.118506	0	0.173816	0	0.226848	0.152607	0.198419	0	0	0.126713	0	0	0.64886	0.193125	0.208016	0.319724	0.198693	0	0.166735	0.126499	0	0.44101	0	0	0.138979	0.190473	0.83184	0.235597	0.408059	0.163824	0.245528	0	0.140268	0.168408	0	0.366231	0
chr1:200620444	0.746878	0	0.213117	0.246384	0.239443	0.230384	0	0.254933	0.107106	0	0.672708	0.263975	0.361173	0	0.171057	0	0.3743	0	0.538566	0	0.182542	0.253425	0.112879	0	0.536988	0.131419	0.270751	0.131845	0.571625	0.177717	0.301198	0.483859	0.256997	0	0	0	0.138979	0.190473	1.10111	0.131391	0.400837	0.442324	0.175896	0.197303	0.624192	0	0.22359	0.31765	0
chr1:200620584	0.880434	0	0.178043	0.335978	0.403445	0.248453	0	0.277427	0.107106	0.124926	0.366099	0.200157	0.198767	0	0.303489	0.142507	0.440056	0	0.350216	0	0.17385	0.253425	0	0	0.386759	0.0847865	0.343392	0.131845	0.461198	0.177717	0.250102	0.376335	0.316535	0	0.210635	0	0.324284	0	0.894348	0.131391	0.906397	0.163824	0.459475	0.311739	0.490938	0	0.370915	0.149482	0
chr1:200620664	0.56729	0	0.158992	0.111993	0.324724	0.182952	0	0	0.107106	0.143712	0.3722	0.168694	0.126047	0	0.314849	0	0.280143	0	0.182222	0	0.343353	0	0	0	0.556166	0.112342	0.316977	0.477938	0.31453	0.177717	0.183408	0.657796	0.165804	0	0	0.181692	0.138979	0	0.726057	0.131391	1.36501	0.369654	0.633226	0.209141	0.140268	0.26907	0.173475	0.149482	0
chr1:200622304	0.363066	0.121194	0.245567	0.111993	0.226323	0.13552	0.116517	0.322509	0	0.118351	0.18305	0.198416	0.0969593	0	0.110359	0.142507	0.551335	0	0.348492	0	0	0	0	0.187182	0.821463	0.148376	0.222124	0	0.568377	0.275929	0.33347	0.521809	0.165804	0.183754	0	0	0	0.190473	0.706824	0.197086	0.462226	0.823214	0.938256	0.157842	0.936288	0.141616	0.508861	0.257857	0
chr1:200624422	0.816897	0.62718	1.03514	0.456369	0.593688	0.13552	0	0.138714	0.162105	1.0474	1.0205	0.248021	0.0969593	0	0.317283	0.285013	0.404649	0	0.979948	0.16588	0.669321	0.126713	0.225757	0	0.316439	0.264958	0.422636	0.237321	0.63983	0.804171	0.571067	0.134933	0.223836	0	0	0.181692	0.316178	0.371423	0.192333	0.712794	2.0403	1.3966	0.760644	0.580071	0.841607	0.44963	0.20046	0.874471	0
chr1:200624752	1.05743	0.354493	0.568313	0.246384	0.429686	0.140941	0.553454	0.461223	0.107106	0.9616	0.617793	0.180141	0.0969593	0.173287	0.195888	0.142507	0.520986	0	0.77343	0	0.247736	0	0	0	0.210959	0.0847865	0.176098	0.290059	0.909404	0.186603	0.242524	0.290948	0.2114	0.183754	0	0.181692	0.330075	0.209521	0.203646	0.857324	1.27834	0.806832	0.934395	0.702399	0.476911	0.236027	0.601381	0.149482	0
chr1:200625022	0.671671	0.454478	0.581845	0.319179	0.223528	0.243936	0.116517	0	0	0.15884	0.404637	0.381169	0.113581	0.173287	0.270381	0	0.202325	0	0.161975	0	0.395508	0.126713	0	0	0.294065	0.180171	0.290562	0.131845	0.3053	0	0.308459	0.351035	0.165804	0.183754	0	0	0	0.190473	0	0.14453	0.375559	0.393177	0.78381	0.303847	0.245469	0.162858	0.275937	0.19059	0
chr1:200625382	0.420119	0.309045	0.466829	0.128791	0.475606	0.13552	0.116517	0	0.107106	0.207114	0.32426	0.237578	0.193919	0	0.110359	0.616341	0.369242	0	0.635751	0	0.356392	0.145719	0	0.187182	0.418722	0	0.201413	0.131845	0.380001	0.236956	0.320964	0.550643	0.165804	0.183754	0.210635	0	0.229128	0.457136	0.457441	0.303841	1.02195	0.729016	0.540559	0.509042	0.70134	0.460251	0.543556	0.149482	0
chr1:200625412	0.721593	0.165265	0.591993	0.111993	0.511687	0.13552	0.116517	0	0.107106	0.118351	0.32855	0.268907	0.193919	0	0.110359	0.32064	0.232673	0	0.599307	0	0.343353	0.126713	0.112879	0	0.258905	0	0.316977	0.283467	0.240342	0	0.250102	0.379498	0.286012	0	0	0	0.25752	0.35809	0.476024	0.187701	1.29279	0.802736	0.292634	0.291768	0.490938	0.463791	0.751726	0.149482	0
chr1:200625742	0.789668	0.357523	0.135313	0.249183	0.131202	0.27104	0.116517	0.277427	0.226812	0.781115	0.919825	0.208859	0.119773	0	0.253827	0.285013	0.470405	0.152607	0.161975	0	0.204273	0	0	0	0.370777	0.209847	0.34119	0.259144	0.240342	0.359878	0.250102	0.252998	0.617621	0.183754	0.210635	0	0.239739	0.476183	0.620274	0.131391	0.942508	0.659391	0.440169	0.157842	0.322616	0.18882	0.308401	0.287753	0.28986
chr1:200625972	0.204224	0.166642	0.426235	0.192876	0.341125	0.149419	0.216388	0.357187	0.275797	0.152165	0.485082	0.117483	0	0	0.209302	0.142507	0.202325	0.152607	0.494023	0	0.17385	0	0	0.187182	0.196699	0.12294	0.132074	0	0.347522	0.710869	0.166735	0.173936	0.364769	0	0.210635	0	0.138979	0.190473	0.192333	0.199714	0.566949	0.671677	0.235529	0.256494	0.140268	0.141616	0.272119	0.298964	0.507254
chr1:200640247	0.181533	0	0.297688	0.111993	0.131202	0	0.131714	0.138714	0.118186	0.390558	0	0	0.0969593	0	0.538002	0.192384	0.333836	0.152607	0	0	1.29083	0	0.225757	0.187182	0.41233	0.241641	0.406127	0.131845	0.224103	0.177717	0.546056	0.173936	0	0	0.430048	0	0	0.333328	0.192333	0.131391	0.339447	0.229353	0.30503	0.157842	0	0	0.1542	0.149482	0
chr1:201348650	0.966662	2.73899	1.11633	1.4475	0.705209	3.99784	5.61028	1.0889	1.3897	2.00309	0.349458	2.87182	9.8244	6.59791	1.85956	1.31819	0.470405	0.423485	9.02605	1.2441	3.68127	1.41918	4.81146	4.98372	3.26667	0.413334	0.587728	1.39426	1.25368	2.40807	2.93036	4.60141	0.180223	10.2535	5.60817	2.09855	1.1848	3.40947	1.32229	2.34532	3.17058	1.12629	1.66415	0.24071	1.55347	2.8571	0.655351	2.07033	4.06528
chr1:201348890	1.37057	2.18756	2.10411	2.46943	1.03321	3.59128	4.51211	1.69924	2.23583	1.95575	1.36372	2.25568	9.10448	3.08451	2.0113	2.90713	0.981274	0.499789	9.45528	1.38924	3.76384	1.29247	3.33557	5.27853	3.35617	0.843626	0.498579	1.74035	2.45864	0.897472	3.57646	3.05812	0.257433	7.66254	2.66454	1.13103	1.31683	2.76186	2.08681	2.77563	2.85641	1.114	2.14679	0.355145	1.74283	3.7599	1.49189	2.52625	1.11596
chr1:201354253	0.535522	0.748375	0.427303	0.146451	0.462486	1.54493	0.588409	0.860024	0.452521	0.118351	0	0.446437	0.129279	0	0.808383	0.901354	0.404649	0.717254	1.01639	0.16588	0.21336	0	0	0	0.361188	0.0847865	0	0.131845	0	0.670883	2.18423	0.708396	0.472542	0.183754	0.210635	0.440604	0.156352	0	0.543341	0.699655	0.82334	0.163824	0.278002	0	0.157801	0.892179	0.292981	0.523188	1.39857
chr1:201373416	0.54006	0.314348	0.362053	0.74475	0.386108	0.13552	0.90883	0.156053	0.583726	0.195279	1.69779	0.454269	0.908993	0.95308	1.76575	2.06278	0.85988	1.13692	1.10953	0.16588	0.656282	0.217686	0.364034	0.510071	0.712787	0.697369	1.45611	0.436102	1.15949	0	1.57981	0.822245	0.39793	1.11171	0.210635	0.499654	0.625406	1.11563	0.692399	0.699655	0.325003	1.54404	0.590754	1.17987	0.308589	0.403605	0.424051	1.2407	1.42756
chr1:201432044	0	0.121194	0.135313	0.344377	1.64986	0.149072	0.428199	0	0.827391	0.677558	0.477963	0.428162	1.17806	0	0.110359	0.890666	0.3743	0.202205	0.959701	0.215644	0	0.982022	0.251155	0.187182	1.08356	0.175932	0.373108	0.131845	0.129915	0.346321	1.44642	1.66663	0.251381	0.542074	0.210635	0.191009	0.357871	0	0.673166	0.374463	0.953341	0.262118	0.16353	0	0.238455	0.584165	0.1542	0.295227	0
chr1:201432104	0.45837	0.454478	0.45668	0.383574	0.967613	0.284592	0.32916	0.138714	0.980016	0.40831	0.472878	0.59786	1.65558	0	0.179334	0.327765	0.799182	0.152607	0.655998	0	0.17385	1.09923	0.169318	0.30885	1.02603	0.108338	0.269651	0.210952	0.129915	0.33174	1.87577	0.499672	0.654927	0.376696	0	0.484513	0.215418	0	2.18298	0.175187	1.48418	0.163824	0.208501	0	0.21988	0.446089	0	0.455565	0
chr1:201437341	2.95898	0.296926	1.20767	0.89594	0.810171	0.467545	3.15178	2.24716	2.26528	0.751527	0.347794	0.381169	0.717499	0	1.22775	3.78355	2.51388	1.54896	2.96009	0.510399	0.425932	1.02637	1.04413	1.16521	4.2991	0.157797	1.02357	0.382351	0.912651	3.79871	1.8716	2.34972	1.35131	0.565043	1.68508	1.79875	1.10488	1.19046	1.97141	1.33361	4.35143	6.30721	4.25497	1.31798	1.01344	0.828452	0.555121	1.01648	0
chr1:201516376	0.52549	0.565574	0.135313	0.505479	0.258857	0.24469	0.116517	0.138714	0.403056	0.53713	0.18305	0.191925	0.0969593	0.346575	0.386258	0.142507	0.202325	0.152607	0.161975	0	0.516973	0	0.177784	0	0	0.394926	0.282491	0.385126	0.22544	0.177717	0.166735	0.126499	0	0	0	0.181692	0.482769	0	0.192333	0.131391	0.284987	0.327647	0.154445	0	0.140268	0.141616	0	0.149482	0.898565
chr1:201983802	5.60482	3.89034	7.26629	5.9244	1.48914	6.37961	3.10808	0.714375	4.09411	3.96771	18.4056	3.4018	0.889601	1.68522	15.2903	16.2636	4.93166	0.377703	2.2393	0	55.671	0.171233	0.603901	0.355646	7.78952	2.00944	2.28157	7.69316	12.5368	2.43473	15.5355	2.5711	5.64564	2.01211	0.452866	1.5035	0.138979	21.6568	12.492	2.72636	17.6224	5.86489	0.779949	0.883917	0.564578	3.17927	1.92365	5.75133	0
chr1:202061282	0.517704	0.345628	0.385892	0.327363	0.393605	0.27104	0.466067	0	0.642634	1.2142	1.88473	1.28197	1.75912	6.44258	1.3776	0.416558	0.404649	0.763036	0.161975	1.82468	7.1698	0.235948	2.86632	1.06763	1.27854	1.31419	1.88328	4.94646	2.83573	0	0.666939	0.591835	0.331609	0.367508	0.623481	0.964847	0	3.13296	0.70301	0.308768	0.144446	0.163824	0	0.295954	0.315603	0.527397	0.447181	0.719728	3.73713
chr1:202105818	0.308056	0.203	0.402555	0.111993	0.216483	0.274428	0.277848	0.260088	0.390936	0.139236	0	0.10443	0.256942	0	0.167116	0.562901	0.600843	0.152607	0.275357	0	0.347699	0.214101	0.112879	0	0.783107	0.124948	0.264148	0.131845	0.129915	0.248804	0.833674	0.236676	0.518138	0.41804	0	0.449183	0.138979	0.657133	0.68759	0.400741	0.238335	0.29747	0.370669	0.24071	0.31911	0.534599	0.1542	0.306438	0
chr1:202109056	0	0.121194	0	0	0.432966	0.27104	0.116517	0.255526	0.107106	0	0.18305	0.10443	0.0969593	0.212896	0.110359	0.194328	0.288313	0.152607	0.32395	0.252967	0.304237	0	0.127602	0.366225	0.127854	0	0	0.131845	0	0.259741	0.621087	0.575571	0.418656	0.385883	0	0	0	0.871416	0.192333	0.131391	0.364725	0.163824	0.463336	0	0.248976	0.315095	0.1542	0.149482	0.554513
chr1:202109326	0.242043	0.464578	0.344081	0.123192	0.262404	0	0.159671	0.248869	0.206561	0.532578	0.269998	0.117483	0.104231	0.346575	0.141015	0.42752	0.202325	0	0.161975	0	0.478086	0	0.211648	0.594303	0.265297	0.146963	0.132074	0.346093	0.24127	0.177717	0.166735	0.439585	0.165804	0.183754	0.210635	0.181692	0	0	0.326966	0.131391	0.243752	0.163824	0	0.347253	0.199328	0.141616	0.1542	0	0.28986
chr1:203235500	6.34911	4.46904	7.24938	23.594	6.64537	13.9078	2.10895	4.6365	7.10914	5.57432	5.37251	5.52955	30.7846	7.94522	3.51771	3.2064	8.97815	6.47054	6.62882	15.6259	12.1217	5.83828	21.9154	32.9815	16.0904	10.3567	13.9437	5.26062	4.01437	11.4894	9.80817	16.1982	3.60624	87.6782	12.6381	18.7188	12.0286	5.74753	7.88084	48.0233	27.73	7.9045	23.9352	4.28147	41.8104	4.15996	11.9004	18.3975	13.435
chr1:203235620	1.85617	1.17861	1.43093	1.97107	1.7581	2.44614	0.486457	1.39407	1.66014	1.43796	2.34761	1.945	3.39115	1.76753	1.39329	1.30393	3.10568	1.78932	0.996145	1.54683	1.27779	1.36216	2.1193	2.60651	2.22466	2.47153	1.11272	1.52281	1.61094	2.4525	1.84242	2.46041	0.729539	3.73939	3.23852	2.2439	1.31335	2.08092	2.81768	4.57896	3.06586	2.20343	2.15451	1.39296	3.65047	0.343418	2.12796	1.86853	0.847839
chr1:204365192	0.535522	0.708986	0.690095	1.57909	2.00411	1.56187	1.45355	0.260088	0.465909	0.57696	1.20355	3.24776	2.78516	2.72927	0.620772	1.22556	0.687904	0.561872	0.975899	1.36021	1.65157	1.33682	5.93742	1.44598	4.00503	0.856344	1.9778	1.18001	1.10103	2.07485	1.76739	0.993019	0.410366	2.26017	1.32174	2.43013	0.750487	1.99997	1.23093	1.30734	1.49501	0.999325	0.239797	0.26044	0.501458	0.913421	1.30685	1.65178	0.434789
chr1:204365402	0.394834	0.85442	0.987783	1.61549	1.90571	3.27281	1.51472	1.3698	1.33346	0.630218	1.9266	3.6446	2.93059	1.80219	1.44019	2.15541	1.48203	0.350997	2.04493	2.03203	1.19522	0.525857	5.41254	1.63316	4.44933	0.69101	1.50894	1.24594	1.02308	1.42174	1.91328	1.01516	0.198043	1.5665	0.352814	1.36723	1.03539	1.29998	2.44744	1.76392	1.86335	1.54813	0.154445	0.220979	0.789007	0.243289	1.0794	1.71531	0.579719
chr1:204365582	0.435679	1.12711	2.0872	1.4951	1.85322	2.10734	1.86718	1.31431	1.40308	0.718981	2.53981	4.44348	2.94514	2.22674	1.87335	2.00222	1.56296	0.820264	0.809874	0.377376	2.68598	1.05171	3.85481	1.97477	5.00869	0.544753	2.55233	2.08315	0.844446	1.49727	1.75488	1.37568	0.609331	1.09334	0.342283	1.02202	0.677523	2.01426	1.10591	0.814622	1.76585	0.76178	0.556003	0.54061	0.515485	0.754104	0.493441	0.979108	0.862332
chr1:204365632	0.580905	0.551434	2.14471	1.33831	1.55146	2.24963	1.21469	1.25883	1.54768	0.810703	2.7732	3.3548	2.2131	1.66789	1.15326	2.14116	1.1229	1.14455	1.19861	0.93722	2.35132	0.950344	3.24526	1.55829	4.62193	0.746121	1.48253	1.71069	0.70154	0.542038	2.24675	1.38833	0.812441	0.836081	0.381777	1.43537	0.587187	2.919	1.29825	1.54056	1.44085	0.954273	0.154445	0.947054	0.883688	0.640811	0.377791	1.25565	1.37683
chr1:204365762	1.16635	1.25436	2.00263	1.4615	1.91555	2.65958	2.23129	0.693568	1.23439	1.76047	1.87626	2.87965	2.10644	1.50327	2.14925	1.93453	0.556393	0.53794	1.00019	0.493492	2.72509	0.899659	1.77784	0.844848	4.4685	1.0344	2.28488	1.59862	0.811967	2.20814	2.90118	1.36619	0.953375	1.493	0.289624	1.48533	0.486427	1.29998	1.43769	1.20879	1.30001	1.40479	0.722032	0.406444	0.932782	0.931123	1.08326	1.46493	1.05074
chr1:204365812	0.494677	0.972584	1.09603	0.800746	1.12834	1.76854	1.24964	0.762925	0.195468	0.949765	3.07981	2.31573	1.51014	0.415889	0.620772	1.0118	0.72331	0.446376	1.10548	0.431287	1.33864	0.614556	1.66214	0.294812	3.88357	0.362462	0.7165	0.939396	0.630087	1.61278	1.92995	1.29029	0.493268	0.385883	0.526588	0.913003	0.149273	1.11903	0.750099	1.03142	1.74779	0.831406	0.590754	0.201249	0.894208	1.12584	0.373936	1.18465	0.28986
chr1:204366072	0.884972	0.818061	0.663032	1.21232	0.990573	0.958805	1.58754	0.337892	0.594436	0.547372	0.35564	1.91106	1.52468	0.546118	0.604218	1.15074	0.945867	0.259432	0.684344	0.986984	1.45599	0.662073	1.83146	1.10437	1.95937	0.678292	0.666973	1.57225	0.89966	1.24402	1.81324	0.730533	0.882908	0.670702	0.342283	1.19463	0.906839	0.528564	0.375049	0.748927	1.21334	1.31059	0.370669	0.272278	0.908235	0.298138	0.547411	0.597929	0.28986
chr1:204366282	0.335836	0.84533	0.761134	0.876341	0.806891	0.606453	1.95748	0.624211	0.800614	0.538496	1.24474	2.30529	1.31622	0.303253	0.62629	0.570026	1.26959	0.52268	0.214225	2.36379	0.621512	0.776114	1.60288	0.327569	1.70046	0.608343	1.76649	0.622968	0.519659	1.60834	2.82615	0.654633	0.617621	0.721234	0.558184	1.33544	0.476004	1.38569	0.83184	0.831046	0.610283	1.38841	0.768366	0.17843	0.620686	1.1223	0.990737	0.575506	0
chr1:204503707	0	0.15247	0.135313	0	0.328004	0	0.116517	0.603404	0.107106	0	0.18983	0.208859	0.0969593	0.519862	0.593182	0.263637	0.219666	0.305214	0.348246	0.331759	0.197829	0.17951	0.248333	0	0.127854	0.0847865	0.270751	0.171399	0.847694	0.208818	0.33347	0.313086	0.165804	0	0.288238	0.290708	0.138979	0	0.192333	0.292344	0.144446	0.294883	0.154445	0.185465	0.182348	0	0.18504	0	0
chr1:205405067	5.08746	1.2483	3.32193	1.01913	2.27307	1.92777	0.267988	0.617275	0.171369	3.39667	2.5627	1.85363	0.901721	3.0152	5.45452	0.261261	15.3817	2.45698	0	0	9.91812	0.335788	0.225757	0	1.9306	2.76192	1.18866	0.751517	4.46907	2.40807	1.50895	3.80763	0.700523	2.56337	0.252762	0.181692	2.70662	3.60471	1.88006	2.56212	2.46641	1.01161	0.285724	0.761589	0.294563	0.534599	1.18349	0.605403	0.28986
chr1:205476686	0.181533	0.184821	0.218889	0	0	0.155848	0.334219	0.232345	0.14727	0.118351	0.594911	0.133148	0.18646	0.641163	0.640085	0.142507	0.239111	0	0	0.393964	1.15175	0.186734	3.6347	1.01078	0.316439	0.199248	0.55471	0.682298	0.228471	0.177717	0	0.199236	0.219691	0.183754	1.01105	0.181692	0	2.20949	0.192333	0.228001	0.169566	0	0.154445	0	0	0	0.24672	0	3.29715
chr1:206582171	5.69105	2.71172	4.46532	2.32104	4.91023	1.86679	1.20595	3.2563	4.30565	5.42638	3.86692	4.63668	1.22653	0	5.46003	5.90689	3.18661	2.59432	4.60818	0.348347	4.19847	3.71585	0	0.467955	6.26805	1.8653	5.557	1.358	3.01078	4.79392	5.88991	8.12441	3.73474	0.56045	0.252762	2.04858	7.92181	1.63807	3.34659	2.16138	3.73392	9.51406	3.1893	2.54126	3.28227	4.56711	2.87584	3.19892	0
chr1:206582281	4.17072	2.05424	2.78744	3.07419	4.93975	2.24625	1.1273	2.82282	2.91327	4.79321	3.68387	4.47742	0.78537	0.173287	3.26388	3.09595	3.44963	2.44935	2.80621	0.238001	3.88119	4.07381	0	0.435198	4.61554	1.83775	4.09429	1.38437	1.80906	5.1849	4.44348	6.93532	3.20002	0.344539	0.210635	1.60798	6.67795	1.64759	2.35127	1.95772	2.7228	10.6035	4.0928	2.41104	4.94444	3.72803	1.85811	4.02854	0
chr1:206582321	4.67901	2.54811	4.16087	2.80261	4.99551	1.99892	1.27003	3.98108	3.94149	4.05351	4.26506	4.85337	0.746586	0.359571	4.91651	3.41303	3.35353	3.28868	3.91574	0.530815	3.54653	4.07698	0	0.187182	5.68951	2.44609	3.63203	0.444977	1.95197	3.77649	5.72734	6.1447	3.27878	0.588013	0.210635	1.92594	6.13593	1.69998	2.46667	1.49785	3.8242	9.68198	2.89971	4.24201	3.70307	4.1458	2.96836	3.74453	0
chr1:206582451	5.32799	2.50872	4.6074	2.16985	4.66422	1.28405	1.4215	3.35687	3.7728	4.16299	4.70895	3.96833	0.877481	0.19928	4.49991	2.86082	3.68231	2.78127	3.00058	0.435434	4.10285	4.2417	0.112879	0.341607	5.54248	1.97976	4.31551	0.777886	2.34171	6.27786	6.06081	7.08079	3.44458	0.261124	0.543218	1.58981	9.07881	2.72853	3.94283	1.32048	4.71615	10.1776	3.51363	3.44886	4.48857	4.14226	2.59057	4.71243	0
chr1:206582501	5.72736	3.55705	4.25897	2.18665	7.26202	2.10734	2.08274	5.23991	4.31903	5.52994	4.51217	4.19024	1.52226	0.173287	4.46128	4.28232	4.79509	3.89148	3.59584	0.518374	5.79788	4.96713	0.152386	0.407121	6.69317	2.33375	5.61644	1.03828	2.91009	7.31751	7.94491	7.09344	3.49018	1.10252	0.458132	2.78443	8.75569	3.39043	4.2169	1.37632	4.06253	12.0861	3.14683	4.8576	6.45232	4.44319	3.3847	5.2842	0
chr1:206582571	7.69699	4.33572	5.66284	3.70975	7.5605	1.95488	1.53219	4.41456	4.85724	7.07738	4.66319	5.35202	1.18533	0.628166	7.86587	5.01267	4.32469	3.29632	4.66083	0.505933	6.65409	6.35147	0.252492	0.52411	7.48586	2.96753	5.86408	1.38437	4.11505	7.40637	6.49015	11.4608	5.17309	0.56045	0.273826	2.16214	11.504	5.74753	5.08721	2.65738	5.73088	15.637	5.116	3.57513	6.12971	4.92469	3.80489	5.32904	0
chr1:206582661	5.71828	3.78126	4.2319	3.25618	7.5769	2.41565	1.98952	3.8493	3.30689	6.11873	3.76625	5.55044	0.952625	0.57618	4.05847	4.57446	3.16638	3.07885	3.01678	0.829399	5.1416	5.00515	0.217292	0.62238	5.51051	2.20657	5.63955	1.447	3.23813	7.46857	6.90699	8.45963	5.38035	0.239437	0.693858	2.51644	10.2879	3.35233	3.93802	2.97928	4.48504	11.4021	5.28203	4.37618	6.44882	4.72288	2.9992	4.58537	0.579719
chr1:206583021	5.59121	3.1056	5.65945	3.81894	5.78928	2.86625	1.94292	3.63776	3.40596	5.95304	3.66099	3.58455	1.74284	0.173287	4.54129	4.94854	5.89776	2.75837	3.5756	0.729871	6.16731	3.10763	0.21447	1.42726	5.92284	2.08151	3.83674	1.54918	2.7477	4.99386	5.2188	5.19595	3.8508	0.891207	0.658236	1.93048	7.89749	4.67136	3.90436	3.14024	3.49559	8.23214	2.49429	2.98322	3.46462	4.26617	3.28447	4.03976	0.28986
chr1:206583061	5.58213	5.28407	6.98552	4.81288	5.32023	3.78779	1.8264	2.6529	3.13284	5.55065	4.30624	3.70464	2.17674	0.173287	4.76753	4.92004	5.42736	3.0903	3.82261	0.858428	8.04054	2.92706	0.632121	0.926551	8.13472	2.34223	4.10089	1.30527	3.83573	6.07793	5.43555	6.79933	4.59692	0.868238	1.26381	1.50805	9.53397	5.07612	5.16895	2.90702	5.25782	12.8479	3.62561	2.79776	3.21915	5.02028	3.32302	5.78496	0
chr1:206628105	2.86368	1.95426	2.72655	1.76108	2.11235	2.46647	1.14769	1.07156	0.872911	2.68064	1.35457	0.723176	0.286662	0	1.27465	1.63526	1.48203	0.984316	2.23525	0.729871	0.721476	1.44136	0.770397	1.26348	1.00046	1.57703	0.412731	0.906435	0.665813	1.01299	1.84659	1.60021	2.19276	0.344539	0.552918	0.781277	1.58089	1.5095	1.7887	1.2285	2.68308	2.73586	2.8418	1.36534	1.15721	1.10814	0.227445	1.25939	0
chr1:206630217	0.417525	0	0.537868	0.111993	0.255843	0.294756	0.116517	0	0.358804	0.118351	0.361523	0.331564	0.0969593	0	0.538002	0.317077	0.51087	0	0.202469	0.16588	0.384953	0.126713	0	0	0.658449	0.0847865	0.762726	0.131845	0.256582	0.417636	0.370985	0.477535	0.165804	0	0	0.214304	0	0.380947	0.192333	0.295629	0.808896	2.17886	1.16992	0	0.31911	0	0.24672	0.377443	0
chr1:206630477	0.363066	0.475687	0.575079	0.111993	0.209923	0.157203	0	0.138714	0.42039	0.118351	0.18305	0.639632	0	0	0.228996	0.202963	0.612032	0	0.307752	0.16588	0.495471	0	0	0	0.939728	0.131419	0.181601	0	0.409232	0.66644	0.758643	0.641983	0.165804	0	0	0	0.288382	0.595229	0.485641	0.331761	0.700561	1.32697	0.54442	0.284116	0.192868	0	0.1542	0	0
chr1:206630847	0.25285	0.165265	0.329825	0.111993	0.403964	0.13552	0.27964	0	0.117816	0.207114	0.613216	0.111392	0.0969593	0.173287	0.471787	0.534399	0.364184	0	0.315851	0	0.695398	0.126713	0	0	0.450686	0.154735	0.316977	0	0.371185	0.701983	0.312628	0.749508	0.165804	0.183754	0	0	0.138979	0.85713	0.476024	0.131391	0.325003	0.937891	1.23556	0.714237	0.547045	0.400064	0	0.260389	0
chr1:206630977	0.644441	0.259105	0.436383	0.235184	0.298484	0	0.43985	0	0.107106	0.118351	0.837452	0.38639	0.0969593	0	0.419366	0.359829	0.385681	0.305214	0.218666	0	0.61282	0.180565	0	0	1.00046	0.0847865	0.73301	0.131845	0.565129	0.906358	0.904536	0.505997	0.261142	0	0	0.363384	0.20152	0	0.318723	0.211368	0.588616	1.05257	2.15837	0.777374	0.592632	0.297393	0.332124	0.149482	0
chr1:206631037	0.181533	0.245418	0.405938	0.223985	0.295204	0.314601	0.393244	0	0.254376	0.40831	0.246171	0.167088	0.181799	0	0.223478	0.694719	0.586741	0	0.161975	0	0.764938	0	0	0	0.623289	0.0847865	0.326515	0.237321	0.360514	1.0974	0.837842	1.15114	0.182385	0	0	0	0.191096	0.199997	0.610657	0.247323	0.302433	1.10991	1.45179	0.248602	0.845114	0.141616	0.273706	0.149482	0
chr1:206631367	0.440217	0.166642	0.920126	0.111993	0.626488	0.13552	0.116517	0	0.428422	0.372805	0.494234	0.217562	0.0969593	0	0.460751	0.929855	0.460288	0.377703	0.161975	0	0.773631	0.126713	0.115701	0	0.329224	0.113048	0.432542	0.131845	0.532651	1.13295	0.967062	0.505997	0.58446	0.183754	0	0.399723	0.222367	0.642848	0.572191	0.479576	0.339447	1.99455	1.90354	0.157842	0.760953	0.141616	0.1542	0.336335	0
chr1:206631457	0.526445	0.121194	0.707009	0.251983	0.262404	0.13552	0.256337	0	0.337383	0.458609	0.18305	0.543035	0.198767	0	1.00427	0.44177	0.34901	0.217349	0.161975	0	0.990943	0.299182	0.112879	0	0.661645	0.144137	0.696689	0	0.298804	0.470951	0.382873	0.809595	0.370621	0.289413	0.342283	0.26555	0.343973	0.714275	0.567382	0.482861	0.451393	1.65872	0.945978	0.302532	0.140268	0	0.22359	0.343809	0
chr1:206675147	1.10735	0.192486	1.19752	0.271582	0.196803	0.555633	0.337898	0.613808	0.107106	1.51193	0.8283	0.827606	0.356325	0	0.554556	0.986858	0.647439	0	1.33629	0.16588	0.673667	0.126713	0.420473	0.30885	1.40959	0.0847865	0.491975	0.183642	0.392992	0.750856	0.391827	0.588221	0.215546	0	0	0.390638	0.152877	0	0.233919	0.234911	0.469448	0.524236	4.89206	0	0.957329	0.279691	0.1542	0.553084	0
chr1:206678379	0	0	0.252977	0.111993	0.190243	0.308308	0.215107	0.166456	0.112461	0.142021	0.18305	0.218965	0.276334	0.173287	0	1.14361	0	0	0.558813	0.16588	0	0.126713	2.78246	1.19329	0.178996	0.0847865	0.211318	0	0.129915	0.537595	0.270944	0.126499	0.273577	0.353726	0.426537	0.831242	0.138979	0	0.192333	0.466437	0.166113	0.733111	0.394101	0	0.140268	0	0.1542	0.990319	1.03625
chr1:206680489	0.181533	0.121194	0.334899	0.14279	0.338363	0.214573	0.233033	0.346784	0.107106	0.363929	0.530844	0.10443	0.0969593	0.252906	0.223478	0.666218	0	0	0.907059	0.16588	0.281756	0.126713	0.773219	0.556867	0.127854	0.114462	0	0	0.129915	0.355435	0.25427	0.246673	0.418656	0.275631	0.210635	0.181692	0	0	0.27696	0.131391	0.361114	0.185191	0.250974	0	0.206895	0.163743	0.308401	0.354037	0
chr1:206765517	0.294991	0.433269	0.282223	0.273759	0.75113	0.691153	0.367027	0.457755	0.484653	1.07995	0.649826	0.553478	1.01565	0.823115	1.69954	0.238698	1.8715	0.167868	1.6157	0.331759	1.53422	0.44983	0.169318	0.608342	1.69407	0.222565	0.653765	1.17672	0.6106	0.670883	1.30887	0.660958	0.450041	0.964708	1.65349	0.331588	0	1.16665	0.658741	0.926304	1.40835	0.753589	0.903506	0.173627	0.326123	0.312532	0.543556	0.982845	0.28986
chr1:206826892	2.07855	4.22362	0.957337	1.4335	4.99223	4.1232	4.02565	5.10813	0.345416	2.65993	4.38862	5.69664	2.44095	1.88883	1.84576	5.60407	2.35202	1.86181	4.83495	0.63449	4.1072	4.76439	5.6524	3.89807	2.87033	3.49956	2.11978	3.80702	1.28291	3.82536	8.02828	1.84056	2.63629	2.38421	12.3011	2.39834	2.39044	4.32851	3.1206	3.90887	7.78201	2.22391	1.33209	2.88062	0.894208	2.47119	4.17112	0.642773	1.18842
chr1:206826922	2.25554	4.97805	1.03852	1.39711	5.33007	4.23501	3.87709	5.71153	0.479298	2.70136	4.75929	5.6131	1.75496	2.46934	1.4733	4.43552	2.7415	1.69394	4.57984	0.568138	5.21549	5.31559	6.40022	3.72024	3.38174	2.76192	1.91177	4.0015	1.54274	4.02085	7.84904	1.67295	2.31297	1.84673	13.9809	2.07583	1.98393	4.57612	2.80325	3.20265	8.0709	1.81025	0.973006	3.16869	0.547045	1.51529	3.41939	1.19586	1.19567
chr1:206827202	1.08466	3.14802	1.74215	1.74988	4.82166	5.23785	2.28373	4.29665	0.607824	2.39364	4.63573	4.6184	2.64214	3.16249	1.20016	4.44977	2.20028	1.32387	4.45431	0.638637	6.01954	3.52261	10.4441	8.20793	2.02649	2.82339	1.83583	2.9797	1.36086	3.6432	6.1275	1.60338	2.39173	3.59698	24.9076	1.54893	2.44951	5.48087	3.17349	3.92529	6.07755	1.74472	1.06181	2.21374	0.39275	2.64113	3.41939	0.594192	2.86961
chr1:207504082	0.880434	0.621121	0.361961	0.221185	1.05289	1.50427	1.39529	0.239281	0.107106	0.325465	0.18305	0.242799	0.150826	0.723474	0.220719	0.737471	0.404649	0	0.392149	0	10.2702	0.300942	0.150505	0	0.284476	0.154735	0.316977	2.126	0.242114	0.177717	0.754475	0.208724	1.77411	1.1944	0.210635	0	0.173724	0.676181	0.942432	0.404026	2.43752	0	0	0	0.140268	0.821371	0.197692	1.98438	0
chr1:207524687	0.753361	0.645359	0.270625	0.223985	0.71177	0.870717	0.474805	0.138714	0	0.198238	0.558302	0.488209	0	3.02386	0	0	0.202325	0.629505	0.161975	0.941367	2.89025	0.318592	0.270909	0	0.233334	0.0847865	0.343392	0.62956	0.691796	0.355435	0.250102	0.249836	0.96581	0.698265	0	0.181692	0.138979	0.290472	0.778949	0.134675	1.29279	0.163824	0	0	0	0.261989	0.512716	0.706303	0
chr1:208055058	0	0.20603	0.805111	0.198787	1.75482	0.311696	0.233033	0	0.270442	0.118351	0.18305	0.454269	0.29815	0.173287	1.61125	0.142507	0.351405	0.152607	0.745084	0	0	0.269264	0.112879	0	0.169407	0.409095	0	0.860289	0.915899	0.245127	0.708623	0.252998	0	0	0	0.181692	0.138979	2.36663	0.851074	0.601112	0.224694	0.532427	0	0.69056	0.140268	0.141616	0	0	0
chr1:208055098	0.181533	0.121194	0.361961	0.11858	0.606808	0.27104	0.233033	0	0.228304	0.118351	0.353024	0.123667	0.404805	0.173287	1.28017	0	0.374895	0	0.494023	0	0.17385	0.126713	0.112879	0	0.127854	0.296753	0	0.83392	0.753506	0.268977	0.496036	0.147583	0	0	0	0.181692	0.138979	1.80474	0.379858	0.335046	0.258481	0.603561	0	0.497203	0.140268	0.141616	0.1542	0	0
chr1:208055378	0.40391	0	0.165758	0.237984	1.53178	0.13552	0.282553	0.221942	0.107106	0.331382	0.379828	0	0.186647	0	1.29396	0.545087	0	0	0.238913	0.331759	0	0.126713	0	0	0.127854	0.12294	0	0.16151	0.187654	0.341765	0.354311	0.313086	0.165804	0	0.210635	0	0.138979	1.59521	0.192333	0.36543	0.44417	0.729016	0.154445	0.726075	0.24046	0.207703	0.1542	0.16443	0
chr1:208055598	0.521907	0.203	0.135313	0	1.37434	0.359128	0.220437	0.144048	0.246343	0.236702	0.18305	0.167088	0	0	1.38225	0.435437	0	0.15826	0.279407	0	0.434624	0.223611	0	0	0.127854	0.197129	0.198111	0.461458	0.425471	0.239918	0.189893	0.379498	0.165804	0.183754	0	0	0	1.37617	0.552957	0	0.16852	1.15086	0.154445	1.19171	0.305083	0.266892	0.1542	0	0
chr1:208056518	0.190609	0.460538	0.274008	0.111993	1.45306	0.362516	0.16021	0	0	0.201196	0	0.569142	0.164831	0.346575	1.4733	0.342016	0.667671	0.305214	0.562863	0	0.347699	0.253425	0.112879	0.491353	0.172603	0.113048	0.132074	0.767997	0.971113	0.177717	0.63776	0.493347	0.431091	0	0.210635	0.181692	0.295331	1.00951	0.668357	0.20694	0.216669	1.1181	0.177612	1.26274	0.164815	0.212424	0.1542	0	0
chr1:208056778	0.585443	0.227239	0.615673	0.159989	1.87291	0.13552	0.396157	0.184951	0.224922	0.230784	0.411862	0.38639	0	0	1.305	0.38833	0.202325	0.152607	0.267882	0.16588	0.194712	0.204977	0.112879	0	0	0.131419	0	0.319724	0.717779	0.177717	1.23384	0.35736	0.165804	0	0.210635	0.282633	0.21426	2.1333	0.523573	0	0	1.2082	0	1.08517	0.364697	0.18056	0.285271	0.23668	0
chr1:209807128	0.181533	0.236329	0.135313	0.391974	0.895452	0.775853	0.722403	1.59174	1.78331	0	0.18305	0.657907	0	0	0.110359	0.142507	0	1.4574	0.161975	0	0.206045	0.573374	0.225757	0	0.427512	0	0.330184	0.131845	0.889916	1.33288	0.544082	0.926607	2.74821	0.183754	0.858339	0.181692	0.223911	0.919034	0.29491	2.03327	3.17419	0.163824	0.22831	0	0.140268	0.867396	0.1542	0.261594	0
chr1:209825981	2.35539	0.963494	2.99041	2.00467	2.16811	0.423501	0.314595	13.3512	6.43437	1.86107	8.7452	2.51937	0.157559	0.736471	6.4312	1.92384	5.72073	20.2472	0.315851	0.16588	4.13762	5.10652	0.451515	0.187182	0.572147	1.70209	5.43814	1.04158	5.20309	3.68763	3.41806	8.6652	8.20731	0.395071	0	2.73901	11.306	2.2714	3.21196	2.46686	7.12478	9.50178	1.91126	0.157842	1.95674	2.81107	2.01231	1.92832	0
chr1:209826141	2.25554	0.354493	1.78613	1.77228	1.7417	0.323164	0.384505	11.5618	5.63376	2.73094	9.70621	1.48812	0.110811	0.242602	6.56087	1.42863	5.87753	20.3654	0.404937	0.313329	4.78521	3.65566	0.285019	0.187182	0.591326	1.62154	4.73154	1.51622	3.63112	2.24368	2.8595	8.5387	9.00317	0.194562	0.210635	2.43922	10.1629	1.37617	2.70709	2.55883	6.73117	10.755	2.61785	0.789212	2.01986	1.99324	1.97762	1.60693	0
chr1:209954923	0.639903	2.92381	1.30238	1.4363	9.007	4.53315	4.32859	2.55927	2.87043	2.12144	1.39118	9.27597	1.50772	0.346575	1.57262	13.1925	1.39604	9.37008	3.15446	0.240526	0.491125	2.21747	0.663163	0.332248	6.32559	0.421813	1.72026	0.57023	1.9877	4.11416	5.60229	4.27251	6.61559	0.675296	1.00052	7.53114	6.3166	1.92378	3.61105	1.7672	3.44503	2.26486	7.47516	0.303847	1.2028	6.19923	0.612946	2.42535	0
chr1:209955233	1.74725	4.3024	2.61492	2.04386	10.5814	7.77886	5.65106	3.48865	4.60286	1.81964	1.25847	10.2419	1.83011	0.506865	2.0251	17.5639	1.87656	11.9682	2.20286	0.16588	1.18652	2.68947	0.57286	1.45534	8.02605	1.31843	1.52545	0.428496	2.01368	4.62954	7.64062	3.6242	6.07258	0.35832	3.55447	7.2586	6.13245	1.31903	3.54854	2.72307	2.92141	0.606148	6.08901	0.990461	1.55347	6.62053	1.16036	2.4403	0.753635
chr1:209958784	19.601	32.4679	13.8493	33.3066	17.2235	58.0602	26.3182	15.0123	17.809	25.188	2.38422	22.9615	17.0794	3.43109	1.72713	33.7705	6.98526	24.4172	11.0629	0.304112	6.3629	12.1422	33.7197	22.4759	29.1667	1.92041	25.2987	6.74387	5.05044	42.0124	34.4641	23.823	67.8927	48.975	86.0288	61.1894	15.4475	5.12373	12.8575	38.458	50.4368	6.91336	14.4715	1.38112	6.50492	26.3865	16.989	14.2606	1.029
chr1:209958834	21.0351	34.8646	19.1366	37.6379	18.3978	64.7651	26.1201	16.3578	23.8792	28.8007	2.78236	26.2354	17.1109	2.69029	1.98647	41.5442	6.6059	31.8415	12.6948	0.240526	9.73558	13.894	27.9375	26.0557	31.9987	2.20233	24.886	6.93834	4.40411	36.5209	33.7555	23.4593	72.3404	45.7501	79.5728	60.3763	17.2647	7.67132	13.3527	39.9723	53.6616	8.84239	15.6337	1.43637	7.62356	26.73	19.6374	14.0401	0.869579
chr1:209958924	20.4678	38.361	20.2901	39.9449	18.2797	60.4996	26.4172	23.6957	18.872	31.5582	2.62676	22.2226	15.9692	4.51413	2.3479	49.0329	7.59729	35.9771	14.8126	0.278441	8.3187	14.8982	20.9954	18.6246	30.5859	3.11802	28.0195	5.96928	4.92052	31.1227	36.7108	22.6149	68.1041	38.5148	63.0379	55.0028	16.2015	7.05228	14.6029	42.6855	49.5232	7.45808	16.1434	1.65734	6.84858	27.9125	15.7284	14.7389	0.397215
chr1:209962169	0.449294	0.372672	0.257094	0.405973	0.131202	1.26034	1.72445	0.149117	0	0.405351	0.18305	0.387004	0.26179	0	0.110359	1.15074	0	0.152607	1.04069	0	0.339007	0.291439	0	0.187182	0.175799	0.0847865	0.515088	0.14503	0	1.32844	1.92162	0.844382	3.03836	1.60785	0.737224	0.263454	0	0.380947	0.870307	1.27449	2.56391	0.806832	1.47881	0	0.217415	1.01963	0.302689	0.459658	0
chr1:211752654	0.608135	0.42721	0.438741	0.397573	0.305044	0.562409	0.387418	0.267153	0.190112	0.446774	0.18305	0.451659	0.528428	0.173287	0.424884	0.691157	0.915519	0.431115	0.356345	0	0	0.554367	0	0.254568	0.230138	0.25012	0.42924	0.649337	1.81231	0.737527	0.474941	0.198183	0.356479	0.183754	0	0.181692	0.285273	0	0.221183	0.528847	0.205835	0.21063	0.411855	0.511921	0	0	0.466769	0.956686	0
chr1:212115563	0.290452	0.390851	0.291443	0.719552	0.646169	0.762301	0.434025	0.360655	0.390936	0.875796	0.279958	0.42033	0.54782	0.500608	0.656639	0.912042	1.73999	0	1.72098	0	2.56428	0.298388	0.242689	0.491353	0.840641	0.370941	0.188677	0.932804	0.519659	1.52837	1.27135	1.68876	0.180878	0.519105	0.679299	0.790361	0.552442	1.51903	0.985707	0.364609	1.61057	0.597957	0.436308	0.655046	0.827581	0.509816	0.370081	0.448447	0
chr1:212118491	0.181533	0.121194	0	0.111993	0.259123	0.264587	0.116517	0.151718	0.222244	0.288776	0.283727	0.234067	0.421773	0	0.430402	0.179682	0.278196	0	0.161975	0.16588	0.678013	0.145719	0.112879	0	0.209539	0.256479	0.132074	0.240617	0.129915	0.223792	0.450184	0.730533	0.165804	0.349726	0.210635	0	0	0.380947	0.605849	0.568264	0.23704	0.44642	0.207703	0.157842	0.438337	0.385903	0	0.149482	0
chr1:212119291	0.181533	0	0.219883	0.111993	0.288644	0	0.241664	0.537515	0.110799	0.452518	0.439319	0.114873	0.0969593	0	0.369704	0.594965	0	0	0.332048	0	0.517203	0	0	0	0.744751	0.241641	0	0	0	0.422079	0.491868	0.37001	0	0	0.210635	0	0.138979	0	0.91839	0.131391	0.144446	0.577479	0.164098	0.157842	0.315603	0.141616	0	0.366231	0
chr1:212120527	0.848666	0.21209	0.290922	0.554363	0.833131	0.386232	0.346637	0.188254	0.356126	0.274358	0.416438	0.391611	0.509036	0.346575	0.524207	0.142507	0.72331	0.274693	0.38469	0	1.65592	0.126713	0.112879	0.547507	0.284476	0.228924	0.132074	0.553749	0.207864	0.448736	0.475194	0.977206	0.484978	0.50226	0	0.263454	0	1.38569	0.509682	0.794913	0.920841	0.876457	0.413515	0.674776	0.298069	0.771805	0.582106	0.541873	0.579719
chr1:212120847	0.368252	0	0.267243	0.111993	0.406725	0	0.228872	0.509772	0.107106	0.147938	0.372005	0.232356	0.0969593	0.246934	0.441438	0.384768	0.348447	0.341121	0.32395	0	0.573704	0	0	0	0.127854	0.288274	0.132074	0.662521	0.227351	0.488723	0.291786	0.758995	0.327463	0.183754	0.210635	0	0.257111	0.709513	0.192333	0.400741	0.743895	1.33107	0.324335	0.236764	0.315603	0.169939	0.524281	0.38118	0
chr1:212121187	0.417525	0.173134	0.175907	0.111993	0.298484	0	0.736968	0.627679	0.107106	0.118351	0.64525	0.10443	0.203614	0	0.251068	0.285013	0.45523	0.240356	0.32395	0	0.17385	0	0.225757	0	0.501828	0.0847865	0.366505	0.385647	0.425471	0.263285	0.708623	0.521809	0.431091	0.183754	0.210635	0	0	0.409518	0.375049	0.581403	0.759371	1.0198	0.162168	0	0.140268	0	0.250575	0.336335	0
chr1:212122597	0.326759	0.249517	0.135313	0.232384	0.275524	0.319128	0.358289	0.412178	0.13656	0.355052	0.198303	0	0.135743	0	0.375222	0.399937	0.85988	0	0.161975	0	0.278159	0	0	0	0.127854	0.0985355	0.132074	0.20436	0.129915	0.570176	0.362648	0.708396	0.357118	0.183754	0	0	0.138979	0.190473	0.359849	0.312053	1.36862	0.798641	0.239797	0.264386	0.645232	0.315095	0.462601	0.275967	0
chr1:212125047	0.494677	0.121194	0.135313	0.184788	0.177122	0.22022	0.573845	0.361862	0.203501	0.275166	0.320337	0.208859	0.341781	0	0.474546	0.149632	0.754118	0.438746	0.161975	0	0.295544	0.212244	0	0	0.145288	0.271317	0.188205	0.235437	0.626839	0.177717	0.425174	0.762158	0.418656	0.183754	0	0.181692	0.458631	0	0.552957	0.601112	0.722228	1.99046	0.351013	0.295954	0.35067	0.647892	0.412486	0.384917	0
chr1:212386973	0.222378	0.593852	0	0.381474	0.485447	0.379456	0.381592	0.488965	0.267764	0.322506	0.4622	0	0.608419	0.329246	0.46351	0.876415	0	0.228911	0.485925	0.347311	0	0.126713	0.112879	0.187182	0.127854	0.25224	0.458956	0.131845	0	0.177717	0.245934	0.126499	0	0.183754	0.710894	0	0.338539	0.190473	0.192333	0	0	0.323552	0	0.284116	0.140268	0	0.416341	0	0.28986
chr1:212426989	0.181533	0.763524	0.135313	0	0.131202	0.249064	0.116517	0	0.38558	0	0.517115	0.185363	0	0	0.32556	0.142507	0.202325	0.289563	0	0.16588	0.498674	0.243922	0.761932	0.187182	0.236038	0	0.132074	0	0.225641	0.346549	0.312628	0.34471	0.165804	0.183754	1.08477	0	0.138979	0.57142	0.370241	0.131391	0.144446	0.720824	0.598476	0.157842	0.410284	0.27261	0.797987	0.149482	0.28986
chr1:212449569	0	0.584218	0.513494	0.324492	0.252311	0.392662	0.794703	0.273776	0.214211	0.233667	0.18305	0.10443	0.0969593	0.519862	0	0.546917	0.581034	0.58695	0.32395	0	0.17385	0	0.112879	0	0.25243	0.0847865	0.382676	0.510476	0	0.177717	0.166735	0	0	0.183754	0.210635	0.181692	0.2743	0.190473	0.36494	0.501979	0.144446	0	0	0	0	0.141616	0.1542	0	0.28986
chr1:214655790	8.41858	12.5527	10.6085	6.14559	9.75157	10.8077	12.9916	8.93315	20.3126	12.8854	6.31979	19.6589	11.5285	15.9641	6.94161	10.4101	17.9867	11.7698	9.47958	13.3865	12.9431	24.5125	22.0142	21.8582	12.1174	12.3682	10.6815	15.3698	11.7605	11.5205	7.01536	12.9567	7.70161	10.4189	16.6507	11.7237	33.6399	18.7997	13.045	12.1898	6.90089	9.84171	10.51	9.364	8.46517	7.84551	7.0431	12.8443	9.76827
chr1:219629174	1.60657	0.189063	0.189438	0.111993	0.285364	0.457381	0.6991	0.908574	0.206178	0.671641	1.01593	0.227135	0.0969593	0	0.411089	0.285013	0	0.152607	0.392789	0	0.486779	0.146719	0.289824	0.187182	0.230138	0	0.194809	0.151234	0.129915	0.191046	0.804495	0.645146	0.165804	0.183754	0	0.181692	0.785232	0.380947	1.3271	0.131391	0.144446	0.58567	1.08884	0	0.7329	0.499195	0.1542	0	0.579719
chr1:219629244	0.503753	0.176283	0.160684	0.464769	0.243109	0.298144	0.265075	0.426544	0.107106	0.630218	0.352371	0.164477	0.0969593	0	0.154503	0.285013	0	0.152607	0.83822	0.16588	0.566126	0	0.232029	0.187182	0.217352	0	0.132074	0.249564	0.357266	0.582024	0.846179	0.885494	0.165804	0.183754	0	0.181692	0.489902	0.190473	1.46654	0	0	0.577479	0.718171	0.193357	0.431324	0.350499	0.412486	0.149482	0
chr1:222836803	2.10578	0.654449	1.21443	0.797947	1.71874	0.935089	0.809791	1.70964	0.8622	0.843249	1.2722	1.59516	0.652051	0	1.87059	1.02248	1.64389	0.312845	1.68049	0	2.89025	0.285103	0.31606	0.311971	2.11599	0.661335	1.64102	1.49644	1.89676	1.51948	2.10503	1.95125	1.95235	0.413446	0.210635	0.336131	1.37242	1.31903	2.17817	2.4373	2.9178	1.53585	0.718171	1.22722	1.07305	0.945285	1.21818	1.92832	0
chr1:224621123	0.353989	0.224209	0.26386	0.111993	0.131202	0.28798	0.305856	0.138714	0	0	0	0.206249	0.0969593	0.346575	0.27314	0.65553	0	0.152607	0	0.16588	0.282506	0.23125	0.129811	0.237577	0.165145	0	0.226413	0	0.263077	0.77307	0.166735	0.309923	0.654927	0.353726	0.335456	0	0.138979	0.657133	0.389474	0.131391	0.263613	0.163824	0.237183	0	0	0.141616	0	0.149482	1.89858
chr1:224622251	0.526445	1.06045	0.37211	0.873542	1.14474	0.552245	1.18847	0.301702	0.265086	0.64797	0.393557	0.851102	0.276334	0	0.841491	0.758847	0.287169	0.31666	0.352295	0	0.430278	0.21931	0.150505	0	0.437901	0.443009	0.432542	0	0.789232	0.670883	0.799346	0.844568	0.708813	0	0	0.431519	1.16395	0.409518	0.29491	0.624105	0.931675	1.29421	1.00776	0.943108	0.957329	0.608947	0.505006	0.538136	0
chr1:226029018	3.53989	2.76323	9.12008	2.9622	5.95328	7.21645	7.38716	1.04729	1.95468	5.3465	8.07249	4.41738	6.8526	14.2702	13.0969	6.77618	13.7581	1.94956	9.31355	5.15471	33.9919	3.43074	11.0508	3.7296	5.82056	3.85567	3.08392	10.2872	25.6257	2.65243	6.54851	3.94045	1.16063	3.94152	4.86568	5.66425	0.917262	14.6617	7.88084	4.08296	10.0534	6.21302	9.35167	4.63662	3.68203	1.54007	7.32837	3.1765	1.22466
chr1:226030815	4.98761	2.51781	4.97951	3.12739	4.25422	4.19096	4.79757	1.32471	2.02162	3.14813	4.98353	2.77261	1.69194	0.970409	10.7463	5.76439	6.80822	1.17889	6.40611	1.06992	17.1155	2.54059	1.07235	0.851678	5.01188	3.25368	3.02119	4.56513	18.1621	1.86603	5.82321	4.83227	1.60416	0.785548	1.76934	2.84803	0.736589	6.46657	4.41885	3.77748	5.85727	10.0219	9.16634	4.99966	3.73814	1.75957	5.23125	1.79752	0
chr1:226030855	4.24787	2.06636	3.5824	2.24545	3.32924	3.08308	3.61784	1.11318	1.63604	2.76941	3.33608	2.46976	0.959897	0.684485	9.4247	5.85702	6.99031	1.2056	6.47899	1.21507	15.3248	1.3875	1.04977	0.893794	4.558	2.71105	1.83252	3.82351	16.8792	1.11073	6.63604	4.26619	0.737829	0.65692	1.00052	1.59889	0.409988	6.10943	4.30826	3.12381	4.40198	7.05671	6.70679	3.4015	2.68613	1.52237	4.92284	1.8461	0
chr1:226058000	0.181533	0.21209	0.466829	0.214653	0.246968	0.13552	0.224071	0.331123	0.249021	0.118351	0.317928	0	0.278758	0	0.960127	0.641279	0.606974	0.354812	0.161975	0	1.87323	0.239346	0.112879	0.514751	0.127854	0.12718	0.191507	0	1.43556	0.350992	0.166735	0.173485	0.165804	0	0.210635	0	0	0.190473	0.576999	0.131391	0.3054	0.200817	0.154445	0.163285	0.196375	0.219504	0.265996	0.22796	0.676338
chr1:226250632	0.181533	0	0.135313	0.15679	0.222314	0.333306	0.288379	0.138714	0.168309	0.21599	0.18305	0.10443	0.449891	0	0.195638	0.21376	0.799182	0.152607	0	0.425908	0.338303	0.126713	0.112879	0	0.196347	0.172496	0.42924	0.131845	0.895358	0.177717	0	0.151799	0	0.262505	0	0	0.138979	0.552373	0	0.197086	0.798062	0.163824	0.386114	0.275097	1.13617	0	0	0.571769	0
chr1:226250912	0.254146	0.216418	0.169141	0.207016	0.131202	0.206668	0.116517	0.138714	0	0.223552	0	0.183652	0.147863	0	0.209683	0.206634	0.320347	0.152607	0.208999	0	0.17385	0.126713	0	0	0.149164	0.243761	0.640558	0.131845	0.493676	0.177717	0.345975	0.129662	0.165804	0	0.300155	0.181692	0.420501	0	0.269266	0.131391	0.563338	0.430037	0.196918	0.619531	0.631206	0.145156	0	0.205538	0
chr1:226251062	0.512563	0.196941	0	0.313579	0.318164	0.239154	0.64958	0.138714	0	0.213031	0.18305	0.276739	0.0969593	0	0.309006	0.356266	0.202325	0.152607	0	0	0.287521	0.126713	0.225757	0	0.127854	0.269197	0.349996	0.207656	0.354018	0.25769	0.475194	0.490184	0.377205	0	0	0.256875	0.138979	0.190473	0.372645	0.236503	0.650006	0.425942	0.223946	0.307793	0.592632	0.283231	0.1542	0	0
chr1:226251222	0	0.239359	0.135313	0.111993	0.242723	0	0.445676	0.204603	0.107106	0.174238	0.212733	0.203638	0	0	0.397294	0.192803	0.480521	0	0.281695	0	0.186888	0.234791	0	0	0.370777	0.203488	0.348811	0.247209	0.357266	0	0.712791	0.42061	0.501558	0.183754	0	0.181692	0.138979	0	0.277813	0.172685	0.548894	0.389081	0.301169	0.564286	0.158563	0.555842	0.1542	0.149482	0
chr1:226251292	0.476524	0.242389	0.443149	0.341577	0.301764	0.586125	0.18934	0.38493	0.107106	0.449733	0.617793	0.266296	0.302998	0.173287	0.386258	0.566463	0.869996	0.305214	0.250324	0.16588	0.17385	0.126713	0.112879	0	0.20137	0.269197	0.822159	0	0.50342	0.177717	1.02125	0.294111	0.439381	0.271037	0	0.287679	0.343973	0	0.307733	0.131391	0.582297	0.352221	0.205927	0.248602	0.662766	0.336337	0.358516	0.149482	0
chr1:226251322	0.217839	0.173711	0.307836	0.582361	0.209923	0.484485	0.30003	0.291299	0.107106	0.134675	0.370676	0.237578	0.0969593	0	0.253827	0.584277	1.02174	0.305214	0.161975	0.16588	0	0.177398	0.112879	0	0.492239	0.284035	0.488673	0.236411	0.552138	0.177717	0.992072	0.240348	0.410366	0.199504	0	0.181692	0.462106	0	0.278883	0.363851	0.514588	0.958369	0.154445	0.284116	0.273522	0.332797	0.19018	0.302701	0
chr1:226251522	0.326759	0.121194	0.416087	0.111993	0.341125	0.13552	0.180413	0.255526	0.107106	0.118351	0.324913	0.319619	0.0969593	0.173287	0.339355	0.758847	0.202325	0	0.170074	0	0.466649	0	0	0	0.316439	0.260718	0.201413	0.481234	0.59436	0.177717	0.30568	0.977206	0.248706	0.183754	0	0	0	0.190473	0.192333	0.262781	0.440559	0.647104	0.606198	0.477473	0.315603	0.715159	0.1542	0.149482	0
chr1:226252950	0.535522	0.121194	0	0.111993	0.131202	0.13552	0.372853	0.138714	0.163336	0.118351	0.212574	0.339397	0.0969593	0	0.339355	0.555775	0.202325	0	0.161975	0	0	0	0	0	0.27169	0.0847865	0.132074	0.320195	0.292308	0.435407	0.437679	0.246673	0.443527	0	0	0.181692	0.138979	0.190473	0.581807	0.226649	0.413275	0.303074	0.417003	0.54061	0.526005	0	0.303582	0.149482	0
chr1:226302190	44.8341	27.8716	82.5949	120.818	30.7668	54.1539	17.8853	30.3054	33.0367	25.0904	30.1712	19.6824	164.965	52.0858	10.6938	30.3468	45.4016	40.4714	62.166	61.728	44.7489	21.3447	86.5526	107.742	77.2655	46.9887	59.7238	13.58	12.1243	34.6682	43.5761	58.8854	16.7421	322.825	74.8914	63.5241	60.7061	31.4567	26.6622	161.713	104.207	39.244	102.019	10.4649	92.7487	45.6888	29.352	70.7798	59.3198
chr1:226302260	72.5677	45.2539	107.317	215.796	56.2528	89.6805	20.0146	58.3811	57.1676	58.4505	50.7734	40.2446	268.146	72.6983	19.6302	42.4206	75.1939	68.9594	94.5974	71.2993	78.7278	37.6811	120.656	190.864	121.672	56.3661	97.7346	33.1261	18.1653	62.1255	75.0807	111.522	25.7909	437.926	116.703	101.325	122.997	46.2803	56.1372	275.024	168.658	75.9528	158.53	19.5725	207.024	64.0669	63.3069	114.488	58.6168
chr1:226302520	12.1672	11.5347	24.1364	31.9571	9.97133	16.5131	2.7964	14.7973	13.1338	10.4592	7.57368	7.28397	41.0065	3.69968	3.34665	12.676	13.6974	11.6249	22.4416	2.91534	15.8377	2.74016	8.8243	15.6671	22.464	7.90846	26.4082	4.64424	2.34496	7.29085	13.9807	20.4296	2.01038	19.0323	10.3527	11.9145	13.8493	3.24757	9.03965	24.5438	19.5291	10.8451	22.5761	1.96908	13.7182	9.62987	5.48182	7.14151	1.67394
chr1:226303200	9.23094	7.38982	22.9727	19.9571	6.06152	7.79241	1.25838	14.4574	5.61233	8.56268	2.71829	6.19007	20.9529	0.901094	1.91198	10.8519	17.7843	10.0454	22.5995	0.875016	11.2959	0.734283	4.14829	8.00671	12.7918	7.62866	16.9583	1.46348	1.72787	7.71737	11.4755	9.16171	0.654927	14.636	5.71875	8.3215	7.41106	4.71422	7.1644	20.5068	18.4963	10.9926	21.6764	2.87273	13.4482	8.51464	4.94212	11.7829	0
chr1:226303450	12.3669	6.52328	15.0265	13.9963	5.39895	5.17687	0.693274	9.99431	5.00451	5.29028	4.02252	4.2529	13.4676	0.173287	1.63332	9.72607	11.5376	5.16194	21.2673	2.26426	11.4828	0.633563	3.88585	7.79613	10.5	7.79824	13.8942	2.4688	1.58821	6.34895	7.98243	8.21296	1.70364	15.688	4.70244	8.88929	11.6013	2.45711	6.0056	21.8634	16.3838	11.6888	23.3637	1.20749	17.7158	6.82234	5.36617	9.76119	0
chr1:226303580	7.9829	3.25104	13.2471	10.3369	4.03445	3.40494	0.576757	9.27994	3.54787	4.05056	4.0637	2.52198	7.16529	0.459211	2.25685	5.87483	7.14712	5.91734	12.0914	1.11969	10.8569	1.2798	1.37994	2.45208	8.88267	5.84603	11.6225	1.68102	1.23419	2.56357	6.48598	6.35026	1.20208	5.08539	2.73826	5.76873	8.51595	2.34282	3.86109	12.5708	9.55147	6.6021	11.1355	0.860241	6.40323	4.39717	4.71082	4.71616	0
chr1:226327777	0.667133	0.409031	0.444103	0.506766	0.829851	0.559021	0.480631	0.374527	0.53285	0.57696	0.221878	0.516927	0.702955	0	0.342114	0.587839	0.846569	0.484528	0.696492	0.539109	2.10358	0.228083	0	0	0.939728	0.576548	0.482069	0.774589	0.380001	0.417636	0.783653	0.335223	0	0.431822	0.468664	0.458773	0.21149	0.957129	0.817415	0.551841	1.27112	0.610243	0.683421	1.61394	0.950315	0.658513	1.13723	0.923052	0
chr1:226903816	0.347506	0.121194	0.142831	0.241215	0.19243	0	0	0	0.107106	0.434939	0	0.109651	0.494492	0.498201	0	0.409706	0.300596	0	0.704591	0.16588	0.179844	0	0.321704	0.187182	0.233334	0.199248	0.132074	0.138437	0.129915	0	0.466857	0.404797	0	0.183754	0.658236	0	0	0.190473	0.192333	0.131391	0.361114	0	0.386114	0.157842	0.483924	0	0.267821	0.149482	0
chr1:226915076	0.190609	0.124759	0.321368	0.621558	0.380485	0.13552	0.233033	0	0.262409	0.248537	0	0.293206	0.843546	0.411557	0.675952	0.285013	0	0	0.404937	0.331759	0.299891	0.126713	0.251155	0.187182	0.134411	0.148376	0.132074	0.299947	0.302052	0.177717	0.391827	0.455397	0.19651	0.188348	0.589779	0.7086	0.371769	0.723799	0.192333	0.131391	0.512782	0.163824	0.281863	0.528772	0.410284	0.424847	0.466456	0	0
chr1:226915186	0.276837	0	0.444598	0.842744	0.75113	0	0.32916	0	0.369514	0.579919	0.305083	0.138369	0.54782	0.173287	0.130168	0.205842	0.202325	0.222724	0.660048	0.479706	0.17385	0	0.380966	0.510956	0.326028	0.258599	0	0.415312	0.167033	0.177717	0	0.629334	0.455962	0.427228	0.221167	0.526907	0.542019	0.28571	0.192333	0.459867	0.306947	0.301781	0.583031	0.292008	0.841607	0	0.493441	0.149482	0
chr1:226915386	0.181533	0	0.439766	0.557163	0.396885	0.599677	0.364115	0.138714	0.310606	0.363929	0.773385	0	1.09806	0.316249	0.587664	1.08661	0.667671	0.152607	1.32414	0.323465	0.465048	0.126713	0.33017	0.187182	0.549773	0.661335	0.258405	0.313132	0.607352	0.341404	0.387658	0.126499	0.624955	0.514511	0.737224	0.69043	0.307439	0.57142	0.423133	0.131391	0.480282	0.196588	0.725893	0.648907	0.901221	0.141616	0.535846	0.149482	1.39133
chr1:226915716	0.349451	0.309045	0.747603	1.23192	0.577288	0.833449	0.116517	0.503332	0.500719	0.69827	1.0205	0.443826	1.57074	0.251267	1.10911	0.876415	0.338894	0.152607	0.769381	0.488423	0.391162	0.126713	1.39123	0.83764	1.33608	0.517198	0.158489	0.325735	1.32838	1.35065	0.79199	0.857032	0.56788	0.900395	0.824989	0.625828	0.229316	1.25236	0.476024	0.446728	0.841396	0.298978	1.10815	0.532718	1.46931	0.315095	1.40708	0.285774	0.468891
chr1:226916236	0.305305	0.593852	0.58861	0.624358	0.358618	0.1694	0.308769	0.294766	0.297218	1.19534	0.488133	0.10443	0.756282	0.173287	0.664916	0.919167	0.784008	0.152607	0.753183	0.16588	0.769284	0.126713	0.130245	0.561546	0.629682	0.56171	0.132074	0.215116	0.734019	0.648668	0.58774	0.537622	0	0.355652	0.321219	0.445146	0.236265	0	0.730865	0.755496	0.740284	0	0.91895	0.599801	1.65165	0.265529	0.566686	0.668933	0.579719
chr1:226916266	0.480528	0.312075	0.723923	0.671955	0.421227	0.267652	0.428199	0.440416	0.155303	1.03853	0.970163	0.10443	0.85809	0.173287	0.794588	1.43932	0.546276	0.152607	0.874664	0	0.843171	0.199572	0.112879	0.561546	0.690413	0.56171	0.297166	0.131845	0.857438	0.77307	0.591908	0.686258	0	0.339945	0.684565	0.486027	0.6671	0	0.372645	0.525562	0.711395	0	0.980728	0.749751	1.65867	0.191181	0.385501	0.639036	0.579719
chr1:226916296	0.884972	0.126966	0.575079	1.08913	0.833131	0.260876	0.247598	0.374527	0.227599	0.642053	0.64525	0.24541	1.14897	0.294588	0.711819	0.751722	0.217887	0.271302	0.992096	0.16588	0.886633	0.253425	0.112879	0.650458	0.357992	0.330667	0.534899	0.216079	1.06205	0.359878	0.370985	0.376078	0.425565	0.372102	0.526588	0.57233	0.903364	0	0	0.216795	0.476671	0	0.722032	0.872079	1.57451	0.290312	0.636076	0.233805	0
chr1:226916776	0.240531	0.226442	0.717157	0.761549	1.07913	0.216832	0.116517	0.138714	0.310606	0.887631	0.18305	0.284571	1.50044	0	1.03738	1.06167	0.900344	0	0.344197	0	0.712783	0.126713	0.112879	0.187182	0.50822	0.415454	0.264148	0.283467	0.422223	0.684212	0.604413	0.679933	0	0.193425	0.210635	0.277081	0.86862	0	0.192333	0.175187	0.548894	0.30717	0.915089	0.157842	1.57801	0.63019	1.11024	0	0
chr1:226917106	0.499215	0.236329	0.683329	0.879141	0.557607	0	0.194195	0	0.323994	0.497073	0.187626	0.14743	0.756282	0.173287	0.783552	0.54865	0.520986	0	0.226765	0	0.334327	0.126713	0.225757	0	0.392695	0.167341	0.334586	0.210239	0.35077	0.177717	0.504373	0.290948	0.165804	0	0.415076	0.805968	0.350922	0.190473	0	0.131391	0.469448	0.258022	0.741338	0.157842	0.652246	0.141616	0.214167	0.149482	0.579719
chr1:226980745	0	0.351463	0.520954	0.179188	0.249283	0.233772	0.210482	0	0.107106	0.526661	0.18305	0.313289	0.0969593	0.173287	0.30073	0.245824	0.26808	0	0.161975	0	0.521549	0	0.290663	0.374364	0.127854	0.254359	0.227827	0.145484	0.480685	0	0.166735	0.248782	0	0	0.210635	0.395996	0.521172	0	0.192333	0.131391	0.144446	0.315361	0.30503	0.789212	0.140268	0.247827	0	0.261594	0
chr1:227969297	2.11032	1.11196	1.33283	1.64349	1.02993	0.884269	2.3012	3.16267	1.88506	0.713063	2.39337	1.71787	0.923537	0.740803	1.04841	2.33354	0.606974	0.858415	1.23101	0.472757	1.93408	1.11824	0.555928	0.360325	1.47672	0.975045	0.917913	0.889954	1.19197	1.93712	1.08378	2.28964	1.64146	0.803924	0.463398	2.10763	1.70944	1.09998	0.783757	1.64238	2.11613	4.00549	2.35143	2.35974	1.42372	1.11876	1.76559	1.31544	0
chr1:227971897	1.02112	1.76944	2.09396	1.32431	1.26282	2.41565	2.49928	3.79382	1.2933	1.35216	2.68625	1.01036	2.58639	3.26213	0.855286	1.07949	1.01668	1.09496	1.67239	2.08594	2.50343	1.41918	3.58954	3.13998	1.99772	1.6597	1.0698	1.86231	1.50376	1.87936	1.32554	2.67546	1.22281	2.3888	0.658236	3.20687	0.545493	2.11425	1.50501	2.50956	1.61779	2.30582	1.51357	1.03387	1.2554	0.669134	2.20121	1.3416	3.00729
chr1:228274123	0.43114	0.357523	0	0.117592	0.209923	0.37268	0.116517	0.350252	0.107106	0.183444	0.590335	0.480377	0.26179	0.818782	0.590423	0.598527	0.99139	0.518864	0.161975	0.663519	0.50851	0.148887	0.719602	0.187182	0.498304	0	0.604238	0.36587	0.727523	0.519823	0.317335	0.398473	0.165804	0.183754	0.637172	0.381554	0	1.66664	0.344174	0.131391	0.144446	0.44642	0.166325	0.232817	0.140268	0	0.281416	0	3.38411
chr1:228274323	0.181533	0.121194	0	0.111993	0.248593	0	0.116517	0.228877	0	0.118351	0.539997	0.240188	0.20235	0.173287	0.419366	0.420394	0.202325	0.152607	0.470498	0.16588	0.17385	0.253425	0.279375	0.187182	0.712787	0.116581	0.544804	0.332909	0.318291	0.626453	0.166735	0.126499	0.19482	0.206723	0.552918	0.181692	0.142454	0	0.197676	0.131391	0.153474	0.163824	0.231668	0.232817	0.140268	0.255822	0	0.149482	1.52176
chr1:228274363	0.181533	0.121194	0	0.111993	0.449366	0	0.116517	0.554854	0	0	0.553725	0.234967	0.223006	0.173287	0.648362	0.60209	0.480521	0.152607	0.522369	0.16588	0.17385	0.361131	0.821193	0.187182	0.652056	0.0847865	0.80565	0.30645	0.220855	0.43985	0.308459	0.303598	0.219691	0.509917	0.828014	0.440604	0.552442	0.190473	0.250033	0.131391	0.288891	0.163824	0.382252	0.595855	0.140268	0.399428	0.1542	0.241471	1.46379
chr1:228330074	1.97417	0.933196	2.04999	0.809146	1.25298	2.21237	1.12439	1.95239	1.18619	0.627259	0.823724	2.10165	0.550244	0	2.10235	2.6435	1.37075	0.602798	1.10143	0.16588	0.61282	0.750772	0.160852	0	1.91462	0.150496	1.33395	1.23605	1.97146	3.62988	2.2009	1.90065	2.16375	0.38129	0.631906	0.199861	1.13268	1.67617	2.61092	1.06098	2.61447	1.38431	3.04644	1.16409	0.824074	2.1561	2.37854	1.59946	0
chr1:228331254	2.41892	1.77853	2.35444	1.79748	3.1554	2.78833	2.78475	2.78121	2.05643	0.926095	0.800842	2.9658	0.688411	0	1.34087	3.30971	1.48203	0.270878	1.66834	0.626196	2.72075	0.779282	0.239867	0.608342	2.84156	1.07891	1.37687	3.60596	3.51744	2.59912	3.46391	3.15616	1.92748	0.5972	0.65297	0.613211	0.892941	1.85235	4.36115	0.972291	3.54614	2.55565	3.64491	1.66524	1.27644	2.20212	1.89666	1.73399	0
chr1:228331854	3.20405	2.71778	3.22721	1.62389	4.3887	5.37676	2.35655	2.82976	3.00431	1.66875	1.55135	3.9866	2.33672	0.662824	3.56461	5.515	2.37226	1.27427	2.96819	0.622049	3.95508	1.45086	1.01591	0.809562	7.06714	2.24684	3.74099	6.2956	6.66138	4.79837	4.05165	7.6026	2.72748	1.42869	1.87466	1.70336	1.25776	0.93332	3.98129	1.93801	6.15339	1.65052	3.97697	1.13647	0.953822	3.11554	3.19195	2.75795	0
chr1:228335641	0.471985	1.28163	0.964103	1.19832	1.07257	2.86964	0.824355	0.717843	1.43254	0.929054	0.764232	2.07293	2.04826	0.268595	1.84024	1.46069	1.4365	0.412039	1.44158	0.630343	2.12531	0.554367	1.51258	2.14791	1.33608	0.676172	0.673576	1.5327	2.08188	2.28811	1.82575	1.19858	0.849747	1.40112	3.31751	1.95773	0.368295	1.8095	1.54828	1.93144	2.24974	0.741302	1.1429	1.34166	0.792514	1.19311	1.4996	1.19212	0
chr1:228644916	13.733	16.5854	4.73933	26.8782	23.8623	40.7069	6.03848	26.4353	2.41523	11.5214	17.0831	1.77269	19.9397	28.1115	8.72116	18.2444	7.74397	18.8966	9.32165	53.3759	14.9293	0.126713	4.676	36.3086	18.8425	22.727	15.6772	31.0825	11.3805	16.8076	7.11957	10.5911	15.8053	18.2054	20.9266	44.5509	3.08881	10.7094	13.0498	9.45684	10.1401	12.4219	40.04	8.27883	9.95552	6.39395	34.5254	15.3705	13.5872
chr1:229400067	4.86962	9.44709	10.9806	9.24218	7.90491	18.3901	3.02069	1.564	7.64734	4.23104	9.60096	10.1245	19.37	6.70189	10.887	6.86525	11.8663	3.70454	9.10704	5.15471	21.0401	1.37166	7.13676	15.3209	10.6151	8.98525	6.94708	8.71825	10.1301	12.4846	9.61226	8.57032	2.09328	11.2549	15.7871	1.42174	7.83495	8.40464	11.2034	6.84545	14.0979	6.16796	1.15448	4.22228	1.49385	3.40232	15.181	17.4221	2.40583
chr1:229400287	4.41125	9.45315	9.96916	7.08913	7.8065	10.5807	1.70406	1.99748	5.85332	3.51206	6.02233	10.2028	16.7279	4.11991	7.74723	6.54817	7.08136	2.83086	8.22427	4.61146	16.3853	1.02637	5.61572	12.4804	6.86257	7.26832	6.38907	3.55982	6.08651	7.13091	7.86154	5.67033	1.76996	8.80182	12.8804	0.953884	4.96503	7.59036	7.94335	5.35088	10.4001	5.74612	0.320474	3.63432	1.85855	4.74058	9.4679	11.2523	0.735797
chr1:229400857	3.75319	3.37526	7.25953	3.87774	3.60149	4.47894	1.27877	0.932849	3.57197	1.73088	5.49149	5.75408	9.78319	2.94155	9.79992	6.46267	9.3828	3.25816	5.98902	1.50121	11.6001	1.02637	1.56055	5.07263	4.54202	4.45977	6.29662	2.1293	5.48565	4.90055	7.26547	6.31864	1.11089	3.91396	3.99681	0.545077	4.3431	4.21422	9.92919	2.34204	6.03783	4.927	0.830144	3.65405	0.206895	3.48021	7.05852	10.6469	2.00097
chr1:229401167	4.57009	5.2871	7.47603	5.37844	5.49407	9.45253	1.6458	1.44956	4.54663	2.75757	6.4342	7.23959	6.4381	0.532858	8.88945	5.65395	8.791	4.08987	6.1429	0.588873	10.5049	0.947176	0.239867	2.17131	5.71508	5.72309	5.40842	2.94344	6.80104	4.84724	7.9199	6.56531	0.878763	3.31676	1.97997	0.181692	4.81215	2.61425	10.309	4.96985	6.20394	6.10653	0.710449	2.53732	0.736407	4.09623	5.24667	7.58248	0.28986
chr1:231504422	0	0.187851	0.195451	0.179188	0.652729	0.13552	0.215556	0.523644	0.265086	0.230784	0	0.302846	0.104231	0	0.220719	0.406144	0.24279	0.152607	0.413036	0	0.17385	0.126713	0	0	0.722376	0	0.280657	0.334958	0.178031	0.217704	0.583572	0.749508	0.259335	0	0	0	0	0.253964	0.192333	0.390887	0.281669	0.679869	0.942117	0.311739	0.140268	0.276151	0.1542	0.271282	0
chr1:231549025	0.181533	0.433269	0.290922	0.111993	0	0.416725	0.227207	0.138714	0.107106	1.17463	0.346832	0	0.0969593	0.342242	0.21796	0.146069	0.566509	0	0	0.381523	0.17385	0.259761	0.112879	0.369685	0.127854	0.146658	0.762726	0.253802	0.129915	0.177717	0.800327	0.132824	0.165804	0	0	0	0.138979	0	0	0	0.281669	0.163824	0.656393	0.157842	0.140268	0.27261	0.1542	0	0
chr1:232467077	3.46728	2.1512	9.33996	6.89034	3.05044	2.36821	0.707839	3.61349	2.99896	2.53567	2.69541	1.5299	7.42466	0.558851	3.37976	1.52482	7.08642	5.18101	4.94833	2.11497	3.11625	1.44769	2.7881	3.16338	6.09225	3.47837	5.13107	1.17342	2.4359	4.905	3.31385	7.12507	1.07773	7.22613	2.20114	2.45284	7.75851	1.44284	2.0243	14.8176	9.78258	3.91129	12.6221	0.402498	10.8392	1.09752	4.61444	6.43147	1.22994
chr1:232467417	2.25554	2.34511	7.2054	10.2473	2.12547	5.62409	0.506847	4.29319	1.70833	2.4972	2.24236	1.37586	8.92753	1.07438	1.57814	1.05811	4.47137	6.82536	8.49558	1.25654	6.43678	0.29325	2.07697	3.62197	5.53609	1.92677	8.17867	0.583414	0.85419	1.46617	2.10086	4.66466	1.48809	6.47733	1.67455	1.91231	4.0165	1.31903	3.50046	8.46484	9.41425	3.12494	5.72992	1.62578	6.09464	0.485034	2.30529	5.12724	0
chr1:232468407	6.45803	14.916	15.3851	51.9337	11.9033	20.6228	4.92865	10.1781	20.4117	13.6458	16.2914	6.16658	54.8305	5.21595	3.32458	9.43393	15.0074	9.64859	16.323	3.45859	17.5545	4.26705	24.8503	18.6106	41.3928	21.7541	39.7971	5.46498	5.33625	6.36672	16.8527	28.7406	2.43318	51.9013	21.7955	7.79005	12.3587	5.73325	8.07799	41.4307	23.5916	7.50722	28.6187	3.30285	25.4621	8.42613	5.8519	13.2628	0.797114
chr1:234738498	0.181533	0.121194	0	0.251983	0.131202	0.575961	0.116517	0.138714	0.107106	0.12373	0.375252	0.195806	0.79749	0.259931	0.686988	0.65553	0.586741	0	0.318888	0.199056	0.247049	0	0.304773	0	0.127854	0.392138	0.297166	0.346093	0.129915	0	0.229979	0.196074	0.609331	0.486948	0.35106	0.849411	0	0.385709	0.432749	0.295629	1.47696	0	0.320474	0.431989	0.140268	0.456711	0.323821	0.171905	0
chr1:234738628	0.181533	0.228537	0.135313	0.117592	0	0.328636	0.116517	0	0	0.420803	0.663555	0.10443	0.295726	0.519862	0.5987	0.851476	0.202325	0.152607	0.32395	0	0.370879	0.126713	0.290663	0.187182	0.127854	0.0847865	0.270751	0	0.129915	0.177717	0.675276	0.306761	0.431091	0.468573	0.315953	0.317961	0.138979	0.57142	0.322158	0.354755	0.769173	0.462802	0.830144	0.39066	0.25649	0.481493	0.697756	0.388654	0
chr1:234738848	0	0	0.189438	0.509566	0.188246	0.13552	0.343724	0	0.107106	0.287001	0.18305	0.227135	0	0	0.242791	0.844351	0.202325	0	0.161975	0	0.17385	0	0.112879	0.187182	0.249152	0.154157	0.683482	0.184583	0.363761	0.177717	0.404332	0.126499	0.165804	0.271037	0	0.522365	0	0.190473	0.192333	0.131391	0.440559	0.163824	0.154445	0.157842	0	0.499195	0.1542	0	0
chr1:234738948	0.230407	0.121194	0.179289	0.825945	0.131202	0.27104	0.387418	0	0.164778	0.233221	0.18305	0.250631	0.414501	0.173287	0.35315	0.260074	0.333836	0.152607	0.161975	0.16588	0.17385	0.19912	0.237045	0.187182	0.265297	0.0847865	0.406127	0.257098	0.535899	0.386535	0.166735	0.126499	0.638347	0.73961	0.210635	0.299792	0.138979	0.190473	0.692399	0.279205	0.617505	0	0.397697	0.244656	0.192868	0.761184	0.539701	0.293215	0
chr1:234876140	0.181533	0.75337	0.61805	0.463969	0.262404	1.21968	0.342488	0.402269	0.654875	0.220708	1.33365	0.270952	0.263176	0.896762	0.314357	0	0.202325	0.152607	0.32395	0	0.312929	0.126713	0	0	0.372604	0.16499	0.717482	0.463148	0.129915	0.177717	0	0.581896	0.165804	0	0.529434	0.325978	0.138979	0.360355	0.514491	0.233218	0.284879	0	0.154445	0.157842	0.516987	0	0.295184	0.26521	0
chr1:235473433	8.94503	5.96276	13.034	18.2296	9.38093	15.0597	5.95983	6.57502	8.04095	7.30224	13.8203	7.21348	24.3368	13.1568	4.98549	8.10506	11.3099	9.19458	10.7227	9.80764	14.6599	5.78443	22.3839	18.7884	13.3128	9.48337	11.573	11.075	5.4077	6.28231	7.47389	12.2198	5.64978	37.5226	23.6912	11.701	12.7722	8.76654	7.81834	30.6469	15.1993	9.74751	20.1976	3.94211	9.04027	4.66624	6.55351	10.5945	24.9497
chr1:235494319	2.68669	0.730195	0.981017	1.5063	0.695369	2.20898	1.38655	1.71311	1.75118	1.8729	3.70218	2.25046	1.3744	1.74587	2.43619	2.1091	2.75667	1.73209	2.19476	0.729871	2.72075	1.18793	1.27553	2.1292	1.46393	3.19009	1.47923	2.17874	2.37419	0.421256	2.10919	2.12835	1.42177	2.78387	2.38018	0.773357	0.552442	3.82375	1.45692	1.73436	2.63974	1.49899	1.27031	3.7014	1.76738	0.761184	0.871232	1.30797	0.463775
chr1:235498439	0.408449	0	0.135313	0.179188	0	0.325248	0.233033	0.194199	0.11838	0.118351	0.320337	0.407276	0.187231	0	0.226237	0.149632	0.794124	0.152607	0.161975	0	0.538934	0.248552	0.112879	0.187182	0.287672	0.0847865	0.42924	0.259812	0.463029	0.31802	0.166735	0.449072	0.165804	0.224588	0	0	0.138979	0.51904	0	0.187232	0.365362	0.172678	0.216224	0.418282	0.32963	0.311554	0	0.459658	0.28986
chr1:235991601	0.744284	0.121194	1.44446	0.862342	0.695369	0.324536	0.407808	0.523644	0.107106	0.189361	0.366099	0.42033	0.0969593	0	0.582146	1.25762	0.283254	0.223042	0.692443	0	0.573704	0.437158	0	0	0.763929	0.769437	0.313675	0.131845	0.295556	0.861929	0.529383	0.240348	0.240416	0.183754	0	0.181692	0.211943	0.190473	0.432749	0.28249	0.588616	1.42117	0	0.611639	0.33361	0.881558	0.262141	0.945475	0
chr1:236080011	0.43114	0.278747	0.321368	0.428371	0.341125	0.240548	0.116517	0.277427	0.240988	0.139062	0.375252	0.34984	0.775674	1.42962	0.328319	0.142507	0.338894	0	0	0	0.17385	0.199572	0.654697	0.196541	0.505024	0.205607	0.243016	0.253924	0.217607	0.950788	0.450184	0.335223	0.464252	0.50073	0.421271	0.181692	0.562866	0.528564	0.754907	0.262781	0.566949	0	0.302951	0.157842	0.276639	0.141616	0.828827	0.278346	0.579719
chr1:236090151	0.544598	0.784733	0.52772	0.223985	0	0.13552	0.233033	1.15479	0.107106	0.340258	0.320337	0.255853	0.685987	0.324914	0.827696	1.09017	0.394533	0	0.785578	0.16588	0.17385	0.253425	0.162679	0.341607	0.639271	0.423932	0.132074	0.197768	0.513163	0.430964	0.166735	0.246673	0	0.730422	0.210635	0	0.138979	0	0	0.338331	0.682506	0.438229	0	0.157842	0.280536	0	0.289126	0	0.28986
chr1:236705160	1.69733	1.27254	1.29224	0.803546	1.02009	3.60822	1.15351	0.506305	0.556949	1.86107	1.57423	0.822384	0.57206	0.475303	2.05269	0.929855	0.505811	0.408224	1.66024	1.24824	1.32126	0.364299	2.24064	1.06694	1.52466	0.459967	1.00706	2.08315	1.56547	0.213261	0.900368	0.955069	0.480832	1.08415	1.42705	0.529277	0.89989	0.990462	2.64458	0.594543	2.47002	0.888744	1.89968	1.72837	0.729393	0.644351	2.10483	0.997794	0
chr1:237183478	19.9777	6.13243	5.30087	13.6407	10.2337	7.74498	9.72623	13.4413	12.1056	10.9267	12.5984	7.71214	6.43567	1.13503	4.27367	9.69757	21.6841	7.55787	7.62497	3.67424	14.8294	10.8149	6.31839	10.1453	9.58906	3.95317	4.58296	3.75099	4.9595	9.63228	7.64062	11.4166	4.02904	11.062	7.43016	8.83933	14.5442	6.60943	9.07331	14.9687	7.70979	9.78847	25.5684	3.61854	12.9537	13.3827	7.8488	7.39189	3.07251
chr1:237183838	12.2262	1.56341	3.21368	7.18152	4.67406	3.35751	6.58902	12.0403	5.9042	5.16009	8.23724	3.93961	2.58639	0.7538	1.6278	6.44129	10.6929	3.51378	3.40552	0.257114	10.1398	4.24487	1.34044	2.35849	5.41782	2.09211	2.89572	1.71069	1.87727	4.243	4.71026	6.66335	2.09742	4.84192	1.49551	2.38017	5.95178	3.44757	3.36102	6.1228	1.94279	4.89423	14.4368	2.38342	4.21154	6.44705	5.02307	3.13165	1.52176
chr1:237183968	4.43394	0.6393	0.903212	1.86747	1.69906	0.879144	2.0303	1.88304	1.73243	1.05924	2.85557	0.864156	0.385413	0.173287	0.880117	2.16966	3.44458	0.923273	1.54281	0.16588	1.71676	1.51738	0.332992	0.851678	1.61096	0.481163	1.28112	0.590006	0.431967	1.19515	1.38807	1.79313	0.692233	1.61704	0.210635	0.567788	2.44951	1.39998	1.11553	1.0347	0.527227	1.32288	3.77233	0.526141	1.17825	1.80914	1.22589	1.15101	0.637691
chr1:237184688	15.0536	2.83898	1.71509	4.5525	6.76017	4.73982	8.30181	10.3307	4.84653	4.83759	7.18012	3.92134	2.10886	0.693149	1.66091	6.68356	11.401	2.30818	2.96819	0.522521	6.04562	1.84684	0.462803	1.98413	5.71508	1.80807	4.06127	2.67975	1.44855	2.93678	4.78946	8.87076	2.88499	3.8129	0.784617	3.45215	10.0343	2.7952	4.89007	6.8126	2.62169	9.19461	17.3674	2.33607	9.86434	10.4088	5.45484	5.24309	2.63772
chr1:237186298	7.89668	0.748375	1.08927	1.85348	2.16155	1.11127	2.47598	4.79602	2.14747	1.0119	2.15541	0.882431	0.191148	0.346575	0.645603	3.27409	5.91799	1.4574	1.06903	0	2.09054	0.47834	0.222533	0	3.26028	0.462086	2.45327	0.540565	1.40958	2.608	2.48018	6.38505	1.18965	0.65692	0	0	3.1861	0.93332	3.31774	1.66866	1.26029	3.01026	7.37863	0.765535	2.28637	3.70679	1.70391	1.64057	0
chr1:237187528	23.6855	2.45721	2.47622	5.38964	5.34647	2.46647	9.3592	11.7005	4.80636	5.16601	10.6443	4.69934	0.467828	0.173287	3.96466	10.1108	13.6873	4.41416	2.95604	0	6.81925	0.554367	0.485379	0.711292	4.59316	1.98824	6.50794	1.71069	5.16411	5.2782	8.06579	17.751	4.75029	0.615576	0.71616	1.3854	8.04689	1.7095	5.34205	6.8783	3.66892	13.2124	16.4677	3.60275	9.49964	12.749	2.52117	2.25718	1.42756
chr1:237187738	24.1166	1.34526	1.80981	4.22492	5.8188	2.04635	7.81535	10.1677	3.34973	3.55052	9.47282	3.69942	0.775674	0.207945	1.92301	5.58982	14.0767	3.42222	1.96395	0	5.80658	0.937673	0.462803	0.280773	4.09453	2.06031	5.86408	1.76343	2.15009	3.57656	5.89824	10.1231	3.48604	0.555856	0.210635	0.949342	6.80303	2.37139	5.26992	7.22648	3.75559	11.9223	17.6917	3.14501	9.63991	10.9434	3.31531	3.94259	0.753635
chr1:237187898	14.9765	0.539314	1.6339	3.09939	2.82412	1.06045	5.01313	4.87578	2.5625	1.66283	5.94454	1.79619	0.545396	0.173287	1.78506	5.24424	10.7283	1.24375	1.53066	0	2.65555	0.345292	0.404482	0	2.9822	0.621061	3.01128	1.06135	1.74735	2.5147	2.77197	5.98341	2.28395	0.422634	0.408106	0.785819	4.79478	1.03808	3.47161	4.68736	1.27834	8.51474	8.27441	2.19796	4.06426	7.4242	2.81801	1.49856	0
chr1:237188748	6.07681	0.417912	0.267243	1.84788	0.842971	1.02995	1.2176	1.32125	1.66817	1.35512	2.12795	1.18267	0.681139	0.467876	0.110359	1.75996	2.33685	0.583723	1.15002	0.16588	0.760592	0.532938	0.491023	0.496032	0.30685	0.896617	0.225916	0.131845	0	1.53281	0.787822	2.79879	1.78654	0.319151	1.7904	0.953884	3.37024	0.557135	1.19246	2.00699	1.33251	4.69355	7.90374	0.943108	3.76619	6.18506	1.30299	0.762359	0.572473
chr1:237239289	12.6891	0.899867	1.22458	2.00467	2.47971	1.95488	4.34607	5.50346	1.545	1.93504	5.42742	2.51415	0.819306	0.519862	1.38777	5.15517	8.791	2.0869	1.08523	0	3.62911	0.535361	0	0.187182	2.59864	0.958087	2.16931	0.939396	1.12052	2.20369	3.22215	6.91951	2.35857	0.357008	0.523579	0.835784	4.56894	0.823797	3.6976	3.32418	2.08724	5.5741	10.8807	1.88622	4.39389	7.757	3.41168	1.56583	0
chr1:237239929	11.7588	1.1362	1.72862	2.45824	3.221	0.887657	4.20334	5.08038	2.16889	2.75757	5.71115	1.93717	0.269062	0.173287	1.29672	4.77041	8.56339	2.0106	1.46587	0	2.40782	0.646234	0.112879	0.187182	2.60503	0.81607	2.46648	0.339501	3.17642	3.42106	3.89326	8.12441	2.18862	0.345235	0.210635	0.3543	3.77328	1.45712	2.5436	2.86432	1.31084	5.07444	9.18178	2.27688	4.52013	5.86643	1.66151	1.39018	0.68117
chr1:237241379	12.7436	0.593852	0.859236	3.13859	2.93236	1.66012	4.36646	5.8121	2.61873	1.97646	5.3359	1.82752	0.528428	0	1.08704	3.86549	8.02217	1.25519	0.943504	0.194909	2.15139	1.14041	0.112879	0.295551	2.76165	1.24	1.57828	0.692186	1.48103	3.76761	4.35595	6.93216	1.80312	0.468573	0.763553	1.37632	4.53419	1.66188	2.18298	3.7742	1.67918	3.89081	12.1278	1.29036	5.98944	7.34277	2.98763	3.20266	2.4783
chr1:237241839	16.0611	1.19982	1.60007	4.4097	4.74294	3.25587	8.92809	11.8843	6.25765	6.57143	10.0037	3.91089	0.850818	0.173287	2.04993	8.41145	12.6352	3.90293	1.67644	0.331759	6.0065	0.972519	0.290663	0	5.44978	1.56219	3.14005	1.45359	2.20855	3.82981	6.4568	10.7303	2.67774	1.46084	0.879403	2.89799	7.79326	1.46665	4.93334	5.08153	2.52419	6.18844	13.1047	1.79546	6.6487	11.7258	4.93055	3.1466	0.869579
chr1:237242529	5.0693	0.63324	0.338282	1.04713	1.29562	0.755525	1.23508	1.73739	0.974661	1.42021	1.54677	0.501263	0.567212	0	0.616491	1.0688	2.44307	0.820264	0.911109	0	1.30822	0.655737	0	0.262055	1.12831	0.455727	1.6179	0.398831	0.652822	0.968559	1.67152	2.41297	0.447672	1.64	0.352814	0.517823	1.68165	0.947605	2.00988	1.01171	0.339447	2.06008	4.30903	0.836565	2.04791	1.87641	0.975317	0.844574	0.62803
chr1:237242669	15.2669	1.90578	1.59331	5.05366	5.27759	4.2655	7.94352	11.3398	4.51182	4.53579	6.79114	4.4461	1.84465	1.02099	1.67746	6.97569	11.1228	2.81942	2.97224	0.422993	7.70588	1.81516	0.259621	1.4881	6.11463	1.6491	4.75135	2.22488	1.43556	2.78128	5.17711	7.43183	2.70261	3.27541	0.647704	2.73901	9.12051	2.32854	4.04861	6.62866	2.01863	7.78572	16.6376	2.26504	8.72116	9.04924	5.56278	5.41126	2.63772
chr1:237243699	3.44458	0.869569	0.531102	4.03733	1.51538	1.38231	2.16138	3.29445	2.4554	2.9706	4.89658	1.54295	1.78647	0.173287	0.155636	2.44399	2.09406	0.8546	1.03259	0.19242	3.99854	0.665241	0.561572	1.51617	2.1895	0.799113	0.779235	0.886658	1.02633	1.40397	2.43433	2.44776	0.936794	2.13155	1.00052	0.890292	1.70597	0.795226	1.59636	2.35189	0.996675	1.26554	4.33605	0.749751	1.28345	2.30125	1.64609	1.24444	0
chr1:237243859	13.3472	3.05107	1.8504	8.30424	4.76918	3.72003	5.28986	7.40384	7.24302	7.39396	7.55995	5.07006	3.73778	0.829303	1.64436	4.62434	10.1972	2.22806	3.38932	2.41355	9.16187	6.63974	3.32428	6.09278	6.9265	1.88862	3.85655	2.61383	2.75744	6.15346	5.5481	6.69497	2.26323	6.93671	3.47022	4.3697	8.24494	3.42376	5.52477	8.46156	3.78087	4.66488	12.9271	2.34396	6.65922	8.57483	5.45869	4.13692	2.67395
chr1:237244019	2.66399	0.469628	0.757751	1.60149	0.652729	0.779241	0.664145	2.965	1.51822	1.02965	1.47813	1.17222	0.974441	0.446215	0.791829	1.3075	4.65347	0.503604	0.570961	0.331759	2.4817	1.16259	0.973579	1.69868	1.87306	0.741882	0.884894	0.771293	0.769745	1.52837	1.54646	1.37884	0.323318	1.50678	1.41652	0.302821	1.98045	1.59998	1.41846	1.72122	1.50223	1.42936	2.71824	0.463343	1.10461	1.04796	1.16036	0.661459	0.28986
chr1:237244059	1.93786	0.815031	0.818642	1.73588	1.22674	1.04012	0.873875	2.7708	1.58516	1.67466	1.65202	0.817163	0.799914	0.346575	0.648362	1.11813	4.64841	0.339551	1.3039	0	2.65555	1.14675	0.790151	2.0356	1.73562	0.341266	0.911309	0.982245	0.444958	1.34621	1.46727	1.53064	0.737393	1.60785	1.1427	0.496625	1.52877	1.82378	0.750099	1.92816	0.895563	1.96998	4.07736	0.431435	1.0485	1.31703	1.91979	1.1398	0
chr1:237244299	6.42626	2.58447	3.57902	4.05133	1.6433	4.53654	4.58784	4.28625	2.94808	4.66302	5.21234	2.65513	3.50265	2.24407	1.29121	2.72187	5.24021	2.13269	3.08157	1.67953	4.36363	5.10968	4.47846	6.80407	4.08174	2.08363	1.51555	2.04689	1.13026	4.98941	4.0058	2.86521	1.8653	7.08372	6.5139	3.96543	3.59609	5.52373	2.03392	9.06924	3.25003	5.29151	7.62574	2.14271	3.39448	5.26102	3.67382	5.0525	2.50728
chr1:237244409	1.91971	1.41191	2.85172	1.12832	1.17098	2.24625	1.49724	1.23455	1.99216	2.13031	2.15083	1.13828	2.11371	0.974741	1.77403	1.72433	1.37581	2.663	1.76553	0.916485	2.34262	2.23648	1.92458	3.10722	2.05845	1.50072	1.41319	1.45359	0.626839	3.90978	2.20507	2.33391	1.47566	3.17894	2.2222	3.02063	2.314	2.99043	1.17804	4.86145	0.783618	2.29353	3.96925	1.91778	2.0444	1.42324	2.97607	2.20113	0.956536
chr1:237290179	16.5104	12.5921	31.7004	58.6785	14.4683	32.6942	8.54067	22.964	15.1742	17.2851	23.5539	11.5499	71.6965	21.7432	7.39408	12.4658	24.8455	22.6545	30.3662	18.027	29.1807	7.96705	41.5563	44.1562	45.3083	16.2409	38.1231	12.2154	6.80754	9.76557	19.6664	30.306	7.25394	90.3013	34.0492	18.1329	31.1869	11.576	14.9347	67.6432	35.6384	18.0698	41.6385	5.94671	34.4779	12.749	17.4401	29.9712	24.3265
chr1:237290249	20.8627	7.99579	25.8718	40.1017	11.3096	21.8628	6.88322	9.59898	14.4512	9.31716	17.019	8.29433	56.6242	19.8977	4.29298	9.74745	17.3342	14.6999	18.6757	19.7729	20.2231	6.88366	37.1371	34.5632	27.5014	24.3634	25.3549	8.81384	5.96309	13.0756	19.5538	24.3954	8.26534	104.708	32.9486	21.2989	23.5743	12.5951	12.1506	59.7762	36.7867	13.8431	40.9165	4.09206	22.7164	15.7016	10.2582	25.2774	27.9062
chr1:237290369	43.9899	33.0103	68.5765	163.052	37.5893	63.6606	17.8707	46.9996	40.6252	48.0001	42.4721	23.5489	189.039	32.734	11.6457	21.4615	52.8978	54.5647	54.4276	34.5154	48.9691	19.5549	62.4361	106.347	98.8313	35.5701	78.4485	17.1036	13.5891	35.2724	58.1404	73.9451	19.3121	242.215	63.0326	57.6464	79.9443	27.1996	38.5339	157.685	101.076	49.4543	94.4897	12.1815	112.33	45.0586	37.5208	65.6339	23.4279
chr1:237291209	4.86054	7.60191	34.4303	29.5016	6.0648	10.5943	2.24586	13.9407	8.07844	8.8053	6.43877	5.13272	22.8194	2.31772	7.78862	4.45333	30.2374	16.3862	22.3809	2.37623	13.2995	2.00206	4.97231	10.0891	21.016	13.409	16.9187	1.15694	4.18975	6.7266	14.4392	14.247	3.23733	18.7107	9.09418	9.01193	11.636	4.3666	9.80898	35.5806	24.7038	10.3619	25.3599	4.44326	27.5416	4.06791	4.98067	14.709	1.70292
chr1:243406200	0.707978	0.609001	0.135313	0.263182	0	0.484485	0.337898	0.138714	0.53285	0.739692	0.997621	0.454269	0.656899	1.31265	0.110359	0.285013	0.738485	0.152607	0.161975	0.991131	0.634551	0.253425	0.928428	0.683214	0	0.245881	0.528295	0.448273	0.376753	1.09296	0.325133	0.328898	0.165804	0.183754	0.337017	0.545077	0.722692	0.347614	0.192333	0.226284	0.144446	0	0.154445	0.157842	0.248976	0.283231	0.670771	0	2.19569
chr1:243418760	0.299529	0.163612	0.449915	0.363976	0.71177	0.13552	0.240095	0.480163	0.4311	0.118351	0.453048	0.187974	0.356325	0	0.623531	0.225011	0.598543	0.305214	0.494023	0.230788	0.17385	0	0	0	0	0.296753	0.326883	0.131845	0.600856	0	0.370985	0.262486	0.820519	0.183754	0.229222	0.181692	0.144538	0.223806	0.480833	0.440159	0.144446	0.991134	0.177612	0.497203	0.150788	0.141616	0.651496	0	0
chr1:243418970	0	0.242389	0.135313	0.111993	0.465766	0.264264	0.713665	0.950188	0.484653	0.278124	0.782537	0.477766	0.685987	0	0.388465	1.04742	0.53616	0.564647	0.757232	0.225596	0.17385	0.126713	0.112879	0.187182	0.220548	0.483283	0.132074	0.131845	0.977609	0.177717	1.24634	0.154962	1.09431	0.183754	0.210635	0	0.458631	0.190473	0.192333	0.315337	0.516393	0.384986	0.390404	1.31009	0.35067	0.378822	0.507237	0.149482	0.869579
chr1:243419030	0.181533	0.287836	0.189438	0.201587	0.705209	0	0.786487	0.582597	0.107106	0.322506	0.421014	0.741451	0.339357	0	0.526966	0.573589	1.03186	0.480713	0.90301	0.342819	0.217312	0.268784	0.112879	0.187182	0	0.275556	0	0	0.513163	0.284348	0.896199	0.487022	0.704668	0	0.210635	0.181692	0.20152	0.614277	0.464805	0.131391	0.718617	1.16724	0.250974	1.07333	0.410284	0.219504	0.412486	0	0
chr1:243419200	0.308606	0.121194	0.135313	0	0.974173	0	0.492283	0.342704	0.144593	0.26333	0.33559	0.146202	0.918689	0	0.620772	0.573589	0.784008	0.465452	0.347089	0.16588	0.473257	0.126713	0	0.374364	0.127854	0.133603	0.132074	0	0.428719	0.22659	0.166735	0.284623	0.37306	0	0.289624	0	0.257111	0.366661	0.312541	0.183947	0.588616	0.544714	0.197347	0.737913	0.23378	0.141616	0.1542	0.149482	0.869579
chr1:243430152	0.894697	0.941853	0.50617	0.473168	0	0.883391	0.663249	0.787695	0.468587	0.405774	0.622369	0.694458	0.312694	0.723474	0	0.484522	0.443188	0.299345	0.569912	0.308062	1.08221	0.215411	1.04413	0.435198	0.7895	0.472382	0.268864	0.632856	0.254633	0.244361	0.687149	0.361426	0.165804	0.242555	0.616109	0.655389	0.86862	1.94759	0.63195	0.742357	0.585005	0	0.617782	0.157842	0	0.250862	0.528136	0.149482	0.802688
chr1:243663644	1.42503	0.772613	1.37681	1.07233	6.65193	0.965581	0.614625	0.377994	0.216889	7.86737	1.23559	0.827606	2.53064	3.30979	3.49288	1.24337	4.87602	3.0407	2.36078	11.9226	0.194922	9.07579	4.27528	1.35239	0.44749	0.548993	0.774594	1.20309	2.01693	0.719755	1.97581	2.53947	0.878763	1.15306	0.979455	0.422311	0.26014	3.45709	1.12996	0.387602	7.78923	3.83757	0.447892	3.06609	1.32203	0.99131	3.20737	0.568032	0.28986
chr1:243663924	0.794206	0.366613	0.537868	0.671955	5.04799	0.1694	0.151157	0.308638	0.214211	5.57432	0.402709	0.595249	1.52711	1.01806	1.79886	0.562901	2.94888	2.18228	1.61975	3.34248	0.334327	4.67253	1.51258	0.31353	0.127854	0.135658	0.168094	0.250506	0.529403	0.613125	1.63817	2.30545	0.165804	0.183754	0.210635	0.490569	0.569815	1.73807	0.639507	0.152136	5.74894	1.96998	0.30503	2.23742	1.30449	0.54168	1.09482	0.687618	0
chr1:243664034	1.18904	0.957435	1.04867	0.988334	5.76304	0.233772	0.227207	0.419609	0.227599	6.13945	0.910672	0.908539	1.45197	0.979073	2.05544	0.944106	2.8022	2.50276	1.27555	4.9681	0	5.15403	0.592613	0.435198	0.373973	0.419693	0.210604	0.319724	1.47453	1.56836	1.52979	3.07709	0.262523	0.234286	0	0.517823	0.319652	1.21427	1.14438	0.436874	6.60117	4.17341	0	3.22393	2.75626	0.796588	1.66536	0.485817	0
chr1:243664064	1.38419	1.61491	0.483743	1.19272	6.65193	0.28798	0.198078	0.280984	0.361481	6.9827	0.759656	0.608303	1.95131	0.519862	1.92301	1.30037	2.52906	3.30776	0.704591	4.98883	0	5.87313	1.07799	0.31353	0.278083	0.476924	0.472164	0.375758	1.55898	0.99966	2.31761	3.10872	0.165804	0.243474	0	0.431519	0.406514	1.20474	1.45211	0.863893	7.24395	5.03348	0.154445	3.07398	1.84803	0.895719	1.90052	0.403149	0
chr1:243664354	1.32973	0.551434	1.13324	0.439128	4.92663	0.13552	0.425286	0.138714	0.77116	6.43532	0.906096	1.11218	0.84597	0.177619	2.29548	0.701845	3.47492	1.66342	0.477826	4.16773	0.17385	6.38315	0.951003	0.322889	0.437901	0.31583	0.85848	0.257098	0.993848	1.34621	1.01291	2.7735	0.667581	0	0.258028	1.53076	0.20152	1.22379	1.94256	0.374463	8.02757	4.68126	0.498086	3.12922	2.02687	1.19311	2.44407	0.523188	0
chr1:243664734	1.69279	0.727166	0.700243	0.562762	6.57649	0.193116	0.498109	0.374527	0.481975	5.87316	1.49185	0.746673	1.39137	0.71481	3.22526	0.972607	5.07835	2.44935	0.915158	2.79922	0	5.84145	0.555928	0	0.37717	0.593505	0.861781	0.702075	1.95847	1.48394	1.3047	5.57229	0.547154	0.192942	0	0.529044	0.40304	1.99997	1.95699	0.131391	7.91562	6.25807	0.268008	3.36599	1.82699	1.7879	2.31686	0.265331	0
chr1:244999428	0.685286	0.184821	0.36216	0.321978	0.131202	0.35574	0.346637	0.138714	0.122407	0.355052	0.411862	0.336786	0.329662	0.173287	0.830455	0.445333	0.343952	0	0.303703	0	1.44295	0	0.112879	0	0.319635	0.0847865	0.409429	0.421904	0.428719	0	0.750306	0.578734	0	0.183754	0.221167	0.181692	0	0.190473	0.192333	0.131391	0.447782	0.302443	0.320474	0.398552	0.346545	0.27894	0.493441	0.149482	0
chr1:245000082	0.426602	0.169672	0.135313	0	0.210613	0.13552	0.326247	0.339848	0.307036	0.118351	0.356947	0.295014	0.109079	0	0.480064	0.142507	0.355436	0	0.222715	0	0.17385	0.126713	0.124167	0	0.351599	0.0911455	0.211318	0.14503	0.272821	0.390978	0.737801	0.550272	0.165804	0	0.421271	0	0	0.366661	0.2227	0	0.303336	0.630721	0.154445	0.461689	0.550552	0	0.512716	0.149482	0
chr1:245017925	2.546	2.49963	0.676563	0.926738	1.3809	0.294273	1.10982	1.25536	0.749739	1.30778	1.59253	1.15395	1.51256	0.836111	2.33134	1.16499	1.93726	0.698178	1.04069	0.178321	1.73415	0.323117	1.54926	1.35239	1.01964	0.729164	1.20517	4.75631	2.03966	0.719755	2.10503	1.82791	2.72748	3.91855	2.56975	0.604127	0.247557	1.09998	1.68772	1.17595	1.28918	0.872361	1.89196	0.895755	1.13617	0.952365	0.605236	1.65925	0.586966
chr1:246330901	0.88566	0.290866	0.135313	0.219678	0.131202	0.871201	0.510617	0.2438	0.344036	0.953979	0.691013	0.642243	0.0969593	0.33904	0.612495	0.595937	0	0.379206	0.161975	0.326408	0.569357	0.460772	1.0667	0.374364	0.226941	0.406975	0.425938	0.131845	0.665321	0.288791	0.409691	0.559759	0.653168	0.32853	0.368612	0.440604	0.260586	0.604753	0.343868	0.404026	0.462226	0.321095	0	0	0.151489	0.322176	0.489813	0.267256	0.818853
chr1:247465848	0.181533	0.269657	0.230032	0.111993	0.373925	0.284592	0.372853	0.516322	0.208856	0.170951	0.53542	0.219302	0.107732	0	0.331078	0.637717	0	0.801188	0.575011	0	0.382469	0.126713	0	0.187182	0.201616	0.228924	0.132074	0	0.129915	0	0.166735	0.325735	0.729539	0	0	0.476942	0.211778	0.219778	0.192333	0.131391	0.296114	0.20478	0.625504	0.26044	0.140268	0.141616	0.258286	0.564295	0.415885
chr1:247466488	0.181533	0.163612	0.246023	0	0.131202	0	0.116517	0.312106	0	0.118351	1.40033	0.300235	0.334509	0	0.400053	0.377642	0.338894	0.350997	0.327999	0	0.256428	0.386473	0.248333	0	0.389373	0.0847865	0.610841	0.26369	0.334531	0.385055	0.491868	0.784295	1.4425	0.183754	0.210635	0	0.145296	0.561396	0.596232	0.361324	0.23524	0.163824	0.154445	0.357223	0.242281	0.223604	0.181185	0.426024	0
chr1:247466568	0.181533	0.121194	0.510322	0.111993	0.239443	0	0.134443	0.426544	0.107106	0.189361	0.777961	0.10443	0.240834	0	0.311765	0.370517	0.480521	0.152607	0.655998	0	0.486779	0.649402	0.225757	0	0.351599	0.159883	0.531597	0.290059	0.231411	0.355435	0.166735	0.654633	0.580315	0	0	0	0	0.547611	0.399091	0.446728	0.284987	0.270309	0.154445	0.50115	0.266509	0.346958	0.248434	0.508239	0.28986
chr1:247466748	0.921279	0.121194	0.135313	0.369575	0.174935	0	0.171862	0.371059	0	0.118351	1.07542	0.205958	0.361173	0	0.402812	0.195946	0.612032	0.171683	0.360394	0	0.68236	0.297775	0	0	0.163014	0.163214	0.135376	0.131845	0.25983	0.231032	0.166735	0.493347	0.887053	0.183754	0.210635	0	0.138979	0.242854	0.418324	0.295629	0.223891	0.245736	0.312752	0.37093	0.606659	0.385903	0	0.325124	0.28986
chr1:247466788	0.471985	0.121194	0.270625	0.185488	0.226323	0.249064	0.206817	0.596468	0.243422	0.301794	1.03423	0.172309	0.426621	0	0.562833	0.523711	0.606974	0.152607	0.736986	0	0.17385	0.33262	0	0	0.127854	0.115222	0.323581	0.131845	0.189876	0.253882	0.329301	0.140555	0.530574	0.321569	0.210635	0	0.149403	0.423803	0.552957	0.151099	0.303336	0.62253	0.332058	0.50115	0.332636	0.258449	0	0.213012	0
chr1:247467228	0.181533	0.172702	0	0.327578	0.596968	0.484485	0.125255	0.381462	0.107106	0.118351	0.640674	0.171149	0.370869	0.495106	0.19037	0.142507	0.288313	0.292498	0.58311	0.16588	0.480644	0.126713	0.112879	0	0.227297	0.0847865	0.225302	0.131845	0.15265	0.177717	0.166735	0.265648	1.13161	0.289413	0.210635	0.181692	0	0.457136	0.705222	0.218985	0.270836	0.581574	0.162168	0.272278	0.188255	0.141616	0.17733	0.261594	0
chr1:247467528	0.740095	0.154523	0.135313	0.274382	0.472326	0	0.16021	0.977931	0	0.150897	1.30423	0.112262	0.0969593	0	0.686988	0.224448	0.398869	0.228911	0.380641	0	0.643244	0.147832	0.112879	0	0.34201	0.171693	0.693387	0.131845	0.253334	0.177717	0.354311	0.626171	0.887053	0	0	0.181692	0	0.190473	0	0.436874	0.182127	0.163824	0.304478	0.643208	0.210402	0.364155	0.370081	0.149482	0
chr1:247467918	0.426602	0.121194	0	0.111993	0.229603	0	0.311682	0.320476	0.160658	0.535537	0.60864	0.167088	0	0.394229	0.394535	0.477397	0.202325	0.152607	0	0	0.303122	0.126713	0	0	0.30685	0.320069	0.257544	0.131845	0.176014	0	0	0.376335	0.236271	0	0.210635	0	0.138979	0.190473	0.192333	0.568264	0.566949	0	0.154445	0.157842	0.269462	0.246288	0.1542	0.586718	0
chr1:247468268	0.390994	0.121194	0.156963	0.237984	0.131202	0.176176	0.352463	0.156053	0.107106	0.242081	0.846605	0.187974	0	0.914572	0.689747	0.416558	0.229914	0.152607	0.38285	0.366946	0.378123	0.649402	0.40072	0.187182	0.27169	0.218325	0.163354	0.346961	0.181881	0.315448	0.25427	0.705233	0.667362	0.183754	0	0	0.138979	0.495231	0.192333	0.663523	0.359262	0.397273	0.976867	0.426174	0.217784	0	0.1542	0.822152	0
chr1:247497678	2.14209	2.48751	3.00056	2.15026	3.87701	4.04189	1.50889	1.76166	1.23171	2.88776	7.52334	2.55592	6.86714	4.6571	6.60501	1.08305	3.7076	4.46758	4.80255	5.91361	3.94204	1.39067	3.39483	2.55971	1.86028	3.5144	1.37357	0.866881	2.03966	1.46172	2.83866	1.87219	1.53783	5.16349	5.67136	1.93502	0.291856	6.9618	3.3514	3.18951	4.90754	2.21162	2.12749	3.85135	3.04031	1.76666	1.27601	5.29167	2.66671
chr2:42647	1.35242	0.730195	0.842322	0.29958	0.236163	0.484485	0.602974	0.613808	0.364159	0.390558	0.539997	0.10443	0.138167	0	1.49813	1.41081	0.662613	0.305214	0.299654	0	0.873594	0.323117	0	0	1.0484	0.284035	0.577823	0	0.675557	0.573138	0.908704	0.743183	0.634201	0.349133	0.321219	0	0.990226	0.190473	1.48096	1.36318	0.281669	1.49899	0	0	0.140268	1.7879	0.363754	0.493291	0
chr2:46495	4.62455	4.5357	3.84965	2.79981	0.984013	1.61269	3.13139	4.49432	1.96807	1.23085	2.06389	0.796277	0.938081	0.682956	4.38955	4.33576	0.844705	4.68504	3.82666	0.240526	0.873594	2.55959	0.112879	0.556867	1.30731	0.718565	2.13629	0.296651	1.34137	3.74983	2.75946	4.75953	3.81764	2.59093	1.97471	0.640465	2.8595	0.376063	6.63549	5.83374	2.80947	8.78505	0.424725	1.25485	1.17474	12.3701	2.31686	2.50383	0
chr2:261663	1.04381	0.342374	1.13663	0.363976	0.73801	0.396396	0.970001	0.325977	0.281152	0.363929	0.723046	1.61083	0.269062	0	2.3948	0.669781	1.14313	1.11403	0.554764	0	0.356392	0.433991	0	0	0.795892	0.300992	2.30469	0.560341	0.302052	0.414673	0.650266	0.676771	0.969955	0.183754	0	0.256875	1.70249	0.380947	1.43288	0.831046	0.501949	0.954273	1.4209	1.17593	0.362762	0.531059	0.2313	0.814678	0
chr2:3662982	10.2294	4.35087	5.96729	16.9669	5.04799	7.56203	1.48559	2.14659	3.49432	3.94108	4.64946	3.33131	20.7711	4.15456	2.16305	2.00934	4.57254	4.15092	4.38952	8.54695	2.56863	3.71585	9.69628	12.8266	7.21417	6.69813	4.4707	1.7898	1.85453	8.02838	3.32219	4.77851	2.01038	47.041	11.4744	10.4564	10.962	4.99993	5.92866	24.097	15.3221	7.47036	14.5101	1.34166	15.9695	6.96041	4.32146	10.1984	5.50733
chr2:3664172	0.680748	0.312075	1.68126	1.14512	0.131202	0.264264	0	0.731714	0.661377	1.00598	0.732199	0.45688	1.75011	0.173287	0.51593	0.387326	1.36569	0.701993	1.2877	0.286143	2.50778	0.330119	0.341458	0.533469	1.55343	0.839386	1.16885	0.21783	1.05231	0.684212	0.575235	1.7615	0.165804	0.266443	0.305421	0.508738	0.246688	0.33809	0.447174	1.6391	0.964175	0.327647	1.49812	0.372683	0.897715	0.513357	0.593671	0.822152	0
chr2:7167397	0.181533	0.161592	0.135313	0.235773	0.295204	0	0.172445	0.138714	0.205527	0.248537	0.307051	0.464712	0.191495	0	0.342114	0.142507	0	0.278508	0.376592	0	0.17385	0.126713	0	0	0.127854	0.0847865	0.132074	0	0.129915	0.244361	0.454352	0.186586	0	0.367508	0.210635	0.181692	0.138979	0.261901	0.192333	0	0.144446	0.348125	0.154445	0.970731	0.490938	0.258449	0	0.149482	0
chr2:7167807	0.181533	0	0.34843	0.380775	0.498567	0	0.16021	0.242749	0.252217	0.387599	0.18305	0.198416	0.145439	0.173287	0.190063	0.378191	0.346843	0.343366	0.793677	0.16588	0.198686	0.516354	0.217972	0	0	0.0847865	0	0.131845	0.565129	0.177717	0.166735	0.126499	0	0.450197	0.510791	0.313832	0	0.190473	0.331774	0	0.254905	0	0.154445	0.615585	0.140268	0.141616	0	0.215918	0.28986
chr2:8807777	0.281376	0.121194	0.135313	0.548763	0.131202	0.13552	0.116517	0.138714	0.267764	0.201196	0	0.203638	0.295726	0.303253	0.257505	0.142507	0.662613	0	0.316588	0.286143	0.57805	0	0.112879	0.187182	0.421919	0.398496	0.277355	0.233554	0.448206	0	0.395995	0.164449	0	0.459385	0.286247	0	0.33355	1.42855	0.192333	0	0.240743	0.163824	0	0.528772	0.185354	0.283231	0.458746	0.396128	0
chr2:8808147	0.426602	0.121194	0.253711	0.618759	0.140251	0.393008	0.262162	0.138714	0.433778	0.343217	0.312956	0.263685	0.281182	0	0.855286	0.406144	0.647439	0	0.765331	0	0.440418	0	0.141098	0	0.984477	0.175932	0.194809	0.131845	0.578121	0.177717	0.354311	1.08473	0	0.332507	0.288648	0	0.243214	0.680262	0.442366	0.325192	0.144446	0.296442	0.278002	0.978623	0.291056	0.293853	0.528136	0.149482	0
chr2:8808637	0.363066	0.121194	0	0.355576	0.410006	0.315084	0.401982	0.138714	0.409679	0.254454	0.347794	0.10443	0.232115	0	0.493859	0.18569	0.202325	0	0.546665	0	0.399854	0	0.146742	0.332248	1.01964	0.358223	0.356599	0.326316	1.46804	0	0.546056	0.74002	0	0.202129	0.210635	0	0.375244	0.947605	0.442366	0	0	0.294883	0.154445	0.315685	0.291056	0.141616	0.373936	0.149482	0
chr2:8820607	0.181533	0.121194	0.621208	0.691554	0.131202	1.13837	0.346637	0.405737	0.551594	0.199973	0.750504	0.801498	0.492068	0.173287	0.397294	0.377642	0.80424	0.175498	0.267259	0	1.30387	0	0.268087	0.772126	0.540184	0.31159	1.09621	0.151622	0.422223	0.95523	0.33347	0.385823	0	1.07037	0.56345	0.181692	0.337024	0.190473	0.658741	0.145468	0.588616	0.225258	0	0	0.206895	0.396524	0.346951	0.343809	1.82612
chr2:8822783	0.353989	0.999853	1.45461	1.92907	0.455926	1.72788	1.56715	0.138714	1.16477	1.16576	0.567454	0.342007	0.218158	0.346575	4.7427	1.79914	4.34492	0.23436	1.44968	0.317937	0.412893	0.734933	1.03002	0.875076	2.65617	3.25156	0.191507	1.92823	3.08872	0.51538	1.48811	1.2302	0.240416	0.964708	0.210635	0.267996	0.316178	0.611521	1.93776	0.407311	1.01473	2.17066	0.414564	6.02563	0.529511	0.99131	1.40322	0.519451	0.579719
chr2:8823457	0.59452	2.00879	1.39372	2.02986	1.36122	1.73805	1.67784	0.20807	2.42059	1.38766	2.39337	1.05213	0.128471	1.37763	11.2208	1.81696	6.03939	0.445773	1.75743	0.252967	0.281756	0.557535	1.14854	1.52085	4.14887	3.64582	0.373108	2.94344	6.61266	0.928573	2.08002	2.48887	0.165804	2.72875	0.616109	1.99407	0.392616	2.07616	3.38025	0.755496	2.37974	2.73176	0.834005	13.5942	2.4582	1.51883	3.39626	0.16443	0
chr2:8823647	0.605109	1.03924	1.67788	1.59029	1.17098	1.48395	1.31664	0.30517	1.55571	0.837332	2.15999	0.929425	0.361173	1.53359	6.00907	2.1091	4.9873	0.377703	1.97204	0.613755	0.686706	0.525857	1.07517	0.776806	3.21553	1.96705	0.485371	1.59532	4.65095	0.906358	1.37139	2.64383	0.256997	1.44247	0.789883	2.13034	0.614983	3.419	1.98103	0.312053	0.938897	1.56042	0.50967	10.2124	1.74283	1.12584	2.25132	0.601666	0
chr2:9423288	0.490138	0.310754	0.206352	0.344377	0.606808	0.13552	0.375766	0.350252	0.20161	0.295877	0.18305	0.176727	0.162407	0	0.289694	0.231573	0.738485	0.202205	0	0.16588	0.917057	0.47834	0.324526	0.187182	0.680823	0.506599	0.132074	0.247209	0.695044	0.177717	0.33347	0.345764	0.165804	0.544456	0	0	0.274484	0	0.509682	0.131391	0.144446	0.327647	0.486503	0.157842	0	0.141616	0.373936	0.149482	0
chr2:9529865	0.263223	0.237338	0.260477	0.44237	0.196803	0	0	0.46469	0.107106	0.193306	0.206518	0.169698	0.0969593	0.173287	0.57111	0.142507	0.254203	0.400594	0.25916	0.16588	0.17385	0.164726	0	0	0.249316	0.0847865	0.469596	0.131845	0.448206	0.235475	0.166735	0.126499	0.165804	0	0	0.181692	0.291856	0.190473	1.04341	0.208035	0.236891	0	0.490364	0.414336	0.490938	0.141616	0.1542	0.474606	0
chr2:9529905	0.372142	0.342374	0.209119	0.29678	0.383765	0	0	0.46469	0.107106	0.19181	0.339949	0.10443	0.0969593	0.190616	0.717336	0.142507	0	0.53031	0.195719	0.199056	0.365084	0.468836	0	0	0.210959	0.131419	0.934422	0.131845	0.669061	0.177717	0.250102	0.126499	0.174095	0	0	0.181692	0.21025	0.290472	0.94724	0.466437	0.274447	0.401368	0.258696	0.252548	0.512855	0	0.23901	0.414813	0
chr2:9530555	0	0.399941	0.355196	0.212786	0.131202	0.264881	0.116517	0.138714	0.107106	0.118351	0.704741	0.10443	0.264214	0.883765	1.10084	0.163882	0.895286	0.408224	0	0	0.358236	0.178337	0	0	0.16621	0.141311	0.7165	0.131845	0.818463	0.630896	0.208418	0.211886	0.547154	0	0	0.931173	0.316178	1.78569	0.682782	0.216795	0.144446	0.839597	0.652532	0.615585	0.540031	0.20497	0.616801	0.149482	0
chr2:9530815	0	0.284807	0.135313	0.111993	0.131202	0.13552	0.116517	0.468158	0.107106	0.184488	0.199691	0	0	0.658492	0.554556	0.142507	0.387789	0.480713	0	0	0.296567	0.126713	0	0	0.127854	0.260718	0.505182	0.131845	0.581369	0.258499	0.166735	0.126499	0.426946	0.183754	0.210635	0.181692	0.427361	1.01903	0.203019	0.210225	0.144446	0.327647	0.517392	0.323577	0.140268	0	0.1542	0.691355	1.35934
chr2:9535786	0.36979	0.127254	0.270625	0.333106	0.131202	0.393008	0.116517	0.277427	0.326672	0.446091	0	0.10443	0.603571	0.506865	0.110359	0.270762	0.586741	0.300445	0.834171	0	1.11698	0.259761	0.118523	0.547507	0.568951	0.0847865	0.779235	0.138437	0.522907	0.177717	0.324919	0.126499	0.165804	0	0.210635	0.358842	0.142454	0.190473	0.192333	0.216795	0.144446	0.163824	0.29173	0.315685	0	0	0	0	0
chr2:9543145	0	0.121194	0.135313	0.191988	0.255843	0.177218	0.294205	1.14439	0.685476	0.118351	0.430167	0.535202	0.870209	0	1.61401	0.306389	0	0.269997	0.287505	0.203203	0.17385	0.373802	0.601079	0.617701	0.242923	0.555351	0.132074	0.149823	0.35077	0.18345	0.646097	0.439585	0.497413	1.62163	0	0	0.138979	1.12379	0.432749	0.243073	0.353892	0.393177	0.154445	0	0.41379	0.258449	0	0.287753	0
chr2:9543195	0.181533	0.269657	0.192821	0.405973	0.318164	0.206668	0.320421	0.634615	0.747062	0.118351	1.01135	0.634411	0.506612	0	0.910466	0.359829	0	0	0.161975	0.642784	0.252082	0.217946	0.51642	0.243337	0.450686	0.305231	0.132074	0.192117	0.129915	0.355435	0.650266	0.249836	1.22281	0.983084	0	0	0.138979	0.833321	1.22131	0.131391	0.292502	0	0.413515	0	0.617179	0.198262	0	0.163719	0
chr2:9548703	0.308606	0.151493	0.297688	0.722352	0.587128	0.701317	0.442763	0.801071	0.235632	0.292918	1.35457	0.428162	0.751434	0.173287	0.783552	0.616341	0.773892	0.190759	0.510221	0.252967	0.617166	0.313614	0.156294	0.486673	0.968495	0.152616	0.330184	0.276875	0.373505	1.35954	0.265874	1.60338	0.986536	0.831487	0.210635	1.01293	0.138979	1.65236	1.19727	0.276374	0.671672	1.00752	2.61399	0.611639	1.64815	0.460251	0.416341	0.747411	0
chr2:9548913	0.372142	0.402538	0.449915	0.111993	0.528087	0.13552	0.238859	0.842685	0.471265	0.414228	0.640674	0.342007	0.552668	0	0.76148	0.452458	0.682845	0	0.599307	0	1.19522	0.249465	0.112879	0.187182	0.687216	0.347625	0.234798	0.659225	0.336446	1.10629	1.10462	0.84122	1.62488	0.183754	0.674033	0.744938	0.844298	1.48569	0.273928	0.232749	0.996675	1.00752	2.81477	0.844457	1.045	0.860315	0.250575	0.751148	0
chr2:9549183	0.980277	0	0.700243	0.361176	0.77737	0	0.297117	0.796714	0.634601	0.292918	0.965587	0.477766	0.262811	0	0.81666	0.249386	0.202325	0.152607	0.32395	0.16588	0.430278	0.34846	0.324526	0	0.687216	0.231043	0.498579	0.131845	0.328035	0.33322	0.35848	1.10054	0.994826	0.532887	0.210635	0.613211	0.660151	0.495231	0.22872	0.302198	0.650006	0.921509	1.13903	0.241406	0.466391	0.460251	0.728596	0.201801	0
chr2:9549263	0.894049	0.266627	0.398999	0.14279	0.173842	0	0.244685	0.745585	0.227943	0.585836	0.933553	0.480377	0	0	0.251068	0.463146	0.267068	0.160238	0.311802	0.16588	0.442075	0.199572	0.112879	0	0.6137	0.180171	0.25094	0.260394	0.129915	0.768627	0.491868	1.36303	0.746119	0.914176	0	0.199861	0.138979	0.438089	1.56751	0.20694	0.400837	1.2123	1.08498	0.860241	0.897715	0.555842	0.420063	0.321387	0
chr2:9549473	0.67621	0.224209	0.385641	0.321978	0.416566	0.267652	0.16251	0.537515	0.289185	1.05628	0.604064	0.318511	0.409653	0.173287	0.651121	0	0.556393	0.183129	0.364443	0.331759	0.660628	0.154871	0	0	0.517809	0.282621	0.604238	0.253142	0.402736	1.22625	0.904536	1.20174	0.878763	0.303902	0	0.220627	0.670574	0.39047	0.629891	0.328477	0.480282	1.32697	2.17382	0.635316	0.72238	0.297393	0.269851	0.214123	0
chr2:9549653	0.265317	0.159067	0.534485	0.1266	0.344405	0.13552	0.206817	0.371059	0.188358	0.136559	0.329489	0.762337	0.256942	0.173287	0.386258	0.217153	0.252906	0.152607	0.238463	0	0.260774	0.239849	0	0	0.313243	0.137778	0.204714	0.40872	0.129915	0.861929	0.444627	1.17012	0.646637	0.344539	0	0.181692	0.145296	0.4301	0.307733	0.404026	0.512782	0.450515	1.89582	0.536664	0.315603	0.417766	0	0.282355	0
chr2:9549703	0.580905	0.147165	0.135313	0.330378	0.685529	0.243936	0.116517	0.620743	0.224922	0.118351	0.288303	0.73623	0.290878	0	0.320042	0.142507	0.445114	0.152607	0.295604	0	0.347699	0.326285	0	0	0.297261	0.228924	0.313675	0.159812	0.129915	0.66644	0.99624	0.77797	0.692233	0.183754	0	0.181692	0.177198	0.399994	0.447174	0.42702	0.144446	0.54881	1.66415	0.326208	0.308589	0.931123	0	0.605403	0
chr2:9550013	0.181533	0.121194	0.135313	0.223985	0.153069	0.315084	0.116517	0.48203	0.141915	0.340258	0.18305	0.124513	0.358749	0	0	0.912042	0.3743	0.152607	0.161975	0	0	0	0.217292	0	0.127854	0.0847865	0.772632	0.296651	0.129915	0.719755	0.166735	0.442747	0.188211	0	0	0	0.26406	0	0	0.407311	0.144446	0.163824	0.552142	0	0.238455	0.250862	0.1542	0	0.28986
chr2:9550593	0.585443	0	0.331516	0.118215	0.198919	0.13552	0	0.254933	0.286508	0.136103	0.805419	0.357672	0.155135	0	0.502136	0.342016	0.369242	0.194574	0.161975	0	0.356392	0	0.183428	0	0.584933	0.172308	0.422636	0.138437	0.496924	0	1.0671	0.227699	0.471234	0.183754	0	0	0.639304	0.371423	1.10111	0.294633	0.603061	1.07714	1.45179	0.228871	1.1537	0.382362	0.281416	0.392391	0
chr2:9550623	0.490138	0	0.307836	0.229585	0.169292	0	0	0.232681	0.107106	0.21599	0.596901	0.482987	0	0.173287	0.659398	0.172508	0.333836	0.198389	0.25916	0	0.312929	0.126713	0.118523	0	0.25243	0.0847865	0.379712	0.131845	0.685301	0	0.641929	0.32167	0.393785	0	0	0	0.441259	0.261901	1.15881	0.296567	0.314012	0.978847	0.980728	0.161788	0.890701	0.322176	0.181185	0.302701	0
chr2:9551013	0.653518	0.121194	0.169141	0	0.301764	0.13552	0.323239	0.508617	0.444488	0.295877	0.60864	0.10443	0.193919	0	0.110359	0.142507	0	0.164053	0	0.16588	0.254088	0	0	0	0.546577	0.167453	0.283959	0.395535	0.224103	0.417636	0.291786	0.575571	0.414511	0	0	0.181692	0.223209	0.380947	0.403899	0.269351	0.382781	0.544714	0.752921	0.174031	0.434831	0.294124	0.2313	0.272805	0
chr2:9551353	0.433662	0.199971	0.186055	0.279981	0.239443	0.13552	0.244685	0.371059	0.157981	0.29767	0.594911	0.313289	0.0969593	0	0.499377	0.423957	0.202325	0.152607	0.161975	0	0.347699	0.472004	0	0	0.255708	0.0847865	0.270751	0	0.159146	0.217704	0.483531	0.41842	0.248706	0.473166	0	0	0.250162	0.190473	0.548149	0.371179	0.15889	0.72492	1.15062	0.576125	0.309309	0.221501	0	0.426024	0
chr2:9551553	0.544598	0.193911	0.270625	0	0.350965	0	0	0.138714	0.107106	0.211597	0.42559	0.10443	0.377631	0	0.297971	0.395456	0.288313	0.244172	0.461628	0	0.282506	0.126713	0	0	0.150229	0.0847865	0.141979	0	0.272821	0.204375	0.933715	0.679933	0.182957	0	0	0	0.138979	0.229545	0.639507	0.181228	0.455004	0.401086	0.903506	0.311739	0.308589	0.212424	0	0	0
chr2:9551613	0.43114	0.147541	0.169141	0.223985	0.140574	0.13552	0.276727	0.138714	0.107106	0.118351	0.18305	0.10443	0.228547	0	0.46351	0.463146	0.354068	0.434343	0.467928	0	0	0.126713	0	0	0.127854	0.0989179	0.247638	0.26369	0.324787	0.177717	0.250102	0.240348	0.274885	0	0	0	0	0.380947	0.677974	0.463152	0.321392	0.294883	1.30506	0.193357	0.168321	0.225819	0	0.295227	0
chr2:9942462	2.32816	6.20818	5.29749	1.93187	3.92621	6.91492	8.05713	2.30265	4.83314	4.42632	6.35182	1.92412	2.37065	3.56105	2.36169	2.18747	7.21793	1.13692	3.00868	3.86914	2.35566	2.74649	3.94511	7.37497	4.47809	2.43337	3.74429	4.44318	3.71881	4.15858	3.05958	1.16379	2.42489	1.25871	0.789883	3.21141	1.9874	2.53806	2.26953	4.53626	9.98842	1.82254	2.04254	1.40874	1.08708	1.38075	3.27676	0.975371	1.31886
chr2:12632367	7.44284	2.61174	2.65889	7.76388	5.28415	3.20505	4.36646	4.71973	6.05682	5.26365	6.22369	3.54539	3.08815	0.346575	1.23878	4.6849	7.92101	2.04875	2.59565	1.39339	6.80187	3.89324	2.44382	4.74039	3.88037	1.57067	1.92167	2.27103	2.06889	5.51812	3.55979	6.0688	2.18447	7.00562	3.5808	4.08353	5.86492	3.30948	4.46213	7.18378	2.97558	4.8369	10.4637	2.09536	5.93333	5.29997	3.06859	3.69968	0.28986
chr2:12632407	1.72456	1.09075	0.443149	2.28745	1.75482	0.776494	1.61958	1.37326	1.63604	2.32855	2.04624	1.56384	1.13685	0.247553	0.262104	1.30415	1.39098	0.511234	0.51832	0.734018	2.41528	1.26079	0.677272	1.02014	1.50685	0.654976	1.18266	0.725148	0.370257	1.41239	1.18382	1.78364	0.990681	2.1637	1.5246	1.181	2.08121	0.971414	1.51943	2.62344	0.873896	1.47441	3.08891	0.959852	2.12155	1.77374	0.986882	1.08748	0
chr2:17966762	1.38873	0.921076	1.57301	2.36584	0.518247	3.10002	1.37781	2.02175	2.31616	3.87007	2.041	1.44113	2.46519	0.836111	0.882876	0.42752	0.85988	0.415855	0.408987	0.69767	2.36435	0.592381	2.11365	2.82645	1.61736	0.570189	1.39668	0.382351	0.734019	1.67499	0.854516	1.58124	0.497413	3.26623	3.39123	1.19008	1.26124	1.53331	2.81768	0.76535	3.40892	1.92493	0.803116	0.658992	1.28345	0.27379	0.790277	2.47393	0.971029
chr2:17966922	1.44772	0.575673	2.47961	1.33271	0.826571	2.17849	1.13021	2.52805	1.36024	4.25175	1.62457	1.90062	3.01786	3.76467	0.81666	0.488085	1.15831	0.24972	0.234864	1.20263	1.99058	1.46036	3.70242	4.18352	0.770321	0.546873	1.70705	0.978949	1.12376	1.17738	1.63817	1.79629	0.812441	2.68281	5.20796	1.36723	1.05277	2.96186	2.13009	1.48471	2.6578	1.42117	0.729755	0.712314	1.43073	0.371741	0.524281	1.80873	10.4132
chr2:17967062	0.953047	0.621121	1.67788	1.63509	0.514967	1.57203	0.710752	1.5848	1.10854	2.89072	1.64745	0.796277	2.16946	3.11484	0.336596	0.349141	0.426326	0.438746	0	1.23995	2.69467	0.820464	3.42305	2.55503	0.767125	0.445129	1.40328	0.685594	0.6106	0.453179	0.616919	1.5085	0.596895	3.55105	3.76511	1.71245	0.53507	1.72855	2.2503	0.936158	2.05113	0.815023	0.992312	0.426174	0.803034	0.247827	0.902072	1.05011	9.6958
chr2:20097377	0.576367	0.402971	1.71171	0.691554	1.58754	0.880881	0.914656	0.6901	1.46467	2.4469	1.33626	0.783223	2.27612	0.550187	2.26237	0.93698	1.56296	1.03773	2.25145	0.402258	3.07714	0.861645	0.634943	1.13713	1.64293	1.43077	1.10282	1.16353	1.0718	0.622011	1.78823	1.25867	0.339899	0.762579	0.210635	1.34452	0.427361	1.87616	1.99545	1.78691	2.64697	2.4123	0.660254	0.777374	1.53593	0.555842	0.709321	1.17344	0
chr2:20097447	0.862281	0.533255	1.60684	0.492767	1.84666	0.992685	1.19721	0.430012	1.01215	2.3611	1.0983	0.475155	1.98282	0.470986	2.1327	0.463146	2.97923	0.732515	0.971849	0.16588	2.45563	1.85951	0.651875	0.51163	2.09042	1.27392	0.888196	0.695482	1.17898	0.933016	0.917041	1.12901	0.302774	0.960115	0.232807	0.990223	0.375244	2.08092	2.12047	1.66538	1.99696	1.8594	0.826283	0.623477	1.22033	0.1841	0.778712	1.20707	0
chr2:20098438	2.45069	0.645359	2.22251	1.08913	1.75154	1.69739	0.868049	1.03342	0.725641	2.27529	1.93575	0.926814	2.11614	0.173287	1.76299	1.85971	1.29994	0.74396	1.75743	0	2.18616	1.34949	0.513598	0.374364	2.03288	0.849985	1.22498	0.418608	1.97146	1.02632	1.75488	0.711558	0.671507	0.410743	0	0.454231	0.646253	0.761894	3.13503	1.39603	2.95753	2.62528	1.61009	1.20355	1.18877	0.594786	1.04856	1.70783	0
chr2:20098588	2.05586	0.62718	2.58109	1.90387	1.97459	0.938477	0.635016	1.01954	0.62389	1.63324	1.86711	0.232356	1.58286	0.33791	1.71609	1.14005	1.38592	0.412039	1.43348	0	1.65157	2.02107	0.57286	0.306297	2.1959	1.44349	1.32734	0.62956	1.93898	1.0663	2.01332	0.610359	1.09845	0.813111	0	0.320634	0.694896	0.766655	3.72164	1.22522	4.00115	2.92016	1.83018	1.21933	1.96726	0.223045	1.13337	1.61441	0
chr2:20098898	1.72002	1.05439	2.1853	0.853943	2.58795	1.51105	1.07487	0.714375	0.822036	1.05036	2.52151	0.582196	0.799914	0.173287	2.55482	0.876415	0.849763	0.625689	1.71693	0.16588	1.70807	1.68844	0.112879	0	1.88585	0.716446	1.10942	0.352685	0.919147	0.648668	1.7257	1.77099	0.903633	0.275631	0.526588	0.363384	0.308842	1.10951	2.23106	1.39931	3.73753	3.41573	2.17382	0.951	1.53243	0.265529	1.24902	1.48361	0
chr2:20786706	0.503753	0.121194	0.135313	0.111993	0.76097	0.13552	0	0.717843	0.107106	0.118351	0	0.409887	0	0.173287	0.110359	0	0.202325	1.74735	0.161975	0	0	2.23648	0.112879	0	0.127854	0.0847865	0.34009	0.131845	0.464445	0.177717	0	0.194614	0.696378	0.183754	0	1.07198	0.33355	0.190473	0.192333	0.175187	0.249169	0.331743	0.637087	0.234631	0.330042	0.212424	0	0.198064	0
chr2:24554613	1.34788	2.92078	1.0825	1.5343	1.02993	1.55848	2.37111	0.826501	1.2935	4.73699	3.83031	2.05465	2.18643	7.42536	0.507654	0.570026	1.81249	0.610429	0.939454	4.67781	1.48641	0.760275	4.85096	4.08057	1.65252	2.63474	2.29808	1.77002	0.969364	3.52325	1.45893	0.604034	0.874618	3.71642	5.54498	1.11741	2.70601	5.06183	2.08914	1.488	1.54918	1.2082	0.247113	1.9533	1.72997	0.637271	1.85811	1.22575	4.34065
chr2:25040820	0.435679	0.121194	0.433001	0.212786	0.278804	0	0.387418	1.33859	0.280365	0.340258	0.18305	0.10443	0.329662	0.220941	0.477305	0.142507	0	0.190759	0.611455	0	0.286852	0.215411	0.270909	0.187182	0.751143	0.328548	0.901404	0.131845	0.199869	0.177717	0.30965	1.10054	0.272393	0.519105	0.210635	0.422434	0.484321	0.352376	1.56751	0.308768	0.303336	0.384986	0.540559	0.386714	0.287549	0.141616	0.308401	0.440972	0.326092
chr2:25041100	0.467447	0.151493	0.186055	0.251983	0	0.154212	0.128168	0.138714	0.324664	0.417343	0.18305	0.362893	0.288454	0.173287	0.830455	0.527274	0.470405	0	0.222715	0.16588	0.471225	0.126713	0.319823	0	0.249316	0.381539	0.21462	0.313132	0.263077	0.177717	0.166735	0.689421	0.323318	0.183754	0	0	0.455157	0.190473	1.18285	0.285775	0.325003	0	0.413141	0.157842	0.434831	0.261989	0	0.474606	0
chr2:25041130	0.295639	0.121194	0.15561	0.181988	0	0.213444	0.116517	0.138714	0.214211	0	0.242541	0.17405	0.455709	0	0.786311	0.268726	0.337208	0	0.186271	0.16588	0.492573	0.126713	0.151681	0	0.206533	0.618941	0.174998	0.152129	0.250086	0.177717	0.166735	0.512322	0.256997	0	0	0.181692	0.259007	0.190473	1.18285	0.223364	0.184168	0	0.586893	0	0.627699	0.222539	0	0.293428	0
chr2:25041370	0.181533	0.281777	0.154106	0.271582	0	0.531917	0.116517	0.50091	0.220162	0.124268	0.64525	0.435994	0.433893	0.346575	0.206924	0.513023	0.359126	0.161086	0.261651	0	0.514863	0.263172	0.231401	0.187182	0.437901	0.303112	0.399523	0.293355	0.324787	0.684212	0.233429	0.581896	0.505703	0.702859	0.347548	0	0.254795	0.457136	1.75985	0.686151	0.245558	0.557001	0.656393	0.157842	0.385737	0.141616	0.471671	0.777307	0
chr2:25041620	0.980277	0	0.619056	0.417172	0	0.284592	0.284009	0.206196	0.926464	0.730816	0.649826	0	0.799914	0.257455	0.623531	0.751722	0.945867	0.152607	0.206518	0.16588	0.278159	0.240754	1.18523	0.187182	0.971692	0.491762	0.373108	0.226021	0.181881	0.613125	0.262607	0.607196	0.555444	0.569637	0.531854	0.181692	0.691421	0.395232	0.961665	0.831046	0.437464	0.217066	0.486503	0.372057	1.25189	0.219504	0.269851	0.35502	0.28986
chr2:25041740	1.02112	0.163612	0.463446	0.389174	0.131202	0.342188	0.396157	0.693568	0.66941	0.650929	0.480505	0.192151	1.56832	0.251267	0.670434	0	0.202325	0.228911	0.265806	0.16588	0.639318	0.548032	0.962291	0.21838	0.492239	0.610463	0.970742	0.613079	0.440034	0.413193	0.166735	0.38266	0.77099	0.923364	0.394941	0.408807	0.448208	0.216214	0.418324	1.16609	0.397226	0.495567	0.301169	0.157842	0.275527	0.346958	0.265996	0.231697	0.514501
chr2:25195369	0.358527	0	1.4174	0.176388	0.131202	0.376068	0.142409	0.319041	0.19279	0.639094	0.581183	0.10443	0.193919	0.502533	0.990476	0.178133	0.257964	0	0.25511	0.402258	0.68236	0.12988	0.112879	0.847824	0.690413	0.235283	1.10612	0.131845	0.545642	0.177717	0.226759	0.139473	0	0.284819	0.35808	0.181692	0.138979	0.552373	0.437723	0.131391	0.436948	0.163824	0.264184	0.418282	0.305083	0	0.269851	0	1.15944
chr2:25453240	1.76994	0.654449	3.98834	0.803546	1.72858	0.37268	1.4215	1.49117	1.38166	0.550331	5.04302	0.642243	0.472676	0.28356	1.7961	1.67801	2.20028	0.484528	1.02854	0.277849	2.16008	1.59975	0.152386	0.262055	1.72923	1.75296	1.7962	0.8504	2.14359	0.799728	1.29219	2.6723	1.54198	0.817705	0	1.30364	1.20564	1.81426	1.56751	3.39316	2.25696	9.65741	5.76081	3.90265	1.87608	1.63566	1.47647	2.32071	0
chr2:25453450	1.82894	0.530225	4.6074	0.74755	2.16811	0.721645	1.2409	1.32818	1.14871	0.43198	5.76149	0.830216	1.62892	0.173287	2.60448	1.24693	3.12591	0.301399	1.01234	0.16588	1.10829	0.845806	0.273731	0.187182	1.5758	1.46469	2.11648	0.237321	1.77983	0.359878	1.30887	2.84307	0.845602	0.684484	0.210635	0.913003	2.23062	1.19998	0.94724	2.54569	1.68279	9.14546	5.31292	5.30745	2.20221	1.20019	1.38395	2.10396	0
chr2:25453530	1.53849	0.445389	2.8551	0.366775	1.2825	0.32186	0.882614	1.08543	0.81668	0.739692	2.48032	0.313289	0.969593	0	1.64436	1.62101	1.7754	0.350997	0.745084	0.236971	1.41253	0.918666	0.185704	0	1.10913	1.35446	1.20187	0.58964	1.39983	0.661997	0.94622	1.62868	0.431091	0.482354	0.210635	1.00839	1.79283	1.31903	0.639507	1.984	1.24946	6.9666	5.64884	3.39361	1.9357	0.821371	1.16807	1.85732	0
chr2:25453820	0.989354	0.702927	1.92144	0.610359	1.67938	0.836837	0.600061	0.918977	0.647989	0.136843	2.16456	0.27935	0.431469	0	2.31479	0.673343	1.68435	0.488343	0.297684	0	1.46903	0.452997	0.468447	0	1.03882	0.792754	0.80565	0.758109	1.46804	0.337208	1.20466	1.57175	0.339899	0.234286	0	0.504196	1.41411	1.18094	0.870307	1.3369	1.28557	6.37274	3.27424	2.10325	1.65516	0.732861	1.02543	0.855785	0
chr2:25455530	0.694363	0.21209	1.64743	0.428371	0.436246	0	0.544715	1.04729	0.498041	0.38384	2.70914	0.365504	0.28603	0	1.93405	0.566463	1.78551	0	0.308765	0	0.808401	0.373802	0	0.187182	0.517809	1.01744	2.3212	0.131845	1.64342	0.506494	1.4756	1.66346	0.700523	0.367508	0	0.377011	0.562866	0	0.884732	1.53727	1.04362	6.58981	3.92677	1.83492	1.03097	0.612488	0.416341	0.762359	0
chr2:25460034	0	0.121194	0.541251	0.161766	0.288644	0.277816	0.174775	0.138714	0	0.414228	0.745927	0.287182	0.23755	0.173287	0.990476	0.180009	0.202325	0.305214	0	0.182468	0.630205	0.126713	0	0.241525	0.204567	0.0847865	0.165092	0.283467	0.483933	0.177717	0.475194	0.388985	0.165804	0.507161	0	0.181692	0.187622	0.190473	0.254841	0.436874	0.144446	0.34403	0.911228	1.14041	0.140268	0	0	0.41855	0
chr2:26289000	0.190609	0.254508	0.135313	0.341577	0.131202	0.13552	0.337898	0.235813	0	0.201196	0.324913	0.194355	0.281182	0.762464	0.557315	0.142507	0.409707	0.152607	0.22165	0.326231	0	0.291097	0.843769	0.299491	0.373973	0.0875217	0.237733	0.15382	0.341026	0.203106	0.354311	0.126499	0	0.780954	1.17956	0.181692	0	0.354492	0.312541	0	0	0.163824	0.154445	0.409536	1.045	0.141616	0.24672	0.186853	2.02902
chr2:26289090	0.217839	0.20906	0.517571	0.212786	0.131202	0.154881	0.188646	0.180328	0.23831	0.449733	0.394262	0.10443	0.145439	1.70255	0.474546	0.203072	0.202325	0.24614	0.522369	0.286143	0.367016	0.864813	0.713958	0.678535	0.613044	0.222565	0.326883	0.131845	0.292308	0.395421	0.166735	0.126499	0	0.721234	1.47971	0.785819	0	0.380947	0.192333	0.131391	0.144446	0	0.486503	0.643208	0.704846	0.251368	0.250575	0.54561	3.10874
chr2:26299760	0	0.121194	0.218246	0.207186	0.209923	0.216832	0.227207	0.138714	0.190112	0.887631	0	0.731008	0	0.879433	0.331078	0.292138	0	0.402327	0.510221	0.67596	0.486779	0.208905	1.38841	0.233978	0.230138	0.242247	0.357376	0.573526	0	0.355435	0.256515	0	0	0.909582	0.709919	0	0.138979	0.190473	0.192333	0.686516	0	0	0	0	0	0	0	0	1.25364
chr2:27872430	3.14506	1.11499	2.80097	2.00467	3.01436	2.73412	1.81475	0.749053	1.57713	4.00617	1.43236	2.45671	5.16793	9.62178	2.47757	0.505898	3.34341	0.869861	2.14617	2.80751	8.65336	3.12346	6.64009	3.49095	3.5927	1.61094	0.908007	3.1445	1.74411	2.22147	3.29718	3.06761	0.692233	5.08999	3.30698	2.51189	0.833875	6.66657	2.74555	3.34718	4.08781	1.80616	3.2588	1.96908	1.05201	1.21789	4.69154	3.65858	3.60875
chr2:27872580	5.0103	1.83003	2.86186	2.64302	2.7618	3.95719	1.64288	1.26923	2.16621	4.87901	3.43676	2.29223	5.45638	7.29973	3.42114	1.0973	3.05004	1.12548	3.53105	2.30158	7.96666	2.64196	5.23475	4.51109	4.10092	2.55843	1.4231	3.56311	2.9718	2.07041	2.40098	3.17513	0.659072	3.7348	3.02262	2.29386	0.705319	5.66182	3.37064	4.40816	4.92199	1.671	2.90357	1.51529	1.308	1.11522	6.81951	3.72958	1.84061
chr2:27910997	1.48403	0.42418	0.422852	1.04993	0.898732	0.762301	0.501022	0.419609	0.267764	0.375764	1.77101	0.297818	0.921113	0.173287	0.855286	1.05455	1.33028	0.480713	0.599307	0.306877	0.308583	0.234418	0.126989	0.187182	1.46393	0.241641	1.48583	0.807551	0.467693	1.07963	0.441847	2.57426	0.360624	1.13468	0.292549	0.76765	1.0215	0.331968	0.846265	1.03142	1.47696	2.4205	1.73751	0.536664	1.39567	0.697457	1.68078	1.01648	0
chr2:27918250	0.258684	0.216681	0.48036	0.237984	0.164002	0.15972	0.116517	0.228206	0.439133	0.359604	0.480505	0.355061	0.28603	0.619502	0.427643	0.142507	0.303487	0.167868	0	0	0.512856	0.553534	0	0.603662	0.282625	0.368821	0.307072	0.669113	0.129915	0.293234	0.166735	0.199236	0	0.351294	0.210635	0.499654	0.46558	0.190473	0.326966	0.131391	0.144446	0.163824	0.478781	0.288062	0.140268	0.279691	0.612946	0.295227	0.28986
chr2:27918410	0.612673	0.145433	0.26386	0.355576	0.406725	0.301532	0.165576	0.391866	0.457877	0.282727	0.430167	0.342007	0.504188	0.7538	0.355909	0.195287	0.202325	0.288258	0.161975	0.16588	0.452923	0.148887	0.383788	0.268775	0.127854	0.158115	0.39292	0.405423	0.216525	0.177717	0.166735	0.154962	0.385495	0.514511	0.234039	0.799446	0.208469	0.409518	0.437558	0.210225	0.144446	0.470993	0.28398	0	0.213909	0.148696	0.794132	0.280279	1.50727
chr2:27937763	0.181533	0.62718	0.253711	0.324778	0.73145	0.782629	0.503935	0	0.398968	0.118351	0.494234	0.383779	0.247246	0.554519	0	0.423957	0	0.305214	0	0.16588	0.71713	0	0.208826	0.187182	0.364384	0.56383	0.564615	0.435089	0.435215	0.177717	0.666939	0.126499	0.326872	0	0.390295	0.29525	0.382193	0.190473	0.339412	0.653668	0.231113	0.176111	0.440169	0.315685	0.258956	0.141616	0.439471	0	0
chr2:27939789	0.181533	0.509016	0.629204	0.111993	0.131202	0.13552	0	0.423254	9.97153	0.118351	1.08915	0.234967	0	0	0.110359	0	0	2.06401	0.161975	0.588873	2.09923	0.266096	0	0.187182	0.255708	0.326428	0	1.43052	0.405984	2.33254	0.166735	0.247498	0.327463	0.592607	0.210635	1.51713	0.138979	0	0.192333	0.131391	1.14834	0	2.10818	0	0.259496	0.375282	0	1.08375	0.579719
chr2:27975779	1.85617	1.23315	0.825407	0.173588	1.95163	0.674213	0.332072	12.9628	33.0448	7.66913	1.83507	8.43009	2.26885	14.9764	7.57618	0.904916	0.566509	4.24248	4.40977	25.8772	5.96739	5.0495	2.01771	8.61037	3.34978	10.009	1.39338	15.383	0	2.25701	1.96747	0.721045	2.0311	0.183754	3.31751	19.9861	1.60868	2.37616	2.80806	2.27306	10.512	5.9509	8.49064	0.891809	0.140268	2.86064	1.49574	7.21252	14.8915
chr2:28007841	0	0.151493	0.307836	0.207186	0.244673	0.409948	0.145646	0.710907	0.6587	0.245578	0.4622	0.295884	0.0969593	0.771128	0.110359	0.142507	0.515928	0.174409	0.481875	0.203203	0.57805	0.418151	0.33017	0.229298	0.196699	0.231043	0.521691	0.199458	0.25983	0.355435	0.166735	0.126499	0.165804	0.245005	0.421271	0.181692	0	0.190473	0.211566	0.251832	0.180557	0	0.154445	0.351199	0.252482	0	0.508861	0.414813	0.68117
chr2:28549337	0.396072	0.203	0.290922	0.111993	0.131202	0.13552	0.116517	0	0.214211	0.118351	0.517115	0	0.164831	0	0.262104	0.285013	0.409707	0	0.161975	0	0.17385	0.126713	0.112879	0	0.533791	0.0847865	0.138677	0.152662	0.246838	0.336728	0.273617	0.126499	0.331609	0.675296	0	0	0.138979	0.306415	0	0.131391	0.22028	0.376795	0.301169	0.169681	0.248976	0.283231	0.24672	0.295227	0
chr2:28549387	0.726131	0.121194	0.146588	0.298647	0.242218	0.223608	0.18934	0.138714	0.19279	0.60063	0.538382	0.313289	0.189071	0	0.27314	0.142507	0.328777	0	0.161975	0.16588	0.382469	0.12988	0.112879	0	0.207763	0.0847865	0.145281	0.229787	0.129915	0.417636	0.279281	0.183424	0.364769	0.344539	0.631906	0	0.138979	0.604753	0.576999	0.131391	0.34667	0.569288	0.343641	0.157842	0.185855	0.15449	0.19275	0.246646	0
chr2:28634563	2.50969	1.421	2.16839	1.5203	2.49283	1.79225	1.51472	0.825346	4.50915	2.42027	2.041	0.592639	1.09806	0.481354	1.51744	1.62101	0.541218	0.572277	2.49441	0.51008	2.14704	0.674744	0.299129	0	1.78676	0.279795	1.05659	6.15057	0.623591	1.68831	4.06833	1.63184	1.21866	1.30006	0.458132	0.758565	0.701845	2.54758	3.9861	1.64895	2.5603	3.56317	2.07343	1.14436	0.943302	1.94013	0.763291	2.33192	0
chr2:31496733	0.830512	0.236329	0.460063	0.223985	0	0.291368	0.324834	0.162988	0.195468	0.579919	0.347794	0.10443	0.220023	0	0.618013	0.705407	0.202325	0.259432	0.907059	0.174174	0.673667	0.126713	0	0	0.712787	0.0847865	0.1783	0	1.14	0.253247	0.541888	1.17012	0	0.38129	0	0.390638	0.138979	0.297615	0.639507	0.131391	0.169724	0.507854	0.270279	0.220979	0.284432	0.141616	0	0.149482	0
chr2:38972529	0.975739	1.06954	1.30238	0.929538	0.688809	1.03334	0.731142	0.960591	1.42986	0.707146	2.45287	1.01297	2.09674	0.611921	2.46653	1.22912	1.19877	1.35439	1.64809	0.576432	1.6168	0.826799	2.02053	0.570905	1.92421	1.03016	4.17353	3.19724	1.69539	1.6661	0.579403	1.7362	1.04457	5.95822	2.55922	1.40811	1.02497	1.22855	1.06745	1.32376	1.40112	1.9536	3.4673	1.69286	1.44476	0.881558	1.62296	0.956686	0
chr2:38972729	0.839589	2.46933	0.608907	0.540364	0.915132	1.82275	0.809791	1.63682	1.11658	1.04445	4.46641	0.73623	0.787794	0.297699	4.40334	1.96659	1.26453	1.36965	0.822022	0.518374	2.50343	1.03588	1.93305	1.12309	2.8096	1.46681	5.03531	3.28624	2.46189	2.04375	1.36722	1.91963	1.76996	4.81435	2.36965	2.43922	0.747013	1.74283	1.50501	1.35004	1.69724	2.49422	2.33213	2.02433	1.16773	1.38429	1.29528	0.997794	0
chr2:39371978	0.912202	0.402971	0.605524	0.321978	0.70849	0.514977	0.745094	0.516322	0.314623	0.477955	0.395001	0.335441	0.368445	0.381232	0.711205	0.268726	0.334615	0.697633	0.570433	0.170027	0.347699	0.400144	0.380966	0.31353	0.60899	0.288902	0.469596	0.426557	0.450372	0.89904	0.510625	0.210832	0.771628	0.420008	0.566083	0.584575	0.507274	0.738084	0.451983	0.397457	0.485863	0.475089	0.335919	0.281371	0.495613	0.298966	0.708358	0.224223	1.30851
chr2:39372008	1.7291	0.942285	1.299	0.484368	1.01353	1.08755	1.90505	0.988334	0.321317	0.618383	0.768809	0.52737	0.984137	0.511197	1.03186	0.448896	0.703078	1.00721	0.736986	0.315171	1.21695	0.668409	0.996155	0.52411	1.30411	0.525676	0.762726	0.649337	0.89966	1.05742	1.1463	0.224536	1.1855	0.532887	0.663502	1.07653	0.687947	1.19998	0.673166	0.768635	0.985842	0.855979	0.725893	0.303847	0.767967	0.704538	1.17963	0.411076	2.34062
chr2:39700230	0.181533	0.242389	0.135313	0.537564	0.380485	0.257488	0.218095	0.268758	0.321317	0	0.338642	0.10443	0	0.173287	0.239113	0.142507	0	0	0	0.331759	0	0.234418	0.204402	0	0.559362	0.195009	0.237733	0.362574	0.129915	0.177717	0.166735	0.126499	0.48705	0.362914	0.610843	0	0.500325	0.190473	0.192333	0	0	0.163824	0	0.157842	0	0	0.558976	0	0.579719
chr2:39702039	2.34631	3.04501	4.94568	2.05786	4.10006	5.10233	2.14973	3.20775	3.48897	2.23979	2.23778	2.25307	4.4577	27.2191	5.65316	2.40836	3.26248	3.84952	1.79387	6.92133	2.60774	4.77706	3.37225	2.84985	2.34932	2.80007	1.83583	3.73121	1.38034	5.2782	1.69653	1.55278	3.82593	5.27833	5.4186	8.42598	2.14723	6.70943	2.50033	2.16795	2.11613	2.05599	2.60627	4.3091	5.11978	1.00901	2.18579	2.04417	26.5366
chr2:39703149	1.65649	0.572643	0.639352	0.688754	0.501847	0.284155	0.7894	0.582597	0.527495	0.994146	0.860333	0.472545	0.128471	0.259931	3.28319	0.405019	0.586741	1.17126	0.38874	0.298584	0.669321	1.1119	0	0.491353	0.939728	0.809711	0.762726	0.32302	0.818463	0.710869	0.750306	0.942419	1.45079	0.183754	0.421271	0.522365	0.559391	1.12379	1.3848	0.253396	0.57056	1.33926	0.911228	1.12857	2.29338	0.527518	0.406528	1.05385	0
chr2:39707209	0.99843	0	0	0.111993	0.186963	0.258133	0.288379	0.138714	0.112461	0.236702	0.315761	0.208859	0	0.29974	0.582146	0	0.202325	0.152607	0	0	0.17385	0.214437	0	0	0.239727	0.271317	0.531597	0.131845	0.129915	0.426522	0.166735	0.225647	0.422047	0	0	0.181692	0.455157	0.190473	0.235608	0.200371	0.288891	0.48328	0.154445	0.54061	0.971355	0.141616	0.427016	0.220486	0
chr2:39707769	0.916741	0.121194	0.39579	0	0.144322	0.13552	0	0.294766	0.219567	0.118351	0.18305	0.258464	0.256942	0.173287	0.129672	0.523711	0	0	0.230814	0.16588	0.425932	0.237586	0.112879	0	0.310046	0.175932	0.548106	0.131845	0.141378	0.177717	0	0	0.298448	0	0	0.181692	0.389142	0	0.495257	0	0.296114	0.194818	0	0.323577	0.469898	0.141616	0.416341	0	0
chr2:40462771	1.65649	0.281777	0	0.484368	0.380485	0.362516	0.375766	0.714375	0.479298	0.429022	0.338642	0.38639	0.23755	0.173287	0.297971	0.961919	0.419824	0.358627	0	0	1.02571	0	0	0	0.223745	0.167453	0.132074	0.131845	0	0.177717	0.441847	1.23653	0.306738	0	0.315953	0.181692	0.309229	0.361242	0.408708	0.246855	0.144446	0.380649	0.911228	0	0.396257	0.389443	0.250575	0.149482	0
chr2:40462911	3.6715	0.331501	0.238788	1.15632	0.688809	0.487873	1.3982	1.186	0.902365	0.89059	0.993044	0.496041	0.266638	0	0.65388	1.5747	1.51743	0.372542	0.161975	0	1.63853	0	0.112879	0.349407	0.552969	0.347625	0.264148	0.326316	0.129915	0.399864	0.825337	2.16946	0.899488	0.225099	0.386164	0.218031	1.67817	0.190473	0.726057	0.913165	0.646394	0.950178	1.76454	0.315685	1.23786	1.5861	0.400921	0.228158	0
chr2:40462971	1.32065	0	0.135313	0.189526	0.131202	0.13552	0.591322	0.239281	0.38558	0.319547	0.869486	0.147942	0	0.173287	0.215201	0.280822	0.2794	0.152607	0.161975	0	0.299891	0	0	0.187182	0.265297	0.0847865	0.158489	0.148326	0.214359	0.177717	0.491868	0.948744	0.306738	0.183754	0	0.181692	0.663625	0.205125	0.268255	0.535417	0.198613	0.593861	0.594615	0.279259	0.459377	0.449838	0.1542	0.149482	0
chr2:40463091	0.553675	0.121194	0.135313	0.187587	0	0.201543	1.00496	0.35372	0.230277	0.207114	0.485082	0	0.0969593	0.173287	0	0.505898	0.404649	0.152607	0.161975	0	0.197996	0.232306	0	0	0.278083	0.211966	0.132074	0	0.181197	0.338237	0.783653	0.993019	0	0	0	0.181692	0.26406	0.380947	0.192333	0.223364	0.195002	0	0.806977	0.157842	0.157801	0.470872	0	0	0
chr2:40464701	6.68948	0.396911	0.233414	1.20112	1.15786	0.555633	1.55841	1.70964	0.867556	1.42613	3.39557	1.12523	0.189071	0	0.24555	1.02248	2.69092	0.442561	0.38874	0	2.18181	0.126713	0.290663	0.187182	0.88539	0.559591	2.13629	0.510899	0.584617	1.34621	2.18423	2.81144	0.940939	0.183754	0	0.267996	1.27861	0.552373	1.36076	1.25807	0.63195	3.01845	2.1661	0.23474	1.67971	2.05343	0.690046	0.463395	0
chr2:40465041	4.75616	0.433269	0.39579	1.34391	1.09225	1.13498	1.30499	1.9836	0.602469	0.74561	2.36134	0.686625	0.829002	0	0.493859	1.41081	2.65551	0.392964	1.10143	0	1.89061	0.351627	0	0	0.818267	0.162091	0.835367	0.496954	0.25983	0.51538	1.3964	2.80196	0.625911	0.53748	0.421271	0.327046	2.1924	0.190473	1.73581	1.10368	0.520004	1.33926	3.40938	0.607693	1.43073	2.8571	0.979172	0.934264	0
chr2:43021283	0.789668	0.121194	0.449915	1.06113	0.131202	0.13552	0.116517	0.138714	0.187435	1.4498	1.4644	0.10443	0.309222	1.27799	1.78782	0.178133	0.687904	0.492158	0.315851	0.16588	0.17385	0.253425	0.112879	0.336928	0.127854	0.360343	0.352197	0	0.149402	0	0.500204	0.126499	0.277722	0.252662	0.210635	0	0.138979	1.09046	0.442366	1.00842	1.95002	0.696251	0.212362	3.16079	0.466391	0.227596	0	0	0
chr2:43035002	0	0.302986	0.226649	0.111993	0.330121	0.294756	0.297117	0	0.246667	0.301794	0.539997	0.193195	0.193919	0.173287	0.455233	0.321788	0.202325	0.152607	0.607406	0	0.386815	0.221747	0.213216	0.290132	0.249316	0.103863	0.132074	0.26369	0.133524	0.177717	0.166735	0.203064	0	0	0	0.186235	0	0.661895	0.480833	0.325192	0.397226	0.163824	0.181473	1.34561	0.245469	0.212424	0.1542	0.216749	0.28986
chr2:43038582	0	0.215877	0.564931	0	0.135302	0.13552	0	0.977931	0	0.949765	0.549149	0	0.224946	0.173287	0.21796	0.456021	0	0.408224	0.271418	0.178321	0.244476	0.126713	0.197538	0.187182	0.127854	0.31583	0.610841	0	0.188376	0	0.337638	0.126499	0.209058	0.183754	0.210635	0.181692	0	0.190473	0.528916	0.430304	0.393614	0.163824	0.2427	1.1483	0.229884	0	0	0.149482	0.28986
chr2:43038712	0.181533	0	0.520954	0.203355	0.131202	0.335412	0	0.606872	0.107106	0.825497	0.617793	0.10443	0.370869	1.09604	0.43592	0	0	0.476897	0.441382	0.16588	0.54328	0.148887	0.253977	0.187182	0.16621	0.220445	0.452353	0.234025	0.392992	0.193874	0.496036	0.205016	0.165804	0	0.795149	0	0.329579	0.229882	0.379858	0.988714	0.910008	0	0.281863	1.18776	0.298069	0	0.262711	0.220289	1.26089
chr2:43216679	1.62018	0.327224	0.19921	0.845543	0.833131	0.559021	0.856397	0.532953	0.814003	1.27819	0.562878	0.66835	0.436317	0.173287	0.165539	0.61194	0.456527	0.526495	0.34887	0.16588	0.182542	0.157124	0.112879	0.309571	0.265297	0.281915	0.343392	0.228994	0.357266	0.808614	0.338373	0.838057	1.35131	0.661514	0.800415	0.262443	0.837349	0.37229	0.677974	0.722648	0.80371	2.06827	3.71441	0.289377	1.3606	2.52076	0.566686	0.702566	0
chr2:43289881	21.675	13.9616	35.6075	77.3672	14.8947	25.2101	5.62775	20.1308	14.2156	15.6105	15.065	9.71196	92.264	17.1814	4.62958	11.999	29.3876	27.7745	36.0597	16.4719	27.9289	7.97972	35.554	71.3819	44.2919	23.3078	26.4115	12.7033	6.05403	15.1593	25.4312	42.2982	5.78243	182.215	41.9849	27.4855	40.9676	16.6236	17.5408	98.6284	63.4658	20.5558	64.6122	7.27653	77.5085	13.4429	21.0214	35.2255	14.3336
chr2:43289941	7.81952	8.49875	13.9575	42.8343	8.96108	14.355	3.08769	10.0186	10.5526	8.57747	8.79096	5.50606	49.5123	5.07732	1.61677	4.29657	12.3317	10.4536	14.4765	3.30515	11.0742	3.94393	14.8944	30.8242	23.5763	14.6744	13.5111	4.4234	2.65351	6.65551	13.9974	20.028	3.23733	81.0309	26.7612	11.7146	23.2199	6.68562	7.67409	54.2151	31.9008	8.30586	34.2753	3.87503	40.2043	7.14097	10.0693	19.059	4.1038
chr2:43289981	17.6223	18.0125	32.0691	81.6061	18.1255	27.4259	6.46376	21.5283	21.3863	17.797	16.1999	10.6779	102.699	13.837	4.4199	13.1284	28.6947	26.8016	34.7315	7.82123	31.5494	7.53623	34.1148	60.3101	51.538	28.8062	33.1934	10.2608	6.04753	14.7505	29.6913	44.4487	6.54927	179.082	45.4499	23.2248	37.302	13.5569	16.9253	97.7152	58.9266	17.8977	63.8593	7.12658	70.5548	13.8429	19.7723	33.8129	10.0799
chr2:43290211	1.1255	3.08439	4.55327	8.9874	1.37434	3.22538	1.30207	4.84457	3.40864	2.91143	3.68845	1.24532	9.57473	2.46501	1.63056	1.71008	5.4223	3.33065	5.8149	0.945514	11.009	1.0929	5.18396	5.50783	8.46075	5.0448	7.11217	2.77204	0.766497	1.46172	5.22713	6.61591	0.887053	9.96406	3.79144	1.29001	3.35287	2.08568	2.29838	6.20821	6.08838	3.32972	8.23194	1.1562	3.77671	1.35597	1.60754	3.38951	1.07973
chr2:43290531	1.36603	1.56947	4.72241	3.74895	1.02665	3.42866	0.46898	1.83795	0.883621	1.52968	1.61999	0.642243	5.14127	0.67582	1.25258	1.46782	6.58567	2.27385	7.09855	0.931854	5.70227	0.668409	1.35172	2.37721	3.02055	5.73369	3.216	0.547157	1.1465	0.941902	2.63858	2.29596	0.26146	5.17267	1.40599	2.74809	4.00955	0.190473	1.07226	5.63994	5.65866	2.17476	4.20864	1.1483	3.21564	2.77213	1.26059	2.0068	0.579719
chr2:43290691	4.11172	4.34784	18.9776	13.5623	4.07709	6.70825	0.780662	6.9877	4.36188	5.50923	3.31778	2.6969	14.6336	0.693149	4.32885	5.06611	19.1551	9.35101	20.915	1.48048	11.3437	1.16576	4.0072	5.70437	9.47399	7.76856	9.77016	0.899842	2.80616	5.65141	8.82861	8.40271	1.9938	12.1002	7.00889	6.00039	11.6117	1.3095	5.24107	18.1056	12.5126	8.80553	13.5371	2.53732	12.4277	5.62922	4.34459	8.38221	1.41617
chr2:43290821	3.36743	3.03895	14.7964	17.524	3.66709	6.83022	1.0603	6.67212	4.56538	4.03872	3.28574	2.29745	10.0547	0.792789	3.79912	3.00332	9.12484	8.96949	14.8045	1.23166	7.23214	1.5649	2.11365	3.44883	9.49956	5.45601	11.256	1.04817	2.66001	3.44772	7.31132	7.83663	3.19173	10.6853	6.80879	3.35222	7.78631	1.84759	4.60638	14.7979	9.41786	8.60484	12.2282	3.16474	8.64752	3.11554	4.37158	9.09599	0.579719
chr2:43290861	1.49765	1.87245	10.9975	9.82734	2.80116	2.97128	0.725316	4.12673	2.28403	2.2605	3.46422	1.40197	5.84422	0.749467	2.26237	2.18035	5.45771	4.624	7.07425	0.359407	3.95073	1.33682	1.80606	1.34771	5.90686	4.51276	6.71595	1.24594	1.26992	2.08374	4.0725	3.54514	1.40519	5.59531	1.76934	1.78058	3.65168	2.18092	2.24068	7.90315	4.79921	6.02871	7.32457	2.02827	5.20394	1.66398	2.28987	3.56889	0.623198
chr2:43290991	3.05883	3.31466	6.15673	11.5072	1.94507	2.80527	0.611712	3.08638	4.21996	1.63916	1.64287	1.29754	5.87088	0.346575	2.58241	1.11511	3.23719	3.30776	6.29677	0.655225	2.86852	1.39384	2.73167	1.96541	4.27033	9.24173	7.66028	0.68889	1.68889	2.85681	2.87201	6.20795	2.61142	7.57066	3.62293	2.53461	3.70727	1.31903	1.64926	8.04111	12.7509	5.69697	3.91905	2.00854	3.3489	2.00386	3.04546	3.49041	0
chr2:43525022	4.27056	13.392	47.1971	41.5156	3.71957	16.2014	5.17917	15.6677	18.9764	18.2822	9.21197	5.21365	35.4241	2.61231	2.02786	2.9962	34.0209	17.649	22.2594	3.79035	13.343	1.89752	9.20244	26.402	28.796	12.0778	17.6583	1.43381	2.94257	7.05982	18.6243	18.5954	2.80624	45.3229	14.0388	9.70236	21.983	9.62843	16.608	54.2183	20.3127	9.54683	23.2325	1.41269	41.0845	8.75185	7.78326	10.2993	2.51453
chr2:46586477	0	0.121194	0.135313	0.307979	0.232883	0.484485	0	0.138714	0.107106	0.118351	0.530844	0.793666	0.0969593	1.42962	0	0.142507	0	0.247987	0	0.16588	1.20825	0.33262	0.397898	0	0	0.132909	0.132074	0.652633	0.129915	0.457622	0.287617	0	0	0.183754	1.21115	1.33998	0.138979	0.243017	0.192333	0	0.906397	0	0	0.157842	0.140268	0.141616	0.697756	0	0.746388
chr2:46992328	0	0.121194	0.537868	0.295253	0.492007	0.13552	0	0.312106	0.120494	0.301794	0.366099	0	0.176605	0	0.496618	0.199509	0.298429	0	0.327999	0	0.347699	0.285103	0.273731	0	0.536988	0.201368	0.132074	0	0.211575	0.177717	0.220924	0.202399	0	0.330757	0.210635	0.181692	0.138979	0.723799	0.192333	0.315337	0.288891	0.356317	0.752921	0.157842	0.383891	0.212424	0.1542	0.149482	0.28986
chr2:46992388	0.322221	0.121194	0.74422	0.181988	0.859372	0.209089	0.116517	0.617275	0.425745	0.488197	0.372636	0	0.152711	0.173287	0.424884	0.478675	0.343952	0	0.433283	0.398111	0.469394	0.126713	0.375322	0.187182	0.127854	0.101744	0.132074	0.240146	0.266325	0.177717	0.366816	0.354198	0.165804	0.183754	0.242231	0.181692	0	0.438089	0.500066	0.348185	0.343058	0.389081	0.266418	0.157842	0.452364	0.311554	0.457284	0	0
chr2:47177805	0.267761	0.333284	0.426235	0.249183	0.321444	0.2541	0.34955	0.353496	0.107106	0.494114	0	0.125316	0.0969593	0.187727	0	0.142507	0.404649	0.587538	0.303183	0.638637	0.347699	0.313614	0.53053	0	0.217697	0.0980344	0.416032	0.131845	0	0.284348	0.166735	0.657796	0.480832	0.183754	0.247497	0	0.277958	0.6238	0.865499	0.131391	0.278058	0.163824	0.154445	0.157842	0.140268	0.141616	0.25443	0.343809	0.311599
chr2:47184886	0.181533	0	0.135313	0	0.193523	0.172481	0.161331	0.242749	0.249021	0	0.359059	0	0	0.334197	0.159408	0.191259	0.42994	0	0.360394	0.16588	0.469394	0.218579	0.112879	0.187182	0.348403	0.121527	0.226413	0.131845	0.129915	0.311005	0.345975	0.29637	1.32643	0.183754	0	0.181692	0.379376	0.428565	0	0	0.200619	0.323447	0.205927	0.157842	0.234949	0.141616	0.358516	0.149482	0
chr2:47185266	0	0.231371	0.338282	0.111993	0.531367	0	0.133994	0.221942	0.107106	0.254454	0.286513	0.255578	0.189071	0	0.51593	0.273459	0.202325	0.152607	0.161975	0.16588	0.17385	0.428201	0.156294	0	0.127854	0.165334	0.359901	0.131845	0.157754	0.368763	0.260977	0.787458	0.530574	0.444878	0	0.587827	1.17437	0.313721	0.274075	0.160954	0.144446	0.729016	0.752921	0.355145	0.171828	0.45317	0.262141	0.179379	0
chr2:47185296	0	0.121194	0.377451	0.111993	0.204092	0	0.116517	0.142181	0.139237	0.269248	0.390185	0.10443	0.181799	0	0.217159	0.157913	0.202325	0	0.161975	0.16588	0.17385	0.776114	0	0	0	0.0890258	0.587728	0.131845	0.214359	0.613125	0.491868	1.17328	1.00726	0.260811	0	0.181692	0.611508	0.208614	0.213126	0.131391	0.144446	0.982942	0.899645	0.323577	0.168321	0.385903	0.300691	0.16443	0
chr2:47220807	0.599058	0.121194	0.135313	0	0.242723	0.345576	0.206817	0.287831	0.246343	0.233667	0.361523	0.295014	0.130522	0	0.469028	0.637717	0.53616	0.152607	0.161975	0	0.17385	0.319949	0	0	0.393152	0.0847865	0.488673	0.131845	0.256582	0.577581	1.42141	0.297273	0.837312	0.192942	0.210635	0	0.138979	0.442851	0.836649	0.295629	0.350281	0.835501	0.598476	0.303847	0.224429	0.336337	0.23901	0.149482	0
chr2:47220847	0.314656	0.121194	0.196203	0	0.423126	0.199892	0.20973	0.419609	0.19279	0.227106	0.421014	0.28196	0.151654	0	0.209683	0.773098	0.256278	0.194574	0.202469	0	0.17385	0.193237	0	0	0.367581	0.0881779	0.8948	0.131845	0.182584	0.824791	0.712791	0.281461	0.795861	0.215911	0.210635	0	0.138979	0.280948	0.91839	0.223364	0.613894	0.876457	0.834005	0.311739	0.662766	0.169939	0.508861	0.149482	0
chr2:47221037	0.553675	0.121194	0.233414	0.207186	0.259123	0	0.233033	0.700504	0	0.130186	0.402709	0.182752	0.0969593	0	0.226237	0.570026	0.297537	0.152607	0.296024	0	0.291198	0.519521	0	0	0.64886	0.487522	0.425938	0	0.129915	0.355435	0.604413	0.173936	1.09016	0	0	0	0	0.190473	0.71644	0.486145	0.41167	0.20478	0.467197	0	0.218652	0.276151	0	0	0
chr2:47226748	0	0.369642	0.223266	0.111993	0.131202	0.325248	0.454415	0.224941	0.240064	0.118351	0.448472	0.146202	0.184223	0.173287	0.158642	0	0.247848	0.152607	0	0.20735	0	0.2756	0.112879	0.26107	0.127854	0.18653	0.181601	0.237321	0.448206	0.537595	0.166735	0.173936	0.165804	0.445603	0	0.181692	0.138979	0.380947	0.451983	0.131391	0	0.163824	0.154445	0	0	0.141616	0	0.295227	0
chr2:51054872	17.7312	12.8799	30.8581	67.6855	16.4625	35.3877	7.56193	14.0413	15.3482	13.634	14.0765	11.5186	87.164	22.1201	4.47232	9.75813	21.1581	18.7707	23.211	33.968	25.0908	11.2077	54.8704	72.023	47.0152	25.6585	33.7548	12.3868	7.79489	22.2813	22.5509	31.9252	8.11612	196.332	43.6858	45.1596	44.2093	15.595	14.098	123.593	71.6884	21.3667	71.5159	9.34427	95.4313	15.8645	27.6905	51.3994	27.7323
chr2:54279067	0.391728	0.696867	0.145461	0.495567	0.154162	0.575961	0.355376	0.346784	0.846134	0.574001	0.842029	0.373336	2.15977	0.558851	0.152806	0.168417	0.414765	0.305214	0.554764	0.236379	0.64759	0.614556	0.53053	0.645778	0.64886	0.881779	0	0.191175	0.418975	0.244361	0.862852	0.246975	0	0	0.637172	0.348244	0	0.819036	0.576999	1.26792	0.682506	0.745398	1.09656	0.726075	0	0.375282	0	0.149482	0.28986
chr2:54279277	0.302555	0.294906	0.270625	0.187587	0.393605	0.555633	0	0.263556	0.500719	0.197252	0.51525	0.236341	0.501764	0	0.110359	0	0	0.152607	0.240774	0.239603	0.353494	0.126713	0.3725	0	0.409133	0.459967	0.132074	0.395535	0.136411	0.177717	0.516878	0.126499	0.259335	0	0.779351	0.181692	0.138979	0.28571	0.320556	0.131391	0.144446	0.163824	0.297307	0.686614	0.140268	0.187641	0	0.149482	0
chr2:54712624	4.32048	3.85095	19.759	17.4316	4.63142	4.65851	1.17391	6.43631	5.24282	5.06541	4.91488	3.159	13.9694	1.29532	3.25836	3.6161	11.9726	6.34846	8.37005	2.01959	3.95942	2.00206	3.47949	5.2411	11.4014	4.66114	12.4975	2.06997	2.68599	4.79392	8.74524	10.0535	2.114	14.76	4.09686	6.01401	15.9409	0.747608	5.39013	19.2093	15.8457	5.52496	23.4487	2.64386	22.492	2.4889	8.22659	7.99356	0
chr2:54712704	4.91046	3.16317	13.2302	13.2543	3.84093	10.8281	1.04865	8.58984	4.98577	3.79018	4.49387	3.09373	14.4954	0.784125	4.83374	2.09841	13.6519	9.48835	15.2904	2.09838	8.28393	1.61875	5.54799	5.60142	12.3923	9.19297	11.7282	1.7008	3.69608	4.50513	6.82362	9.59496	2.60727	16.1152	5.1711	6.89522	15.3155	3.49042	7.44329	24.5339	18.0088	5.4799	20.3984	4.27753	22.6182	2.81107	7.14333	6.68559	0.28986
chr2:54712824	5.47775	6.63236	28.0503	22.0317	5.60232	15.6763	2.31286	12.0715	5.36331	6.44716	6.21454	3.21905	25.4979	1.38197	5.18138	4.26094	23.065	12.6588	24.77	1.48048	13.4386	2.5691	5.92896	8.5355	20.0316	15.766	18.7479	1.65795	6.06702	5.7225	12.5301	11.5051	2.01867	21.5865	10.9899	10.5109	14.4295	4.86183	10.8139	34.8579	32.0958	10.4929	24.7267	6.23477	22.6603	3.78468	7.05466	12.8779	0.28986
chr2:54712874	3.01798	2.35723	10.4225	9.74335	2.69948	7.97875	0.824355	5.00756	2.50895	2.9351	4.82336	1.90845	13.4652	1.36464	1.06497	2.04141	8.83653	6.22637	6.03356	1.52195	4.94602	0.541696	3.6093	3.43011	8.35527	4.58695	7.62066	0.837216	1.04906	2.03042	6.24005	5.21809	1.33058	9.81246	2.86991	5.32812	5.95873	2.11902	3.32255	16.3351	11.4726	5.25465	10.7957	1.72837	8.76324	0.647892	5.30835	4.26772	0
chr2:54713064	0.953047	1.44221	6.43074	10.4349	2.36163	3.3609	0.480631	7.17843	1.97878	2.08593	1.88084	1.7988	10.777	0.987737	0.513171	2.03072	11.0014	7.27555	6.67336	1.06163	3.19014	1.04221	1.72704	2.75158	8.57262	2.49696	7.12538	0.259437	0.798976	1.89713	7.96992	4.7374	0.165804	6.11441	3.20166	2.74809	5.38197	0.957129	2.64939	9.89043	8.91952	3.70242	9.42503	0.808942	7.44472	0.888638	3.5813	3.74827	0
chr2:54713654	16.5558	12.2315	39.6534	82.8996	12.9627	25.9386	3.97322	23.7166	14.5476	16.6904	17.5865	7.95755	86.8537	20.2486	6.14978	15.9002	33.2419	37.8504	40.684	10.7573	32.4534	7.15609	35.8192	58.0732	45.5065	20.7494	34.0387	12.7362	7.00241	12.3825	27.5529	43.8004	5.29745	122.417	28.083	16.1388	33.7441	9.88081	15.4059	76.1146	53.3149	16.7346	43.6424	4.19466	44.8892	10.8371	17.6791	28.0728	15.3626
chr2:54892358	0.440217	0.121194	0	0.221185	0.255843	0.13552	0.116517	0.374527	0.214211	0.118351	0.388981	0.10443	0.0969593	0	0.168298	0.319411	0	0.152607	0.161975	0	0.373777	0.494179	0	0	0.303654	0.107397	0.132074	0.402127	0.295556	0.217704	0.273617	0.468047	0.207255	0.183754	0	0.481484	0.138979	0.471422	0.605849	0.285968	0.144446	0.566362	0.617782	0.315685	0	0.141616	0.300691	0.235434	0
chr2:54892388	0.308606	0.175523	0	0.167989	0.308324	0.13552	0.116517	0.33638	0.214211	0	0.654403	0.180744	0.0969593	0	0.43592	0.338453	0	0.152607	0.161975	0	0.465048	0.221747	0	0	0.246119	0.139898	0.248139	0.276875	0.230599	0.177717	0.166735	0.328898	0.480832	0	0	0.408807	0.138979	0.190473	0.822224	0.423735	0.199235	0.880553	0.629365	0.382768	0	0.141616	0.212025	0.306438	0
chr2:54892428	0.181533	0.64233	0	0.291181	0.23049	0.13552	0.116517	0.253152	0.135292	0.118351	0.475929	0.276739	0.119335	0	0.513171	0.142507	0.202325	0	0.186271	0	0.299891	0.269264	0	0	0.127854	0.158975	0.544804	0.227433	0.256582	0.177717	0.295954	0.275704	0.315028	0.183754	0	0.190777	0.138979	0.781429	0.221923	0.279205	0.433337	0.401368	0.498086	0.366984	0	0.141616	0.1542	0.362494	0
chr2:54892648	0.353989	0.121194	0.152227	0.111993	0.360805	0	0.116517	0.368581	0.219567	0.118351	0.534307	0	0.173506	0	0.943573	0	0.202325	0	0.212592	0.16588	0.320535	0	0	0.187182	0.198174	0.18865	0.34009	0.349389	0.215287	0.177717	0.166735	0.831732	0.634201	0	0	0.181692	0.21025	0.228568	0.726057	0.482861	0.241946	0.311265	0.154445	0.363037	0.263002	0	0.277561	0.175642	0
[truncated: 6,940 more rows]
[truncated: 164 more columns]

## Sheet: CESC.train_cl
	OS	Censor
TCGA.4J.AA1J	542	0
TCGA.BI.A0VR	1515	0
TCGA.BI.A20A	721	0
TCGA.C5.A1BE	2194	1
TCGA.C5.A1BF	571	1
TCGA.C5.A1BK	5385	0
TCGA.C5.A1BM	2521	1
TCGA.C5.A1BN	166	1
TCGA.C5.A1BQ	614	1
TCGA.C5.A1M5	2152	1
[truncated: 203 more rows]

## Sheet: CESC.test_exp
	TCGA.2W.A8YY	TCGA.BI.A0VS	TCGA.C5.A0TN	TCGA.C5.A1BI	TCGA.C5.A1BJ	TCGA.C5.A1BL	TCGA.C5.A1M9	TCGA.C5.A1MF	TCGA.C5.A1MH	TCGA.C5.A1MI	TCGA.C5.A2LV	TCGA.C5.A2M2	TCGA.C5.A3HL	TCGA.C5.A7CG	TCGA.C5.A7CL	TCGA.C5.A7CM	TCGA.C5.A7CO	TCGA.C5.A7UH	TCGA.C5.A8XK	TCGA.C5.A8YR	TCGA.C5.A907	TCGA.DG.A2KH	TCGA.DG.A2KL	TCGA.DG.A2KM	TCGA.DR.A0ZL	TCGA.DS.A0VL	TCGA.DS.A0VM	TCGA.DS.A1OD	TCGA.DS.A3LQ	TCGA.DS.A5RQ	TCGA.DS.A7WH	TCGA.DS.A7WI	TCGA.EA.A3HT	TCGA.EA.A5FO	TCGA.EA.A5O9	TCGA.EA.A5ZD	TCGA.EK.A2PI	TCGA.EK.A2PK	TCGA.EK.A2RB	TCGA.EK.A2RC	TCGA.EK.A2RJ	TCGA.EK.A2RK	TCGA.EK.A2RN	TCGA.EK.A3GK	TCGA.EK.A3GM	TCGA.EX.A1H5	TCGA.EX.A69L	TCGA.EX.A69M	TCGA.FU.A23L
[truncated: 7,936 more rows]
[truncated: 42 more columns]

[truncated: 1 more sheets: CESC.test_cl]
