# Supplementary material for: Identification and Validation of eRNA as a Prognostic Indicator for Cervical Cancer
Source: Biology (Basel). 2024 Mar 29;13(4):227. doi: 10.3390/biology13040227 (PMC11048606; doi:10.3390/biology13040227)
Supplement: Supplementary file 1 [file biology-13-00227-s001.zip › Table-S4_254_TNM_complete_CESC_samples.xlsx]

## Sheet: Sheet1
id	OS	Censor	riskScore	Age	Stage	T	N	M	PD
TCGA.2W.A8YY	533	0	1.06967	51	1	2	0	0	3
TCGA.BI.A0VS	1735	0	10.4625	48	1	1	0	0	1
TCGA.C5.A0TN	348	1	0.287033	21	1	1	1	2	1
TCGA.C5.A1M9	1165	1	3.30008	46	1	3	1	0	2
TCGA.C5.A1MF	1617	0	1.25622	49	1	1	0	2	1
TCGA.C5.A1MI	1183	1	3.70646	50	1	1	1	0	1
TCGA.C5.A2LV	2234	0	0.0967456	36	1	1	1	2	1
TCGA.C5.A3HL	621	0	2.17438	76	1	1	0	2	1
TCGA.C5.A7CG	6418	0	0.206328	55	1	1	0	2	1
TCGA.C5.A8YR	837	1	2.41228	56	1	1	0	0	1
TCGA.DG.A2KH	34	0	0.460157	25	1	1	0	0	2
TCGA.DG.A2KL	1367	0	0.435894	53	2	2	0	0	1
TCGA.DG.A2KM	1946	0	0.240167	46	1	1	1	0	1
TCGA.DR.A0ZL	2669	0	1.12096	53	1	1	0	0	1
TCGA.DS.A0VL	1692	1	2.2498	25	1	1	0	0	1
TCGA.DS.A0VM	3589	0	1.05273	51	1	1	1	0	1
TCGA.DS.A1OD	3874	0	10.1552	49	1	1	0	0	1
TCGA.DS.A3LQ	699	0	1.59668	46	3	3	1	0	1
TCGA.DS.A5RQ	512	0	1.80733	80	1	1	0	2	1
TCGA.DS.A7WH	533	0	8.45307	34	1	1	0	2	2
TCGA.DS.A7WI	252	1	1.56257	43	2	2	1	2	1
TCGA.EA.A3HT	954	0	2.60494	68	1	1	0	0	1
TCGA.EA.A5FO	815	0	2.69504	59	1	1	0	0	1
TCGA.EA.A5O9	788	0	1.0516	39	1	1	0	0	1
TCGA.EA.A5ZD	831	0	3.17481	40	1	1	0	0	1
TCGA.EK.A2RJ	53	0	1.16162	51	1	1	0	2	1
TCGA.EK.A2RK	13	0	0.741835	67	1	1	0	2	1
TCGA.EK.A2RN	71	0	0.00471963	45	1	2	1	2	1
TCGA.EK.A3GK	15	0	0.423877	33	1	1	0	2	2
TCGA.EX.A1H5	619	0	1.59316	58	2	2	1	2	1
TCGA.EX.A69L	612	0	1.05981	41	1	1	0	0	1
TCGA.EX.A69M	253	1	0.608518	62	1	1	0	0	1
TCGA.FU.A23L	725	0	2.75763	60	2	2	0	2	1
TCGA.FU.A3HY	954	0	1.87179	47	1	1	1	2	1
TCGA.FU.A3NI	638	1	3.70064	45	1	1	1	2	1
TCGA.FU.A3YQ	861	1	2.90006	35	1	1	0	2	1
TCGA.FU.A5XV	321	0	2.27193	32	3	1	1	2	1
TCGA.HG.A2PA	773	1	0.639419	38	1	1	0	0	1
TCGA.HM.A3JJ	659	1	0.954212	40	1	1	1	2	1
TCGA.HM.A4S6	454	0	0.795498	51	3	1	1	2	1
TCGA.IR.A3L7	4483	0	0.545308	37	1	1	0	0	1
TCGA.IR.A3LI	2493	0	0.530752	48	4	2	1	1	2
TCGA.JW.A5VH	111	1	4.84822	53	4	4	2	1	1
TCGA.JW.A5VK	623	0	0.521869	43	1	1	2	2	1
TCGA.JX.A3Q8	1357	0	0.110173	40	1	1	0	2	2
TCGA.LP.A4AX	381	0	1.48938	45	1	1	0	0	1
TCGA.LP.A5U3	25	0	1.53508	40	1	1	0	0	1
TCGA.MA.AA3X	617	0	0.514098	50	3	3	2	2	1
TCGA.MU.A5YI	1153	0	1.08349	60	1	1	2	2	1
TCGA.MY.A5BE	1166	0	0.153833	42	1	1	0	2	1
TCGA.MY.A5BF	634	0	0.832293	68	2	2	0	2	1
TCGA.MY.A913	524	0	6.02891	28	2	6	0	1	1
TCGA.Q1.A5R1	474	0	1.06477	32	1	1	0	2	2
TCGA.Q1.A6DV	491	0	1.41344	36	1	1	0	0	2
TCGA.R2.A69V	596	0	0.507732	42	1	1	0	0	1
TCGA.UC.A7PD	355	1	1.21428	21	1	1	0	0	1
TCGA.UC.A7PF	2859	1	1.50868	44	1	1	1	0	1
TCGA.VS.A8EB	315	1	2.45943	41	3	3	2	1	1
TCGA.VS.A8EI	729	0	1.61893	38	2	3	2	0	1
TCGA.VS.A8EJ	617	0	0.127479	60	2	2	2	1	1
TCGA.VS.A8EL	1992	0	1.18754	38	2	2	2	0	1
TCGA.VS.A8Q8	978	1	0.292136	26	1	1	0	2	1
TCGA.VS.A8QM	951	1	2.20031	47	4	5	2	1	1
TCGA.VS.A94Z	1115	0	3.1962	38	2	2	2	2	1
TCGA.VS.A950	1221	0	18.1056	42	3	3	2	2	1
TCGA.VS.A9UC	825	0	0.568354	32	2	2	2	2	1
TCGA.VS.A9UI	1372	1	2.42601	76	2	2	2	2	1
TCGA.VS.A9UT	482	0	2.00565	72	1	1	1	2	2
TCGA.VS.A9UY	555	1	5.54676	29	4	1	2	2	1
TCGA.VS.A9UZ	2144	0	0.160308	61	1	1	0	2	2
TCGA.VS.A9V4	132	1	8.24632	63	4	4	2	2	2
TCGA.ZJ.AAX8	1	0	7.64077	58	3	3	1	0	1
TCGA.ZJ.AAXD	1	0	1.02449	35	3	3	0	0	1
TCGA.ZJ.AB0H	1	0	0.463914	48	3	3	1	0	1
TCGA.4J.AA1J	542	0	4.6792	31	1	1	0	0	1
TCGA.BI.A0VR	1515	0	0.323795	53	3	2	1	0	1
TCGA.BI.A20A	721	0	2.04063	49	1	1	0	0	1
TCGA.C5.A1BE	2194	1	0.779125	64	1	1	1	2	1
TCGA.C5.A1BF	571	1	2.37116	46	1	5	0	2	1
TCGA.C5.A1BK	5385	0	0.688659	36	1	1	0	2	1
TCGA.C5.A1BM	2521	1	0.836818	78	1	2	1	2	1
TCGA.C5.A1M5	2152	1	0.350185	53	1	1	0	0	1
TCGA.C5.A1M7	1419	0	1.15158	37	1	1	0	2	1
TCGA.C5.A1M8	919	0	0.0401053	43	1	1	0	2	1
TCGA.C5.A1ME	1756	0	0.014917	40	1	1	0	0	2
TCGA.C5.A1MJ	14	1	6.91852	61	1	1	0	2	2
TCGA.C5.A1MP	119	0	2.67526	34	1	1	1	2	1
TCGA.C5.A1MQ	1131	0	1.04715	35	2	2	0	0	1
TCGA.C5.A2LS	1345	0	0.113438	37	1	1	0	0	2
TCGA.C5.A2LT	2226	0	1.06268	38	1	1	0	0	1
TCGA.C5.A2LX	2526	0	0.144692	54	1	2	1	2	1
TCGA.C5.A2LY	2383	0	0.656009	30	1	1	0	0	1
TCGA.C5.A2M1	1169	0	0.556795	37	1	1	0	2	2
TCGA.C5.A3HE	548	0	0.214703	44	1	1	0	0	1
TCGA.C5.A7CJ	3197	1	2.37666	42	2	2	1	2	1
TCGA.C5.A7UC	523	1	9.74811	48	1	1	0	0	1
TCGA.C5.A7UI	2888	1	0.0587739	42	1	1	0	2	1
TCGA.C5.A7X8	83	0	0.0107985	35	1	2	1	0	2
TCGA.C5.A7XC	1551	0	2.08415	26	1	1	0	0	1
TCGA.C5.A8XH	1394	1	3.28803	39	1	1	0	2	1
TCGA.C5.A8XI	254	0	1.21626	69	1	1	0	2	1
TCGA.C5.A901	518	0	2.31965	44	0	5	1	2	1
TCGA.C5.A905	4879	0	0.47321	37	1	1	0	2	1
TCGA.DG.A2KJ	2893	0	1.38e-05	50	3	1	1	0	1
TCGA.DG.A2KK	2496	0	1.36509	51	3	1	1	0	1
TCGA.DR.A0ZM	1791	0	0.733332	61	3	2	0	0	1
TCGA.DS.A0VK	1118	1	1.9498	45	1	1	1	0	1
TCGA.DS.A0VN	3619	0	1.45455	47	1	1	0	0	1
TCGA.DS.A1O9	266	1	1.05992	75	4	4	0	0	1
TCGA.DS.A1OA	879	1	2.38294	77	1	1	1	0	1
TCGA.DS.A1OB	861	1	6.56849	45	1	1	1	0	1
TCGA.DS.A1OC	376	0	2.05273	47	1	1	1	0	1
TCGA.DS.A7WF	492	1	9.69203	41	1	1	0	2	3
TCGA.EA.A1QS	1213	0	4.42023	46	1	1	0	0	1
TCGA.EA.A1QT	1243	0	1.77311	47	1	1	0	0	1
TCGA.EA.A3HQ	1136	0	3.07732	60	2	2	0	0	1
TCGA.EA.A3HR	941	0	1.10396	57	2	2	0	0	1
TCGA.EA.A3HS	959	0	1.68796	35	1	1	0	0	1
TCGA.EA.A3HU	1113	0	1.60637	43	2	2	0	0	1
TCGA.EA.A3QD	397	0	0.0262494	59	3	1	1	0	1
TCGA.EA.A3QE	761	0	2.42531	45	1	1	0	0	1
TCGA.EA.A3Y4	1122	0	0.824748	40	1	1	0	0	1
TCGA.EA.A410	813	0	0.71365	51	2	2	0	0	1
TCGA.EA.A411	747	0	1.45134	50	1	1	0	0	1
TCGA.EA.A439	965	0	2.41642	50	2	2	0	0	1
TCGA.EA.A43B	791	0	0.300059	43	1	1	0	0	1
TCGA.EA.A44S	369	0	0.297002	31	3	2	1	0	1
TCGA.EA.A4BA	755	0	0.000440919	49	1	1	0	0	2
TCGA.EA.A50E	227	1	4.31485	45	4	4	1	0	1
TCGA.EA.A556	453	0	1.0187	38	1	1	0	0	2
TCGA.EA.A5ZE	829	0	1.82993	54	1	1	0	0	1
TCGA.EA.A5ZF	828	0	1.8955	56	1	1	2	0	1
TCGA.EA.A6QX	731	0	0.191888	49	3	1	1	0	1
TCGA.EA.A78R	411	0	0.375444	54	1	1	2	0	1
TCGA.EA.A97N	11	0	2.90112	38	1	1	0	0	1
TCGA.EK.A2IP	212	0	0.109022	28	1	1	0	2	1
TCGA.EK.A2IR	3442	0	0.399104	48	1	1	0	2	1
TCGA.EK.A2R7	27	0	1.00507	45	1	1	1	0	1
TCGA.EK.A2R8	44	0	1.00717	48	1	1	1	2	1
TCGA.EK.A2RA	1246	0	0.520458	74	2	2	0	2	1
TCGA.EK.A2RE	57	0	0.421763	26	2	2	0	2	1
TCGA.EK.A2RL	721	0	0.727418	32	1	1	1	2	2
TCGA.EX.A1H6	241	0	0.0302741	38	1	1	0	2	2
TCGA.EX.A3L1	463	0	0.684335	32	2	2	0	0	1
TCGA.EX.A449	447	0	0.0317562	42	1	1	2	1	2
TCGA.EX.A8YF	473	0	1.6392	44	1	2	0	0	1
TCGA.FU.A23K	372	0	0.136736	28	3	1	1	2	1
TCGA.FU.A3EO	491	0	0.170272	55	2	2	0	2	2
TCGA.FU.A3HZ	1113	0	0.88626	64	2	2	0	0	1
TCGA.FU.A3TQ	795	0	1.24426	55	3	2	1	2	1
TCGA.FU.A3TX	45	0	1.47598	78	1	1	0	0	1
TCGA.FU.A3WB	491	0	1.08105	43	2	2	0	2	1
TCGA.FU.A40J	426	0	0.0590324	38	3	2	1	2	2
TCGA.FU.A57G	1178	0	0.760984	49	1	1	0	2	2
TCGA.FU.A770	34	0	3.33774	33	3	2	1	2	2
TCGA.GH.A9DA	541	0	2.60121	27	1	1	0	2	1
TCGA.HM.A3JK	632	0	1.14155	64	2	2	1	2	1
TCGA.HM.A6W2	287	0	0.0696773	34	4	2	0	1	3
TCGA.IR.A3LA	4172	0	0.280245	60	1	1	0	0	2
TCGA.IR.A3LB	2132	1	4.53866	53	1	1	0	0	2
TCGA.IR.A3LC	3935	0	0.910878	40	1	1	0	0	1
TCGA.IR.A3LF	2949	0	0.317864	64	1	1	0	0	2
TCGA.IR.A3LH	2394	0	0.459106	49	2	2	0	0	1
TCGA.IR.A3LK	918	1	2.34775	69	1	1	0	0	1
TCGA.IR.A3LL	1116	0	0.0311577	60	1	1	0	0	1
TCGA.JW.A5VG	834	0	0.101034	35	2	2	2	2	1
TCGA.JW.A5VI	747	0	2.71538	45	2	2	2	2	1
TCGA.JW.A5VJ	652	0	0.250588	56	2	2	2	2	1
TCGA.JW.A5VL	474	0	0.884723	37	1	1	2	2	1
TCGA.JW.A69B	863	0	4.34606	44	1	1	2	2	2
TCGA.JW.A852	252	1	0.703087	42	2	2	1	2	1
TCGA.JW.AAVH	552	0	2.13968	46	1	1	0	0	1
TCGA.JX.A3PZ	642	1	1.93565	25	1	1	0	0	1
TCGA.JX.A3Q0	6375	0	0.318253	63	3	3	0	0	1
TCGA.JX.A5QV	636	1	0.652982	37	1	1	0	0	1
TCGA.LP.A4AU	343	0	2.27645	35	3	2	1	0	1
TCGA.LP.A4AV	1	0	0.448198	63	1	1	0	0	1
TCGA.LP.A4AW	27	0	1.31291	52	1	1	0	0	1
TCGA.LP.A5U2	9	0	1.27073	30	3	2	1	2	2
TCGA.LP.A7HU	416	0	1.24821	53	2	2	0	0	2
TCGA.MA.AA3W	685	0	1.15983	54	1	1	1	0	1
TCGA.MA.AA3Y	542	0	2.44509	48	1	1	0	0	1
TCGA.MA.AA3Z	595	0	1.87103	43	1	1	0	0	1
TCGA.MA.AA41	279	0	6.45747	33	2	2	1	1	1
TCGA.MA.AA42	259	0	1.96797	75	2	2	0	0	1
TCGA.MA.AA43	346	0	2.99264	48	3	3	2	2	1
TCGA.MU.A51Y	854	0	0.503165	27	2	2	0	2	1
TCGA.MU.A8JM	617	0	2.95642	46	1	1	0	2	1
TCGA.MY.A5BD	1667	0	0.81337	62	2	2	0	0	1
TCGA.PN.A8MA	91	0	0.312124	43	2	2	0	0	1
TCGA.Q1.A5R2	499	0	1.41228	64	0	5	2	2	1
TCGA.Q1.A5R3	485	0	0.0230632	56	0	5	2	2	1
TCGA.Q1.A6DT	275	1	9.33092	55	1	5	2	2	1
TCGA.Q1.A6DW	534	0	3.90197	44	1	5	2	2	1
TCGA.Q1.A73O	428	0	4.78305	37	1	5	2	2	1
TCGA.Q1.A73P	483	0	0.0624814	45	1	1	0	2	2
TCGA.Q1.A73Q	284	1	2.09609	46	1	5	2	2	1
TCGA.Q1.A73R	567	0	0.466066	45	1	5	2	2	2
TCGA.Q1.A73S	688	0	0.232833	33	1	1	1	2	3
TCGA.UC.A7PG	371	1	2.724	44	3	3	1	2	1
TCGA.UC.A7PI	2114	0	0.77167	44	1	1	0	2	2
TCGA.VS.A8EC	1415	0	0.690024	55	3	3	2	0	1
TCGA.VS.A8EG	1386	0	2.12189	36	1	1	2	0	1
TCGA.VS.A8EH	986	0	0.423772	56	3	3	2	0	1
TCGA.VS.A8EK	829	0	6.57347	65	4	4	2	0	1
TCGA.VS.A8Q9	1631	0	3.26772	79	1	5	2	2	1
TCGA.VS.A8QA	1199	0	0.00117783	44	1	1	0	2	1
TCGA.VS.A8QC	351	1	1.24019	51	4	5	2	2	1
TCGA.VS.A8QF	1811	0	1.78386	42	2	5	2	2	1
TCGA.VS.A8QH	1211	1	1.1244	76	1	5	2	2	2
TCGA.VS.A94W	1243	0	1.59915	39	2	2	1	2	1
TCGA.VS.A94X	516	1	15.9618	40	2	2	2	2	1
TCGA.VS.A94Y	144	1	65.5216	47	2	2	2	2	1
TCGA.VS.A952	1778	0	0.482751	66	1	1	0	2	2
TCGA.VS.A953	477	1	11.2971	63	4	4	2	2	1
TCGA.VS.A954	1714	0	3.45673	67	3	3	2	2	1
TCGA.VS.A957	1688	0	2.02392	64	1	1	2	2	1
TCGA.VS.A958	1525	0	0.25234	46	2	2	2	2	1
TCGA.VS.A959	1561	0	0.249037	76	2	2	2	2	1
TCGA.VS.A9U5	1535	0	0.125818	57	2	2	2	2	1
TCGA.VS.A9U6	1321	0	2.1801	52	4	4	2	1	1
TCGA.VS.A9U7	1472	0	0.643361	30	1	1	1	0	1
TCGA.VS.A9UB	911	0	1.25281	54	2	2	0	2	1
TCGA.VS.A9UD	739	0	0.148969	73	3	3	2	2	1
TCGA.VS.A9UH	1427	0	2.47016	53	4	4	2	2	1
TCGA.VS.A9UJ	52	1	422.811	55	2	2	2	2	1
TCGA.VS.A9UL	442	1	31.0143	79	3	3	2	2	1
TCGA.VS.A9UM	829	0	4.09187	39	4	3	2	2	1
TCGA.VS.A9UO	1456	0	4.82134	43	2	2	0	2	2
TCGA.VS.A9UP	1444	0	0.486388	43	2	2	2	2	2
TCGA.VS.A9UQ	1263	0	2.02743	32	1	1	0	2	2
TCGA.VS.A9UR	793	0	1.65578	53	2	2	2	2	2
TCGA.VS.A9UU	442	1	4.80613	42	2	2	2	2	1
TCGA.VS.A9UV	114	1	2.05437	74	4	4	2	2	1
TCGA.VS.A9V0	573	0	14.2204	58	1	1	2	2	2
TCGA.VS.A9V1	157	1	5.71975	46	4	3	2	2	2
TCGA.VS.A9V2	555	1	4.19808	29	1	1	0	2	1
TCGA.VS.A9V3	541	0	1.6642	62	4	4	2	2	1
TCGA.VS.A9V5	494	1	47.1257	50	2	2	2	2	2
TCGA.VS.AA62	469	1	12.655	51	2	2	2	2	1
TCGA.XS.A8TJ	891	0	0.20608	41	1	1	1	0	1
TCGA.ZJ.A8QQ	2156	0	1.6798	24	2	1	0	0	1
TCGA.ZJ.A8QR	582	1	5.40426	38	1	5	2	2	1
TCGA.ZJ.AAX4	21	0	1.493	85	2	2	0	0	1
TCGA.ZJ.AAXA	43	0	3.63477	64	1	1	0	2	1
TCGA.ZJ.AAXB	1	0	0.276311	42	1	1	0	0	2
TCGA.ZJ.AAXF	1	0	0.591775	62	2	2	0	0	1
TCGA.ZJ.AAXI	1	0	0.454947	67	2	2	2	0	1
TCGA.ZJ.AAXJ	1	0	0.618401	43	2	2	0	2	1
TCGA.ZJ.AAXN	1	0	5.34607	34	1	1	1	0	1
TCGA.ZJ.AAXT	1	0	3.48548	54	3	3	1	0	1
TCGA.ZJ.AAXU	5	0	1.81598	51	2	2	0	0	1
TCGA.ZJ.AB0I	1	0	5.03645	25	2	2	1	2	1
TCGA.ZX.AA5X	119	0	0.511404	64	3	5	2	2	1
Note：	Censor	alive	0
		dead	1
	Stage	StageⅠ	1
		StageⅡ	2
		StageⅢ	3
		StageⅣ	4
	T	T1	1
		T2	2
		T3	3
		T4	4
		TX	5
	N	N0	0
		N1	1
		NX	2
	M	M0	0
		M1	1
		MX	2
	PD （primary_diagnosis）	squamous cell carcinoma	1
		adenocarcinoma	2
		adenosquamous carcinoma	3
