# Supplementary material for: Identification and Validation of eRNA as a Prognostic Indicator for Cervical Cancer
Source: Biology (Basel). 2024 Mar 29;13(4):227. doi: 10.3390/biology13040227 (PMC11048606; doi:10.3390/biology13040227)
Supplement: Supplementary file 1 [file biology-13-00227-s001.zip › Table-S5_141_diff_gene.xlsx]

## Sheet: Sheet1
Tag	logFC	AveExpr	t	P.Value	adj.P.Val	B
AC067852.3	1.17503	-2.63234	8.23232	5.36e-15	7.06e-11	23.1859
MIR4664	1.34196	-2.73554	8.22725	5.54e-15	7.06e-11	23.1535
AL109614.1	1.22941	-2.21843	8.12874	1.08e-14	9.21e-11	22.5266
SHPRH	1.05567	2.30399	7.96517	3.27e-14	1.02e-10	21.7135
NPTN-IT1	1.41331	-1.13618	7.93109	4.1e-14	1.02e-10	21.3014
CHTF8	1.10507	-1.46513	7.92088	4.39e-14	1.02e-10	21.2239
TBC1D14	1.01272	3.78773	7.90504	4.88e-14	1.04e-10	21.3624
RBMS1P1	1.09436	-2.13203	7.8771	5.88e-14	1.15e-10	20.9324
MRPS31P5	1.04429	-2.49937	7.8644	6.4e-14	1.16e-10	20.8475
ACAD11	1.01065	-2.2906	7.77189	1.18e-13	2.01e-10	20.2725
KLHL11	1.06211	1.27943	7.74588	1.4e-13	2.1e-10	20.26
AC108010.1	1.24235	-1.05305	7.75456	1.32e-13	2.1e-10	20.197
AC026403.1	-1.19271	1.47047	-7.66625	2.36e-13	2.62e-10	19.7714
PKD1P3	1.22785	0.406138	7.67532	2.23e-13	2.62e-10	19.771
HS6ST1P1	1.47046	-1.61333	7.68124	2.14e-13	2.62e-10	19.7272
MIR590	1.06107	-3.64025	7.42635	1.12e-12	1.02e-09	18.1539
AC022382.2	1.12566	-2.40767	7.41655	1.19e-12	1.04e-09	18.0966
MFSD14A	1.2211	-0.74867	7.38459	1.46e-12	1.2e-09	17.9415
NUS1P1	1.03583	-0.358766	7.35393	1.77e-12	1.38e-09	17.7702
HSPG2	1.03955	6.71987	7.35197	1.79e-12	1.38e-09	17.7239
AC124944.3	1.29786	-2.09148	7.29986	2.5e-12	1.77e-09	17.402
AL136380.1	-1.03776	-3.22216	-7.28752	2.7e-12	1.86e-09	17.3209
AC021106.1	1.23723	-0.140342	7.10891	8.27e-12	4.05e-09	16.3208
ZNF770	1.11384	4.17547	7.09953	8.77e-12	4.06e-09	16.317
AL161729.3	-1.06043	-3.56148	-7.09173	9.2e-12	4.18e-09	16.1676
TCAF1P1	1.31242	-1.57363	7.08907	9.36e-12	4.18e-09	16.1659
RPL37P2	-1.04376	-1.59017	-7.07517	1.02e-11	4.4e-09	16.0829
TSSK5P	1.14783	-1.1525	7.07079	1.05e-11	4.45e-09	16.0674
AC253536.3	1.23959	-3.36023	7.01922	1.44e-11	5.48e-09	15.7454
RPL37P6	-1.12096	-1.08587	-6.98461	1.78e-11	6.31e-09	15.5672
CRYBG3	1.22133	3.50287	6.95931	2.08e-11	7.17e-09	15.5077
PSME2P6	-1.08545	-4.36059	-6.95083	2.19e-11	7.17e-09	15.3542
AC137630.3	-1.05741	-4.5004	-6.93367	2.44e-11	7.57e-09	15.256
RAB11FIP1P1	1.17908	-1.08458	6.89968	3e-11	8.58e-09	15.0782
AC009090.6	1.00236	0.108515	6.89555	3.07e-11	8.7e-09	15.0859
RPL35P5	-1.01419	-0.669458	-6.83492	4.44e-11	1.14e-08	14.7165
ZDHHC20P4	1.0308	-4.23803	6.83275	4.5e-11	1.14e-08	14.6777
YWHAZP5	1.07821	0.113057	6.82774	4.64e-11	1.16e-08	14.6969
AL590682.1	-1.07169	-2.72934	-6.79994	5.49e-11	1.29e-08	14.4884
CYP51A1	1.27966	0.204152	6.77708	6.3e-11	1.41e-08	14.4111
PIGCP1	1.06485	-0.186939	6.76214	6.89e-11	1.52e-08	14.315
AC093110.1	1.08228	-1.57791	6.75398	7.23e-11	1.55e-08	14.2393
AC012676.5	1.03385	-0.134911	6.74764	7.52e-11	1.58e-08	14.2341
RPS26P8	-1.14755	-3.92713	-6.72338	8.69e-11	1.79e-08	14.0581
AC021106.2	1.09408	-1.45632	6.72071	8.83e-11	1.8e-08	14.0537
AC107983.1	-1.03334	-0.604805	-6.71818	8.97e-11	1.81e-08	14.0558
KRT18P13	-1.25837	-3.539	-6.71524	9.12e-11	1.82e-08	14.0112
RN7SKP296	1.11719	-4.00282	6.63418	1.48e-10	2.68e-08	13.5594
AC108704.2	1.06334	-2.70473	6.59206	1.9e-10	3.2e-08	13.3239
AC079140.2	-1.02616	-2.79394	-6.57155	2.14e-10	3.53e-08	13.21
RNU4-2	-1.51361	-2.85914	-6.56551	2.22e-10	3.53e-08	13.1775
AC055811.4	1.02091	0.136829	6.53523	2.65e-10	3.95e-08	13.0505
AL445433.1	-1.01143	-3.88199	-6.525	2.81e-10	4.07e-08	12.9549
SNORD3A	-1.49982	0.0211778	-6.47548	3.76e-10	5.17e-08	12.719
AL732372.2	1.11339	-1.74664	6.46343	4.03e-10	5.43e-08	12.6232
AC005019.1	-1.03155	-3.6769	-6.43228	4.83e-10	6.28e-08	12.4473
KRT18P10	-1.23923	-2.39643	-6.36391	7.16e-10	8.53e-08	12.078
PCDHGC3	1.43731	2.32657	6.35087	7.72e-10	8.98e-08	12.0606
PKD1P4	1.11859	-1.06256	6.32738	8.84e-10	9.95e-08	11.8939
FLNB-AS1	1.06301	-0.505863	6.29594	1.06e-09	1.12e-07	11.7331
FGF11	1.40294	-1.49776	6.27561	1.19e-09	1.22e-07	11.6115
RPL26P37	-1.01499	-3.80865	-6.25814	1.31e-09	1.3e-07	11.5103
AC073349.2	1.21515	-2.19111	6.21041	1.72e-09	1.58e-07	11.2585
AC110373.1	1.0203	-2.03353	6.16354	2.24e-09	1.94e-07	11.0113
BEND3P3	1.01653	-2.33011	5.94636	7.47e-09	4.9e-07	9.88186
ARL2BP	1.2231	-2.15551	5.93124	8.11e-09	5.17e-07	9.80556
RPS3AP25	-1.02629	-2.94928	-5.86824	1.14e-08	6.77e-07	9.48283
ZBED6	1.00717	-3.56775	5.85928	1.2e-08	7.06e-07	9.43784
AC007849.1	-1.09327	-4.34351	-5.81578	1.52e-08	8.44e-07	9.21956
PLXNB3	1.09467	3.10285	5.77295	1.91e-08	1e-06	8.97052
AL117339.4	1.0572	-2.62787	5.75421	2.11e-08	1.09e-06	8.90993
RNF225	1.41656	-2.41935	5.70238	2.78e-08	1.37e-06	8.65307
AL355881.1	-1.18414	-3.51807	-5.65875	3.5e-08	1.64e-06	8.43684
HOXA6	1.12141	-1.12598	5.58079	5.27e-08	2.2e-06	8.05955
NAMPTP1	1.10111	1.45929	5.55	6.19e-08	2.47e-06	7.90622
PTP4A1	1.17415	-3.04347	5.49462	8.25e-08	3.06e-06	7.63828
RPS26P47	-1.00365	-3.62513	-5.38243	1.46e-07	4.75e-06	7.10365
AC092128.1	-1.04711	-3.59085	-5.33999	1.81e-07	5.61e-06	6.90374
AC113189.3	1.35912	-0.892199	5.29426	2.28e-07	6.63e-06	6.69118
FAM83B	1.09297	3.88918	5.2761	2.5e-07	7.11e-06	6.45327
THBS2	1.18061	3.16112	5.17718	4.09e-07	1.05e-05	6.04677
ATP5MC1P6	1.0797	-3.30928	5.09753	6.04e-07	1.43e-05	5.7866
AD000090.1	-1.40743	-1.58469	-5.05422	7.45e-07	1.68e-05	5.59117
PCDHGB2	1.23408	-1.42411	5.01025	9.2e-07	1.98e-05	5.39416
AC142381.3	1.00311	-1.54778	4.92979	1.35e-06	2.66e-05	5.03812
CAMP	-1.24726	-2.50716	-4.90849	1.49e-06	2.86e-05	4.94574
IGF2	1.17771	-2.19779	4.86504	1.83e-06	3.36e-05	4.756
PCDHGC5	1.09598	-2.9973	4.74414	3.22e-06	5.25e-05	4.23699
CCDC144A	1.28167	-3.51249	4.6797	4.32e-06	6.57e-05	3.96447
EREG	1.48687	-0.193904	4.63393	5.31e-06	7.75e-05	3.75878
MIR27B	1.10433	-3.52006	4.51574	9.01e-06	0.000119506	3.28606
CDH13	1.11215	1.95423	4.4659	1.12e-05	0.00014246	3.00054
FLG	1.52251	-1.35524	4.46201	1.14e-05	0.000144338	3.06291
HOXD13	1.3814	1.42009	4.36013	1.78e-05	0.000208315	2.59759
SLC10A6	1.43126	0.26723	4.3354	1.98e-05	0.000226849	2.53499
RPL10P6	-1.11316	-0.392908	-4.11549	4.97e-05	0.000476459	1.69956
AC245041.1	1.37013	0.6434	4.09638	5.38e-05	0.000504473	1.60157
APCDD1L	1.11035	-1.03831	3.75151	0.000210196	0.00152723	0.393646
SERPINB5	1.07617	7.11551	3.67614	0.00027952	0.00193362	-0.486836
DSC1	1.03991	-3.12544	3.67569	0.000279988	0.00193553	0.148149
IL1A	1.14881	1.6881	3.64499	0.000314047	0.00212317	-0.067367
PPP4R4	1.07511	-0.721514	3.6215	0.000342682	0.00228105	-0.0549401
HOXD11	1.08882	0.552977	3.61892	0.000345974	0.00229877	-0.0987887
HCAR3	1.16051	0.342422	3.55772	0.000433332	0.00276805	-0.296002
SLC6A15	1.46692	-1.76097	3.40039	0.000762133	0.0043709	-0.760737
ADGRF4	1.0123	3.2633	3.38961	0.000791574	0.00452549	-1.05717
ROS1	1.20365	-1.4396	3.35402	0.000896576	0.00500719	-0.909303
COL4A6	1.08316	1.21596	3.32834	0.000980243	0.0053554	-1.07371
KRT6A	1.42847	9.79407	3.32785	0.000981916	0.00536198	-1.79498
AC010970.1	-1.07739	-3.5056	-3.31296	0.00103377	0.00559385	-1.02616
SLC13A2	-1.03457	-2.86537	-3.27578	0.00117461	0.00618774	-1.13962
TMPRSS11F	1.31969	-1.27693	3.24237	0.00131613	0.00678321	-1.25515
MMP13	1.28082	1.58223	3.2325	0.0013609	0.0069717	-1.393
PAX8	-1.05372	2.49992	-3.22389	0.00140107	0.00713156	-1.49286
DSG3	1.6203	6.60258	3.20237	0.00150637	0.00756331	-2.0083
IL36RN	1.26541	0.174402	3.19215	0.0015589	0.00777801	-1.44357
BX571818.1	-1.09784	0.306577	-3.17343	0.0016595	0.0081809	-1.50303
PICSAR	1.18761	-2.00439	3.14782	0.00180691	0.00876488	-1.52756
SERPINB3	1.24478	5.77158	3.12271	0.00196313	0.00937456	-2.18529
KRT6B	1.35064	6.1491	3.11368	0.00202228	0.00958157	-2.24536
SCN2A	1.08013	-0.300675	3.0444	0.00253374	0.0114573	-1.85952
CLCA2	1.51305	5.65601	3.04148	0.0025577	0.0115449	-2.41136
GJB6	1.29959	3.73854	3.02151	0.00272733	0.0121623	-2.23994
PITX2	1.25843	0.684278	3.01925	0.00274712	0.0122398	-1.97026
RNF128	1.06292	1.26223	2.98027	0.00311059	0.0135334	-2.11194
SDR9C7	1.19617	-0.714837	2.90486	0.0039416	0.0163019	-2.23853
KLK10	1.04017	3.71963	2.8085	0.00529695	0.0205812	-2.83754
KLK8	1.10298	-0.421552	2.7862	0.0056657	0.0216866	-2.56468
TENM2	1.16564	0.426977	2.78287	0.00572264	0.0218783	-2.60573
TMPRSS11E	1.29018	2.09167	2.74742	0.00636251	0.023773	-2.81024
KRT6C	1.38908	3.98623	2.74191	0.00646744	0.0240795	-3.04595
PLEKHS1	-1.1395	1.11849	-2.61833	0.00927547	0.0321256	-3.06407
DSG1	1.25598	-0.292408	2.57327	0.0105446	0.0356205	-3.10911
SBSN	1.32327	2.91003	2.56539	0.010782	0.0362256	-3.36017
PGLYRP3	1.10457	0.728731	2.56332	0.0108451	0.0363754	-3.17747
FOXJ1	-1.14256	2.30671	-2.55694	0.0110418	0.0368797	-3.31261
KRT75	1.02686	0.879253	2.54066	0.0115577	0.0383266	-3.24073
IL36G	1.03543	0.874599	2.52008	0.0122409	0.0401121	-3.29015
DSC3	1.1989	6.88894	2.47738	0.0137743	0.0439388	-4.02991
SPINK6	1.14076	-2.26924	2.46116	0.0144001	0.0454401	-3.33453
TP63	1.0135	6.29621	2.4198	0.0161112	0.0496168	-4.12413
