# Supplementary material for: Identification and Validation of eRNA as a Prognostic Indicator for Cervical Cancer
Source: Biology (Basel). 2024 Mar 29;13(4):227. doi: 10.3390/biology13040227 (PMC11048606; doi:10.3390/biology13040227)
Supplement: Supplementary file 1 [file biology-13-00227-s001.zip › Table-S6_oncoPredict_GDSCv2_drug_prediction.xlsx]

## Sheet: GDSCv2_DrugPredictions
	Camptothecin_1003	Vinblastine_1004	Cisplatin_1005	Cytarabine_1006	Docetaxel_1007	Gefitinib_1010	Navitoclax_1011	Vorinostat_1012	Nilotinib_1013	Olaparib_1017	Axitinib_1021	AZD7762_1022	SB216763_1025	KU-55933_1030	Afatinib_1032	Staurosporine_1034	PLX-4720_1036	NU7441_1038	Doramapimod_1042	Wee1 Inhibitor_1046	Nutlin-3a (-)_1047	Mirin_1048	PD173074_1049	ZM447439_1050	Alisertib_1051	RO-3306_1052	MK-2206_1053	Palbociclib_1054	Dactolisib_1057	Pictilisib_1058	AZD8055_1059	PD0325901_1060	Obatoclax Mesylate_1068	5-Fluorouracil_1073	Dasatinib_1079	Paclitaxel_1080	Crizotinib_1083	Rapamycin_1084	Sorafenib_1085	BI-2536_1086	Irinotecan_1088	Oxaliplatin_1089	BMS-536924_1091	GSK1904529A_1093	Tozasertib_1096	PF-4708671_1129	PRIMA-1MET_1131	Erlotinib_1168	Niraparib_1177
TCGA.2W.A8YY	0.0120207	0.00537613	57.2623	0.595942	0.0105655	530.069	0.368539	1.37908	21.5092	49.3803	75.4294	7.87393	252.229	394.35	228.369	0.0354941	82.9548	16.6051	32.5095	4.58308	79.1006	637.809	7.80499	116.368	59.1548	5.07125	53.4387	8.70825	0.130223	9.95403	0.245238	2.88342	10.652	218.698	24.5946	0.313828	21.9911	0.480861	13.7431	0.0152387	1.98121	78.7664	5.81454	97.2581	81.4672	97.8986	138.772	133.657	134.061
TCGA.C5.A0TN	0.00210918	0.000705065	1.89248	0.12191	0.000768187	28.1583	3.889	4.69537	21.9142	21.8455	272.652	0.99649	45.369	86.7811	9.93808	0.0115728	45.944	18.539	16.625	1.49533	74.4449	135.255	9.64696	40.8491	3.03009	40.3373	80.8763	1.90493	0.0317601	2.688	0.199793	1.06376	3.48354	144.503	0.00162287	0.00346246	41.71	0.0363844	22.2391	0.206066	0.154784	70.6145	3.27297	112.049	5666.32	118.354	366.482	15.4273	54.553
TCGA.C5.A1BJ	1.39992	0.0723124	0.93131	5.60601	0.00122481	NA	4857.92	79.3438	85.1867	65.1626	1.58263	0.00176225	16.1554	11.3111	1.47118e-07	0.0753939	7.6026	18.7566	89056.2	2.40169	57.0953	8.08254	420.71	1.44629	0.00363628	6.74044	13.2501	541.338	0.645461	0.412721	65.4801	0.127213	0.436345	9.61532	NA	0.000876955	33.4585	0.0219658	13.2099	NA	139.143	1.54981	8.26375	29.4102	0.745053	7.37537	54.0406	0.000120107	6.69747
TCGA.C5.A1BL	23.5235	0.0931311	33.6508	29.3593	0.0120133	0.0191376	267.434	13.1	34.7207	230.071	5.8406	0.168803	148.82	34.8464	0.00258783	0.0459179	58.642	16.2137	343.119	14.7698	119.246	27.7042	139.945	6.0925	0.730465	37.6214	1.1806	28.0962	0.268128	1.36828	6.74502	2.6175	1.75804	40.9601	0.209511	0.00806895	41.7741	0.0272266	7.90252	7.34695	817.528	43.0424	14.9097	52.772	5.22915	11.2508	29.1363	0.329065	37.3417
TCGA.C5.A1MF	0.00685823	0.000436344	8.99697	0.0672927	0.00220091	310.222	0.307558	0.63997	1.8062	11.5065	40.7056	1.34717	357.321	265.914	204.181	0.0102719	21.1286	15.5011	17.9359	0.949933	60.7837	96.2836	0.355591	51.7521	1.48223	8.97431	8.53821	0.413508	0.0666408	4.23252	0.228881	1.67405	7.03537	21.0518	36.5068	0.00504736	3.0318	0.17337	2.25592	0.280299	0.624846	44.2629	3.7632	31.4236	78.1492	71.5881	29.0065	118.82	37.1671
TCGA.C5.A2LV	0.172403	0.147498	4.63759	36.5733	0.00649714	14.1052	13.4052	15.6393	77.8231	32.4465	75.7602	0.162248	352.045	84.0281	1.514	0.0222851	67.9394	17.8399	115.467	5.23641	52.2665	74.8368	113.634	19.4249	0.25881	18.1271	52.9059	377.571	0.146046	2.54775	1.99088	17.4154	0.785243	217.709	0.0623131	0.0225967	31.4427	0.0372808	21.8448	0.0205836	21.4083	7.17379	7.83423	52.7686	12.4067	464.579	18.0232	13.0675	14.7382
TCGA.C5.A7CG	0.0130366	0.0071303	28.7928	0.539175	0.0116033	212.377	2.36908	1.73246	17.5641	67.1437	72.3802	4.48034	305.726	258.348	100.966	0.0778905	115.554	17.1616	14.2835	2.65695	106.895	334.411	8.75896	60.8423	104.599	16.7535	69.7378	12.478	0.244072	10.2069	0.403748	2.54099	7.47328	195.452	35.9626	0.181483	31.128	0.338367	12.5327	0.201636	2.30654	104.18	6.32472	61.0483	150.992	137.402	584.12	63.5958	131.382
TCGA.C5.A7CO	0.066603	0.0489919	30.9945	4.02846	0.0148756	60.4984	5.38995	3.52931	37.6345	89.5665	37.8584	1.40261	259.278	163.711	9.80742	0.0951618	120.408	17.806	33.1851	4.30361	145.71	169.581	38.8449	29.2327	27.6043	14.2313	47.603	52.018	0.279638	5.75694	1.01925	4.16482	3.79651	219.771	6.22682	0.145744	32.8167	0.177599	17.2607	0.0643049	11.8378	55.6126	8.82962	65.2737	46.8795	114.204	178.63	25.1488	83.584
TCGA.C5.A8XK	0.0878997	0.140993	40.706	11.4356	0.0149435	98.5522	5.73905	4.37396	43.043	65.9658	51.3833	2.27131	404.509	161.086	17.9724	0.0534166	91.3359	19.467	111.112	17.9955	176.85	165.394	73.0814	38.995	6.25524	11.284	64.8668	127.016	0.161936	5.47577	0.546895	3.09804	3.67688	215.117	4.52618	0.255579	20.8104	0.105285	16.8144	0.452056	13.0915	50.9845	6.41045	68.3225	41.6435	175.029	70.9779	42.5223	75.7639
TCGA.DG.A2KH	0.0416482	0.0140144	236.891	2.83155	0.0176415	605.1	1.01573	2.08943	35.3977	188.011	47.0081	24.0644	225.718	198.55	334.078	0.121731	91.1743	13.6247	9.93198	15.6965	147.892	1077.9	14.636	76.4174	157.607	2.31873	64.3047	11.0391	0.232341	14.7412	0.239699	0.474399	9.92046	331.892	121.932	1.00043	18.6234	0.80232	13.1391	6.51754e-09	8.74685	103.748	7.39424	173.295	54.8246	26.5684	505.736	172.146	312.062
TCGA.DG.A2KL	0.113117	0.0280331	8.223	1.71291	0.00451889	0.627256	1020.28	33.7011	85.7785	142.157	21.7456	0.0707822	119.01	41.1099	0.226348	0.044083	14.7408	17.7412	86.4595	4.37607	31.7771	77.3698	69.949	8.14751	5.07115	14.3703	90.8007	105.773	0.268797	3.10002	3.87548	0.368565	1.75788	58.7215	0.000211924	0.012723	45.0216	0.0887043	38.8818	2.50956e-05	34.9086	21.9281	4.88317	83.3269	10.5658	93.719	387.493	0.892118	49.3583
TCGA.DG.A2KM	0.219919	0.302075	11.7518	12.2527	0.0115431	7.12617	37.5506	6.64561	36.5309	49.1941	14.9886	0.316482	236.59	74.9231	0.961523	0.0640713	87.2683	18.1652	108.111	12.0208	60.7019	60.8766	173.67	13.9662	1.68273	25.9865	25.9137	189.552	0.343837	2.6248	1.53455	3.05473	2.06437	51.1428	1.27845	0.0830836	19.6384	0.0588196	10.4398	0.283905	34.6279	11.9017	8.22614	48.6868	9.65921	75.3077	39.8141	5.89092	39.1196
TCGA.DR.A0ZL	0.0278806	0.00117819	3.012	0.422513	0.00283294	5.57775	11.7907	1.90307	7.7534	22.846	29.4065	0.157006	205.462	89.5367	0.938565	0.0354007	17.4101	18.0263	64.9575	0.800149	26.1699	37.1788	6.07464	18.1922	0.451192	19.6615	8.57024	4.63528	0.0712154	2.45555	1.54445	0.516796	3.07579	29.6585	1.83352	0.00385254	2.60867	0.0183277	3.76772	2.96953	3.33256	4.02894	5.34666	25.0376	35.6816	62.0112	9.53902	2.91436	8.19683
TCGA.DS.A0VM	1.00376	2.05445	223.986	61.405	0.029781	47.6327	7.71367	14.3217	214.046	136.763	31.7048	0.911088	337.829	108.909	5.59974	0.110057	265.634	18.1347	40.0379	28.192	553.87	181.219	288.705	17.0461	11.0611	19.6199	110.387	461.777	0.397262	5.02677	1.57383	2.92963	4.98933	428.424	4.42225	0.624738	27.4815	0.25422	62.6	0.101537	128.123	105.235	10.5877	153.786	19.8589	139.504	244.062	24.3084	187.825
TCGA.EA.A5O9	0.0630368	0.0486872	15.0202	5.7867	0.0156619	40.8576	9.52659	3.55583	29.1292	57.8231	29.2996	1.05214	260.233	123.935	8.1608	0.0935434	120.231	18.099	42.8985	4.37047	69.3659	134.849	74.0636	29.3739	18.5975	27.6772	36.036	61.3766	0.163138	4.20363	0.931066	3.2477	3.24058	206.853	7.06036	0.164352	23.5123	0.0518221	13.6111	0.679842	9.72778	22.066	10.1018	54.1965	30.9762	89.7202	82.84	20.0139	44.1985
TCGA.EK.A2PK	0.0104541	0.00587795	28.2573	0.766212	0.00856453	457.191	0.362342	1.29767	13.6764	34.4576	66.3442	6.65095	344.537	281.746	188.664	0.0408134	87.2163	15.2815	9.74556	4.02798	92.2808	331.133	6.63192	60.7584	26.1455	6.87788	48.8386	11.7888	0.115588	8.96994	0.203903	3.1206	8.86714	168.408	46.0005	0.151593	12.1954	0.255296	9.67082	0.133185	1.33507	56.0473	5.14945	70.8091	117.185	99.7956	110.261	133.963	85.7421
TCGA.EK.A2RB	4.93073	308.145	156.482	165.604	0.198911	10.4243	35.9741	15.7349	93.4093	169.776	13.4249	2.64448	148.002	87.5699	0.621015	0.121457	584.197	17.17	123.639	66.6385	294.596	286.473	252.596	16.88	121.728	37.7315	16.9732	311.587	0.661246	5.26339	1.05631	28.3111	5.10016	609.64	5.83569	6.7778	181.023	0.108187	26.094	1.31997	553.803	275.874	21.1958	119.622	19.2754	36.8774	581.436	10.0834	289.227
TCGA.EK.A2RC	0.0905553	0.101794	25.4543	4.52748	0.0195616	16.1625	14.3482	5.10713	43.199	96.358	30.285	0.872588	216.113	117.487	2.76307	0.107668	139.497	17.8021	55.31	4.45181	147.582	134.187	63.5612	20.3955	30.9426	24.5167	38.6989	60.5758	0.373922	5.38956	1.43897	4.06738	3.18005	196.985	4.28638	0.138196	54.6623	0.158097	17.8605	0.586388	18.0541	67.2656	10.3425	60.2645	37.7712	97.3767	327.891	9.07373	109.248
TCGA.EK.A2RJ	0.0458229	0.0384019	13.5291	11.0328	0.00788539	72.2936	1.68913	3.45042	35.3126	20.2479	51.8104	2.17226	258.009	133.076	20.2491	0.0393345	71.3586	15.8779	39.2818	11.1009	49.2861	126.85	29.4643	30.3787	3.02724	9.50553	24.3785	79.5234	0.215504	3.66133	0.249966	4.36307	3.89307	64.643	6.11168	0.0551709	12.742	0.177035	10.8008	3.13594	7.95278	20.7545	5.37882	68.274	40.2071	97.5345	28.6697	33.394	62.6846
TCGA.EK.A2RK	28.6412	0.0535521	39.1086	52.7552	0.0200558	1.10722e-06	144.512	35.9952	54.1547	358.976	7.63008	0.100881	198.599	23.7694	0.00563493	0.0338826	93.5573	14.0624	2835.85	9.51321	252.73	26.7974	244.424	4.01986	1.03335	256.113	0.518498	17.867	0.962194	1.5904	11.3141	1.52771	1.22545	28.836	1.26063	0.00288119	136.713	0.0768336	13.768	159.892	1211.25	275.042	32.9564	77.4348	6.53433	9.94718	138.872	0.109387	158.989
TCGA.EK.A2RN	0.376089	0.00435114	1.9443	905.213	0.0136126	NA	6.18038e-06	9.43673	55.1016	60.1378	2.56207	6.0386	23.4628	3.3721	9.92203e-05	0.0226524	196.164	3.62232	139794	1409.71	3.263	19.7114	6432.91	0.828755	3.44726e-05	157.548	0.0025583	64.2178	0.00893505	0.584922	0.0749393	0.000227893	1.22589	445.705	180.245	0.00187314	11.1183	0.00017027	6.62511	34851.8	2.68038	0.0676362	78.9047	954.645	5.21794	0.00473826	0.0143174	0.00373794	1.82484
TCGA.EK.A3GK	0.0381918	0.0549515	155.955	7.83634	0.0184843	246.264	1.13913	3.81673	111.262	103.854	67.5345	5.84514	199.334	251.315	76.8714	0.0797959	241.295	18.0985	165.598	15.5919	347.087	663.532	72.0036	70.7661	89.9815	6.02669	140.782	92.2091	0.392748	8.5345	0.372403	3.17373	8.602	337.882	12.7079	1.48503	35.929	0.866588	43.4726	0.0164899	8.48688	198.587	6.95559	164.721	33.5398	85.4841	269.547	60.8792	274.864
TCGA.EK.A3GM	0.147271	0.0335855	3270.4	7.58672	0.0549835	479.815	2.61185	5.71193	205.938	488.609	62.88	28.1576	85.0693	571.908	235.919	0.064695	128.055	19.3997	11249.5	35.481	105.854	51850	50.0352	747.437	1356.8	1.21712	101.322	16.7658	0.305816	13.0202	0.478198	2.1121	15.3696	977.163	1.50136	54.1499	228.804	2.54493	73.6887	NA	89.8994	386.197	16.6151	676.909	9.63847	35.5373	522.995	86.766	1054.32
TCGA.EX.A69L	0.00849517	0.00561096	28.5894	0.457272	0.00927701	355.776	0.711194	1.27397	17.2564	45.6593	77.2807	6.67888	332.188	279.313	143.706	0.0660821	102.787	16.7884	14.5926	3.13813	167.438	275.876	6.76285	59.7318	45.0489	9.51848	71.6953	10.1238	0.155825	10.1664	0.262509	2.13655	8.40506	177.191	64.0302	0.200692	13.2795	0.294305	10.6488	0.288602	1.03649	86.2541	4.70857	55.3847	148.618	118.159	216.673	89.9829	92.6441
TCGA.EX.A69M	0.00294771	0.00279771	9.23367	0.102385	0.00456695	361.972	0.940099	0.888134	9.61803	31.0071	53.3282	4.96012	323.226	196.376	139.593	0.0762497	87.4028	15.6857	14.8569	2.69653	140.21	119.646	5.03465	41.9866	21.9606	6.37708	74.6524	10.3772	0.115056	7.7254	0.174432	1.51104	7.63298	63.3042	85.98	0.161833	5.46724	0.163518	6.11556	0.274867	0.247092	46.9111	3.03958	32.6149	96.924	71.9753	145.479	71.2412	45.9514
TCGA.HG.A2PA	18.6779	168.859	804.167	68.9531	0.117598	0.915158	941.067	31.3489	227.646	558.386	6.79394	1.86131	60.1089	55.2888	0.0545084	0.362819	263.091	17.3183	359.01	56.1529	777.6	161.243	197.098	9.04386	139.137	4.08321	83.871	324.93	2.19326	7.08884	1.6863	4.87662	3.5518	977.985	1.43313	3.55013	149.372	0.471424	53.996	NA	1601.91	1134.68	13.2815	111.611	9.85416	21.3759	2618.11	0.943694	442.932
TCGA.HM.A3JJ	0.00496165	0.0324138	6.7365	0.955422	0.00136262	11.4781	230.147	76.9531	181.132	92.8645	95.556	1.4375	22.7656	23.0327	2.99645	0.0512859	155.035	15.9669	8.12637	101.289	720.56	93.2966	185.794	6.76729	10.3238	36.7929	737.426	97.2605	0.193292	3.27916	0.127673	1.27137	5.02928	382.936	0.00026398	0.0718815	200.8	0.130382	139.655	5.55362e-05	0.387459	1147.79	2.88024	336.419	2512.64	25.5288	11534.9	7.727	249.433
TCGA.HM.A4S6	2.39141	26.639	1206.61	52.0972	0.361102	38.2281	99.158	9.32454	85.2017	1059.96	24.4312	26.4804	262.39	103.046	1.33975	0.418556	583.593	15.5473	15.4417	233.704	637.058	417.033	113.753	25.1814	872.866	18.0397	21.89	61.8444	1.09614	13.9906	0.855203	11.1952	8.51068	896.6	60.8554	22.0988	165.737	0.353266	30.1562	0.821013	320.334	1888.14	15.2052	144.879	77.7873	23.4376	2705.11	12.561	475.482
TCGA.IR.A3L7	0.00302945	0.0117432	16.6253	0.20198	0.00666718	255.945	4.30101	1.2358	25.9998	47.8525	48.5069	5.96757	254.749	138.141	69.075	0.123724	105.301	16.5406	34.3443	5.95518	357.602	97.7205	20.2135	27.3566	31.8843	6.8893	177.813	23.7204	0.220665	9.24075	0.205717	0.729801	6.78818	58.7113	125.672	1.07721	5.84083	0.226203	11.9652	0.109062	0.212989	70.1991	2.70189	34.8801	51.2411	67.4654	282.356	40.7262	56.698
TCGA.IR.A3LI	0.00885847	0.00453858	28.9313	0.631954	0.00928204	522.324	0.210051	1.04439	12.3454	37.1308	70.8497	6.61329	331.1	365.628	206.413	0.0405912	100.515	16.0188	14.9075	2.77506	93.0422	387.073	5.71437	84.0527	39.3068	7.68035	40.4596	6.65973	0.105951	9.13325	0.207529	4.09082	8.50904	177.777	50.4283	0.173578	13.64	0.242408	9.06691	0.165283	1.11937	61.0894	6.01912	67.5739	128.799	104.129	88.4363	146.866	85.9623
TCGA.JW.A5VK	0.122458	0.00208989	4.54834	1.64908	0.00241781	9.3462	5.30724	2.12915	5.19377	18.4266	18.6853	0.0960684	320.034	97.2402	2.1769	0.00967688	13.5255	17.8383	165.979	1.61977	21.1723	34.2584	11.8958	18.2661	0.0339097	23.4753	2.67868	5.55282	0.0706827	1.33063	1.3756	1.78069	1.79295	13.2799	0.330584	0.00184751	4.94937	0.024259	2.7079	1.89555	12.9906	5.38542	6.60276	28.6067	14.1693	70.3465	4.67306	11.1731	10.5955
TCGA.JX.A3Q8	0.00936631	0.00485655	29.6641	0.646831	0.00967317	529.888	0.225813	1.08502	12.2753	37.5156	70.3684	7.1674	337.371	361.115	216.922	0.0419691	99.3347	15.9173	13.2278	2.9965	95.4138	409.131	5.58447	81.5821	40.8816	7.55503	42.147	7.43989	0.108143	9.32959	0.206539	4.26591	8.8825	198.555	50.9065	0.179376	14.9547	0.252286	9.0966	0.167038	1.19743	66.611	6.0178	68.4675	133.331	103.456	98.8019	151.093	90.0944
TCGA.MA.AA3X	25.0269	0.295903	450.862	214.139	2.87746	68.1636	73.0655	2.25645	54.8344	510.556	12.1048	1.10614	129.267	98.8724	159.994	0.0715707	1395.52	19.0303	257.746	10.1969	12.8301	689.184	450.234	92.9636	878.96	348.378	7.16536	73.5454	1.13743	6.77383	0.342789	9.12659	9.31349	393.943	36.0318	28.6115	51.0325	0.0311205	43.1661	29.8316	4983.64	424.729	40.4525	118.021	26.8928	27.3086	434.033	50.7319	267.399
TCGA.MU.A5YI	0.0151265	0.00984794	87.7721	0.54897	0.0156468	192.509	7.46909	3.15047	38.5955	79.8467	110.26	9.93931	169.095	195.611	102.025	0.0792545	124.019	16.5857	10.9607	3.90873	336.711	523.65	5.71029	47.0323	231.921	10.6473	183.012	10.5124	0.303386	18.6051	0.30298	2.64036	10.7361	909.156	32.757	0.439601	71.4967	0.513267	28.624	0.0328934	2.42794	756.101	6.06527	97.6754	247.93	116.266	2603.24	54.1533	323.865
TCGA.MY.A5BE	0.00832156	0.00346554	17.9902	0.366609	0.00778283	365.356	0.446308	1.09035	9.49204	36.2012	69.6382	4.92549	344.447	299.94	134.655	0.0477221	80.8623	16.1543	10.4922	2.14109	87.8204	269.9	3.83209	62.9741	30.9565	9.39079	40.2591	5.84585	0.103073	8.5652	0.263449	3.12963	7.70423	158.906	44.0577	0.0969202	12.1125	0.181468	7.50142	0.266839	1.00612	49.4602	5.28762	52.0681	150.763	109.686	108.367	103.234	63.5646
TCGA.MY.A5BF	0.297888	0.0140896	0.722055	5.38944	0.00203234	8.98703e-05	19.6823	6.99652	15.4166	25.0206	12.4534	0.0116671	192.995	31.1976	0.000952413	0.0371418	23.5043	17.4627	499.34	1.85001	3.01157	14.824	255.116	5.63865	0.00414742	61.2818	2.26537	106.407	0.0800697	0.546163	19.0864	0.44678	0.53861	8.61035	0.00220306	0.00149559	4.37029	0.00197673	4.39548	6.34586	27.8227	0.0856174	10.311	26.5734	3.7046	39.9009	2.90623	0.0860249	1.5957
TCGA.Q1.A5R1	0.0132311	0.0075443	58.0783	1.10561	0.0128068	564.093	0.334153	1.37947	20.7491	55.4206	69.3015	8.91906	304.852	362.944	231.438	0.0459172	111.141	16.2194	19.3298	4.4895	127.863	582.285	8.62963	87.7216	61.9938	6.55111	54.6305	10.6663	0.129687	9.95945	0.217876	3.87303	10.3291	268.207	38.8437	0.359517	20.6135	0.354495	13.4608	0.0688321	1.95026	97.3589	6.40809	89.6736	103.678	94.7211	131.091	155.659	125.582
TCGA.R2.A69V	0.0520426	0.0255291	18.1507	4.31857	0.0117773	104.309	2.49078	2.74197	20.1001	45.6015	39.1026	1.20355	364.204	177.81	32.2532	0.0411646	102.925	17.2045	27.9249	4.41481	67.6524	172.599	39.0721	37.7326	11.882	23.9246	26.8078	40.2466	0.190664	4.43726	0.617604	5.84094	3.86706	123.629	7.40676	0.0753719	25.4026	0.120501	11.0089	0.432818	8.69237	32.4833	9.30495	62.4014	44.6582	127.504	76.6196	52.1707	70.3698
TCGA.UC.A7PD	0.428382	0.0748594	19.1993	54.1038	0.0115176	11.4932	6.93883	4.49691	40.9815	42.623	64.808	0.529633	402.988	107.154	1.6667	0.0216657	48.3232	23.4924	12331.8	11.7505	90.9906	78.8774	78.7951	38.6117	0.340722	25.073	10.421	144.863	0.133721	2.83931	0.918551	3.86522	2.08727	138.8	0.90781	0.030185	13.1235	0.0248617	9.80364	11.6189	34.4516	12.6474	8.08817	38.3438	27.7604	181.723	10.7277	8.95428	34.8724
TCGA.VS.A8EJ	0.0152053	0.00997571	64.2214	1.96947	0.0146557	518.427	0.22751	1.36514	25.0598	58.7243	78.0002	8.96412	304.298	390.163	184.201	0.0525609	139.629	16.8395	25.4961	4.34333	148.281	657.796	10.9757	92.1913	74.1564	7.85895	48.9048	12.4182	0.152684	9.20722	0.22246	5.06876	9.16093	309.713	37.9833	0.385963	21.9327	0.368039	14.8757	0.13586	2.19229	107.82	7.10551	89.8996	115.952	97.3763	106.951	145.198	130.41
TCGA.VS.A8EL	2.2984	6.97824	41.457	81.0836	0.0544362	3.92541	7.48683	12.9937	171.818	95.7819	3.90884	1.25936	43.1033	42.5069	0.296292	0.0559219	315.284	13.431	1203.89	46.9789	130.512	187.647	748.283	8.85898	11.7679	10.7781	10.4636	237.646	0.201601	2.13975	0.618489	3.20924	1.6386	506.213	3.56598	2.6596	11.1584	0.0500896	52.3264	0.0638806	164.189	25.1472	14.7905	153.011	2.70168	10.7566	48.8635	4.84138	54.2239
TCGA.VS.A8Q8	3.38028	0.0358033	10.1358	52.2215	0.0048927	0.131185	21.3869	6.97369	26.6829	53.1329	8.63556	0.0297247	206.68	39.0815	0.0128898	0.0183124	39.9938	19.1805	2080.59	5.31735	118.553	16.8088	148.353	5.64136	0.00296298	65.6048	1.2419	41.6749	0.190361	0.671498	5.47662	1.24325	1.19496	6.19657	0.0894706	0.00353529	3.56604	0.0109226	4.3555	4.99576	150.383	3.34922	9.29657	29.7744	3.59748	24.5693	1.92247	1.39225	7.93655
TCGA.VS.A9UC	0.509515	1.09794	18.6813	29.4273	0.0139943	15.3347	9.11464	7.86008	50.4361	51.5753	19.0986	0.383096	266.449	82.4328	1.13929	0.0469998	69.0013	17.2474	31.0547	23.7705	49.1776	80.3652	242.729	14.615	0.719479	20.1155	20.366	265.868	0.208763	2.49405	1.56737	3.75809	2.01745	87.1824	0.610565	0.0815116	19.2809	0.0620772	14.8933	0.789858	61.2905	6.87991	9.57933	79.7036	10.3077	89.42	17.0105	12.0944	35.3472
TCGA.VS.A9UZ	0.0167521	0.00841215	86.2133	1.16024	0.0145555	563.872	0.49289	1.69134	29.5354	66.5902	68.447	9.5631	250.205	403.878	250.223	0.0405368	104.005	16.7394	38.9345	5.59231	115.881	865.869	10.4505	115.936	89.3235	5.23869	63.3703	11.9678	0.136046	10.4406	0.237669	3.99127	11.521	335.054	20.383	0.546033	34.4086	0.479361	17.4778	0.0292546	3.11485	130.908	6.93163	115.5	73.5394	95.1456	159.102	146.6	170.245
TCGA.ZJ.AAXD	0.0159475	0.00426271	21.47	0.671851	0.00710977	165.822	2.08245	1.61682	16.6667	50.6491	65.9592	3.31215	256.439	200.107	40.6748	0.0470348	71.4563	16.7223	15.7003	2.58158	96.3717	205.004	6.93634	45.3142	25.2195	10.9793	41.3896	7.86876	0.0994997	7.15725	0.345974	2.26663	7.3512	173.739	15.4919	0.073397	13.975	0.114173	10.5945	0.432263	2.08557	48.8717	5.48483	61.148	139.53	94.4878	106.094	45.1189	63.6027
TCGA.ZJ.AB0H	0.0431156	0.00331661	9.40129	0.630059	0.00290353	47.7105	4.7429	2.18112	10.3152	30.1292	20.0982	0.288537	228.435	118.309	15.6576	0.0151828	22.9607	16.1258	51.4894	2.38473	45.007	65.8422	11.9892	20.3968	0.780582	9.40352	12.8511	11.7666	0.132903	2.48038	0.820527	1.41403	3.33593	20.8985	1.01771	0.00679577	9.80185	0.137703	5.44496	0.00984819	6.69267	16.3284	5.09964	44.4154	18.0502	66.3652	44.6564	28.1838	38.8161
TCGA.BI.A0VR	0.0693265	0.30631	36.6728	5.37307	0.0193999	8.01761	106.574	18.0746	131.555	114.152	40.8651	0.539803	286.883	94.3411	5.73019	0.242991	219.013	20.2296	104.892	6.30618	521.232	131.287	133.564	16.9094	77.4038	45.9304	273.048	358.536	3.11605	7.3141	4.44802	2.10629	3.89228	147.852	6.90675	0.272808	75.584	0.621531	53.1654	0.0213898	19.2467	203.202	9.2049	69.0427	21.2105	236.7	6898.02	4.19914	301.154
TCGA.C5.A1BE	2.66431	0.00548458	1.98524	1.7396	0.00151561	NA	1734.71	10.0226	25.2065	92.2396	9.8876	0.00392127	155.129	30.9365	1.39586e-05	0.0288231	14.8401	23.5235	1403.01	0.956234	31.2306	10.8085	86.9197	5.05063	0.0666896	101.23	1.86216	18.0629	0.11602	0.461384	122.954	0.82198	0.830214	4.00928	2.09391e-07	0.000661069	17.3893	0.00295102	6.26967	5.11786	221.773	1.78368	8.93474	18.0236	3.76901	64.2928	36.388	0.00417195	5.61909
TCGA.C5.A1BK	2.58047	0.0802406	4.08759	16.3678	0.00369798	0.0538957	78.3928	14.3821	31.4165	48.4838	12.4986	0.0107747	312.862	52.2884	0.0166502	0.0182263	25.3057	20.0314	389.821	3.64944	19.3228	23.7591	252.657	8.25344	0.0331282	68.3609	3.72345	135.485	0.181351	0.70555	20.5296	3.24709	0.787733	10.8431	0.000103712	0.0025024	25.9669	0.0148596	8.49295	1.04131	277.74	2.14981	13.6588	41.143	2.98998	129.02	11.3026	0.954409	16.2781
TCGA.C5.A1BM	172.076	0.00153269	0.0501542	85.6425	0.000298149	NA	4.60397	34.1224	5.51574	18.566	0.315032	7.26654e-05	62.4267	1.56049	3.76478e-34	0.000588693	1.44966	6.39603	4.15669e+25	43.0986	0.25891	1.53684	5172.8	0.181715	NA	829.122	4.40265e-05	58.2097	0.0256879	0.022635	48.3451	0.000609457	0.169463	0.00732068	2.17227e-15	1.1155e-05	5.74408	1.19102e-05	0.284178	8008.77	280.283	0.0060347	24.277	35.5423	0.00708685	0.0351892	0.0330511	4.23044e-15	0.127582
TCGA.C5.A1M5	0.0795265	0.0153169	25.8432	1.04416	0.00938178	15.1778	63.3134	3.39731	28.8495	122.488	37.467	0.915615	204.72	126.383	1.57666	0.0875059	72.1886	20.096	57.4058	3.00642	118.814	99.9152	22.0471	26.8492	41.8098	20.4269	33.0842	15.8537	0.169491	4.50347	1.75884	2.28966	4.26728	142.334	1.41937	0.0689566	42.7365	0.0749557	13.8175	0.459403	13.8556	62.9634	7.10335	43.6087	50.9868	94.4586	345.851	5.62885	63.5233
TCGA.C5.A1M6	0.0146725	0.0078802	57.3582	1.15871	0.0128627	687.752	0.530887	1.57348	20.6025	48.2837	60.4716	8.44854	326.966	274.898	334.36	0.044885	82.1114	14.9899	7.95533	6.30374	152.353	591.277	6.84013	58.9695	50.7941	5.2465	66.6353	18.4029	0.151586	12.1775	0.194039	2.71215	15.9012	329.98	66.817	0.327281	14.8588	0.457288	13.6967	0.0176161	2.02099	125.248	5.26491	93.1981	100.401	83.2226	223.977	197.117	138.244
TCGA.C5.A1M7	1939.55	0.771033	285.014	274.356	0.0507978	0.0403438	2168.73	41.2653	79.6744	295.447	5.0416	0.299033	111.048	32.107	0.0091927	0.0481985	126.31	17.1526	1714.49	57.4388	664.709	29.8699	177.427	7.0449	1.02616	24.9006	3.43161	66.9947	1.85244	2.50556	2.73003	5.67967	2.54709	64.1071	2.63238	0.0338517	31.132	0.100825	13.2151	0.784553	10115.5	648.035	16.8843	72.1083	3.77149	12.3213	33.4084	0.572098	155.498
TCGA.C5.A1M8	1.67835	0.118338	155.245	105.567	0.268441	2.59936	104.059	13.7586	76.7928	137.582	4.27744	1.82659	96.4249	34.1919	15.6073	0.056849	567.448	13.3184	8381.73	42.0842	485.666	173.12	329.349	10.8629	247.162	254.768	3.4905	81.755	4.9002	4.28819	0.30468	5.20107	10.3872	201.05	235.429	0.571092	165.175	0.444431	27.1811	97.9971	205.851	4855	39.111	110.091	5.7978	3.88705	2766.54	5.30399	915.858
TCGA.C5.A1ME	0.010698	0.00530072	37.2067	0.828277	0.0106135	516.516	0.242445	1.1595	15.5633	44.2921	67.097	7.20773	301.701	374.615	204.704	0.0435665	106.223	16.1797	22.0303	3.1071	96.0138	482.942	6.74579	95.6442	56.1492	6.7138	40.6584	7.17048	0.110132	9.17903	0.22134	4.61361	8.54095	212.819	42.8638	0.23947	18.1031	0.267605	10.4776	0.0896584	1.50469	73.423	6.89736	77.688	101.464	92.986	100.562	143.532	105.863
TCGA.C5.A1MQ	0.00930124	0.00487594	22.6286	0.679583	0.00873179	482.225	0.209279	1.0334	10.0768	31.9019	69.4415	6.03211	384.71	328.821	186.395	0.0416396	94.7691	15.7906	10.1857	2.79568	91.024	318.404	5.48117	68.6795	26.3233	8.61349	38.2843	7.9833	0.101122	8.80251	0.208584	4.07261	7.81464	175.419	57.8731	0.127088	11.2789	0.193941	7.77027	0.279323	1.07554	51.2918	5.71735	59.5354	148.086	111.24	82.2159	145.969	71.7541
TCGA.C5.A2LS	0.00851831	0.00472184	32.7546	0.606459	0.00905021	514.836	0.275767	1.11452	15.5776	42.0129	67.5543	6.46864	288.391	363.718	199.186	0.0398676	98.9168	16.361	26.9264	3.21114	91.7089	403.386	7.19525	93.6991	45.2028	6.31584	45.1205	7.44731	0.109597	8.7815	0.209551	3.71664	8.52467	164.767	35.7829	0.234408	15.6655	0.27545	10.4789	0.0841473	1.1485	63.9067	5.86152	72.9574	91.3232	93.5702	88.8405	133.529	92.1106
TCGA.C5.A2LT	0.00642762	0.00174168	7.78558	0.234069	0.0034092	145.338	1.97679	1.43956	10.1405	29.2902	128.313	2.16718	289.238	227.644	47.2953	0.0228496	32.1257	18.4689	48.313	1.33141	54.336	156.541	2.8101	66.8789	8.61038	9.60466	49.8618	6.09419	0.0579892	5.88706	0.39407	1.45146	4.24563	106.206	4.06471	0.0236817	11.2119	0.0668602	6.92172	0.319336	0.73613	22.9984	3.61608	35.4839	167.743	227.981	82.4272	40.781	34.0356
TCGA.C5.A2LX	0.00569387	0.0024629	9.28003	0.198631	0.0052401	261.921	0.862038	1.13556	10.2948	42.3284	90.4383	2.82216	338.011	288.11	99.9444	0.0415262	79.9179	16.9136	15.6073	1.35791	83.1248	239.882	3.19528	62.9059	43.9738	13.272	42.8549	5.15294	0.11041	6.95934	0.350882	4.59688	5.9811	100.157	19.2063	0.0475989	19.8585	0.19473	8.109	0.264279	0.707296	47.902	4.92225	42.4069	170.01	160.723	247.638	71.4729	60.6147
TCGA.C5.A2LY	0.0155575	0.000479746	1.90027	0.120978	0.00256166	5.34953	8.2105	1.18211	2.36006	23.2846	35.6764	0.186432	196.317	102.288	1.08973	0.0343752	22.1693	18.5551	56.519	0.440652	20.4205	31.21	1.56902	23.0498	0.74643	39.8715	3.7476	0.480701	0.0555771	2.19309	1.02654	0.985755	2.44923	26.2229	2.58346	0.00237433	4.07752	0.0100366	2.12517	14.108	1.5815	6.53905	5.90321	17.2629	97.519	50.2982	8.01806	3.48379	5.38046
TCGA.C5.A2M1	0.00985308	0.00336387	50.3081	0.338273	0.00757654	393.558	0.276265	1.18701	26.0718	49.1993	83.3992	5.39607	176.277	478.057	150.023	0.0294609	78.779	18.0132	125.576	3.35881	44.2326	553.679	9.8935	190.35	47.4481	4.70862	45.4759	4.49449	0.139654	8.83849	0.293835	1.48053	7.68746	114.107	11.8872	0.222762	18.7283	0.635619	13.2097	0.014482	1.96117	42.4776	5.0912	100.165	60.1116	102.233	80.3316	83.2282	117.1
TCGA.C5.A3HE	0.0148527	0.00744797	58.4327	1.13151	0.0115444	494.285	0.44569	1.47514	21.3637	55.9873	67.0801	8.89937	303.497	315.705	204.888	0.0491626	104.907	15.9555	17.0358	5.05492	130.938	493.816	8.43951	77.2867	54.5767	6.32657	53.6425	11.6155	0.139239	9.52998	0.223955	3.14713	10.2305	232.283	41.3744	0.297114	18.8944	0.373152	12.7532	0.071091	2.23213	96.8939	6.02311	87.4565	102.157	86.7363	159.56	137.281	132.364
TCGA.C5.A7CH	56.4714	0.00157799	8.54081	115.553	0.00443055	0.00195292	10.8766	5.04177	22.6817	42.506	2.17753	0.00656542	49.2467	13.3689	0.195363	0.00257002	18.8573	13.5121	118889	4.45166	9.52039	12.0742	512.894	4.27813	5.21849e-05	234.073	0.0589817	8.95091	0.115189	0.320744	1.26558	0.0621022	1.32982	1.842	0.290568	0.000596553	1.00233	0.00569785	5.35436	292.62	731.632	2.04676	22.2402	67.2688	0.666827	1.57302	0.345214	0.900305	7.88516
TCGA.C5.A7UE	0.355847	5.68321e-05	0.642229	0.183173	0.000403127	0.000191994	18.4374	1.11636	0.318692	4.91049	2.51208	0.000841362	87.7592	25.1824	0.111325	0.000797882	0.961974	14.9326	68873.9	0.249805	2.26242	5.98373	2.14479	4.54932	3.0413e-07	78.2436	0.0215412	0.0322903	0.0428183	0.186187	2.52652	0.105537	1.07988	0.0998474	0.00334942	3.75111e-05	0.314634	0.00512292	0.348575	32.7695	24.4159	1.39062	6.55888	10.6726	1.18496	5.4449	0.533189	0.406046	1.55155
TCGA.C5.A7UI	0.0323159	0.00110725	4.32935	0.693289	0.0022889	24.7244	0.958084	1.66905	4.12886	11.4872	18.1349	0.234839	240.432	92.4833	17.0877	0.00897712	17.6914	14.5722	116.389	1.55256	33.2015	42.7281	6.22659	17.1976	0.0712083	18.1331	2.951	3.61893	0.096359	1.85462	0.618554	1.32431	3.10367	12.395	4.32936	0.00199097	6.37394	0.084257	2.45627	2.7738	3.52782	11.2506	6.37217	35.8574	15.2222	33.2333	11.2973	22.9482	26.822
TCGA.C5.A7X3	0.0153173	0.00684245	18.7126	2.48748	0.00646584	216.988	0.656016	1.70056	22.382	18.2691	152.654	3.68202	456.305	315.633	122.489	0.0205337	64.5078	19.9258	226.83	4.13529	64.2533	206.516	4.31359	110.497	9.17277	11.6006	34.2783	16.885	0.0983381	6.33765	0.167595	4.45089	5.06359	70.5923	9.83279	0.0660164	14.9739	0.150555	10.8789	7.68736	2.50052	43.2457	4.25508	49.5848	133.78	405.727	109.596	85.3219	90.6093
TCGA.C5.A7X5	NA	506.508	236.349	4024.65	0.0128606	NA	167.861	1999.15	659.475	105.116	4.7152	0.00407661	246.924	19.6343	8.33034e-06	0.0245803	105.557	18.648	2161.69	134.947	375.696	17.3745	4223.29	2.58145	0.00015306	102.342	4.08696	3659.15	0.266724	0.538866	157.237	0.685195	0.956104	124.054	0.000274126	0.00428085	14.0897	0.0177107	69.2262	9.44646	1.49985e+06	10.3331	32.4286	246.232	0.422336	61.1756	4.80081	0.0863243	62.2164
TCGA.C5.A7X8	0.0154497	0.008961	65.7803	1.34936	0.0138114	621.466	0.442354	1.57473	21.7256	56.1752	62.0091	9.85366	345.977	303.613	284.945	0.0480713	98.5958	15.224	10.4598	5.49748	145.315	649.329	8.10026	67.988	64.7081	5.95163	62.6413	13.0655	0.129078	11.5309	0.200562	3.41861	11.3811	316.9	57.9623	0.366017	19.0153	0.358501	14.0834	0.0352107	2.24207	128.158	6.37011	98.9922	107.372	88.3625	193.795	183.52	145.618
TCGA.C5.A8XI	0.0457857	0.00848673	19.671	1.93498	0.00791027	37.6313	14.6982	3.59549	48.074	69.2093	30.8429	0.631239	216.609	93.2885	6.54051	0.0867009	50.7424	17.2209	51.3992	3.4159	142.546	98.5013	25.6769	19.2741	11.3806	11.6517	43.2727	39.618	0.152603	4.80183	0.9349	0.963477	7.30675	119.241	8.31536	0.0617529	10.1612	0.108146	16.409	0.30623	6.6538	33.3948	6.6418	58.6748	32.5764	59.4669	140.633	11.0834	61.8919
TCGA.C5.A905	1.50317	1.28585	363.45	41.1427	0.43028	70.4021	63.3803	8.14962	287.596	943.368	5.13488	2.32583	2.90292	27.9792	23.9303	0.289472	106.987	32.5966	0.0363654	13.8452	806.77	517.173	115.749	41.3327	625.248	309.376	53.103	44.6509	1.87431	9.10867	2.81653	3.27329	8.98678	308.585	5.18573	29.2795	230.193	0.812055	148.271	978.214	164.38	812.042	12.316	223.174	20.7711	3.824	2977.13	13.2815	327.773
TCGA.DG.A2KJ	0.00991453	0.00489122	32.2467	0.753125	0.0100318	526.473	0.223519	1.08725	12.9104	41.0877	68.1487	7.24599	324.095	360.361	212.061	0.0440152	102.782	15.8816	15.6688	2.94228	92.6164	431.828	5.85756	87.2815	48.0408	7.10064	39.1489	6.83511	0.107173	9.25127	0.208089	4.41226	8.47497	201.24	51.2914	0.197354	15.6741	0.243813	9.2047	0.127228	1.31115	66.6652	6.58944	71.7326	119.765	93.4761	95.3489	149.82	96.2746
TCGA.DR.A0ZM	0.179532	0.00370154	1.53278	75.0992	0.00568616	5.94807e-07	0.00133267	5.07912	26.7392	51.3513	5.53263	0.72634	72.6184	8.56635	0.00187156	0.0197785	62.3055	6.02324	9940.34	31.4226	4.73725	19.3305	1430.46	1.69711	0.000381428	83.0993	0.0245946	27.8943	0.0174098	0.682121	0.367787	0.00846794	1.03422	77.3839	22.2693	0.00116299	9.00641	0.00119648	4.81867	5550.74	3.63513	0.139592	35.6952	222.156	5.24046	0.130758	0.118105	0.0545428	2.536
TCGA.DS.A1O9	NA	NA	748613	13731.4	NA	7.82181	23136.3	2030.36	1036.2	11518.5	7.74204	71.6811	239.159	53.0042	0.0154431	23.7995	4952.44	19.0351	19.1021	NA	9117.63	869.36	1799.87	12.1086	6362.85	15.0093	158.315	3228.64	145.319	38.663	2.45677	95.8014	8.66017	24840.7	142.126	NA	651.484	0.595256	205.246	0.00142618	9.04085e+06	124409	49.2167	483.186	15.9681	22.7383	21732.6	5.42212	2962.78
TCGA.EA.A3HR	0.226168	0.00250967	0.87553	2.14282	0.00178889	NA	44.1862	18.6882	20.853	149.664	5.354	0.0314986	20.5311	5.80593	1.35108e-06	0.020088	52.7432	10.4131	585331	4.25871	13.6602	12.5973	364.458	1.16425	0.12459	341.198	0.141421	29.3672	0.277271	0.642553	15.7664	0.00426211	1.20041	3.19568	0.0102527	0.000622594	190.495	0.0113275	4.3779	1029.97	26.8374	2.49078	13.4887	52.5449	3.34944	0.38048	645.527	1.4169e-07	59.2798
TCGA.EA.A3QD	0.0133844	0.00847326	38.5168	1.52724	0.0214388	310.988	0.934705	1.80932	24.0837	45.9009	67.9283	4.86759	313.954	262.425	192.436	0.0864181	141.051	16.607	15.7367	2.83705	181.562	441.628	8.96246	59.9923	105.706	15.7426	69.2506	19.1682	0.316729	13.1097	0.291082	3.52142	11.6072	326.624	112.754	0.326461	19.9908	0.436172	14.9932	0.415794	2.11988	159.206	7.92643	68.5785	139.618	112.484	368.866	90.189	170.745
TCGA.EA.A3Y4	0.0853919	0.0112614	11.513	5.1938	0.00506621	48.9905	1.53799	2.82224	19.3663	21.9818	33.9164	0.33401	395.991	137.672	9.0021	0.0211207	45.6514	17.386	46.1539	3.34042	51.8345	71.2515	36.5601	25.5397	0.389856	17.1432	14.6358	34.7044	0.0882612	2.56193	0.870131	2.68464	2.65085	54.4682	2.07261	0.014478	6.27331	0.0488089	7.95747	0.788087	10.829	9.07788	7.33127	52.0832	24.4127	140.197	11.9178	31.3206	27.1292
TCGA.EA.A410	0.0107896	0.00551362	40.5821	0.610065	0.00955056	600.527	0.40199	1.38885	15.1301	41.6058	74.4304	9.15298	329.169	293.778	283.258	0.0352506	74.6232	15.007	7.68244	4.94468	95.9901	505.269	5.02909	66.8715	33.2147	5.69418	60.7044	10.0128	0.116699	10.9018	0.179481	2.84972	9.69549	247.548	46.3927	0.189145	15.6334	0.390891	10.8984	0.0354514	1.39334	89.8984	4.54476	79.1853	137.931	101.509	169.639	176.621	102.576
TCGA.EA.A43B	0.036999	0.0300417	19.311	5.26195	0.00912103	119.364	1.09169	2.85734	29.135	43.971	54.5841	1.7339	275.191	163.016	19.596	0.0496417	114.051	16.8437	17.433	5.89871	98.7639	171.284	43.6028	33.8007	7.43181	15.4443	36.8942	44.0251	0.132797	4.62254	0.44476	5.17345	3.82108	211.307	5.52429	0.0928026	19.1923	0.0985211	14.0805	0.294919	4.76195	32.39	7.746	77.5944	89.9753	106.292	45.9764	50.8592	57.9681
TCGA.EA.A44S	0.102081	0.00499021	27.9828	1.67611	0.0377847	13.3175	96.6935	2.72339	14.3157	181.191	22.1085	0.426408	169.791	108.822	79.1021	0.0572556	247.064	19.0797	397.522	1.10068	39.4197	151.065	27.7922	44.3955	252.321	218.042	16.1911	7.44593	1.19832	6.39482	1.0285	2.90947	3.38357	77.802	11.0772	0.0778415	106.819	0.119188	15.9035	9.48458	53.0494	629.546	17.9918	38.8465	47.8075	73.0555	2901.98	13.8492	211.622
TCGA.EA.A4BA	0.015141	0.00837119	87.4838	1.43895	0.0182159	494.304	0.377412	1.7922	46.0562	80.3696	78.8578	7.11997	173.659	537.918	185.546	0.0358161	140.443	18.3546	393.555	4.23698	111.425	1432.38	17.0101	218.946	184.814	4.53783	59.5386	8.15862	0.135091	9.59545	0.275803	6.62538	9.29261	280.206	10.4526	1.21341	42.3822	0.538942	27.4165	0.00536568	3.62093	125.024	9.26431	157.348	41.8911	102.974	119.288	120.587	204.055
TCGA.EA.A556	0.0160614	0.00798036	98.8031	1.1753	0.0152825	570.094	0.519141	1.80765	33.2497	67.4783	66.6423	8.93288	238.523	427.595	250.488	0.0368343	90.6609	16.9436	67.6067	5.65177	88.6466	1176.28	10.1135	138.162	107.711	4.42578	62.8314	10.694	0.126295	10.5876	0.232305	4.2607	10.952	346.103	15.0485	0.654553	38.7101	0.513071	20.3757	0.00587095	3.17602	145.907	7.39456	131.548	58.5605	92.0057	148.045	147.026	180.999
TCGA.EA.A6QX	0.00256582	0.0783892	7.02623	0.532952	0.00668853	217.121	10.8284	1.81248	32.7359	43.9496	18.1893	4.46109	341.98	77.4385	54.6051	0.354353	139.112	15.8804	65.4579	25.6398	584.288	53.3852	68.7583	13.7719	15.3456	4.54352	229.872	219.793	0.328826	5.56049	0.190056	1.54418	4.90649	40.1072	139.572	3.47243	6.56293	0.162758	9.56804	0.059803	0.152742	85.1091	2.46982	22.7614	11.3652	30.8087	268.207	35.0464	39.6525
TCGA.EA.A78R	0.205659	0.064448	28.1871	12.9326	0.0146816	31.654	5.27747	4.25828	28.9051	59.991	27.1591	0.937233	243.581	127.101	2.45102	0.0649553	117.032	17.5693	42.8423	5.75018	114.495	105.727	44.6885	23.9887	5.16514	15.7048	18.9596	53.3866	0.1635	4.16558	1.0213	6.29721	3.28446	200.98	4.02364	0.0960085	24.1433	0.0562477	9.79462	0.271808	29.1899	34.1034	10.4275	60.9241	36.7298	74.9016	36.3181	18.4861	54.7567
TCGA.EK.A2H0	0.0888437	0.133244	5.47256	5.92373	0.012225	0.780153	63.5585	8.72732	29.0669	52.8268	53.8167	0.260911	287.977	100.899	0.169515	0.164046	89.5305	23.3543	112.697	2.38229	68.9076	54.8523	72.7179	22.0127	3.51467	66.2382	46.4806	123.852	0.477903	3.76182	7.40746	3.0375	1.29106	94.3146	0.71386	0.0390835	35.3884	0.0378939	9.85733	1.50039	18.4293	9.7044	9.41053	27.9434	46.6203	327.223	86.3772	1.14805	33.146
TCGA.EK.A2H1	0.0246768	0.0152642	40.1538	2.83349	0.00860469	171.296	1.53159	2.64138	37.7111	48.6182	82.1887	2.87959	246.944	248.792	49.3128	0.0257224	60.8405	18.6102	159.917	4.20188	102.972	302.155	28.2242	76.7721	20.3867	7.90375	60.4284	28.7699	0.0956708	6.32216	0.466146	2.69476	4.61833	228.22	3.37806	0.137961	28.2014	0.133576	18.1591	0.0742671	4.01663	56.9679	7.62676	84.8066	61.4641	193.813	93.5621	57.3109	111.331
TCGA.EK.A2IP	0.416602	0.080716	62.0892	25.2417	0.0288879	21.3104	10.7826	5.99266	33.7245	76.9352	24.0499	1.67714	228.403	106.028	4.11168	0.0455815	141.607	17.1973	137.102	11.9913	235.807	131.516	66.284	24.4791	7.61888	30.2748	12.3051	28.0619	0.306388	5.00726	0.802171	5.17447	3.85397	190.295	14.825	0.0931871	34.5417	0.125615	12.9648	2.39215	53.6069	155.376	12.8023	85.4345	30.6492	48.0014	63.2909	17.5489	119.67
TCGA.EK.A2IR	0.028427	0.000262543	0.892265	0.017504	0.00128606	0.0337932	99.8399	0.600813	1.17606	25.8624	48.0202	0.0587254	188.03	103.184	0.000522512	0.0749777	13.5235	27.199	160.427	0.17667	8.31327	11.5608	0.392249	27.5282	0.289297	37.5623	1.88556	0.0538611	0.0214205	1.52358	6.28879	0.466289	1.22788	14.6072	0.461151	0.00118087	0.709413	0.000239436	0.840106	28.3896	2.10596	0.881085	3.41715	5.43981	110.141	94.4631	2.66048	0.0485416	0.159693
TCGA.EK.A2PG	0.113321	0.0615221	8.87038	13.3676	0.0146149	6.07987	2.99024	6.38886	29.2101	52.8413	33.5532	0.743832	243.692	77.5429	0.682389	0.0891439	129.832	16.472	72.1348	5.84795	73.0812	78.8176	90.9132	15.0444	2.55942	41.074	13.6583	93.9804	0.154351	3.66624	1.66214	2.78537	2.57101	189.14	3.89766	0.0567781	30.9843	0.0272255	9.23569	10.6502	14.8956	9.3552	11.7419	60.2207	38.5746	49.3799	27.9524	5.28243	33.712
TCGA.EK.A2R7	0.00910832	0.00442837	29.6166	0.541133	0.00735296	412.824	0.507784	1.15771	15.7534	42.8806	57.8915	4.96492	327.373	254.298	132.633	0.0477609	87.7584	15.9638	13.3084	3.26767	142.254	234.854	7.37194	51.9946	23.5647	7.19315	51.3662	8.13329	0.103505	8.20925	0.245733	1.79252	8.73563	133.563	49.8392	0.145542	7.66226	0.212274	10.3035	0.109654	0.987499	52.6256	4.51675	60.799	94.084	83.202	101.781	106.751	62.942
TCGA.EK.A2R8	0.00854367	0.000574029	5.3853	0.0960867	0.00111979	120.971	2.38149	0.94333	3.62067	9.81118	26.0746	0.35632	401.313	124.269	74.9807	0.00755853	13.0956	16.9048	157.392	2.12624	94.8478	34.0793	2.16986	25.4795	0.0599254	7.90448	11.134	2.99502	0.0765378	1.99655	0.273451	0.579354	4.58706	3.71917	8.37996	0.00322743	1.02259	0.117969	2.21227	0.27423	0.716714	23.9262	2.02949	21.3533	17.5427	67.7426	21.4525	49.6112	23.722
TCGA.EK.A2RA	0.0388112	0.00934841	46.6303	1.69664	0.0207823	75.478	13.6178	2.31657	21.5751	110.219	67.9778	4.16632	283.668	206.657	10.5377	0.150527	141.177	19.0225	18.9227	2.29181	207.639	167.711	5.59355	48.4415	75.399	16.3736	49.7147	8.07289	0.182345	10.0592	0.554598	4.26268	5.84951	429.907	25.7145	0.219112	23.2918	0.0927504	11.848	1.22307	6.45368	164.249	7.18485	42.4991	194.052	118.848	153.778	19.668	72.982
TCGA.EK.A2RE	NA	0.000163917	0.00910964	351.265	0.000133814	NA	873.718	6.31316	0.188089	3.19162	0.0841	1.10834e-10	17.4842	0.896614	NA	3.05393e-05	0.000341084	15.7376	NA	0.193152	NA	0.30711	1893.84	0.145404	NA	903.277	2.75472e-06	2.74274	0.0242392	0.0054164	102215	1.02019e-08	0.00388229	5.45223e-06	NA	9.55363e-07	NA	NA	0.0628465	867.412	6.3528e+06	5.17032e-05	8.28267	1.60922	2.36547e-05	0.678425	1.46808e-05	NA	NA
TCGA.EK.A2RL	0.017962	0.00712577	87.6218	1.66795	0.0119672	513.132	0.496503	1.44582	25.6104	91.8027	58.047	10.7588	231.625	268.458	222.19	0.0638979	101.135	15.0386	21.6561	5.54907	110.28	632.66	11.1908	90.4164	86.7628	3.85412	49.9757	7.51057	0.154566	11.279	0.219401	1.38365	8.79613	204.715	60.7013	0.410334	15.6562	0.424683	12.1861	0.00373888	3.17392	68.9089	7.04978	120.718	65.7717	46.82	151.51	133.733	173.496
TCGA.EK.A2RM	0.0109401	0.00637154	41.7581	0.906003	0.0116093	552.366	0.326036	1.31705	17.1043	44.409	67.1807	7.93635	332.248	329.575	236.154	0.0428354	86.1016	15.6593	12.9785	3.87046	101.119	549.859	6.64906	74.1363	47.7817	6.68001	52.9174	9.07083	0.116054	10.5125	0.19107	3.33245	9.56988	236.025	48.3858	0.231673	15.5414	0.308169	11.7408	0.085026	1.50449	88.6494	5.90656	84.0947	126.364	98.433	114.492	159.381	107.604
TCGA.EK.A2RO	0.299967	0.0331625	7.73814	24.3575	0.0103232	1.03006	4.89495	12.0475	73.5131	50.9931	20.9354	0.109145	191.19	41.8769	0.311846	0.052747	60.9076	15.0953	256.544	5.10038	68.1419	48.0263	243.91	7.72885	0.493788	48.2109	8.69503	181.7	0.159691	2.09702	2.56844	0.921585	2.40161	130.877	1.29794	0.0132088	18.2702	0.0321646	20.3134	21.638	30.3419	6.25184	16.8865	85.7483	11.6056	32.5382	18.1533	2.03494	35.276
TCGA.EK.A3GJ	200512	40937.5	40.1976	1553.7	0.0664139	0.000125682	167.904	138.699	149.31	108.948	5.81769	0.0288115	307.619	29.8081	7.27384e-05	0.104819	153.355	18.5816	457.437	57.36	107.819	21.4103	1616.34	4.60901	0.0134416	77.7936	3.26863	1358.12	0.434748	1.09327	21.794	8.28026	0.570377	203.643	0.0478166	0.0276751	23.9238	0.00511281	20.1784	10.3088	24715.1	7.33172	36.8704	77.9572	1.55256	48.6099	1.46707	0.239903	18.6962
TCGA.EK.A3GN	0.0133774	0.0027014	13.6572	0.407042	0.00349412	93.9647	4.50645	1.90627	24.2272	34.7905	33.9519	0.636967	251.886	111.95	42.7016	0.033766	47.794	17.4871	137.854	3.58801	484.644	58.0594	18.4943	21.0598	1.56068	9.78609	47.9401	7.28814	0.212047	4.06026	0.507823	0.34087	5.56986	12.7262	38.7208	0.0199812	2.22249	0.426582	9.48567	0.118094	1.5765	66.3948	2.91978	46.8327	20.5732	61.2517	125.533	37.8696	63.0506
TCGA.EX.A1H6	0.0378217	0.0248424	256.171	6.06654	0.0273763	524.18	0.426457	2.3502	65.9984	122.793	76.1274	13.3174	227.541	446.328	186.672	0.0616245	184.941	17.9248	109.706	9.22426	211.433	2095.44	23.0528	141.375	232.217	5.51255	66.166	23.2574	0.213679	9.74145	0.265225	6.49288	11.2044	666.708	14.7598	1.73174	57.8827	0.698659	31.6761	0.0191445	8.09017	278.275	9.82566	167.628	61.849	78.9242	190.268	137.22	290.227
TCGA.EX.A3L1	0.0305553	0.0214904	37.7099	3.95526	0.00504139	131.526	32.275	12.3665	81.0881	62.8156	122.031	2.65877	194.397	110.575	42.5384	0.00928217	11.1966	16.2982	93.6812	11.9991	73.2886	371.289	40.5188	39.48	7.69497	3.97828	187.283	86.6841	0.0585956	5.70435	0.487957	0.967381	4.0857	345.243	0.0480204	0.0731199	46.7029	0.0928887	37.2702	6.85936e-06	5.28304	67.5652	4.74218	142.143	36.6621	259.358	127.466	45.2891	105.551
TCGA.EX.A449	0.011881	0.00566621	50.1183	0.791027	0.011107	533.944	0.321461	1.32448	19.0258	49.8908	70.7816	7.7439	281.786	395.54	221.1	0.0387536	98.974	16.4881	27.0481	3.8401	95.6107	577.878	7.58934	105.435	60.8697	6.14343	48.8511	8.43564	0.116592	9.46519	0.228845	3.97459	9.66247	237.817	28.0915	0.289821	22.6171	0.348448	12.6937	0.0568852	1.85307	88.0635	6.46784	88.5096	93.9069	99.5568	117.411	143.604	121.261
TCGA.FU.A23K	0.00801845	0.00418408	21.4203	0.538439	0.00846373	523.32	0.18863	0.960454	9.2817	31.2118	69.2693	6.54331	367.45	337.783	211.498	0.0426824	93.9674	15.5409	9.13709	2.54298	91.6674	326.539	4.5925	70.0193	30.132	8.29429	38.7656	6.65057	0.102699	9.24084	0.195228	4.00028	8.21215	172.625	71.7364	0.129818	10.9823	0.211627	7.42811	0.238134	0.903676	55.3021	5.64156	58.869	156.893	106.402	87.8611	155.429	72.6323
TCGA.FU.A3EO	0.0110296	0.00588305	41.5964	1.01659	0.0113162	504.987	0.213166	1.17099	18.0912	45.6513	72.8073	6.99856	297.302	405.742	186.368	0.0430399	119.605	16.7025	28.6459	3.0915	104.247	516.188	7.82522	102.464	60.3937	7.40024	41.4587	7.89255	0.116769	8.86607	0.223334	5.29452	8.57975	224.706	36.0483	0.267259	19.5369	0.282692	11.8767	0.128511	1.56338	79.4904	7.0544	79.5303	105.133	101.13	90.1574	137.637	108.242
TCGA.FU.A3HZ	0.00873815	0.00398442	20.3554	0.530302	0.00773305	436.666	0.16624	0.897481	9.24379	26.9374	80.6778	6.00326	335.484	337.356	173.11	0.0367956	87.5546	16.6975	13.8512	2.68804	76.6012	306.592	4.22989	81.9211	18.5258	8.55499	35.8148	6.66435	0.0977247	9.01309	0.192092	3.3882	7.13956	167.307	55.1992	0.10521	9.95992	0.21241	6.75609	0.624417	0.961337	43.8393	4.66655	51.5064	169.852	120.258	81.3645	128.513	65.8852
TCGA.FU.A3TQ	1.8077e+06	NA	1572.17	2153.92	52.462	1.96134e-06	6678.98	154654	1185.86	3136.26	10.5025	0.667481	46.7618	20.6411	0.000878865	0.951422	494.296	16.6977	3772.14	18004.4	1429.2	239.277	5574.38	3.9074	92.7255	27.8293	252.929	5433.73	35.4976	9.72869	17.2301	0.661049	2.01696	2659.46	0.112353	23.2337	428.047	0.885839	493.463	0.470585	373626	746.013	36.0374	1143.65	3.68537	21.5093	2648.18	0.0717572	822.523
TCGA.FU.A3WB	0.173549	0.133255	84.7382	13.2149	0.0306818	40.9951	7.36982	7.29545	67.7358	60.6299	41.3173	1.97288	280.889	131.216	13.7509	0.120798	157.478	17.4221	33.7716	11.4627	233.158	188.843	69.9659	27.6884	15.6771	19.9596	79.9901	145.206	0.863085	9.33338	1.14404	2.11843	5.36255	381.074	35.731	0.304223	27.2559	0.46859	23.9376	0.140219	30.5185	115.544	9.7149	91.8096	39.1097	117.842	281.434	18.9066	187.675
TCGA.FU.A40J	0.0360011	0.0185394	323.4	4.3269	0.021426	481.942	0.65416	2.6933	86.4249	125.587	75.5166	11.3154	175.003	485.892	179.046	0.0443485	162.2	18.6014	363.18	10.4529	171.902	2497.59	26.8238	193.207	253.412	3.95153	79.712	23.3104	0.211865	9.55372	0.292958	5.24316	12.1683	559.991	5.58529	1.9781	74.0897	0.932785	40.3103	0.00229202	9.46237	299.238	9.06328	208.256	36.5011	79.2218	208.906	108.129	341.751
TCGA.FU.A57G	0.0278483	0.0124061	293.41	1.80684	0.0196978	658.495	1.21903	2.93647	54.8027	113.499	67.7187	12.6269	206.764	389.678	316.41	0.032359	82.8084	16.6205	96.2686	13.5798	106.373	2489.76	14.3453	149.411	178.466	2.65619	92.9296	17.3623	0.14846	11.7398	0.241152	3.28779	14.3412	535.343	6.62261	1.63899	61.1031	0.848095	35.3683	2.35777e-09	6.8622	267.304	7.36505	218.231	36.531	73.8818	282.793	170.249	298.719
TCGA.HM.A3JK	0.225073	1.20094	833.423	18.8897	0.185717	318.338	25.6468	8.864	95.6072	320.474	45.2319	25.7486	317.688	202.433	76.337	0.178436	281.134	16.3557	9.09138	56.5529	733.966	1471.26	35.7781	43.7103	575.202	9.27777	157.97	73.7955	0.676629	22.677	0.360666	10.2516	13.1002	1997.99	53.8991	25.4356	116.374	0.690195	49.6008	0.0055284	49.7624	2808.07	10.499	176.987	103.282	94.475	2258.5	100.513	519.213
TCGA.HM.A6W2	0.0141031	0.0071926	61.7053	1.03567	0.013007	572.977	0.401824	1.50271	22.4555	56.1417	67.487	8.62454	287.045	381.608	249.052	0.0398872	98.6057	16.2909	24.6047	4.62236	109.561	693.804	8.47276	98.9282	71.0313	5.92251	55.5834	10.2873	0.122699	10.2104	0.220591	4.09384	10.4269	288.231	28.3967	0.373338	25.9549	0.376216	14.4803	0.047912	2.3105	111.575	6.69829	99.32	89.8102	98.5859	136.546	157.318	138.527
TCGA.IR.A3LA	0.00594289	0.00180892	24.2019	0.148797	0.00504888	372.96	0.158815	0.850202	9.81991	28.8931	80.5953	4.21015	225.288	419.261	130.438	0.0274409	71.4673	17.0545	58.9675	2.27654	25.9752	321.533	3.97199	152.156	23.8965	4.56774	28.2985	3.01715	0.0987719	7.11565	0.259008	2.14465	6.53809	83.1991	17.1511	0.0955881	10.3108	0.357839	7.86066	0.00409135	0.813493	26.4039	4.47548	63.4859	73.8598	85.2445	61.8103	88.6991	67.1016
TCGA.IR.A3LC	0.049298	0.0338054	95.2462	3.4739	0.0263673	110.044	6.074	3.17206	33.6412	103.479	55.7657	6.4217	318.962	188.031	26.249	0.173089	215.114	17.349	14.4395	6.46681	319.795	233.765	16.0386	41.0344	74.621	14.5541	74.3846	29.0887	0.449614	12.2916	0.577584	3.29023	7.31379	362.152	67.3702	0.549745	28.3867	0.337243	15.0724	0.19421	8.98332	239.136	7.29465	64.7968	118.742	95.2323	501.557	32.7801	177.475
TCGA.IR.A3LF	0.0172411	0.00814053	104.938	1.16849	0.0134717	550.782	0.588461	1.8121	33.8009	72.4158	68.218	9.45031	231.788	394.101	240.694	0.0378911	102.572	16.8111	51.1485	6.43427	117.128	911.254	11.6245	120.649	92.0408	4.51547	69.2534	12.8025	0.142005	10.2872	0.24437	3.32324	11.8944	311.842	15.8903	0.594527	34.1119	0.550375	19.9365	0.00858394	3.33492	134.732	6.54746	127.33	60.9195	88.2835	172.518	136.75	182.086
TCGA.IR.A3LH	0.0273068	0.0191198	92.0557	2.21509	0.018216	426.078	1.5795	2.20689	29.5269	83.2895	62.3373	10.7447	332.913	270.536	146.165	0.0575481	126.024	15.8046	9.64831	7.70174	200.473	686.541	10.7239	58.4773	100.166	7.58284	70.8876	18.4966	0.180219	12.1667	0.258716	5.1318	11.2147	416.111	39.1168	0.47638	32.0339	0.383129	18.1131	0.0369422	4.53524	236.739	6.53941	103.9	124.998	101.294	377.81	123.714	181.436
TCGA.IR.A3LL	0.230822	0.0230477	1.77073	5.11601	0.00414709	0.0686088	20.5314	3.96153	14.0842	45.6443	8.76185	0.039097	136.895	43.4709	0.00941074	0.0361773	32.0971	16.5178	450.629	2.18857	7.47019	23.78	163.721	6.88656	0.142619	32.7168	2.43231	49.8003	0.077805	0.823452	3.13715	1.98187	0.830369	22.3315	0.0119585	0.00478022	14.3917	0.00415168	5.17589	7.1024	23.2057	0.876984	12.3712	30.0011	6.50376	25.8954	4.48476	0.552149	4.17163
TCGA.JW.A5VG	0.00663644	0.00198955	10.331	0.356787	0.00392173	168.222	0.754755	1.233	14.0503	28.9717	173.718	2.11564	352.359	297.999	59.8176	0.0272472	79.2041	19.3122	76.0184	1.3186	71.0079	175.046	3.21629	95.9621	12.2648	12.1339	51.5183	6.93841	0.100326	6.76998	0.369476	3.39601	3.58063	100.712	10.1859	0.0336812	11.3872	0.145045	8.74334	0.288819	0.779694	31.5483	3.7612	35.3876	175.088	308.675	122.663	45.3599	47.6285
TCGA.JW.A5VJ	1.14941	0.251828	32.8272	35.9718	0.0369755	6.93819	269.042	9.71285	64.5971	121.159	12.0343	1.09926	111.754	64.0549	10.6992	0.0733892	1058.83	21.3778	1609.55	21.2498	157.396	184.495	330.181	28.8707	313.994	381.703	19.4784	347.652	1.33617	2.4668	0.970358	9.56731	14.3003	81.3868	5.10894	1.72393	220.562	0.0844819	14.0796	16.727	367.712	204.043	13.9618	61.7428	14.4148	29.5771	7909.16	7.4525	442.225
TCGA.JW.A5VL	0.0317602	0.00725777	8.6784	0.424613	0.00888031	8.36537	28.8406	2.76408	18.8256	106.416	52.6667	0.553997	240.492	132.099	1.90419	0.110957	99.8257	19.887	44.1643	1.20374	99.1034	84.4635	14.6749	27.7025	59.4469	58.0983	20.5095	8.09197	0.316512	4.8792	2.60433	2.75733	3.72108	65.7724	4.7609	0.0272473	47.9167	0.108341	9.5619	3.67364	6.8425	47.5919	8.55523	33.3166	107.072	133.074	702.927	3.99378	77.5509
TCGA.JW.A852	0.0179768	0.00565675	16.5512	1.05448	0.00773124	201.72	0.685048	1.36961	9.92154	31.6231	44.5579	2.4903	314.281	229.23	51.0332	0.0389336	80.42	16.4027	18.2246	2.5651	87.4775	168.164	7.24073	45.596	10.8002	10.8705	22.7646	8.85426	0.109099	5.98142	0.373943	4.30329	5.67802	115.237	25.2576	0.0620812	11.9001	0.119842	6.21586	0.223061	2.25514	37.2587	6.31082	48.9241	79.7634	86.7378	55.7185	71.9816	51.4708
TCGA.JX.A3Q0	0.153986	0.0191066	37.7884	2.62523	0.0097557	29.6851	23.306	3.55312	35.8629	154.304	41.4275	0.935438	288.835	132.428	3.07361	0.0812084	90.4454	18.4106	19.1426	3.75765	124.431	114.393	32.5208	26.9459	26.8659	22.0241	27.2831	20.2239	0.173507	4.45377	1.62606	2.02059	4.7125	111.387	2.72637	0.0544776	25.7457	0.0954395	13.9883	0.649419	29.5926	41.3703	7.95261	62.4893	64.3839	107.589	225.942	11.4298	81.1128
TCGA.JX.A5QV	0.366364	0.0143802	8.75481	11.666	0.00717547	0.170647	117.244	17.8886	33.4727	36.1835	12.6951	0.0388718	262.2	45.0942	0.99552	0.034988	53.6115	18.5215	918.678	2.57785	155.971	25.3151	96.7916	8.31675	0.177217	122.202	12.25	70.6466	1.26925	1.86254	4.26589	1.05208	1.17127	20.3839	1.27868	0.00413351	25.6048	0.113287	10.4169	5.74393	60.8995	58.2327	12.6401	34.6512	4.80736	74.0504	52.9771	1.62099	68.7717
TCGA.LP.A4AV	0.0287133	0.00270514	16.4857	1.8413	0.00629595	100.108	0.389182	1.54999	8.12705	29.5148	34.7237	2.07733	293.605	138.545	36.151	0.0228617	56.5564	14.2814	35.355	3.03454	79.6013	112.353	7.97417	30.0978	2.14689	15.2661	6.97289	4.41378	0.0965508	4.55663	0.312272	2.08916	4.82084	82.0635	34.9108	0.0156738	9.78728	0.109317	4.64049	4.33089	2.97705	39.0383	7.51567	56.2437	61.6146	35.56	22.9955	48.7462	51.2191
TCGA.LP.A5U2	0.00870419	0.00562495	32.5778	0.485278	0.00913108	400.078	1.23345	1.4948	23.9282	38.6898	52.6555	6.98879	306.265	259.151	215.295	0.113534	41.7046	15.7252	15.1965	2.77704	143.335	522.248	4.7624	48.9023	64.1635	6.40812	155.286	15.9711	0.210102	17.4028	0.269785	0.973032	8.62926	568.9	219.588	0.2505	23.1314	0.723082	15.9338	0.00245977	0.891436	247.015	5.77451	78.3319	78.5333	122.962	539.603	127.129	109.408
TCGA.LP.A7HU	0.00968103	0.00539115	31.2541	0.664255	0.00977759	568.762	0.283537	1.1719	12.1515	37.1822	65.0184	7.82625	366.817	318.01	252.602	0.0422927	86.8481	15.2592	8.29532	3.58992	101.456	423.339	5.3278	65.9374	35.8761	6.98509	48.9995	8.81057	0.110491	10.2613	0.191236	3.40893	9.55585	212.125	61.3314	0.169671	13.383	0.270874	9.26924	0.113622	1.19765	74.3996	5.4427	71.5282	138.196	98.3312	119.039	168.026	90.8716
TCGA.MA.AA3W	0.0161861	0.0052141	19.9209	0.633634	0.00750862	119.391	2.19426	1.93223	18.0482	47.3363	70.1127	2.0874	339.205	214.834	40.9779	0.0637319	78.9741	17.95	22.3458	2.29958	108.065	179.041	8.61306	45.6309	20.8171	14.0291	56.7775	15.1933	0.157998	7.159	0.599433	1.75664	5.75082	156.957	14.4888	0.0612286	15.9774	0.182175	11.2999	0.340531	2.4045	44.2377	5.46074	50.3318	102.974	143.675	185.339	36.3149	70.0109
TCGA.MU.A51Y	0.732501	0.853555	62.8322	17.4913	0.0161288	7.08805	101.6	13.9455	75.0866	143.401	21.9799	0.469861	255.288	86.8557	0.798671	0.0599518	129.426	18.0263	50.6164	17.4769	197.286	137.042	155.334	13.7136	23.5436	27.7418	40.8332	182.339	0.583027	3.95304	2.73883	4.4489	3.34532	130.163	0.467173	0.119447	80.4694	0.196609	28.4298	0.0485195	136.703	111.844	9.89014	93.4645	14.5153	106.715	709.882	5.65552	184.241
TCGA.MY.A5BD	0.00991506	0.00425592	27.6803	0.614361	0.00854269	460.154	0.260007	1.08068	12.3182	37.1	69.4985	5.96545	336.891	333.82	172.939	0.0416567	97.3791	15.9569	12.2393	2.71194	96.8873	339.17	5.51371	73.2764	33.4399	8.09506	40.378	7.06518	0.102651	8.78214	0.223495	3.62187	8.65821	177.312	47.645	0.135815	12.4783	0.221353	8.86526	0.217288	1.246	58.2581	5.73981	65.0933	137.237	103.973	95.27	129.8	81.4648
TCGA.PN.A8MA	0.00997477	0.00511592	33.6283	0.645499	0.00942442	561.161	0.276052	1.14085	12.2214	39.1118	69.2773	7.54713	360.917	321.712	234.518	0.0414106	91.7398	15.4104	8.48769	3.50948	105.818	385.804	5.46782	67.9072	34.8745	7.23667	47.2004	8.1323	0.112679	10.017	0.199172	3.15666	9.3607	199.972	59.8976	0.168303	12.533	0.272808	9.29137	0.110682	1.2278	71.4066	5.31909	70.0289	141.772	100.559	117.436	164.933	89.477
TCGA.Q1.A5R3	0.0363208	0.0112888	20.1911	3.27164	0.00777303	144.492	0.607803	1.78466	17.6501	29.1226	39.5946	1.37276	352.155	183.647	32.117	0.0359075	81.6454	16.4924	22.3501	3.72056	106.971	138.853	20.3841	32.7982	3.89311	13.0011	20.7483	21.0039	0.126836	4.41495	0.455378	3.99399	4.62503	116.592	16.8043	0.0446427	9.40957	0.12577	8.58223	0.385514	4.14691	31.2613	6.98274	56.9131	47.3998	87.5626	33.2945	62.1295	50.9724
TCGA.Q1.A73P	0.0161583	0.00871143	69.4155	1.15413	0.0128039	556.673	0.596919	1.5968	22.3941	72.9242	58.7054	11.3106	283.434	283.032	255.543	0.0574475	91.3894	15.2996	14.8819	6.78265	122.642	594.915	9.95316	76.4321	68.1674	4.83062	60.5744	12.1846	0.145206	10.8548	0.215225	2.09952	10.2953	260.866	48.1355	0.42522	20.9815	0.421398	12.3698	0.0212505	2.61404	96.255	6.17074	101.105	84.9087	65.7217	189.374	152.447	151.419
TCGA.Q1.A73R	0.0102654	0.00458358	36.2492	0.30152	0.00871959	583.892	0.369258	1.19836	13.9349	38.4385	78.5618	7.87291	306.888	313.694	300.948	0.0386624	55.2831	15.6441	7.28593	5.3135	73.9422	408.51	5.66922	74.6311	24.0065	5.81273	60.2495	9.41393	0.15722	12.07	0.221468	0.910101	12.0929	156.465	60.117	0.153884	9.93821	0.620374	8.58688	0.0644327	1.47067	49.4393	3.62246	74.5018	148.837	108.467	172.103	154.204	99.4023
TCGA.Q1.A73S	0.021479	0.00841679	55.6365	1.75674	0.00989262	392.008	0.324104	1.49528	26.7576	45.8002	64.2761	4.53497	371.673	286.767	147.251	0.0439902	171.38	16.044	11.6039	3.74259	193.435	341.128	13.1127	57.0456	40.7015	11.6853	51.3368	17.3464	0.136019	8.71236	0.288692	4.12035	10.0396	196.681	54.0745	0.193598	14.7872	0.278605	14.3492	0.264639	3.20148	115.203	6.52212	82.3866	124.774	126.665	261.255	121.583	146.531
TCGA.RA.A741	0.0106964	0.00502074	28.7868	0.653827	0.0093776	459.951	0.351094	1.14395	12.3765	39.5529	65.2368	6.6617	344.965	300.775	173.744	0.0476091	92.3866	15.7604	9.57328	3.17437	110.067	337.188	5.66662	63.0699	34.7744	8.11123	43.2087	8.11723	0.108225	9.05349	0.220438	3.25409	9.04225	204.96	55.6265	0.151913	12.4694	0.225382	8.90772	0.21713	1.28518	65.5074	5.53761	63.2377	141.67	95.0563	113.89	132.192	80.6043
TCGA.UC.A7PI	0.019097	0.00788346	97.0795	1.47693	0.0131756	543.63	0.53889	1.70417	29.0465	79.7299	61.3195	10.1596	242.402	333.488	240.833	0.0466986	103.692	15.8594	31.6412	6.11216	117.152	816.568	10.9374	103.88	95.6641	4.32346	56.4316	10.7088	0.142302	10.493	0.236191	2.71803	10.403	291.463	28.7419	0.488807	27.0496	0.4693	16.0403	0.00655225	3.56629	115.155	7.1298	124.249	63.1654	67.1108	176.283	143.329	183.319
TCGA.VS.A8EC	0.0103788	0.00120675	4.58826	0.166585	0.00278314	65.6389	1.15931	0.906362	5.07501	16.9498	42.6387	0.601984	257.614	166.202	13.125	0.0285626	34.1027	17.3931	25.8395	0.980558	30.282	60.5558	4.58975	35.6655	1.49403	13.6427	12.9699	2.44309	0.0629604	3.46077	0.621181	1.0273	3.54797	33.1152	11.0345	0.00935495	2.76237	0.0445228	3.69777	0.805863	0.956204	6.16457	4.29859	28.1791	56.6212	78.3616	17.3852	21.7482	11.5081
TCGA.VS.A8EH	0.240859	0.0621417	8.53217	3.47184	0.0045274	0.977346	271.402	8.76918	31.9297	62.8246	11.3877	0.0792569	290.725	53.5548	0.287623	0.0651053	46.3259	20.3705	152.191	6.37487	193.313	26.7341	92.2978	8.62447	0.896012	42.3461	17.6042	103.073	0.629204	1.60826	6.47315	2.3447	1.67398	13.7134	0.471353	0.0113263	31.0031	0.101318	8.33516	0.289067	35.0154	49.0685	6.73609	25.6058	4.73531	76.542	234.253	1.79471	51.3093
TCGA.VS.A8QA	0.00733317	0.00288461	22.2955	0.314576	0.00619506	445.171	0.307949	0.966797	9.99898	34.0301	68.3199	5.52599	299.258	305.23	168.58	0.0374298	78.4559	15.713	12.6359	2.71775	73.0985	270.719	4.4664	72.3553	23.6682	6.24667	40.6755	5.66011	0.101318	8.51207	0.208467	2.10105	8.39666	120.715	41.8095	0.100879	8.89286	0.241478	7.5041	0.103287	0.878738	41.8635	4.36752	59.3582	118.076	87.0505	83.7339	114.265	65.7411
TCGA.VS.A8QC	0.315467	0.0245859	11.8276	7.82711	0.0120343	0.308708	66.3656	21.4767	48.8033	89.8928	14.7005	0.292778	130.35	42.4954	4.80081	0.0333725	101.991	16.0624	2399.9	7.27395	63.709	120.491	209.168	10.9444	14.4394	196.593	12.6931	148.7	1.0692	2.27271	2.7188	0.870219	3.72513	78.9339	0.654302	0.0138894	241.001	0.26688	21.7985	22.9699	78.8138	69.6643	17.4481	97.6832	8.17186	27.2304	2107.47	1.9951	276.962
TCGA.VS.A8QH	0.0148161	0.00916595	58.8696	1.14473	0.0142071	586.298	0.308344	1.36121	20.6361	60.885	70.1687	10.6132	343.35	305.257	258.108	0.0602216	113.287	15.3173	7.79869	4.81773	166.01	534.457	9.37629	66.103	56.3917	7.55059	61.6728	9.53445	0.152266	12.0876	0.224288	2.10818	10.1101	233.187	103.394	0.360314	11.7605	0.40334	12.3088	0.0728514	2.08452	81.2796	5.93576	91.4042	148.556	97.6138	199.776	173.84	132
TCGA.VS.A952	0.0123539	0.00556751	50.3316	0.762086	0.0095415	518.056	0.401988	1.37757	18.7772	48.0774	69.2665	8.41437	283.096	341.882	231.265	0.0379822	92.2139	15.8256	16.2396	4.50926	105.12	534.2	7.52337	84.2476	47.3243	5.69645	57.8878	10.0726	0.1303	10.2211	0.220528	2.6649	10.6629	217.589	33.7534	0.219785	18.1673	0.39852	12.3099	0.0440378	1.88654	82.918	5.42957	92.4343	100.815	93.4114	141.07	135.992	123.59
TCGA.VS.A958	0.0534274	0.225433	10.691	7.59307	0.0126117	31.2157	4.2754	4.33314	40.1943	62.3502	39.0064	0.414783	378.871	116.3	3.14416	0.0897539	103.312	19.099	51.0405	5.8745	93.2118	81.6703	143.495	18.6983	2.66758	30.6204	44.161	143.459	0.250097	3.24388	1.89385	2.48066	2.24087	63.8295	2.32796	0.127981	12.9346	0.0656979	15.3126	0.250787	7.43508	4.62715	8.02251	51.4924	23.1107	162.146	36.6414	16.8159	27.6214
TCGA.VS.A959	0.00672231	0.00846635	22.1161	0.680802	0.00844708	455.631	0.599577	1.2369	16.0261	39.3544	51.8924	7.49916	315.847	230.714	174.459	0.0651535	102.898	15.6546	15.9046	5.48262	145.092	251.691	10.7072	50.9212	31.5396	5.99851	67.3253	19.9631	0.147646	8.49182	0.177386	2.96644	8.1309	140.29	62.8627	0.320171	11.69	0.255086	9.35287	0.125191	0.721725	72.0487	4.43163	55.9182	78.0084	69.2421	117.076	110.813	77.0849
TCGA.VS.A9U5	0.0185031	0.00493572	20.1027	0.778683	0.00862893	167.301	1.51296	1.36216	12.6095	45.8267	54.2308	2.98332	301.736	229.221	33.2041	0.0626844	76.6003	16.9001	13.0578	2.21894	86.3091	168.883	6.56689	47.4345	18.0314	10.9778	33.0328	7.03766	0.107754	7.32832	0.391681	2.52232	5.7929	180.148	29.0817	0.0790023	10.3101	0.110877	7.9427	0.497909	2.36388	40.7437	5.85444	49.1304	113.664	100.502	57.9692	48.577	43.7851
TCGA.VS.A9U7	0.153644	0.0703575	2.56143	6.74705	0.00709897	0.649578	20.4336	6.60528	28.0181	47.7125	16.4227	0.0823669	215.919	54.6929	0.119544	0.0608228	56.4099	18.2877	241.781	4.01267	14.734	39.302	257.735	10.1779	0.609918	61.4391	9.79299	145.486	0.124593	1.32747	3.99434	1.59008	1.22694	43.2662	0.072232	0.0169449	23.1476	0.0103902	9.60242	7.47049	20.6472	1.35892	11.3921	40.0188	8.94291	60.0067	16.1934	1.55309	9.63276
TCGA.VS.A9UB	0.0072262	0.00286186	20.7339	0.298586	0.00564213	426.541	0.297134	0.949045	8.80622	29.3532	86.0107	5.81239	353.594	310.32	173.807	0.0339719	74.5116	16.0641	11.7468	2.58886	80.5907	258.693	3.71792	71.8714	21.0621	7.27753	43.3341	6.06565	0.0993548	8.72755	0.221792	2.26872	7.85081	129.055	45.3191	0.0789362	9.1552	0.216648	7.28837	0.136142	0.778297	43.7339	4.22203	53.8096	151.777	115.404	110.099	115.822	67.5204
TCGA.VS.A9UD	0.0172147	0.0102786	38.7243	1.73183	0.0163475	443.836	0.382791	1.13545	13.1706	43.0459	53.196	8.09241	354.273	300.522	118.71	0.065682	137.695	15.7421	9.08141	3.79843	145.658	342.808	6.81053	63.6424	47.2971	8.00602	31.4833	9.36895	0.130124	10.5724	0.222267	6.95761	9.38845	296.073	110.835	0.299629	13.0118	0.190613	8.40516	0.267603	2.08112	96.6952	7.16961	62.3598	127.75	79.3751	92.3871	128.966	89.3763
TCGA.VS.A9UP	0.00684968	0.00355324	19.1571	0.321381	0.00664019	496.764	0.199957	0.928488	8.71956	25.4651	61.6904	6.15562	344.642	312.716	208.434	0.0404094	74.729	15.4402	9.4533	2.80399	81.3941	296.589	4.25448	65.8515	21.7665	6.33846	40.8153	6.27946	0.10084	9.2006	0.219316	2.61384	8.12046	148.809	70.9417	0.0969042	9.48169	0.263113	7.05578	0.0722025	0.705762	47.8846	4.59517	57.1604	111.966	89.3722	104.124	142.202	63.1636
TCGA.XS.A8TJ	0.0514917	0.0743916	26.6943	2.88939	0.00822246	33.4741	126.211	4.80844	48.614	143.667	22.1688	1.23903	255.314	86.6462	3.90413	0.0993302	125.393	17.2957	41.1749	10.8087	334.955	86.4052	56.157	16.1496	40.9016	11.9975	70.5752	75.1088	0.395198	5.43411	0.885828	2.70093	4.68939	57.7071	5.58211	0.206606	28.0431	0.129936	16.3163	0.056799	10.1356	146.818	4.88055	51.7704	18.4503	68.782	582.594	8.64027	105.878
TCGA.ZJ.A8QO	0.0282765	0.0238447	190.268	0.361948	0.0156283	496.789	30.9477	9.20269	90.38	111.351	31.5917	16.6996	258.47	180.269	463.887	0.0796286	27.7492	16.2385	15.1336	47.0651	649.396	1678.99	10.676	33.8778	148.18	1.91601	508.774	56.5008	0.213454	17.7448	0.879608	0.604832	23.5896	1719.19	12.5259	0.514477	150.306	2.64646	50.121	NA	4.52783	1411.51	3.13641	148.489	15.0066	60.682	17625.8	127.359	237.741
TCGA.ZJ.AAXB	0.00817468	0.00434043	22.4656	0.562572	0.0085943	524.653	0.195691	0.98333	9.60301	31.0879	70.9716	6.66663	366.182	333.951	214.523	0.0417183	93.6782	15.5203	8.96224	2.65577	92.2588	333.948	4.66749	69.7768	30.739	8.20445	39.4159	7.00855	0.104489	9.32828	0.195396	4.03873	8.55501	174.244	69.1394	0.133358	11.2559	0.21465	7.60756	0.227818	0.928411	55.5542	5.64805	60.227	157.195	105.753	90.8929	154.171	76.5475
TCGA.ZJ.AAXF	0.940605	0.103163	13.1975	74.3515	0.0144806	0.683407	1.64736	15.1565	65.8491	60.7046	11.9612	0.344461	154.032	29.5174	0.352963	0.0331162	85.6341	12.2366	474.939	32.6609	30.2255	55.3282	663.06	6.20832	0.121332	49.8168	3.96769	275.156	0.11495	1.71658	1.1613	0.445527	1.63374	184.3	1.36972	0.0197983	28.0578	0.0229345	18.0663	77.8918	62.5993	4.565	18.326	142.881	5.40494	8.95151	6.16843	2.54659	27.8178
TCGA.ZJ.AAXI	0.0151723	0.0359291	32.6691	1.85892	0.0222022	196.712	2.43395	2.56174	26.7803	67.4887	58.4859	5.42807	346.495	214.451	81.4614	0.150837	192.567	16.8358	15.6058	4.51228	248.989	290.751	17.6094	43.8785	95.8548	14.35	101.393	37.4131	0.427082	12.4299	0.441434	5.16645	5.73169	306.501	70.6612	0.618038	36.2092	0.341298	14.9896	0.102089	2.54723	174.548	7.69274	59.9385	97.4009	126.778	576.213	62.4891	157.92
TCGA.ZJ.AAXJ	0.0832969	0.00479573	3.4245	1.78708	0.00383442	2.72588	9.32057	2.57433	13.7575	37.5614	24.0522	0.104225	235.722	75.4407	0.313322	0.0680559	38.2492	18.2271	57.0475	1.09137	27.7449	31.239	29.2119	14.1409	0.336191	24.0858	8.85162	16.5598	0.0805313	1.81479	2.60936	1.06064	1.52287	41.1018	0.774018	0.00585313	4.68458	0.0103971	4.84916	2.63111	10.0293	2.02963	8.04134	27.2088	22.452	64.3367	8.78405	2.72983	7.56615
TCGA.ZX.AA5X	0.0507341	0.0074471	18.2096	4.56307	0.00734924	48.247	0.577289	3.24157	24.959	46.7767	23.5522	1.81059	181.504	72.3744	16.4625	0.022196	52.1266	12.7652	79.0721	11.0916	63.5577	125.427	63.2934	15.2652	1.49706	15.9957	8.84085	25.3108	0.0817248	3.20446	0.324485	0.626099	5.3243	117.393	8.89867	0.025915	16.2554	0.102231	11.1627	10.1874	4.92112	18.0971	8.13019	112.751	26.4633	15.444	24.1115	27.4935	49.8596
TCGA.VS.A9UJ	0.0146921	0.0058418	86.2094	0.601747	0.0121515	499.879	0.478019	1.66461	30.2251	64.0806	79.7132	8.18428	206.103	464.783	217.481	0.0329473	80.4108	17.6518	89.7488	5.45669	67.3114	870.96	9.896	171.399	80.5791	4.50248	57.3481	8.11558	0.135729	9.63351	0.280127	2.67402	10.3022	235.994	10.6582	0.490214	36.1775	0.651922	17.3413	0.00794578	3.12658	93.4361	6.24091	118.961	61.3077	102.207	146.845	122.58	166.874
TCGA.ZJ.AAXN	100.413	4091.7	94.9628	225.753	0.159383	0.186279	90.8617	11.3566	212.99	123.84	19.8509	0.777687	78.332	44.4432	0.013927	0.885325	513.163	21.6475	230.34	21.7181	315.219	48.3263	323.633	11.1722	0.471897	9.59768	43.6058	818.375	0.719521	5.02648	3.09054	8.56827	4.11128	2125.34	2.81833	0.631919	30.6056	0.034008	22.4982	4.90505	2420.7	11.6253	10.5181	64.068	7.03838	36.1931	22.0889	0.583359	79.3097
TCGA.DS.A0VL	0.052535	0.0821746	46.7717	2.4631	0.0121262	39.9007	49.0242	5.06863	69.7619	172.018	38.1805	1.47925	282.975	116.228	5.63224	0.143016	155.787	19.0531	45.1429	7.85506	423.239	116.946	63.4533	21.5306	64.9703	20.0221	100.669	70.418	0.442564	6.0111	1.52479	2.10627	5.38202	98.5985	7.63758	0.344878	36.6159	0.22833	25.9457	0.0790339	9.8576	126.33	6.13598	59.4475	35.1067	118.357	1244.03	11.1928	135.494
TCGA.C5.A1ML	4.17464	26.707	361.226	120.703	0.089703	56.5736	43.7328	14.8585	131.882	198.557	24.8214	3.64353	274.212	116.307	3.33	0.114397	245.545	18.2863	39.3657	109.613	476.508	263.499	201.277	26.193	34.1989	12.1598	57.5895	275.387	0.431383	7.16991	1.16788	12.4235	4.71043	920.902	8.04974	3.08846	64.1986	0.168289	39.5651	0.0268444	348.374	301.625	13.551	148.066	17.0563	84.4108	170.72	27.3346	187.973
TCGA.VS.A8QM	0.300733	0.393474	28.8926	16.0108	0.0166783	12.3091	40.9826	9.87242	65.4787	135.771	16.0702	0.872369	181.09	52.0483	1.67555	0.068982	81.6695	15.8095	70.3609	41.9003	107.645	87.2617	236.329	11.062	5.22825	19.8628	27.2879	227.292	0.229387	3.25064	1.11799	1.63896	3.1698	144.908	1.22673	0.193271	42.3721	0.064338	21.481	2.30873	39.5929	35.9415	8.76705	87.0475	9.54378	30.1416	89.6205	7.43808	61.448
TCGA.UC.A7PF	0.0768117	0.0220008	5.70781	2.51414	0.00644801	4.4195	16.8877	5.44563	23.7714	62.4973	24.6759	0.316782	241.763	71.0324	0.549791	0.0599955	43.9439	17.1302	78.9253	4.26788	46.6374	61.1426	63.6653	12.4727	2.37199	28.45	14.6105	55.9958	0.120566	2.50547	2.54359	1.35518	2.59087	71.1024	0.498304	0.0197192	29.5602	0.0326824	9.10126	3.16471	10.8116	7.24171	8.01984	47.1261	19.3455	54.0348	53.8116	3.5047	23.6567
TCGA.FU.A23L	0.0135029	0.00323865	26.3035	0.111904	0.00498942	68.9206	12.1486	1.46239	19.77	93.6163	55.6189	2.77888	207.87	157.266	17.5812	0.105564	98.039	17.6108	18.0253	1.98559	183.402	151.906	4.38255	35.7894	96.1515	10.0222	54.5537	5.87571	0.208869	7.27751	0.870021	1.26382	9.94989	94.1021	21.8508	0.0642078	19.7312	0.289157	11.7533	0.0240431	2.02262	87.9602	4.02083	43.405	89.9377	68.7399	2225.61	14.1466	119.467
TCGA.C5.A1MI	0.00676439	0.00292426	20.8578	0.217025	0.00477234	387.3	0.271553	0.986163	10.1847	23.4584	64.4644	6.21648	292.806	274.062	171.885	0.0359471	65.8938	15.1875	8.53276	3.43872	70.0417	271.177	4.79746	61.0492	13.9037	5.24734	51.8645	7.07249	0.124028	9.53862	0.245348	1.07864	8.94302	94.6538	62.7352	0.0674699	6.19737	0.394985	7.25709	0.0214838	0.746001	32.773	3.36637	64.1789	107.32	83.4472	132.496	94.7947	69.3589
TCGA.4J.AA1J	0.038825	0.0398364	26.3291	2.83843	0.00909655	48.306	11.2396	3.24546	38.1909	66.5732	30.3317	1.80724	205.203	106.241	7.17318	0.105859	131.05	17.0334	43.9667	7.17286	234.668	87.4325	39.2138	21.44	11.7083	8.01297	67.4402	69.2534	0.29088	6.28514	0.673276	2.15995	4.48146	116.646	14.4902	0.188599	16.5602	0.143259	12.2813	0.0459799	5.84315	58.5963	5.2576	51.2363	32.1865	62.4026	178.625	14.7371	78.2734
TCGA.EA.A411	0.512341	93.6589	3073.89	38.941	0.191776	367.44	48.9713	25.4221	322.464	440.384	26.3402	22.9182	299.827	128.036	129.396	0.180913	255.16	14.8185	13.9304	1065.09	1218.62	6179.54	151.737	24.8967	943.171	4.49377	496.041	473.102	1.24162	25.6882	0.405747	4.13154	24.0868	1807.73	53.9738	321.791	149.375	2.57205	146.344	NA	126.636	5686.67	8.9993	477.099	24.0524	70.4626	34803.9	114.416	1415.42
TCGA.EA.A3HT	1.2422	84.5442	105.443	37.3678	0.0259191	2.26354	3584.6	63.7945	196.908	546.718	7.90564	0.946952	110.122	34.6516	0.105407	0.204252	88.5291	17.6837	244.363	282.787	419.735	92.8327	350.185	6.4287	37.8681	7.16895	126.323	860.465	0.758277	3.72981	1.9304	1.80426	4.25767	142.699	0.0520995	1.58517	106.862	0.11881	44.5702	6.78848e-06	237.284	227.453	6.58759	100.675	4.93769	23.0863	992.278	1.3117	161.935
TCGA.GH.A9DA	1.59355	1.05539	4.17246	52.0243	0.00685105	0.544855	30.536	21.6079	51.6727	26.9297	26.7522	0.0334475	405.804	57.3818	0.0447482	0.0297692	20.1702	20.7507	251.619	9.08089	11.0907	32.0017	507.441	10.8142	0.0081791	32.1402	19.2342	762.913	0.0862855	1.13604	9.16106	1.55862	0.612176	93.722	0.000293501	0.0111635	11.7939	0.00352587	13.6579	1.04902	130.018	0.5045	11.5837	49.9349	4.18732	287.191	1.85033	2.41224	5.11336
TCGA.C5.A7CM	0.0108797	0.000507079	27.2479	0.107976	0.00246154	451.935	0.812614	0.89999	3.10102	20.9553	34.2219	2.43912	349.487	206.315	465.393	0.0101351	17.2084	14.1286	13.2282	2.00621	107.687	129.181	0.353838	44.003	2.25102	5.3441	13.2513	0.613297	0.0991209	5.33747	0.176666	0.750918	10.3125	24.0475	50.262	0.00719121	3.81312	0.411568	2.9863	0.0130385	1.20899	125.686	3.32905	46.023	57.3242	45.4714	78.2219	180.332	90.3373
TCGA.FU.A3NI	0.118977	1.26667	219.866	2.26391	0.14518	11.6318	2027.38	26.1735	172.563	1039.55	63.1062	2.82859	171.858	154.115	39.5391	0.370592	695.591	22.342	86.6471	6.89758	523.424	3379.82	131.454	44.8547	33762	240.638	423.575	171.066	77.6926	17.0239	3.83112	6.24312	13.5054	370.556	3.76246	5.14093	1494.83	3.88783	137.934	0.204836	143.938	7718.74	16.8902	137.541	114.243	320.936	2.83295e+07	5.52992	3131.48
TCGA.DS.A7WI	0.0173304	0.0141695	36.2478	2.77333	0.0142074	306.395	0.70493	1.67671	24.6992	58.4158	72.8421	5.56353	349.988	260.028	84.5814	0.0652666	148.392	16.9712	17.6239	4.02032	189.774	316.439	15.2615	56.5947	37.511	12.2777	54.3667	18.5779	0.158659	8.2546	0.282455	4.51241	6.55525	235.69	44.8635	0.257252	13.8252	0.210447	13.2164	0.363613	2.28193	78.8456	6.31341	63.972	132.599	122.838	108.878	92.6788	83.9116
TCGA.C5.A8YR	0.00858216	0.0113829	17.8432	1.4081	0.0118748	373.215	0.596848	1.81955	27.1876	35.5867	113.238	5.50787	275.643	261.581	169.573	0.0393388	101.968	16.5065	45.0611	5.79746	129.694	326.856	14.7977	70.8482	31.8699	7.11688	81.6172	16.6586	0.14027	9.80849	0.151997	2.89268	7.55671	83.7652	40.8247	0.312749	10.8025	0.356382	16.6803	0.945983	1.47212	46.476	4.44973	93.6809	111.251	171.556	140.944	126.258	103.567
TCGA.C5.A7UH	0.0303801	0.487683	61.596	4.30666	0.181229	79.2087	10.7724	2.69599	50.0651	365.409	90.3341	1.50097	179.413	158.789	180.05	0.172981	516.222	18.2415	146.985	3.96185	63.8934	511.615	74.0037	55.6632	284.283	27.086	259.103	95.3155	5.31557	32.5618	1.08844	3.45139	1.76517	164.014	23.1078	11.4598	66.2343	0.561778	58.9935	0.000675017	21.5471	460.778	8.523	65.0787	80.3818	281.608	10056.2	38.4915	210.032
TCGA.EX.A1H5	0.15813	0.0550455	9.14429	6.24273	0.00671355	1.51882	23.0811	10.004	58.1646	66.3716	20.4682	0.265734	269.796	60.9786	0.407519	0.0957767	38.3506	17.8575	321.06	6.13593	100.254	71.404	146.69	10.3276	2.89273	33.2977	26.638	145.422	0.178801	3.04581	5.56254	0.605007	1.9938	189.485	1.28672	0.0169149	66.5678	0.0809988	19.6501	3.17923	16.9195	22.2213	10.7813	67.3829	8.20821	59.7226	206.653	2.37675	39.4519
TCGA.JW.A5VI	0.746544	0.99562	78.4988	38.9582	0.0590702	22.5179	24.9186	9.28257	60.4051	112.425	29.2151	1.69771	292.786	121.431	1.8352	0.163222	197.062	18.4033	28.1673	15.326	146.098	163.702	103.248	26.0521	16.1353	19.1784	43.9647	149.118	0.426014	6.82099	1.43107	6.2919	3.01691	582.484	7.38241	0.561856	29.437	0.0917688	22.0427	0.150975	111.235	63.401	12.166	82.8316	32.3611	106.43	61.398	12.3974	79.1822
TCGA.C5.A3HF	0.0438849	0.0332225	143.845	3.64964	0.0166813	366.493	2.32896	3.14865	51.2514	107.49	40.8295	9.60176	240.753	166.659	134.799	0.0656721	104.874	14.9936	12.2523	22.2229	237.527	497.952	32.5542	39.2306	51.0604	5.4536	94.9523	47.6347	0.210066	10.103	0.261369	1.31202	11.6015	336.539	33.1381	0.826767	24.8148	0.523641	22.552	0.0357617	7.24664	159.476	5.68417	136.7	49.7061	51.7598	347.553	103.355	198.959
TCGA.JW.AAVH	0.0124679	0.00483278	9.86669	0.283913	0.00571774	35.9259	7.62098	2.10941	20.114	75.6489	55.2227	1.10541	227.986	139.884	11.28	0.0837292	70.6375	17.6222	25.4589	1.56588	98.2718	126.513	13.9773	27.7195	40.8309	23.3836	46.7192	10.719	0.197272	5.73313	1.06056	0.960552	4.55711	73.3909	7.37437	0.0349667	25.1904	0.157485	11.8103	1.18501	1.99865	30.8337	5.83888	46.2813	83.8921	98.9331	459.59	10.6241	69.3453
TCGA.C5.A1MH	57.393	10.6047	402.873	152.882	0.806529	1.3772	978.44	38.097	162.235	995.989	18.328	2.49634	136.465	66.9724	0.724945	0.255399	862.216	19.2711	273.562	47.8369	272.415	348.336	548.388	25.1047	888.266	198.257	24.517	164.31	2.58892	6.38384	2.22451	6.89249	6.08064	681.722	5.32881	3.31439	290.226	0.177101	66.4919	18.764	6251.17	735.079	31.4487	194.487	34.5073	38.9127	3042.66	2.25364	522.28
TCGA.C5.A902	0.00584754	0.00418848	13.9121	0.211581	0.00593368	306.697	0.783901	1.10983	13.1781	34.29	56.616	4.45229	317.284	226.947	109.517	0.063959	83.4086	16.3285	16.1598	3.15649	137.565	175.414	7.91329	47.52	23.6293	7.36014	63.8425	10.3533	0.117363	7.82794	0.279346	1.65661	7.79712	91.6575	59.0325	0.126348	8.3711	0.232176	8.31372	0.185669	0.610963	45.7969	3.83372	46.8254	90.3111	87.1804	181.13	73.5842	58.284
TCGA.C5.A1BQ	420975	NA	1.12697	6281.09	0.0144721	NA	5.34746	12276.8	534.115	356.215	2.01231	0.00275907	92.1484	3.11495	7.10024e-23	0.047162	109.795	8.95368	6.496e+06	14457.3	5.12484	8.34175	61122	0.396762	1.63001e-06	661.945	0.0762714	20562.9	0.110418	0.132844	185.258	0.0306289	0.16798	29.174	7.82063e-18	0.00160557	115.311	0.000179801	56.1818	3171.57	8281.83	0.00493876	97.9717	456.629	0.0572829	0.631972	0.328594	1.57302e-07	2.62378
TCGA.C5.A3HD	0.04082	0.0429961	8.03932	4.44283	0.00403658	9.33318	20.5238	9.23409	122.129	33.2912	49.695	0.255832	219.705	75.8797	2.28325	0.0568148	103.495	17.659	84.1606	5.5982	95.2756	49.2836	92.2009	16.3407	4.22491	22.0415	66.8481	179.042	0.218255	2.71205	1.06289	1.46292	2.90878	20.4314	0.716941	0.0462465	15.5286	0.118484	30.5376	3.50997	10.3716	14.3859	4.77822	63.3227	22.2529	244.901	373.637	5.0132	73.4888
TCGA.VS.A9V5	0.0121849	0.00761588	48.1769	0.94676	0.011339	542.63	0.318209	1.32643	19.7094	50.2412	72.3867	9.11342	314.974	332.262	228.941	0.0483734	100.859	15.9695	12.77	4.82589	126.703	509.186	8.81998	74.2969	46.5152	6.93699	59.285	11.5551	0.146156	10.3525	0.207932	2.64355	9.93308	229.711	49.435	0.26567	16.0338	0.40682	11.9727	0.115526	1.70565	85.0306	5.32957	83.8129	128.462	97.6951	136.252	149.077	114.829
TCGA.EA.A97N	0.142161	0.0539732	35.2364	4.45012	0.0165676	3.56601	86.2441	11.112	72.6122	210.823	27.0197	0.875089	179.61	55.7043	2.08597	0.0934691	83.2931	16.3846	176.225	10.3186	136.917	114.901	103.53	12.1218	22.4149	32.8668	45.449	87.6006	0.468879	5.28165	1.92603	0.583628	3.89122	116.774	2.0569	0.0916167	56.2134	0.147706	31.4409	2.70339	32.1617	91.03	8.81593	88.1162	23.7176	45.4754	732.191	2.39835	135.105
TCGA.VS.A9U6	0.120538	0.122136	539.63	5.672	0.041416	418.856	14.6556	7.53373	83.0597	211.731	61.9015	20.4435	304.242	222.543	194.622	0.0824612	92.3505	17.5112	19.925	75.3926	519.583	1991.55	27.4641	50.9268	182.837	5.00241	261.738	90.2424	0.362261	17.8637	0.439902	1.26463	21.1419	1290.28	14.9649	2.74523	84.2703	1.22656	45.3911	0.000529118	26.1543	760.241	5.07749	198.472	61.1355	97.0901	2554.22	128.596	380.636
TCGA.EA.A3QE	NA	NA	19.0812	21485.1	0.392246	NA	13702.3	123171	1075.66	719.24	0.577843	0.00342809	35.3264	5.83026	1.63649e-17	0.150201	634.848	17.6244	6.59701e+06	74735.9	9.70276	22.2645	58221.2	1.12619	0.203014	611.718	0.980469	45135.7	0.762783	0.143997	100.662	3.74724	0.323017	235.888	NA	0.274383	189.036	0.000290964	167.875	114.547	4.85825e+07	0.310614	98.6972	265.97	0.0256708	3.52126	6.38637	8.41546e-06	17.1659
TCGA.C5.A7UC	0.0179571	0.0131612	13.3226	1.31265	0.00463556	74.0273	12.9432	4.65553	45.9021	51.536	163.247	1.73137	197.359	132.679	17.1244	0.019906	38.5733	18.3382	61.0043	4.72611	124.972	147.806	41.249	42.327	8.16021	11.8473	123.393	32.0868	0.0938421	5.66178	0.639486	1.20265	3.39655	126.935	1.03909	0.0575857	20.9065	0.0900228	21.7763	0.0959491	2.73583	34.019	4.42339	80.1199	104.391	336.904	156.55	25.6701	74.3007
TCGA.ZJ.AAXT	21.0039	55.7577	64.21	193.525	0.0316004	2.05333	216.04	105.816	116.22	98.567	19.0467	0.319548	232.896	59.7494	0.187554	0.0509849	88.8487	19.6039	168.507	74.8751	219.768	89.9165	327.377	11.4308	1.08204	27.8943	39.0602	1175.43	0.574623	2.86067	8.03725	5.94004	2.74113	274.983	0.048042	0.143328	82.6299	0.0711944	23.3136	0.00638854	1465.47	43.7918	13.3311	99.8713	6.4687	126.084	89.0653	4.5047	113.884
TCGA.EK.A2GZ	420.197	2035.31	13.423	176.864	0.0120482	0.000201587	2749.21	39.9697	32.0329	25.6815	0.912191	0.0676912	182.692	23.4488	1.42497e-05	0.130442	45.9189	20.7104	1033.94	289.976	570.32	13.3572	326.7	3.11058	0.0168613	13.9424	1.72275	216.863	0.348324	1.13038	54.9694	14.8397	0.889295	54.7469	1.33933	0.0175748	46.3954	0.00993764	2.92176	1.52335e-05	1085.03	120.955	12.6006	23.1736	0.140989	5.92994	25.4307	0.185097	9.84643
TCGA.Q1.A6DT	0.0569648	0.00439538	15.3535	8.0232	0.0291251	22.1078	16.4222	2.42793	19.9319	30.4977	14.6027	0.805921	94.5648	89.8153	22.3743	0.0818095	113.574	17.4651	705.536	1.56567	115.545	96.0901	18.5217	33.8498	30.0374	25.8909	12.5352	28.9692	0.510736	5.46368	0.357406	2.78815	10.5273	167.463	90.6892	0.0827268	9.19	0.102202	7.4006	3.47567	10.0605	88.9413	15.2407	35.419	32.9572	22.2587	68.5483	10.2757	108.33
TCGA.MA.AA43	0.133538	0.000562651	1.80098	48.702	0.00268658	0.0334336	0.00729811	5.36536	24.6513	22.2485	7.14219	0.270058	33.9789	8.97772	0.291573	0.00432134	25.9441	6.93353	12024.4	21.2303	3.04321	27.1073	498.468	2.68592	7.7676e-05	67.9197	0.0604516	15.4866	0.0158803	0.603952	0.120601	0.00625522	2.82915	68.3195	2.51561	0.000759542	3.48962	0.00253683	7.13129	1897.55	3.64182	0.557436	18.8661	272.058	12.6023	0.169117	0.177834	0.826224	4.11446
TCGA.C5.A1MJ	0.251591	0.199289	5673.14	6.48913	0.0913002	1187.9	13.7585	15.2488	163.44	451.716	51.5982	67.1989	226.068	242.376	1063.46	0.0553975	48.483	14.4845	13.9354	903.612	297.535	55547.9	33.3427	79.8191	459.769	1.2616	417.767	98.5754	0.35699	26.4573	0.243979	0.557146	40.9837	2931.57	7.87748	40.1157	161.229	3.8288	91.3222	NA	84.3204	1663.14	6.1243	700.979	31.1889	52.0043	3936.14	358.898	967.164
TCGA.C5.A8YQ	56.0922	0.959777	30344	441.816	2592.44	939.707	101.064	5.00476	244.044	851.97	9.65941	642.847	33.9196	167.476	3174.99	0.297005	6137.93	16.9973	16.0932	460.709	163.969	NA	521.694	545.003	91541.9	113.491	110.065	195.029	0.650195	18.1915	0.025846	19.423	265.982	52431.3	358.976	NA	388.363	0.324525	173.334	47.5081	6012.8	8888.55	45.7612	932.261	100.418	5.38769	11617.6	306.757	2056.59
TCGA.VS.A9UV	0.0937454	0.0173452	7.63051	4.82306	0.00648575	9.64398	6.71305	4.03093	18.0754	41.2619	20.9915	0.341485	197.13	82.7356	1.1474	0.0431681	56.5868	17.4261	121.282	3.59483	63.0781	55.0146	43.974	14.714	0.804102	21.0004	12.4824	46.6721	0.134442	2.51376	1.70597	1.65353	2.80638	52.8252	1.17019	0.0225837	13.6308	0.0317843	6.02331	0.643835	12.4138	5.87494	7.54785	42.5472	18.3557	47.4659	20.3533	7.52478	20.7142
TCGA.VS.A9UR	0.019113	0.0105372	72.5205	1.35211	0.0135552	459.726	0.457313	1.67675	29.7034	60.9904	68.5222	7.64895	278.204	342.81	177.33	0.0457724	100.56	16.7071	21.5379	5.83555	125.767	563.963	14.6319	82.956	45.5214	7.19188	64.3119	14.0211	0.156592	9.99927	0.280285	2.22891	9.92048	246.339	29.6951	0.358725	19.8057	0.468793	15.8961	0.0775493	3.16012	77.1254	6.00898	103.806	91.2272	107.062	130.904	124.557	129.554
TCGA.Q1.A6DV	0.0108444	0.00965827	48.978	1.03312	0.0192701	480.291	0.471559	1.90963	42.839	82.869	110.436	6.23387	171.745	422.538	200.718	0.0406125	129.628	17.765	167.294	5.26882	159.66	1099.16	27.3405	146.334	123.886	5.04912	109.873	8.94547	0.175233	12.3926	0.249861	2.64789	9.87589	160.738	22.844	0.921373	22.67	0.836796	28.8523	0.0161126	2.61721	77.6275	6.45395	186.526	66.6064	120.915	151.928	133.467	181.5
TCGA.MA.AA3Y	0.694524	0.42419	17.1051	84.6573	0.0125238	1.66251	122.888	23.516	130.263	116.692	55.8507	0.32645	140.51	59.634	0.104046	0.0323522	88.7763	19.7171	1457.99	11.1049	196.827	65.6622	279.987	17.8675	0.712713	16.9556	48.4788	213.341	0.226685	2.63053	2.28868	3.70155	1.13445	107.179	0.122481	0.0453172	15.7821	0.048899	28.7363	0.0950096	96.6584	15.8061	7.36817	73.005	16.8421	183.059	22.3342	2.38919	30.8537
TCGA.FU.A770	0.0204536	0.0143213	149.701	2.43556	0.0189049	579.001	0.331413	1.68378	42.3498	86.254	80.4048	9.41247	309.24	365.303	202.913	0.0542922	163.176	16.7953	19.5745	5.88193	263.495	691.645	17.8797	79.482	75.3887	8.65392	81.6248	13.2924	0.180037	11.6231	0.261975	2.28718	12.1482	274.414	56.6338	0.803013	14.7216	0.538173	23.9568	0.0499392	3.13594	116.472	6.46766	122.405	118.509	116.916	186.479	157.473	165.573
TCGA.ZJ.AAXA	0.294298	0.314712	37.7195	1.82256	0.0202497	0.0528033	5668.31	72.7367	208.87	926.601	63.8837	0.143295	201.245	79.3514	0.855344	0.279791	244.065	25.8482	304.21	2.79255	484.466	256.493	185.094	15.3301	3801.97	473.284	193.196	268.673	55.6489	4.96022	66.2433	2.21626	5.76787	67.6897	0.0198818	0.0511313	1183.05	1.79804	108.767	1.17771	294.678	1071.52	15.1709	80.5326	51.6169	455.922	6.95437e+06	0.230847	1492.93
TCGA.C5.A2M2	0.0109252	0.00528064	38.1515	0.573382	0.00907364	561.013	0.35216	1.21944	12.9939	44.2206	67.7447	8.92558	338.483	297.688	260.774	0.0443141	80.3546	15.1225	7.14342	4.47341	101.862	406.675	5.89085	65.4985	32.8446	6.2536	54.0933	8.94715	0.12778	10.6837	0.203519	1.8931	9.94922	192.392	61.5281	0.167425	12.2647	0.35992	9.01995	0.0705866	1.4418	65.5963	4.73659	75.5682	138.28	89.7676	147.525	160.472	98.7054
TCGA.C5.A907	0.0527863	0.0316668	33.1355	5.47957	0.012293	159.252	0.707873	2.67969	31.7686	50.3549	54.7308	1.90442	339.492	186.814	31.3163	0.047114	97.7732	16.669	19.6707	7.57194	108.584	212.434	48.1733	35.6191	5.88719	11.405	42.0008	45.8855	0.15906	5.44504	0.517488	2.27321	4.73321	163.853	11.5379	0.114368	9.83264	0.201904	15.462	0.158403	7.5644	21.6541	6.55049	91.5355	53.9351	111.823	41.9392	67.7574	61.2878
TCGA.FU.A3YQ	34.1881	NA	313.524	240.64	0.0849448	0.123608	2327.8	34.2657	108.329	158.279	1.11294	2.00254	34.7783	25.3943	0.00047645	0.205422	286.392	14.5324	1348.27	7146.94	774.227	63.6921	431.964	3.11712	14.2749	1.19959	27.9872	1543.2	0.95505	3.16981	0.503518	17.1556	3.15791	536.109	0.940068	86.8997	109.217	0.0776066	15.934	NA	927.728	1119.16	8.817	59.543	1.01906	2.73815	300.475	0.339203	195.641
TCGA.FU.A2QG	3.82251e+12	NA	56038.4	1950.01	0.0570789	0.000193028	1049.3	1122.03	5333.53	4642.77	89.6509	0.027621	130.42	52.5002	0.000237591	0.334134	4128.23	39.9707	10167.9	59.9304	9754.19	107.463	7503.47	9.64241	248.133	940.304	437.968	4032.56	79.0726	2.39338	1172.13	0.371174	3.86966	80.9127	0.0104183	3.20878	123.249	1.98161	1909.05	1.05256	783409	834.948	16.4978	472.299	17.8614	1126.94	1.26942e+06	0.0426252	2440.33
TCGA.MA.AA42	0.027378	0.00721961	5.46318	0.866089	0.0046071	44.3832	2.45513	2.01705	11.0813	36.3784	29.6145	0.542539	298.554	114.122	9.39874	0.030627	39.2963	15.9518	33.1341	2.91876	35.0376	77.4951	26.1048	21.263	1.94575	17.4337	12.1696	17.4061	0.0962752	2.75961	0.800801	2.01483	3.05064	41.6178	2.81589	0.0161924	12.6166	0.0589489	5.86542	1.31631	3.53737	8.0938	6.40658	43.3689	28.7321	69.3087	34.6089	22.0793	26.536
TCGA.IR.A3LB	0.136553	0.0725387	583.688	15.3132	0.0501473	526.315	1.76947	4.24528	73.4627	288.81	42.6589	22.9664	242.652	183.229	262.663	0.152659	113.804	14.0507	15.5138	31.2199	239.19	2447.43	35.0766	64.816	235.918	2.96624	82.5598	26.7522	0.282692	15.3928	0.282795	1.0231	10.2654	744.83	81.9193	3.09143	35.4984	0.806596	26.8	3.05447e-08	31.0677	199.95	12.1403	294.401	43.4793	28.4392	506.945	183.455	464.014
TCGA.DS.A1OB	1.95547	3.4109	1.25067	54.42	0.0101316	NA	47.2401	69.4673	96.2042	72.4507	16.3403	0.0134802	190.533	23.7844	0.000212611	0.125317	58.0645	17.7516	1571.97	6.58376	13.6403	24.0968	1663.62	3.70487	0.0379124	167.602	8.6689	1254.77	0.362458	0.932514	73.8116	0.664803	0.495799	52.9385	0.000876867	0.00485961	60.2987	0.00972693	22.0168	45.6146	202.222	0.226932	24.2155	71.926	2.72819	59.7259	12.9383	0.017546	11.1064
TCGA.VS.A9UY	0.103071	0.0136363	0.663581	3.58657	0.00232948	8.41097e-06	10.5797	7.65402	14.8682	23.9385	7.94038	0.0297562	102.678	22.727	0.00114433	0.0329053	18.276	14.3406	2030.42	3.23679	6.41973	14.6753	274.59	3.78834	0.00424805	38.14	1.72402	97.3995	0.0909791	0.694852	6.5951	0.159539	0.647023	9.88161	0.021476	0.00176411	9.83984	0.00536286	3.34679	25.8472	9.45349	0.241646	9.30085	29.3234	3.41864	11.1335	3.73536	0.0496715	3.00831
TCGA.LP.A5U3	0.0451971	0.0620643	9.30214	1.42052	0.0104118	1.90609	75.4143	7.27588	42.4996	105.056	39.5376	0.3336	277.152	84.7259	0.785126	0.201719	134.113	19.8239	85.4307	2.98356	168.696	59.2413	73.3522	15.4712	24.5285	60.9371	56.6533	79.0602	1.13005	4.69131	4.85467	1.79609	1.99074	52.203	3.82324	0.0516308	56.2038	0.197451	15.6682	1.13805	10.6902	52.2744	8.19199	34.7523	37.4147	163.443	1296.77	1.58169	103.027
TCGA.Q1.A73Q	0.108101	0.0290687	9.05973	1.53155	0.00563068	7.78825	29.3437	3.54132	26.9416	66.7881	43.3955	0.289828	282.619	118.06	0.787919	0.044431	59.204	20.7678	71.127	2.78881	62.5047	66.8356	46.146	24.1844	5.47888	31.4107	19.039	28.4756	0.193477	2.85266	4.52857	3.50151	2.17899	45.3809	0.512511	0.0209465	27.0823	0.0594097	10.9137	0.226746	17.3953	11.8244	6.97836	38.7951	26.1645	202.062	166.47	4.888	38.008
TCGA.LP.A4AW	0.0603514	0.0191399	56.6094	2.11677	0.011204	143.107	7.73442	3.89107	36.0367	88.8857	47.5642	3.02232	312.955	173.685	38.046	0.0436854	47.2214	17.8207	36.7291	8.94505	143.027	313.405	18.988	36.3523	22.2154	8.40337	64.02	34.8104	0.122789	6.57094	0.643782	1.70926	7.23173	328.835	2.94427	0.123936	35.1724	0.195679	20.1573	0.0552355	9.37461	84.2676	5.73792	87.0738	47.1468	107.011	243.431	50.6029	92.9653
TCGA.JW.A69B	0.0217622	0.0151464	108.214	1.81187	0.0211378	656.214	0.435375	1.57799	24.2731	83.0913	64.7825	17.3744	326.782	277.169	332.368	0.0818738	112.228	14.9229	6.11684	7.74285	184.143	753.597	9.92406	63.2511	68.9281	5.94037	74.5791	13.3891	0.180671	14.3698	0.207965	1.84462	13.127	403.185	116.27	0.652114	17.1296	0.508799	13.2989	0.0405201	3.24675	101.815	6.34132	109.136	139.381	70.7827	256.316	198.883	176.116
TCGA.DS.A7WF	0.0142479	0.00820065	59.9518	0.77314	0.0156158	715.972	0.476809	1.58206	22.3892	53.0938	73.6617	8.979	307.167	323.071	372.673	0.0451365	70.0909	15.7045	9.67081	7.14723	117.332	696.325	7.8696	77.8005	53.6454	5.53391	70.8687	15.4086	0.174544	13.2661	0.214174	1.89629	16.0877	276.038	61.1333	0.41338	15.9814	0.699791	13.465	0.031921	2.29478	96.0941	4.93122	97.3009	120.48	102.035	233.049	197.337	146.351
TCGA.VS.A8Q9	0.0245006	0.0216683	33.3288	2.21069	0.0135412	214.91	1.23782	1.3371	17.2527	50.2963	57.2396	5.65429	398.164	253.69	34.893	0.0772231	152.166	18.1292	26.464	5.72454	152.815	177.37	14.6522	61.4985	23.2612	10.2365	35.1172	16.7861	0.152822	8.46269	0.308159	5.27902	5.10841	172.507	59.4677	0.32401	11.2154	0.129933	8.05453	0.658131	3.06713	71.3336	5.5415	44.9607	106.476	121.117	85.4789	60.2912	66.0299
TCGA.FU.A3HY	0.778449	453.112	71.6536	40.1743	0.0131647	0.298429	1405.3	30.5644	290.65	250.719	7.06743	0.35048	71.755	29.1091	0.0485877	0.320789	498.894	19.5647	1725.37	78.6503	2252.65	39.8262	594.376	4.28707	36.6855	19.8979	134.541	1330.73	4.60658	2.65176	2.01311	5.56622	3.28132	77.7966	1.10529	1.2548	139.453	0.286728	45.739	0.00757101	108.32	1034.82	7.21118	53.3875	4.25779	24.3321	13873.4	0.548289	449.826
TCGA.VS.A94W	0.0070566	0.00129005	12.1188	0.0933872	0.00473451	152.621	3.7854	1.37813	11.1482	56.6513	84.3267	2.06205	254.86	207.541	68.1269	0.0458577	50.3668	17.1702	17.1501	1.15722	79.622	170.033	1.7318	48.7054	31.2691	11.0062	56.9267	3.49463	0.107438	7.88117	0.467119	1.09165	6.65227	113.194	10.217	0.033914	13.7413	0.152788	9.29596	0.260686	1.02665	52.9502	3.75318	39.9242	140.06	121.342	250.566	36.3458	48.3317
TCGA.FU.A3TX	0.0253602	0.0168445	103.761	1.98492	0.0168722	402.361	2.5042	4.25939	53.5762	77.3273	98.5758	9.27788	290.921	225.558	273.874	0.0457923	99.0882	15.9372	14.9026	10.7246	286.257	710.541	11.695	54.1888	45.4266	7.127	178.535	40.238	0.40697	14.1452	0.35852	2.03351	9.46113	483.75	31.8362	0.413807	30.303	1.19344	28.5221	0.000207812	4.49111	239.463	4.32308	107.403	85.5505	162.713	823.99	123.196	203.079
TCGA.VS.A950	0.0456519	0.00133698	3.43729	0.822345	0.00167016	8.7584	9.18127	2.0275	6.17551	14.4307	12.7992	0.0993835	208.029	58.7564	4.28509	0.00709061	10.3599	15.5448	378.251	2.49866	35.9597	22.2532	19.3184	12.2293	0.0130336	21.2177	2.55787	3.76306	0.0998971	1.1215	0.732405	0.395078	2.31803	2.19191	1.95299	0.0017296	1.67408	0.0520177	2.39385	2.87388	4.88901	5.90833	4.42714	29.5697	6.4279	29.7897	5.93917	9.68215	14.1319
TCGA.EA.A439	0.0225434	0.0345786	245.756	3.21674	0.0290321	864.919	2.15356	4.1453	68.9634	71.6134	41.5578	17.3862	355.138	213.207	603.284	0.0435589	49.8125	13.6359	9.71503	26.9189	165.598	5110.21	12.2021	45.8839	120.353	2.36321	219.77	40.1879	0.165025	23.3859	0.139138	1.86189	21.1866	681.211	60.1265	1.82938	24.0178	0.910717	44.3837	NA	4.0974	471.77	5.37756	272.018	51.5587	73.2128	626.19	244.353	315.014
TCGA.EA.A5FO	0.0127229	0.00262162	11.4881	0.364193	0.00406998	132.114	0.881614	1.10828	10.7572	32.1024	55.8235	1.73013	287.429	201.818	25.2123	0.040416	65.0032	16.6608	15.2048	1.90686	55.2324	118.2	7.36092	42.3939	7.12516	9.94844	26.3633	7.6217	0.0781564	4.78506	0.434124	1.62645	6.15553	67.2559	13.6828	0.0322243	5.26776	0.0878518	6.4771	0.470591	1.48777	13.0897	4.48181	44.5451	99.1979	91.3007	49.3335	33.7773	33.2788
TCGA.VS.A9V4	0.0107101	0.00982921	37.2874	0.806459	0.0173226	602.667	0.38435	1.54204	21.113	65.0025	91.5118	10.1224	277.955	311.299	296.951	0.056035	107.667	15.4764	11.909	5.53343	184.691	701.994	13.2909	71.8898	71.0396	6.38656	94.0178	9.27726	0.166853	14.0705	0.204091	1.87693	10.5516	193.856	94.6292	0.475279	11.873	0.589869	15.5233	0.0520023	1.77389	74.3876	5.27654	118.869	148.107	109.929	227.161	193.225	138.609
TCGA.JX.A3PZ	0.0917916	0.0559568	18.5533	8.85425	0.0108336	80.7806	2.24302	3.451	25.0056	37.0673	39.5754	1.03528	418.002	156.163	11.6817	0.0387988	58.6807	17.8699	40.4927	8.1958	50.7524	131.329	55.0156	33.0086	1.73638	12.2013	28.4131	79.3403	0.10119	3.96166	0.687774	3.37873	2.82582	168.188	2.61057	0.0735011	12.2813	0.0533059	10.7637	0.405103	12.3131	12.2766	7.43985	62.3737	31.6204	146.73	17.1912	41.1115	32.019
TCGA.EA.A3HS	0.0337682	0.114204	4.30997	0.353943	0.00873066	0.00281886	1599.12	58.4451	64.4954	268.384	42.2633	0.137189	133.253	40.4682	0.34456	0.136816	104.731	21.0113	1750.42	3.68976	217.703	90.1995	126.882	7.6935	341.682	325.245	88.1878	226.074	12.845	4.36682	58.1484	0.608319	2.88914	19.4469	0.0542996	0.0371392	896.432	0.62205	28.8749	1.37898	18.6011	160.739	9.49176	44.9112	17.2498	118.915	1.1782e+06	0.106512	567.954
TCGA.C5.A1MK	0.0704808	0.0557943	37.162	5.63828	0.00896009	16.5411	7.62919	3.81913	41.6962	100.052	17.5013	2.30916	154.01	60.4651	2.01776	0.0555563	140.587	13.1191	55.9773	20.7315	141.924	126.852	97.8683	11.9428	18.3476	10.9526	16.3708	51.964	0.183422	4.39475	0.424738	1.59685	5.03561	104.644	11.4339	0.11521	30.5398	0.14028	15.1724	1.65058	9.06458	79.5568	7.17713	96.7362	23.4262	15.0958	312.074	6.93831	137.317
TCGA.ZJ.A8QQ	0.0632655	0.0757205	5.43106	4.22424	0.0106145	3.73553	23.4914	6.41005	22.3723	38.9493	56.422	0.339682	327.923	118.524	0.743833	0.0991338	64.4783	21.8478	86.0436	2.7058	49.0534	64.9542	56.9966	25.764	2.24695	46.5847	41.8022	95.6396	0.328388	4.01506	4.14455	2.51348	1.43379	93.4386	1.07655	0.0361237	28.0991	0.0471109	8.20587	1.08532	12.3104	8.45038	8.26269	30.9182	45.3272	319.551	55.499	3.51985	30.173
TCGA.VS.A94X	0.015099	0.00804179	12.489	1.44446	0.00665776	81.7697	3.61351	2.16957	31.4893	35.6552	62.0393	1.81156	232.764	139.782	17.044	0.0579027	66.8212	17.0095	38.4004	3.45505	67.3974	89.8831	12.8757	33.9162	6.56023	11.0074	39.4936	18.0688	0.116479	4.72142	0.319841	1.3868	5.0096	50.3324	10.9188	0.0845435	6.42781	0.105711	12.0016	2.89887	2.21458	13.9247	4.0894	47.0064	63.9269	116.801	55.9982	24.1259	34.0427
TCGA.ZJ.AAXU	0.0496382	0.000117387	0.0304391	64.3668	0.000605345	NA	6.54615e-08	8.6332	10.0231	4.91336	0.828318	0.0685345	12.485	1.3344	3.68126e-10	0.00250657	3.52035	2.61046	NA	30.1112	0.00742794	3.65524	5283.3	0.201348	NA	117.183	5.96196e-05	20.2878	0.00278207	0.0838687	0.297128	NA	0.361078	7.02627	4.52639	2.46428e-05	0.859138	5.06048e-06	0.629558	58610.8	0.225891	7.03908e-05	43.1047	311.168	0.250983	0.000756482	0.000599709	3.24819e-10	0.0006722
TCGA.C5.A7CK	1.90591	0.00356896	1.98206	5.45829	0.00245599	3.37186e-11	1669.09	34.8881	62.4265	66.487	18.6598	0.00228821	104.789	22.3281	0.00025634	0.0269492	4.29699	22.9772	346.975	0.953508	18.0654	13.5157	66.3055	4.62258	0.00560598	76.5836	7.45646	60.0006	0.111018	0.734216	69.241	0.142314	1.08118	16.2026	3.52959e-09	0.000862543	5.55454	0.00358886	14.9507	6.77629	173.806	0.591197	6.94358	27.6649	3.20593	75.8637	5.5975	0.0110759	2.3551
TCGA.C5.A2LZ	0.033245	0.731707	10.323	2.345	0.0133341	2.18225	189.136	15.5277	84.0946	217.393	31.1855	0.368553	192.694	64.3096	2.37459	0.199905	199.562	19.7567	201.081	7.5684	258.324	112.063	255.732	11.6422	174.618	100.371	130.312	401.634	3.86796	4.00579	5.13279	2.15708	2.52922	41.7335	0.686173	0.195107	231.46	0.462463	38.3153	0.584706	10.6256	109.139	9.35459	53.9696	18.9258	126.286	24140.6	1.98217	287.076
TCGA.VS.A957	0.00903791	0.00599195	24.9856	0.641069	0.00933671	371.891	0.543903	1.26317	13.4067	38.6693	67.5323	6.34771	333.672	266.569	154.782	0.0606772	105.241	15.7812	10.3581	3.05171	125.491	287.502	6.50618	57.9616	40.2654	8.79636	58.6487	10.7935	0.153971	10.4894	0.245797	2.83847	7.72059	180.787	75.9003	0.182144	13.3162	0.251504	9.02652	0.142608	1.12581	72.9188	5.46677	59.3391	129.443	102.049	169.218	103.536	93.393
TCGA.MU.A8JM	3249.84	106.902	11.5201	516.451	0.00904365	NA	811.737	140.994	210.551	96.2527	1.5824	0.00531057	37.9872	13.8575	6.2306e-07	0.0322563	37.9829	18.0697	207440	26.5858	74.8197	15.6115	2408.07	1.82443	0.00159388	20.0555	4.06977	1266.46	0.198925	0.303684	13.8688	0.710554	0.390851	48.4052	3.58586e-15	0.0106678	9.23446	0.00327762	30.9383	0.0164815	5023.95	1.04195	16.9205	63.2937	0.222475	9.79061	1.89518	0.0178236	5.19018
TCGA.MA.AA41	0.0702437	0.00594	7.22242	2.94929	0.00950591	2.32192	6.11752	2.74664	15.3818	89.205	34.0015	0.760022	176.083	68.2794	0.294046	0.0705776	103.339	16.3861	183.061	2.31493	57.1318	55.1663	31.7941	16.5262	4.45693	50.2123	4.66019	7.86555	0.103301	3.61364	1.47004	1.12439	2.68337	81.2502	8.03639	0.0219008	17.2108	0.015714	6.13735	39.5075	8.98089	13.2711	9.25927	40.7458	55.9089	26.4626	31.1331	1.89395	20.2076
TCGA.VS.A9UO	0.0209832	0.00604332	82.5245	1.37587	0.0104688	563.401	0.618711	1.39681	15.5139	94.3308	45.7948	14.2888	280.818	201.098	310.44	0.0794729	70.583	13.6171	7.24323	7.24783	118.72	499.909	6.95639	61.3754	59.7087	3.29371	40.6764	6.24257	0.160876	11.41	0.20765	0.732497	8.83514	189.145	127.112	0.222617	11.4579	0.454296	7.58291	0.000800913	3.20454	70.9906	6.32692	103.288	73.33	30.39	227.591	172.85	170.315
TCGA.EK.A2PM	0.0215352	0.000502718	0.313462	0.0127664	0.00107108	0.000461943	109.693	1.34788	2.47327	98.2777	33.2946	0.0223667	149.425	50.7288	0.00183397	0.0287901	14.6687	19.7915	273.909	0.278331	2.31543	16.3793	9.04549	10.962	1.25871	138.56	0.833738	0.43845	0.0488887	0.695889	12.4991	0.668971	1.21555	2.07587	0.00102369	0.000532654	18.5563	0.00248454	1.79509	68.48	3.38606	0.463699	5.97062	11.7486	57.1863	51.221	50.1697	0.0267461	2.58449
TCGA.EA.A5ZE	0.00640352	0.004211	20.1999	0.260433	0.00712819	366.386	1.44487	1.09166	12.0906	50.698	48.1068	7.57753	312.189	192.08	126.032	0.0941096	85.9123	15.4058	10.9112	3.73965	156.442	174.858	4.95819	43.899	36.5333	5.46792	62.3905	8.75325	0.119743	9.05703	0.201511	1.53841	8.50609	124.622	96.2806	0.233297	7.6227	0.182812	7.11094	0.120443	0.662505	69.5717	3.87111	43.2194	96.4568	56.4247	182.857	80.5027	64.3014
TCGA.VS.A94Z	0.0471773	0.00844917	11.2588	0.749946	0.00486421	6.77328	20.1398	3.63386	27.9307	41.2226	15.5228	0.461277	103.721	67.9827	0.940621	0.0352046	34.9011	16.4279	62.9381	4.24315	94.6785	97.8566	30.2128	10.7667	8.42412	16.4039	19.2304	23.4829	0.087414	2.79571	0.903142	0.905466	5.28581	109.166	0.847298	0.0314917	32.6882	0.0851207	12.7629	3.90155	5.31113	41.5584	5.45292	52.1415	16.7734	26.3137	245.02	3.21382	54.0097
TCGA.C5.A1BN	0.169674	0.0421411	2.91304	7.13947	0.00297673	0.13507	82.1002	10.3101	44.8991	41.9288	35.3993	0.0524127	142.855	45.5878	0.0109753	0.0536189	39.9871	21.0358	84.8126	3.17132	46.05	24.9436	191.304	9.44627	0.127525	46.1791	23.4008	116.849	0.112382	1.34463	6.88647	0.886249	1.08335	39.0243	0.00560532	0.00770696	10.2241	0.00599179	13.029	1.36616	19.2319	1.97361	7.00502	41.4745	22.94	116.725	13.3707	0.4815	8.56504
TCGA.DS.A1OA	0.0048372	0.0127736	3.33745	0.204276	0.00345961	54.6498	12.5561	1.28739	17.2647	40.4981	22.7166	0.925761	207.293	82.5991	7.85186	0.110936	108.141	16.9781	43.0646	4.08436	125.96	45.3634	41.6667	16.8178	11.684	11.7803	53.9415	47.4862	0.146665	3.22477	0.362772	2.22991	3.98228	19.4424	15.4498	0.149456	8.40468	0.0542368	6.60403	0.947077	0.434805	18.8577	3.22767	22.6122	24.6281	46.3705	193.428	10.7418	29.3805
TCGA.VS.A8EB	0.0145667	0.0115462	10.5131	2.35657	0.00834894	114.21	2.33838	2.64976	22.7996	21.55	85.3276	3.27615	283.266	184.566	37.7663	0.0414471	69.5057	17.3135	55.6211	4.20749	57.1882	155.033	6.47203	52.5114	10.559	9.57623	39.9764	26.5444	0.115823	6.3309	0.2681	4.64655	5.03473	95.8724	9.85435	0.102796	17.5275	0.105287	9.96244	2.64658	2.49657	27.1975	4.7347	49.4019	77.4167	178.059	88.6869	40.5153	56.9321
TCGA.ZJ.AB0I	7.07702	0.145154	13.8953	98.5975	0.00587466	0.868179	68.5101	28.0184	72.7161	31.9005	18.0923	0.0420835	253.555	46.2254	0.367253	0.00862613	28.5319	17.7639	742.632	13.6292	39.3107	31.2964	198.516	9.83953	0.0212245	44.9034	5.03591	187.336	0.221165	0.919379	2.6182	4.04738	1.22484	13.361	0.0047191	0.00538458	19.6435	0.0346929	16.0573	3.45057	573.842	7.55719	11.3886	72.6793	2.7493	127.763	10.058	5.03568	39.844
TCGA.IR.A3LK	0.351085	18.5013	15.1071	54.6477	0.0294188	4.6108	14.9443	17.5136	131.593	77.7186	26.6486	0.0929897	300.106	72.3987	0.418181	0.171109	125.731	20.4779	173.219	9.65992	145.549	56.4604	609.332	10.4753	1.1559	38.9517	74.0318	991.935	0.817591	2.83813	6.75206	2.01992	1.31044	111.075	0.668219	0.206399	16.0018	0.0819561	36.9543	0.0467964	48.029	3.49545	13.2925	65.3548	6.99011	198.094	31.1793	5.47131	32.5065
TCGA.EA.A1QS	4.42125e+08	NA	1.43763e+06	4086.31	3.73244	41.1666	80750.6	NA	2752.71	18041.2	423.65	360.967	20.9541	34.1596	1.00294	0.0682086	741.952	19.0451	9.12274	NA	8914.4	5.44716e+11	265.493	25.2604	4846.23	18.0759	1809.59	342.297	1.21715	47.7842	0.133169	41.1546	48.1347	1.12236e+06	5.5841e-08	10712	5664.9	1.44263	3332.21	NA	273334	3.89417e+06	12.021	21714.1	17318	44.5212	878014	30.3787	6174.12
TCGA.C5.A3HL	NA	0.825419	0.0157109	38224.2	0.00149379	NA	0.0145203	6.12017e+08	258.336	36.983	0.141785	0.000208086	13.8771	0.326132	NA	0.00445373	6.11404	2.94175	NA	NA	1.06142e-05	1.24142	272829	0.035598	NA	2890.88	3.09796e-06	17530	0.00646834	0.00975156	146.031	NA	0.0383526	3.15145	NA	1.54912e-05	15.0602	3.6242e-13	4.30327	140024	2975.46	4.09454e-07	270.032	798.564	0.000822932	0.000451536	9.19249e-05	NA	6.42124e-07
TCGA.C5.A1BI	99.711	184.402	334.056	89.3627	0.103484	NA	60608.2	175.402	112.675	271.555	1.77452	0.617814	30.6272	19.2213	0.00227021	0.0907857	1071.59	19.3812	2.68817e+06	232.133	1831.23	84.6745	332.6	3.2994	812.907	331.169	11.2681	464.55	328.305	2.38915	2.08871	15.8748	9.46394	58.6046	1.38205	2.21698	1660.34	0.743621	19.874	6.72366	7364.19	51846.8	17.5116	43.1369	2.6462	3.92839	1.81961e+06	0.00363988	3333.81
TCGA.ZJ.AAX4	0.0955566	0.0983547	139.631	12.1366	0.242448	140.497	6.90467	2.72186	54.8838	186.302	36.364	8.97825	177.884	171.844	105.605	0.163941	563.343	16.5162	42.9226	9.05797	137.647	1311.94	81.8933	63.3484	1448.39	61.0617	38.9078	48.7342	0.815105	14.2989	0.277746	6.52198	16.1799	776.548	149.632	12.6567	79.2952	0.368429	33.7151	8.13165	26.3137	498.811	18.1593	116.338	121.332	48.3215	2369.95	44.2849	419.507
TCGA.VS.A9V2	0.0174731	0.0484066	23.9614	1.15658	0.0165968	89.541	15.4942	2.86758	24.6694	93.1769	51.033	3.51234	332.209	176.401	23.6384	0.165986	163.041	18.3928	21.8188	5.2228	244.623	165.17	21.5839	35.8364	100.937	21.0852	88.8398	38.1294	0.607476	9.82803	0.720212	4.63131	5.22927	126.316	35.1476	0.451239	48.2525	0.302523	11.9259	0.179749	3.30534	173.774	6.40259	43.8129	87.3681	138.571	976.434	25.6369	142.899
TCGA.C5.A1M9	0.0239813	0.0127678	148.697	1.51781	0.0139688	482.531	0.603433	2.07595	48.3257	80.6798	76.1372	9.69631	257.644	333.078	201.209	0.0486948	122.83	16.7189	24.274	9.24077	193.203	727.729	19.197	83.7319	63.8522	5.99651	99.9568	20.1239	0.207031	11.434	0.285509	1.48978	12.9852	272.796	30.3768	0.591059	21.652	0.842785	23.4632	0.0206539	4.52267	131.796	5.23339	135.758	89.6424	106.763	296.494	121.032	205.983
TCGA.BI.A20A	0.0217767	0.0112386	88.9282	0.970949	0.0165754	319.332	2.42654	2.44024	31.6715	83.9775	66.3941	8.6026	306.658	252.385	144.467	0.085843	107.597	16.6611	10.6426	5.68417	251.387	471.763	8.91864	51.6472	81.1963	8.44266	114.854	19.7638	0.223561	12.7151	0.382638	1.83172	12.631	449.483	38.569	0.371723	29.4291	0.51695	19.3586	0.0594836	3.64479	199.598	5.49121	85.959	117.863	105.833	589.956	86.0523	166.005
TCGA.Q1.A73O	50.3996	0.219766	0.866326	78.2239	0.00360438	NA	1153.02	102.31	31.9085	98.9527	9.32568	0.0107683	72.3208	11.307	1.06382e-16	0.0750885	59.8886	19.6288	1908.31	11.4166	17.4552	7.64237	561.211	2.16998	0.000678878	287.677	0.447736	155.094	0.0990696	0.402062	85.1964	1.12244	0.550166	16.8698	1.28262e-09	0.00168022	35.1095	6.39607e-05	3.01072	130.648	899.863	0.297584	12.6724	28.6926	11.5463	8.92724	1.85964	6.94444e-06	1.32126
TCGA.ZJ.A8QR	2.24098	4.12659	919.36	72.6051	0.0633347	94.1301	61.3713	9.71319	95.5875	314.188	10.7625	6.04102	129.427	87.76	9.52478	0.0602171	168.301	15.9429	83.7753	207.191	1287.17	169.673	119.696	16.3991	31.4415	4.74133	35.2327	102.587	0.944752	6.14113	0.420683	7.8033	7.48687	229.199	14.9744	1.71314	56.8339	0.576015	27.6432	0.000143141	212.093	1610.9	10.3096	142.698	12.6982	20.2562	257.465	49.0773	361.504
TCGA.ZJ.AAX8	107.433	1.01527e+11	322.425	241.975	0.0693982	0.927175	1576.94	1698.74	374.971	888.824	7.3536	0.838128	99.2151	24.8223	0.0987918	0.133413	91.8951	15.1692	126.731	22856.8	467.998	171.943	1190.44	3.93908	12.1898	13.7594	90.9983	2828.93	0.905595	2.90022	3.96931	1.69587	3.7066	899.063	0.000355826	1.01143	391.843	0.214663	121.559	0.000321373	3856.71	271.044	14.8774	402.8	4.74792	15.8879	1316.95	2.69473	302.781
TCGA.MA.AA3Z	1.10694	0.273471	4.88458	27.2292	0.00502285	0.586437	41.7701	12.2066	47.5884	40.5418	12.6466	0.0315452	296.926	49.4128	0.0371419	0.0401726	40.3593	18.4264	110.591	7.18168	30.8376	28.1216	357.443	7.62786	0.0380106	27.5063	12.0168	304.514	0.14243	1.15161	8.12332	1.63628	0.904245	32.4482	0.0130734	0.00938228	7.96209	0.0104674	11.6383	0.283713	103.312	1.15936	9.46063	49.578	2.67916	93.2376	5.54098	1.75565	7.83736
TCGA.VS.A9UU	0.319721	0.0370502	27.0699	20.6819	0.0190704	12.6876	11.8452	4.13813	61.5354	108.454	15.8986	0.405078	136.157	72.3417	5.95673	0.0437387	230.806	16.8363	456.462	5.01719	73.9057	89.949	200.877	20.8439	16.3707	68.0845	9.7546	60.3417	0.356945	2.45098	0.819098	2.81028	3.53293	53.8952	6.18726	0.0924688	21.5398	0.0818075	22.0569	5.73829	54.8469	26.6463	15.1242	74.9543	16.0757	37.4107	120.629	10.7575	81.6098
TCGA.EA.A1QT	0.0507825	0.0151321	10.0459	0.522458	0.00815313	3.2126	31.2622	1.56053	15.0226	57.353	44.5005	1.00857	190.834	175.908	0.343026	0.215198	57.2892	24.682	198.678	1.57917	61.09	67.6266	14.6338	43.5671	13.4974	25.6289	28.6761	8.77234	0.292152	6.36066	2.43753	0.937999	1.94242	112.206	12.8737	0.0377091	24.3799	0.112237	4.9615	2.58691	7.42097	25.9141	5.5835	20.5676	103.075	180.379	201.122	1.61643	30.9975
TCGA.JW.A5VH	0.00866634	0.00397914	25.9371	0.418436	0.00743868	529.303	0.227791	0.981352	9.25288	31.9999	88.7722	7.22272	394.264	358.603	234.163	0.0340977	72.9701	16.5309	13.0008	3.33737	77.9712	344.321	4.14971	85.7724	22.6207	7.54046	43.2662	6.93073	0.10157	9.6259	0.202333	2.46732	7.94863	162.652	47.5889	0.113741	11.1618	0.253924	7.3619	0.207899	1.00526	50.6232	4.38166	57.3522	168.958	132.645	107.503	156.904	74.7483
TCGA.WL.A834	0.0134993	0.00311691	3.32978	0.175271	0.00172007	21.9074	21.7542	2.14433	11.0027	26.0947	21.815	0.167884	309.472	86.2288	9.29871	0.0305201	19.8323	17.8165	77.3319	2.09172	81.306	35.367	17.2908	14.9037	0.77138	19.2552	26.8597	22.2997	0.217691	2.17785	1.33621	0.722505	2.66936	7.88142	2.98945	0.00632768	10.0665	0.145646	4.97192	0.0926919	1.61129	19.7086	3.72213	24.6238	12.0398	95.623	153.296	11.488	32.2433
TCGA.VS.A9V0	0.0118323	0.00503765	48.7618	0.605462	0.0099164	533.409	0.346061	1.28653	16.5741	49.9989	68.9965	8.13163	282.768	356.05	230.294	0.0405362	85.0055	16.0302	19.1288	4.23888	84.0408	517.887	6.66785	96.2967	50.0882	5.42952	47.9311	7.70441	0.1205	9.72166	0.230957	2.67145	9.48485	214.843	33.2362	0.23553	19.0805	0.387882	11.0697	0.0286522	1.79586	74.6172	5.71273	85.6667	94.4262	86.6131	132.368	145.479	115.054
TCGA.DS.A7WH	0.0133582	0.143204	306.323	2.7847	0.0227675	1058.75	11.6768	6.18618	135.793	164.644	31.81	24.3024	342.531	115.852	719.888	0.106539	115.085	13.4416	17.2057	288.991	910.198	904.965	56.8843	23.3394	157.23	1.64055	838.112	259.584	0.273434	17.5707	0.0973505	0.955957	30.1762	353.428	82.7288	57.2192	24.2246	1.1854	64.3532	NA	2.16877	1174.47	3.07978	208.114	24.292	43.772	3030.79	235.173	419.054
TCGA.EX.A8YF	0.0138535	0.000718838	22.3824	0.156844	0.00246301	310.004	0.56256	1.01405	4.55943	19.7986	40.3698	1.68749	318.364	210.628	203.677	0.00979633	22.6088	14.6867	14.4598	2.18162	70.2836	124.143	1.16014	43.7856	1.50563	6.4156	13.3179	1.32358	0.0923854	4.75418	0.255358	0.721824	8.28709	28.3016	21.6656	0.00742415	3.70946	0.337039	3.93882	0.0284973	1.62489	53.0171	3.21461	51.2952	55.4526	60.2108	53.3137	120.594	62.3245
TCGA.DS.A5RQ	2.85949	0.137131	13.3326	24.1399	0.0052884	0.193776	83.1902	14.6198	39.998	40.628	6.23608	0.0311422	169.448	43.977	0.0461079	0.0193306	30.8581	17.7058	751.324	7.80427	100.241	27.8313	180.622	5.40929	0.043287	23.9378	6.46358	153.226	0.282212	0.97944	5.11244	2.48543	1.21457	22.7839	0.0112743	0.00640553	21.0923	0.0458065	9.82813	0.0585782	207.674	14.4814	10.5226	43.9934	2.04763	43.4298	19.7739	1.6299	33.1239
TCGA.C5.A7CL	1.83056	51.147	55.1026	178.869	0.0226879	5.77404	83.6768	15.5326	138.278	129.831	10.5963	2.04448	172.524	50.6956	0.268609	0.527417	40.6863	15.4995	313.123	68.1404	229.934	87.7567	494.996	8.53572	3.05557	11.962	108.068	1650.93	0.605549	6.40684	1.07039	0.702537	1.78448	2300.77	68.7261	1.04921	90.6482	0.162972	27.6323	0.346425	77.6063	209.613	18.5145	114.164	5.21039	54.1993	56.9138	7.96492	61.1245
TCGA.VS.A9UH	0.0601258	0.00617293	6.97069	5.31998	0.00374535	39.2299	1.91976	3.43803	18.3309	21.7725	36.1694	0.329751	304.746	105.678	11.1222	0.0110568	29.5982	16.3077	140.017	3.42296	48.2459	71.2477	29.7248	23.2768	0.137507	14.9444	11.8018	28.7157	0.084433	2.21111	0.70803	2.77462	1.96459	45.7295	0.97743	0.00693241	8.32625	0.0616731	7.02582	0.563983	6.88413	9.75923	6.12429	48.5143	19.1551	106.985	10.2572	28.8749	20.8349
TCGA.VS.A9UM	0.0160452	0.00669663	6.81964	0.261791	0.0105491	19.7595	2.53118	1.20214	10.1659	169.851	47.422	0.669694	194.814	91.2359	17.0527	0.0582008	94.0687	15.3019	63.1801	1.58293	12.1079	121.534	29.0462	23.0305	29.225	43.1058	12.0039	8.75521	0.180174	6.55152	1.28558	0.888965	2.85223	50.6405	4.37707	0.0412939	44.1934	0.0510744	10.7013	13.2265	3.87944	25.0525	8.24471	43.5901	73.7197	48.6934	556.83	9.34305	50.065
TCGA.EA.A3HU	NA	NA	6294.81	248113	NA	NA	11.537	2.27179e+06	1164.5	3269.14	2.3565	25.6464	71.3141	5.63966	5.46936e-13	0.733916	4522.01	8.04127	35001.7	NA	2106.97	93.5259	25746.5	0.92088	1.94289	209.23	0.193725	15615.5	0.801579	3.58895	4.00861	4.22326	3.2269	13673.3	42.8112	1533.85	628.498	0.00476495	85.3839	2490.48	2.82089e+06	150.577	176.49	2917.61	1.65056	0.104526	5.19181	0.00299781	331.815
TCGA.UC.A7PG	265.494	9.81719e-05	0.0220769	599.005	0.000737556	NA	0.0176377	16.3885	6.05263	13.3592	0.169508	0.000148553	9.70693	0.683101	4.74216e-11	0.000412035	5.63046	3.80289	NA	21.1081	NA	1.8512	28719.9	0.188414	NA	9063.69	1.88749e-06	22.6177	0.0086266	0.0161222	1.12086	NA	0.124193	0.0594968	0.00130515	9.05018e-06	0.434125	5.13315e-09	0.801121	111440	241.106	8.12141e-05	96.2378	155.701	0.00670684	0.000778393	0.000543138	NA	0.000332282
TCGA.Q1.A5R2	0.0752036	0.00728507	2.51129	2.65714	0.00306556	2.68023	3.1299	3.45846	12.1815	26.605	15.1754	0.0899029	249.899	57.1454	0.791233	0.0170415	24.945	15.2061	192.671	2.94679	18.0815	35.0479	90.0674	9.62635	0.0957635	39.0955	3.11093	29.4913	0.0883232	1.13639	1.80029	1.20896	1.48018	15.8015	0.291742	0.00320241	13.2241	0.024593	5.12977	10.2716	7.84559	2.52568	9.5249	42.3501	8.34294	34.7044	9.4477	4.66797	13.3013
TCGA.LP.A4AX	0.0426997	0.0370525	69.1575	4.47841	0.0182309	340.772	1.57018	2.76326	32.2893	55.5238	51.9356	7.30778	325.041	220.265	98.4111	0.0506726	93.1204	15.5744	11.6256	12.5562	133.302	370.89	19.3414	48.7103	30.4299	6.7725	56.1421	36.0292	0.158355	9.38553	0.264682	4.22085	8.21957	333.725	28.5467	0.431713	25.7247	0.28657	16.5889	0.148516	6.81902	111.699	6.67336	102.317	66.3939	102.566	137.183	119.641	120.259
TCGA.EA.A5ZF	0.0121977	0.00706517	48.5453	0.943676	0.0112103	624.038	0.442169	1.4633	16.7168	45.0765	61.8547	9.02728	353.316	292.079	293.432	0.0404763	81.9739	14.9842	8.38965	5.21414	119.854	562.874	6.28869	62.2193	44.2812	5.67604	61.5248	11.8297	0.119743	11.4257	0.183694	3.0493	11.1003	274.779	52.9216	0.236827	16.068	0.33907	12.3162	0.0299495	1.62478	110.22	5.35245	90.1383	113.57	88.9973	163.061	186.475	116.486
TCGA.Q1.A6DW	0.136297	0.0536033	10.8882	1.22801	0.0045223	2.02907	66.0373	9.96291	67.0414	99.7619	25.8116	0.157131	170.042	75.4267	0.44295	0.0777279	58.0103	19.439	129.659	4.43538	96.0025	76.212	110.524	11.6303	9.91794	26.1083	59.6496	190.314	0.38187	2.56635	9.37052	0.784961	2.96715	66.2014	0.0695998	0.0272441	69.9631	0.216762	23.9797	0.00543408	29.2177	16.0667	6.41633	59.2291	12.5136	128.011	1950.4	2.15987	81.3753
TCGA.VS.A9V3	0.0127376	0.0110219	18.5237	0.807489	0.00797755	180.688	1.55317	1.35817	13.9569	39.3306	33.5355	3.48583	299.223	161.806	44.7512	0.0650521	101.011	15.6585	19.9111	5.44858	127.279	124.923	16.3689	33.8945	13.9337	9.1807	32.7903	14.4378	0.181055	6.38452	0.28412	2.21008	5.10279	69.0604	66.6434	0.161256	7.96142	0.196061	6.84702	0.203738	1.43487	51.8758	4.67005	43.3841	51.6668	58.055	110.368	52.2575	61.1453
TCGA.VS.A9UQ	0.019533	0.0102305	103.179	1.38665	0.0143219	634.722	0.679783	1.89061	27.1325	73.4598	63.9169	11.452	311.43	302.57	308.382	0.0449632	91.7588	15.3693	11.4821	8.0602	155.647	769.284	9.96879	70.8259	66.591	5.14109	79.0685	15.8179	0.148652	12.0193	0.216637	2.21352	12.8809	347.488	37.3137	0.451016	23.0661	0.507073	17.1067	0.0133064	3.22693	146.293	5.68132	118.123	94.3836	85.5338	241.122	181.471	168.054
TCGA.VS.A94Y	0.0174106	0.0198804	26.9169	2.40282	0.00719998	147.256	5.01238	2.74627	22.9977	39.9067	32.9177	3.75137	290.606	149.797	50.4507	0.0362378	53.9028	16.4643	45.9823	8.24256	171.296	156.146	38.7849	37.9563	8.47355	8.52099	57.6298	40.8885	0.109519	5.35915	0.368594	1.06734	5.86032	88.4392	16.7351	0.11664	11.7751	0.129572	9.3857	0.199636	2.57085	85.5049	5.2858	57.4976	45.6618	95.791	113.464	49.0323	92.1212
TCGA.C5.A7XC	0.0137731	0.0190926	26.5247	0.802589	0.0114476	123.65	9.82324	2.89487	34.5311	84.3008	73.5147	3.60147	235.998	156.449	50.9459	0.0840005	118.437	17.5369	25.2318	5.16482	138.632	209.942	31.6613	40.5239	86.0319	20.3973	118.156	33.3803	0.318481	8.27561	0.45481	1.85118	6.21032	148.691	15.7074	0.367116	36.9252	0.248658	20.054	0.188886	2.29527	81.4801	6.08435	68.5443	103.946	128.122	667.247	34.5264	136.449
TCGA.LP.A4AU	18.7271	0.00578061	1.7495	322.694	0.00280383	NA	0.680469	18.8062	30.3578	33.6832	2.04393	0.031179	52.5149	5.87996	0.000211315	0.00310219	21.2625	8.12701	7.22312e+06	154.494	4.7787	10.6796	2759.66	1.23338	8.58217e-08	142.592	0.0181318	76.4648	0.033076	0.195605	0.772358	0.0059945	0.854493	3.60243	0.116724	0.000433855	2.78601	0.00117677	3.9205	1883.52	160.054	0.128448	20.2237	180.613	0.34866	0.183461	0.0610659	0.0253118	2.29874
TCGA.C5.A8YT	0.0388379	0.0216411	287.434	1.77544	0.0221929	796.525	1.69562	3.2801	43.7186	116.748	66.0887	19.8933	296.16	301.572	463.793	0.0433433	75.196	15.4775	10.0944	25.5526	201.726	1623.31	13.2048	72.5861	104.299	3.87209	131.299	32.8436	0.18995	14.0369	0.23236	1.7986	19.1717	753.791	18.196	1.17212	50.9951	0.990194	27.2869	0.00111147	7.79414	337.124	5.24744	171.862	79.8014	87.0224	582.894	237.653	271.611
TCGA.VS.A953	45.1846	44.0253	6.4911	356.841	0.0126325	0.00129863	98.0472	112.149	139.482	61.7425	14.2813	0.0324719	243.395	29.8125	0.00157685	0.0406566	75.4834	18.1974	2037.48	33.3726	87.3741	27.8173	1096.25	5.08787	0.0101805	70.1981	8.99339	1464.06	0.463784	1.11974	18.3695	5.53279	0.528264	82.3644	0.0125548	0.010715	47.4148	0.0231334	19.6373	4.25848	1146.92	4.01514	17.2543	71.577	1.74103	96.2054	8.29549	0.354445	19.4999
TCGA.EK.A2R9	0.00918717	0.00375615	28.1044	0.459332	0.00893353	311.802	0.99465	1.18943	12.9885	38.9103	128.221	7.37289	421.902	381.975	158.46	0.0654072	62.4357	19.9749	52.9679	2.14575	149.007	343.533	2.39315	100.799	44.771	11.1756	86.9839	8.16726	0.131417	13.0614	0.287761	1.96821	6.58369	420.781	56.6015	0.135414	23.0941	0.231044	9.89708	0.656719	0.98894	134.599	4.92793	43.3796	209.471	239.087	251.347	92.1685	83.9196
TCGA.EA.A3HQ	0.151731	0.262421	187.055	1.95405	0.0158535	16.6817	339.904	24.2693	183.499	275.813	47.3928	1.95228	176.49	91.1006	9.15664	0.217933	103.06	18.6036	22.028	32.0348	405.472	212.577	106.967	19.5599	90.0711	14.9272	613.711	236.857	5.5828	16.2866	2.81984	0.068987	6.11766	171.087	6.08754	0.461096	75.4027	2.84601	52.8046	0.000139472	69.5649	382.691	3.4199	127.955	34.0468	182.069	21925.6	5.01426	495.504
TCGA.DS.A1OC	0.0314642	22.0479	85.7742	4.38677	0.0540216	74.3032	113.148	7.59294	92.7135	191.603	20.2403	8.98129	283.927	110.505	18.6874	0.685566	380.096	17.4064	33.2269	66.6752	1142.49	259.673	124.497	18.9919	660.373	11.6384	310.588	308.188	3.43248	15.4256	0.888581	7.04547	6.31557	292.601	102.155	32.342	155.342	1.09506	32.1197	0.00134954	6.45727	1740.51	7.07963	63.8707	18.996	66.8857	28986.3	17.6664	471.963
TCGA.C5.A1BF	0.0540775	0.656733	167.858	14.2763	0.0275901	392.748	14.8836	10.6088	134.351	116.053	50.3815	17.7006	269.044	119.639	161.656	0.0882244	110.271	14.7623	25.7613	267.941	506.717	553.231	66.0405	27.1586	77.3414	3.11245	284.271	386.294	0.396856	10.1118	0.181069	3.47922	12.571	570.251	17.4419	6.44005	63.8036	0.871399	50.9282	0.0148301	10.1712	607.941	4.54717	164.071	25.3393	73.1218	1028.2	120.964	295.436
TCGA.MY.A913	0.17098	0.15001	182.177	22.9998	0.0109066	39.6237	6.96673	11.4611	223.548	182.927	132.783	0.64272	159.87	106.401	3.63747	0.0376927	142.802	21.7012	40.0342	9.43231	613.088	150.672	261.557	22.6424	6.79496	73.2269	115.793	50.912	0.226595	3.93291	1.53034	0.52139	4.77736	150.519	0.506611	0.145121	15.9677	0.170771	106.497	0.186747	18.7835	45.2591	8.63044	213.696	239.316	280.613	224.876	22.4462	147.684
TCGA.DS.A1OD	0.00662875	0.00184441	16.0425	0.156208	0.00610398	241.693	0.794838	0.982562	8.97499	38.7925	71.9945	4.18281	289.108	262.815	94.9129	0.0625464	73.6055	16.4156	11.0584	1.36364	92.6798	217.863	2.23245	58.0575	41.6188	9.81885	43.5928	3.01673	0.102188	8.81554	0.304136	1.61044	7.88229	140.175	51.3647	0.0604056	10.1776	0.179251	7.1303	0.387011	0.774162	50.381	4.83263	44.4862	178.416	92.6034	183.192	59.7818	64.7548
TCGA.EK.A2PI	0.666674	0.843325	33.6199	15.7744	0.0554135	2.97029	75.613	11.5797	79.2375	134.631	25.3356	0.698658	199.08	82.6727	0.625467	0.382533	197.984	19.6428	57.9275	5.98165	274.786	88.4383	84.6562	16.7177	14.679	31.9691	45.8646	108.238	1.38499	7.3492	4.5373	4.6076	2.23986	406.666	12.381	0.172866	63.3381	0.224123	17.0939	0.60032	125.282	91.9296	11.6641	49.1834	22.3996	102.322	405.173	3.14308	114.25
TCGA.C5.A1MP	0.0191827	0.000707486	5.03592	0.0586293	0.0055245	35.374	1.50653	0.493432	0.368859	54.3208	34.7282	0.0420838	478.374	104.809	134.585	0.008869	17.322	16.0515	99.3013	0.449507	1.27417	37.3734	1.1865	27.273	0.113772	48.6863	2.39311	0.247318	0.188857	7.15374	1.96729	0.340765	0.816501	4.15861	7.56945	0.00378706	2.54332	0.0193673	2.51982	1.69559	5.8414	66.7242	5.25828	13.4375	26.8401	113.096	45.0105	37.755	9.35008
TCGA.EK.A2PL	0.0847303	0.00347452	2.30127	31.0765	0.00396924	0.0345194	0.108034	3.72455	28.8565	27.948	6.29774	0.36082	86.5154	13.6526	0.131214	0.0128526	76.2135	8.63433	21060.8	19.2447	11.7775	18.5062	595.823	3.30355	0.00630673	84.2558	0.179663	32.0338	0.0365219	0.699196	0.206752	0.0566445	1.66315	11.1322	13.6448	0.00351888	5.27496	0.00380845	5.59944	1727.04	4.01223	1.18612	15.1803	91.2449	4.04123	0.793582	1.0318	0.504191	8.04259
TCGA.VS.A8EK	0.0838776	0.0545137	42.9267	3.02852	0.0220884	94.2689	23.8654	3.68989	16.8611	61.7035	32.4313	5.77508	232.327	157.256	19.1204	0.09225	163.774	18.9592	27.2086	14.4384	215.205	196.77	11.7638	40.8102	40.0059	17.7326	40.6092	38.4293	0.457799	9.3136	0.75598	4.66202	11.1612	159.297	34.3714	0.852839	40.7091	0.217944	5.21369	0.0356533	18.6409	152.915	4.85581	44.3862	53.2967	66.976	620.493	33.4125	147.185
TCGA.EA.A50E	0.0265672	0.000293309	5.04394	17.3424	0.00302763	0.0125821	0.000649615	2.69333	25.0999	38.4374	4.18286	2.4471	38.7695	7.59455	0.544393	0.00945773	51.9736	5.43816	148483	23.9673	75.3089	22.5188	365.531	1.70882	0.00216	80.3025	0.0286569	2.95869	0.0367872	0.900541	0.0811852	7.23807e-05	5.05512	18.71	375.314	0.000848017	3.46261	0.0399295	4.20492	5777.02	0.52405	3.7594	17.7605	218.948	6.84806	0.0324001	0.913534	0.275022	24.8211
TCGA.EA.A5ZD	0.279563	0.0332649	58.8334	5.7522	0.0204873	7.74769	84.603	5.00089	43.1888	217.269	39.5803	1.58191	163.987	103.63	0.28993	0.122072	168.4	18.8943	37.6087	4.76298	225.03	113.341	28.1668	22.6118	52.9533	24.2792	24.1685	14.3953	0.200766	6.2117	1.34678	2.87918	5.17664	248.717	3.8328	0.152649	34.4451	0.0640565	15.0674	2.54638	51.7434	119.807	7.43841	58.6311	92.5989	62.1304	222.246	3.07373	81.6207
TCGA.VS.AA62	0.00788724	0.00748496	11.1618	0.458439	0.00583003	219.727	1.30164	1.20659	10.955	30.4849	45.5253	3.4088	340.406	180.563	58.9755	0.0544131	70.1102	16.321	21.9761	4.94938	89.0631	111.055	13.0026	40.4455	6.48918	7.64841	44.6145	16.8906	0.134565	6.26336	0.247867	1.81339	5.0619	54.8845	43.3606	0.1155	5.83676	0.150149	5.65597	0.280895	0.83178	27.4532	3.63931	38.2579	67.7742	84.4581	58.2444	56.7817	40.2967
TCGA.DS.A0VK	0.058855	0.0417984	52.2563	3.60803	0.00560107	3.05721	460.425	32.6562	133.722	239.824	95.9614	3.2049	30.7438	47.4284	0.317907	0.148955	404.988	20.9791	14.6751	20.5851	1142.02	146.168	45.3549	16.26	97.7494	55.7972	173.189	13.0141	0.332955	6.15279	0.372969	6.17882	5.68511	1791.3	0.0326045	0.110198	284.251	0.13064	92.1417	0.060572	7.4539	5169.5	5.76333	186.687	3864.37	37.7768	14742.7	2.71043	340.571
TCGA.VS.A8QF	0.171356	0.00721367	35.2977	10.9016	0.0224574	43.9854	7.34922	1.9791	21.0278	80.9185	19.1272	2.00473	138.669	110.374	35.7922	0.0483085	303.441	16.6345	127.048	3.98293	31.1947	205.548	73.1177	48.2527	70.1856	74.2802	8.7966	20.1635	0.203556	3.40481	0.254046	3.18033	7.29581	173.75	19.6463	0.130506	24.6119	0.0544456	11.9138	17.411	32.7766	57.1069	14.4587	72.4609	52.9922	22.4346	87.0935	23.7782	94.1872
TCGA.VS.A8EI	0.0263963	0.000971016	4.11247	3.2358	0.00753507	63.0277	6.27617	1.26315	19.8464	11.1564	25.4932	0.0806784	91.2813	102.129	38.5898	0.016506	18.588	19.0596	2760.78	0.725753	49.9418	56.3932	3.07018	34.025	3.52046	17.5166	4.82109	8.88203	0.288881	2.92796	0.272262	2.30376	20.1275	10.4091	36.248	0.0148654	0.834349	0.154171	6.30146	1.26785	3.90304	8.88072	8.34766	28.9869	22.1992	51.0853	24.4859	27.5693	45.1837
TCGA.VS.A9UT	0.0281752	0.0165937	144.835	1.391	0.0194867	754.553	1.01697	2.34435	30.3162	85.8881	67.813	17.2847	334.644	311.505	438.454	0.0494804	77.6326	15.689	7.85849	14.4138	190.923	1029.08	10.071	68.8555	68.7357	5.32165	109.266	25.5643	0.172146	13.9807	0.217858	1.96998	16.1739	623.411	35.7597	0.690856	37.1027	0.736603	18.5949	0.0325067	4.83667	231.275	5.1177	122.748	115.385	104.018	421.012	234.425	198.257
TCGA.VS.A8EG	0.103002	0.0767046	2.97259	3.08212	0.00164809	0.222281	320.251	12.3166	55.5988	64.0206	4.21712	0.0378116	80.529	25.0515	0.0514371	0.0434273	19.1303	15.355	1112.56	12.6724	56.4523	18.7424	345.406	3.50344	0.0710588	2.81657	44.084	785.198	0.2343	0.861401	3.38488	0.234906	1.26232	9.08287	0.000116142	0.00915808	11.1278	0.0353745	13.5829	NA	13.9816	1.46022	3.96595	42.079	0.598077	14.881	34.9537	0.438273	10.4317
TCGA.DS.A0VN	1885.67	0.103008	6.72927	1590.58	0.0338714	NA	8.7874	23.7975	106.128	144.343	4.62154	0.013598	59.8987	10.1472	8.92783e-05	0.021376	114.105	13.8058	1.1089e+06	14.9861	2.09292	17.0938	3630.94	3.02855	0.000659977	380.093	0.152115	318.335	0.0537905	0.385394	3.49391	0.0927217	0.676566	71.6353	0.0113197	0.00648167	3.12603	4.93763e-05	20.238	838.403	2955.23	0.0959083	46.1615	107.836	1.43587	1.85299	0.0958813	0.0260517	0.885118
TCGA.DG.A2KK	0.0129897	0.0108038	42.395	1.12666	0.0098106	386.975	0.871196	1.73329	29.426	58.7879	48.5279	5.95117	245.266	247.576	132.802	0.0508145	92.2843	16.4459	49.6369	7.29094	126.394	330.98	19.1816	63.0862	34.5479	4.85511	66.5144	24.9791	0.138067	7.10241	0.233215	2.56028	8.33246	173.135	17.4591	0.41467	19.2512	0.318215	14.399	0.0387785	1.91579	71.7435	5.33952	80.7125	46.8053	68.6212	102.493	96.1485	99.5596
TCGA.FU.A5XV	10.8805	1.72202	143.382	287.656	0.0142156	0.000105477	39.2099	15.2129	404.873	1081.25	5.49029	0.0253517	60.4353	10.4456	0.00181147	0.0804246	302.641	16.3508	16344.7	36.1578	1239.01	12.7616	2606.09	1.62706	0.0707129	228.612	3.61244	229.404	1.31211	1.01394	8.35955	0.019022	1.01823	4.18163	1.47851	0.0432857	5.78038	0.0374248	74.3026	130.196	290.01	44.3357	12.209	81.018	1.67446	3.39646	67.3682	0.069703	51.2978
TCGA.VS.A9UI	0.059495	0.0152578	4.10613	4.12481	0.00783195	3.31359	0.905514	2.74114	18.7097	73.4601	28.1773	0.609289	187.439	57.515	0.478342	0.0514671	77.7497	13.7518	98.9753	4.57423	16.3165	62.4407	141.082	12.2824	1.46074	39.2391	3.60574	28.5449	0.0772445	2.31687	1.10897	0.933216	2.15164	68.749	2.82564	0.0144951	20.2168	0.0191957	7.69331	60.5861	6.54578	2.08713	11.7175	69.3879	33.0508	18.8537	13.3797	3.09462	17.1091
TCGA.C5.A8ZZ	0.240211	0.00971607	20.0016	1.01306	0.00422786	8.69007	154.213	4.9297	21.0582	118.666	30.178	0.113208	324.596	77.6856	2.41529	0.0117795	13.077	17.9061	60.1445	3.71467	19.9436	76.9623	19.7586	16.505	2.30178	23.0856	11.7243	10.8015	0.170253	3.01628	4.24901	1.52299	2.45891	15.6363	0.0303385	0.00682084	30.7464	0.0765422	13.3469	0.00214872	56.3181	45.9733	5.74456	55.7436	14.5238	135.789	302.653	7.50939	57.2374
TCGA.C5.A8XH	49.6117	0.203329	54.9023	144.574	0.0209864	0.227715	74.759	18.3159	39.6106	62.4333	5.711	0.160229	265.774	40.3886	0.0509913	0.0355431	68.8124	16.3165	425.59	23.3311	222.456	28.0238	173.322	7.06669	0.0466662	41.1984	1.92954	64.5695	0.405286	1.75893	3.67186	3.97235	1.52464	72.4007	3.68567	0.00967391	16.1882	0.0390421	8.1914	6.18283	896.266	80.1849	18.5407	58.5761	2.74586	18.1546	5.74225	1.85378	42.371
TCGA.VS.A9V1	0.0106147	0.00516567	32.6138	0.649965	0.00958981	558.726	0.277565	1.12568	11.8044	44.11	64.1702	8.48965	343	296.82	249.747	0.0490471	87.1216	15.0224	7.74369	3.69265	100.975	394.74	5.55405	67.2978	37.3414	6.51208	43.7356	7.08146	0.120666	10.2606	0.202443	2.38763	8.6468	182.843	79.3028	0.173128	10.9913	0.292518	8.1412	0.0746405	1.3647	60.3315	5.44241	71.2784	132.698	83.4597	127.735	166.292	94.7175
TCGA.C5.A1MN	256.49	554379	3706.04	569.712	0.143047	5.26931	365.601	60.251	767.013	525.997	47.8965	1.06634	120.825	84.9279	0.185354	0.0453207	207.735	23.2322	4845.19	167.066	1981.11	257.363	1519.6	18.5414	36.6332	29.9438	184.072	365.274	0.871301	6.24163	2.42832	1.11692	3.27196	586.636	1.90639	4.88914	59.0899	0.496696	238.968	0.109385	4334.08	942.172	14.6894	382.685	14.3609	316.227	676.901	6.73302	555.04
TCGA.C5.A8XJ	1.27174	11.3738	6242.54	46.6899	0.509633	469.944	19.6548	8.74935	153.687	412.142	48.9707	123.501	333.993	265.854	141.122	0.247768	285.381	17.6892	21.7381	557.615	1105.04	10502.8	36.1899	76.6027	714.524	3.95014	235.132	118.813	1.09249	44.6629	0.327714	4.68326	21.1751	6081.78	181.779	436.391	104.503	1.90441	61.5658	6.3726e-05	195.929	5247.69	8.14377	265.211	77.7694	92.144	5944.77	138.028	908.676
TCGA.VS.A954	0.154066	0.0537673	39.2133	6.71938	0.0197496	23.4061	19.8212	8.00469	42.8608	65.6398	38.9837	0.49814	348.015	141.933	16.9572	0.0728036	133.491	19.944	63.9582	3.67632	225.241	132.964	47.8142	27.6358	17.7509	64.633	54.3376	65.304	1.25913	6.23143	2.59461	2.97373	3.47961	112.74	10.0774	0.0679601	56.4225	0.418107	17.5489	0.170028	39.0941	150.113	11.2766	60.2584	33.7952	225.238	762.686	20.0443	205.986
TCGA.DS.A3LQ	3.95881	0.000511359	0.742483	0.437443	0.000748741	NA	1536.45	4.00136	3.45594	23.6929	7.97475	0.000387121	177.592	32.404	9.11719e-05	0.00410192	1.92792	24.7065	3070.31	0.313065	1.9013	6.84526	9.54819	5.70153	3.12261e-05	141.489	0.283239	0.725911	0.0607616	0.253701	64.1618	0.498706	0.506973	0.5388	NA	0.000105254	2.0089	0.00128086	1.26741	5.45405	312.263	0.618988	4.95066	8.05348	2.36797	97.3381	2.25365	0.0170757	0.63437
TCGA.C5.A7CJ	0.461298	0.64665	194.554	15.0071	0.0458138	8.80626	304.865	11.5637	96.4697	386.461	24.8316	3.16659	189.165	85.7463	0.733367	0.263565	299.619	18.0478	47.9086	19.7373	619.319	166.539	69.7589	17.4277	229.055	20.809	63.3918	77.5759	1.30093	10.0107	1.64707	4.5454	6.65103	257.813	13.009	0.971855	85.4355	0.286732	30.8135	0.143911	105.978	744.933	9.29411	88.0326	43.6364	53.1293	2622.09	3.12828	320.618
TCGA.BI.A0VS	1.74311e+13	0.0161717	29.7386	177.277	0.00147437	NA	26722.4	84501.1	189.038	71.2308	16.402	0.00176532	40.7474	10.0886	0.00212789	0.00105738	2.80324	18.7967	2155	29.8718	108.434	11.9997	350.417	2.92812	4.10015e-06	377.154	2.42193	49.8775	1.45362	0.376191	29.8819	0.577226	0.460555	15.8312	NA	0.000145364	201.339	0.127683	30.6741	0.211107	209470	224.384	14.3853	184.62	4.84613	72.7821	52.2761	0.131056	177.411
TCGA.C5.A901	2.33545	0.000509774	0.284363	28.849	0.000989772	NA	1.44836	8.55915	10.9654	22.3502	1.63408	0.00197513	33.1728	4.63264	0.000112893	0.00193067	16.5149	9.29516	2.61382e+11	4.279	1.15555	6.06078	1128.36	1.0229	3.38534e-07	996.814	0.00317645	26.2408	0.104428	0.130431	7.39506	0.00111639	1.28347	0.135307	0.0394916	8.69852e-05	6.59319	0.00184438	1.23382	2820.93	84.8473	0.0612139	23.0167	54.0915	0.354331	0.169733	1.33466	0.000118924	6.32397
TCGA.VS.A9UL	0.00364402	0.00120371	10.6454	0.250116	0.0016828	251.576	0.202928	1.51567	12.255	24.6466	427.202	6.5656	128.43	273.665	152.068	0.0134504	87.6069	21.4137	37.5321	3.73822	109.759	491.818	2.83417	135.777	8.95785	25.4689	70.2216	2.23185	0.0612656	6.34635	0.0949535	2.04895	6.33567	262.044	0.598503	0.013844	34.74	0.188335	15.9789	0.56716	0.268699	124.337	2.64541	101.488	6031.28	197.473	507.021	106.284	109.897
[truncated: 149 more columns]
