# Supplementary material for: Identification and Validation of eRNA as a Prognostic Indicator for Cervical Cancer
Source: Biology (Basel). 2024 Mar 29;13(4):227. doi: 10.3390/biology13040227 (PMC11048606; doi:10.3390/biology13040227)
Supplement: Supplementary file 1 [file biology-13-00227-s001.zip › Table-S7_36_diff_eRNA_unicox.xlsx]

## Sheet: Sheet1
	HR	HR.95L	HR.95H	pvalue
chr1:155104230	1.14185	1.05743	1.233	0.000711367
chr1:156727166	0.253503	0.112611	0.570673	0.000916872
chr1:172108837	1.07373	1.02965	1.1197	0.000880014
chr2:55205540	1.9346	1.32583	2.8229	0.000619638
chr2:191785234	2.63273	1.49608	4.63293	0.000787869
chr2:191785464	2.41956	1.45897	4.01259	0.000618153
chr7:5516971	1.11289	1.04871	1.181	0.000416308
chr8:144814327	1.76277	1.32688	2.34185	9.17319e-05
chr8:144815117	1.6128	1.26208	2.06099	0.000133221
chr9:132894693	14.7871	3.71646	58.8349	0.000131772
chr9:139695311	0.335947	0.177979	0.634124	0.000764657
chr11:33728543	1.04796	1.02078	1.07586	0.000475855
chr11:33728673	1.04534	1.02002	1.0713	0.000394279
chr11:33729153	1.05697	1.02632	1.08852	0.000223412
chr11:33729213	1.05477	1.02369	1.08679	0.000474678
chr11:65074820	4.9153	2.15966	11.187	0.00014769
chr11:76510248	2.23368	1.40237	3.55777	0.000714789
chr13:113836194	1.51109	1.21091	1.88569	0.000258551
chr15:89445621	1.19112	1.09413	1.2967	5.44135e-05
chr15:89445701	1.24375	1.11094	1.39243	0.000153036
chr15:89445861	1.21526	1.09242	1.35192	0.000336048
chr15:89446041	1.25648	1.1249	1.40345	5.22425e-05
chr15:89446241	1.24046	1.11889	1.37524	4.22746e-05
chr15:89446461	1.21387	1.10255	1.33643	7.83851e-05
chr15:89446751	1.5544	1.26468	1.91048	2.77506e-05
chr16:11775643	4.33912	1.83905	10.2379	0.000805202
chr16:28165540	3.77557	1.81456	7.85588	0.000379686
chr18:46477841	1.64083	1.29853	2.07336	3.34897e-05
chr18:46478071	1.36526	1.13601	1.64077	0.000901366
chr20:5569135	2.15414	1.36581	3.39749	0.000963591
chr20:30801475	0.0505605	0.00895578	0.285443	0.00072587
chr20:56235593	2.00416	1.38573	2.89857	0.000221816
chr21:45164671	1.36905	1.16025	1.61542	0.00019884
chr21:45165011	1.45517	1.24808	1.69662	1.67427e-06
chr21:45165371	1.32974	1.16622	1.51619	2.07331e-05
chr21:45165451	1.49135	1.23655	1.79866	2.90139e-05
