# Supplementary material for: Identification and Validation of eRNA as a Prognostic Indicator for Cervical Cancer
Source: Biology (Basel). 2024 Mar 29;13(4):227. doi: 10.3390/biology13040227 (PMC11048606; doi:10.3390/biology13040227)
Supplement: Supplementary file 1 [file biology-13-00227-s001.zip › Table-S8_TCeA_eRNA_gene_HiC_interactions.tsv]

eRNA_locus	Gene	Co-expression_cancer_type	Co-expresion_Pearson's_R	Co-expression_q_value	HiC_interaction_tissue_type
chr14:24912281	NGDN	LUSC;OV;SKCM	0.347;0.431;0.301	2.66e-10;2.61e-09;0.0011	HAP1_WAPL_KO,Haarhuis_2017
chr14:35763703	NFKBIA	OV;SARC;SKCM	0.370;0.415;0.500	1.41e-05;6.69e-07;6.55e-19	THP1_PMA,Phanstiel_2017;NHEK,Rao_2014;HMEC,Rao_2014;HepG2,ENCODE3;IMR90,Rao_2014
chr14:37124042	NKX2-1	BLCA;COADREAD;LUAD;SARC;TGCT	0.351;0.385;0.464;0.333;0.659	5.76e-08;3.77e-09;1.53e-23;0.0082;1.46e-14	Epidermal_Keratinocyte_day0,Rubin_2017
chr14:37124652	NKX2-1	BLCA;COADREAD;LUAD;TGCT;THCA	0.320;0.331;0.504;0.587;0.374	8.54e-06;1.63e-05;3.66e-29;7.86e-10;7.42e-13	Epidermal_Keratinocyte_day0,Rubin_2017
chr16:28835079	NFATC2IP	BLCA;GBM;KIRC;LUAD;LUSC;OV;SARC	0.310;0.435;0.514;0.315;0.345;0.439;0.358	3.40e-05;0.0031;2.86e-26;5.71e-08;3.83e-10;6.85e-10;0.0006	RPMI7951,ENCODE3;PANC1,ENCODE3
chr16:28835109	NFATC2IP	BLCA;GBM;KIRC;KIRP;LUAD;LUSC;OV;SARC	0.303;0.460;0.530;0.316;0.347;0.359;0.426;0.336	8.82e-05;0.0003;1.96e-28;0.0082;1.19e-10;2.60e-11;5.67e-09;0.0061	RPMI7951,ENCODE3;PANC1,ENCODE3
chr16:28836272	NFATC2IP	BLCA;BRCA;CESC;COADREAD;GBM;KIRC;KIRP;LGG;LUAD;LUSC;OV;PCPG;PRAD;SARC;STAD;THCA	0.359;0.353;0.367;0.369;0.475;0.603;0.614;0.491;0.390;0.466;0.416;0.418;0.313;0.395;0.341;0.408	1.61e-08;2.73e-28;9.43e-06;3.70e-08;9.18e-05;2.57e-40;3.43e-26;2.29e-27;7.75e-15;4.41e-23;2.40e-08;0.0012;2.69e-07;8.54e-06;2.25e-07;2.22e-16	RPMI7951,ENCODE3;PANC1,ENCODE3
chr16:28836482	NFATC2IP	BLCA;BRCA;CESC;COADREAD;HNSC;KIRC;KIRP;LGG;LUAD;LUSC;OV;PRAD;SARC;THCA	0.428;0.352;0.343;0.375;0.394;0.613;0.610;0.419;0.468;0.488;0.463;0.342;0.359;0.383	2.65e-14;5.68e-28;0.0001;1.40e-08;1.81e-15;3.00e-42;1.06e-25;4.69e-18;4.12e-24;5.21e-26;1.19e-11;1.35e-09;0.0005;8.89e-14	RPMI7951,ENCODE3;PANC1,ENCODE3
chr16:50699604	NKD1	GBM;LGG;SARC;STAD	0.490;0.495;0.422;0.378	2.05e-05;6.58e-28;2.81e-07;3.99e-10	NHEK,Rao_2014
chr16:50699814	NKD1	ACC;COADREAD;GBM;LGG;LIHC;LUSC;OV;PCPG;SARC;STAD;UCEC	0.634;0.302;0.546;0.533;0.356;0.430;0.358;0.531;0.592;0.415;0.463	6.85e-05;0.0005;4.76e-08;7.49e-34;3.24e-07;1.35e-18;6.68e-05;4.66e-09;1.46e-20;2.42e-13;2.35e-05	NHEK,Rao_2014
chr16:68252973	NFATC3	LUAD;OV;STAD	0.314;0.397;0.351	6.92e-08;4.09e-07;4.92e-08	Hippocampus,Schmitt_2016;Aorta,Leung_2015;Spleen,Schmitt_2016
chr16:68253353	NFATC3	OV;SKCM;STAD	0.385;0.401;0.352	2.14e-06;4.72e-10;4.08e-08	Hippocampus,Schmitt_2016;Aorta,Leung_2015;Spleen,Schmitt_2016
chr16:68253413	NFATC3	LUAD;OV;SKCM;STAD	0.378;0.434;0.395;0.338	1.21e-13;1.50e-09;1.36e-09;3.68e-07	Hippocampus,Schmitt_2016;Aorta,Leung_2015;Spleen,Schmitt_2016
chr16:68253743	NFATC3	CESC;HNSC;LUAD;OV;STAD	0.322;0.337;0.381;0.375;0.341	0.0019;6.13e-10;7.38e-14;7.79e-06;2.61e-07	Hippocampus,Schmitt_2016;Aorta,Leung_2015;Spleen,Schmitt_2016
chr16:68253773	NFATC3	BRCA;LUAD;OV;SKCM;STAD	0.308;0.357;0.393;0.354;0.363	3.05e-20;1.50e-11;6.89e-07;9.08e-07;6.39e-09	Hippocampus,Schmitt_2016;Aorta,Leung_2015;Spleen,Schmitt_2016
chr16:68253963	NFATC3	LUAD;OV;SKCM;STAD	0.343;0.448;0.329;0.419	2.58e-10;1.54e-10;2.95e-05;1.08e-13	HAP1_WAPL_KO,Haarhuis_2017;SKMEL5,ENCODE3;HMEC,Rao_2014
chr16:68253993	NFATC3	BLCA;LUAD;LUSC;OV;SKCM;STAD;THYM	0.331;0.403;0.324;0.460;0.303;0.414;0.477	1.59e-06;3.39e-16;2.28e-08;2.20e-11;0.0009;3.52e-13;0.0091	HAP1_WAPL_KO,Haarhuis_2017;SKMEL5,ENCODE3;HMEC,Rao_2014
chr16:68254183	NFATC3	BLCA;CESC;LUAD;LUSC;OV;SKCM;STAD;THYM	0.354;0.347;0.355;0.300;0.362;0.357;0.381;0.552	3.46e-08;0.0001;2.17e-11;1.55e-06;4.08e-05;5.99e-07;2.14e-10;1.66e-05	HAP1_WAPL_KO,Haarhuis_2017;SKMEL5,ENCODE3;HMEC,Rao_2014
chr16:68254293	NFATC3	BLCA;CESC;LUAD;LUSC;OV;SKCM;STAD;THYM	0.320;0.357;0.349;0.324;0.432;0.376;0.348;0.550	8.12e-06;3.02e-05;7.09e-11;2.30e-08;2.26e-09;3.27e-08;7.52e-08;1.98e-05	HAP1_WAPL_KO,Haarhuis_2017;SKMEL5,ENCODE3;HMEC,Rao_2014
chr16:68254333	NFATC3	CESC;LUAD;OV;SKCM;THYM	0.347;0.322;0.406;0.310;0.571	0.0001;1.44e-08;1.09e-07;0.0003;2.58e-06	HAP1_WAPL_KO,Haarhuis_2017;SKMEL5,ENCODE3;HMEC,Rao_2014
chr16:68254783	NFATC3	OV;SKCM;THYM	0.369;0.305;0.769	1.72e-05;0.0007;3.65e-19	HAP1_WAPL_KO,Haarhuis_2017;SKMEL5,ENCODE3;HMEC,Rao_2014
chr16:68254903	NFATC3	BLCA;LUAD;LUSC;OV;SKCM;STAD;THYM	0.310;0.365;0.300;0.397;0.356;0.306;0.743	3.38e-05;2.68e-12;1.67e-06;4.04e-07;6.48e-07;5.38e-05;8.80e-17	HAP1_WAPL_KO,Haarhuis_2017;SKMEL5,ENCODE3;HMEC,Rao_2014
chr16:68254933	NFATC3	LUAD;LUSC;OV;SKCM;STAD;THYM	0.350;0.322;0.426;0.384;0.330;0.753	6.02e-11;3.20e-08;5.32e-09;8.69e-09;1.41e-06;1.07e-17	HAP1_WAPL_KO,Haarhuis_2017;SKMEL5,ENCODE3;HMEC,Rao_2014
chr16:68254983	NFATC3	CESC;OV;SKCM;STAD;THYM	0.325;0.457;0.378;0.345;0.711	0.0014;3.47e-11;2.21e-08;1.36e-07;2.76e-14	HAP1_WAPL_KO,Haarhuis_2017;SKMEL5,ENCODE3;HMEC,Rao_2014
chr16:68255734	NFATC3	LUAD;OV;THYM	0.361;0.390;0.815	6.00e-12;1.04e-06;3.06e-24	HAP1_WAPL_KO,Haarhuis_2017;SKMEL5,ENCODE3;HMEC,Rao_2014
chr16:68256504	NFATC3	LUAD;OV;STAD;THYM	0.358;0.416;0.364;0.799	1.05e-11;2.48e-08;5.10e-09;2.63e-22	HAP1_WAPL_KO,Haarhuis_2017;SKMEL5,ENCODE3;HMEC,Rao_2014
chr16:68256774	NFATC3	BLCA;LUAD;OV;STAD;THYM	0.306;0.330;0.356;0.367;0.758	5.68e-05;3.16e-09;8.45e-05;2.93e-09;4.15e-18	HAP1_WAPL_KO,Haarhuis_2017;SKMEL5,ENCODE3;HMEC,Rao_2014
chr16:68257244	NFATC3	LUAD;OV;STAD;THYM	0.321;0.329;0.345;0.580	1.73e-08;0.0018;1.37e-07;1.00e-06	HAP1_WAPL_KO,Haarhuis_2017;SKMEL5,ENCODE3;HMEC,Rao_2014
chr16:68257394	NFATC3	LUAD;STAD;THYM	0.349;0.335;0.609	6.90e-11;6.40e-07;4.29e-08	HAP1_WAPL_KO,Haarhuis_2017;SKMEL5,ENCODE3;HMEC,Rao_2014
chr16:68257454	NFATC3	LUAD;STAD;THYM	0.366;0.312;0.665	1.77e-12;2.27e-05;3.59e-11	HAP1_WAPL_KO,Haarhuis_2017;SKMEL5,ENCODE3;HMEC,Rao_2014
chr16:69432271	NFAT5	BLCA;COADREAD;KIRP	0.330;0.319;0.503	1.71e-06;6.15e-05;1.17e-14	HCT116-untreated,Rao_2017;HMEC,Rao_2014;THP1_PMA,Phanstiel_2017;Epidermal_Keratinocyte_day3,Rubin_2017;THP1,Phanstiel_2017
chr16:69432311	NFAT5	BLCA;COADREAD;KIRP	0.320;0.315;0.484	8.55e-06;0.0001;4.12e-13	HCT116-untreated,Rao_2017;HMEC,Rao_2014;THP1_PMA,Phanstiel_2017;Epidermal_Keratinocyte_day3,Rubin_2017;THP1,Phanstiel_2017
chr16:69432511	NFAT5	BLCA;COADREAD;KIRP	0.305;0.336;0.432	7.21e-05;5.51e-06;3.00e-09	HCT116-untreated,Rao_2017;HMEC,Rao_2014;THP1_PMA,Phanstiel_2017;Epidermal_Keratinocyte_day3,Rubin_2017;THP1,Phanstiel_2017
chr16:69484311	NFAT5	BLCA;BRCA;COADREAD;ESCA;KIRC;KIRP;LUAD;OV;SARC;STAD;THCA	0.365;0.350;0.330;0.400;0.369;0.445;0.374;0.544;0.351;0.525;0.310	6.04e-09;1.10e-27;1.33e-05;0.0056;1.50e-10;3.78e-10;3.22e-13;1.16e-18;0.0013;2.39e-25;2.22e-07	HMEC,Rao_2014
chr16:69485211	NFAT5	BLCA;BRCA;CESC;COADREAD;KIRC;KIRP;LUAD;LUSC;OV;PRAD;SARC;STAD;THCA;THYM	0.435;0.371;0.358;0.325;0.439;0.456;0.370;0.409;0.467;0.337;0.403;0.527;0.397;0.509	6.18e-15;7.49e-32;2.85e-05;2.60e-05;3.37e-17;6.21e-11;8.34e-13;2.87e-16;6.95e-12;3.33e-09;3.45e-06;1.11e-25;3.34e-15;0.0007	HMEC,Rao_2014
chr16:69485351	NFAT5	BLCA;BRCA;CESC;COADREAD;ESCA;KIRC;KIRP;LUAD;LUSC;OV;SARC;STAD;THCA	0.386;0.369;0.437;0.336;0.441;0.480;0.482;0.328;0.368;0.512;0.382;0.500;0.417	1.37e-10;2.11e-31;2.83e-10;5.40e-06;0.0001;7.75e-22;5.51e-13;4.84e-09;3.32e-12;1.35e-15;4.23e-05;2.92e-22;2.14e-17	HMEC,Rao_2014
chr16:69485671	NFAT5	COADREAD;KIRC;KIRP;OV;STAD	0.340;0.387;0.425;0.443;0.389	3.05e-06;4.52e-12;7.65e-09;3.51e-10;4.73e-11	HMEC,Rao_2014
chr16:69486001	NFAT5	BLCA;KIRC;KIRP;LUAD;LUSC;OV;PRAD;STAD;UVM	0.391;0.310;0.318;0.318;0.330;0.493;0.328;0.467;0.565	4.71e-11;4.50e-06;0.0069;3.07e-08;7.58e-09;5.87e-14;1.63e-08;1.94e-18;0.0084	HMEC,Rao_2014
chr16:69486071	NFAT5	BLCA;BRCA;COADREAD;KIRC;KIRP;LUAD;OV;PRAD;SKCM;STAD	0.353;0.311;0.333;0.405;0.448;0.352;0.346;0.339;0.334;0.445	4.74e-08;1.27e-20;8.29e-06;1.02e-13;2.32e-10;3.87e-11;0.0002;2.16e-09;1.51e-05;4.02e-16	HMEC,Rao_2014
chr16:69486151	NFAT5	BLCA;KIRC;KIRP;STAD	0.358;0.328;0.384;0.335	1.91e-08;2.33e-07;2.91e-06;6.50e-07	HMEC,Rao_2014
chr16:69486341	NFAT5	BLCA;BRCA;CESC;COADREAD;KIRC;KIRP;LUAD;LUSC;OV;PRAD;SKCM;STAD;THCA	0.408;0.337;0.364;0.375;0.458;0.478;0.322;0.373;0.495;0.302;0.348;0.440;0.300	1.96e-12;4.01e-25;1.24e-05;1.26e-08;2.85e-19;1.25e-12;1.54e-08;1.19e-12;3.64e-14;1.79e-06;2.18e-06;1.19e-15;1.23e-06	HMEC,Rao_2014
chr16:69486381	NFAT5	BLCA;BRCA;CESC;COADREAD;KIRC;KIRP;LUAD;LUSC;OV;SKCM;STAD;TGCT	0.387;0.333;0.341;0.345;0.370;0.412;0.306;0.322;0.485;0.352;0.458;0.430	1.03e-10;1.80e-24;0.0002;1.57e-06;1.21e-10;5.36e-08;2.98e-07;3.19e-08;2.44e-13;1.27e-06;1.56e-17;0.0095	HMEC,Rao_2014
chr16:69486661	NFAT5	BLCA;BRCA;COADREAD;KIRC;KIRP;LUAD;LUSC;PRAD;STAD	0.328;0.310;0.343;0.426;0.440;0.340;0.307;0.339;0.445	2.46e-06;1.79e-20;2.03e-06;7.52e-16;8.20e-10;5.01e-10;4.51e-07;2.24e-09;3.70e-16	HMEC,Rao_2014
chr16:69487041	NFAT5	BLCA;ESCA;LUAD;OV;PRAD;STAD	0.323;0.406;0.333;0.370;0.348;0.471	4.88e-06;0.0032;1.71e-09;1.39e-05;4.18e-10;6.64e-19	HMEC,Rao_2014
chr16:69487131	NFAT5	BLCA;COADREAD;ESCA;KIRC;KIRP;LUAD;OV;PRAD;STAD	0.308;0.359;0.414;0.343;0.414;0.381;0.342;0.344;0.499	4.62e-05;1.64e-07;0.0014;1.87e-08;4.02e-08;7.39e-14;0.0004;8.77e-10;3.72e-22	HMEC,Rao_2014
chr16:69487461	NFAT5	BLCA;BRCA;COADREAD;ESCA;KIRC;KIRP;LIHC;LUAD;LUSC;OV;SARC;STAD;THCA;UCEC;UVM	0.467;0.371;0.372;0.424;0.472;0.479;0.304;0.331;0.371;0.319;0.341;0.462;0.364;0.409;0.611	3.62e-18;8.92e-32;2.32e-08;0.0006;6.41e-21;1.08e-12;0.0004;2.85e-09;1.81e-12;0.0052;0.0038;5.62e-18;5.53e-12;0.0043;0.0002	HMEC,Rao_2014
chr16:69487521	NFAT5	BLCA;BRCA;COADREAD;KIRC;KIRP;LGG;LUAD;LUSC;STAD;THCA	0.424;0.307;0.318;0.325;0.402;0.333;0.303;0.330;0.392;0.361	7.24e-14;5.96e-20;6.87e-05;4.02e-07;2.45e-07;1.68e-09;4.75e-07;8.21e-09;2.57e-11;1.18e-11	HMEC,Rao_2014
chr16:69487721	NFAT5	BLCA;KIRC;LUAD;SKCM;STAD	0.332;0.368;0.314;0.322;0.419	1.37e-06;1.95e-10;6.34e-08;7.97e-05;1.19e-13	HMEC,Rao_2014
chr16:69487941	NFAT5	BLCA;BRCA;COADREAD;KIRC;KIRP;LUAD;LUSC;OV;PRAD;SARC;SKCM;STAD;TGCT;THCA	0.467;0.426;0.409;0.497;0.457;0.413;0.364;0.448;0.350;0.378;0.301;0.475;0.441;0.388	3.39e-18;3.53e-44;3.49e-11;4.86e-24;5.20e-11;2.62e-17;8.80e-12;1.54e-10;2.42e-10;6.81e-05;0.0011;2.21e-19;0.0041;2.55e-14	HMEC,Rao_2014
chr16:69488341	NFAT5	BLCA;BRCA;CESC;COADREAD;ESCA;HNSC;KIRC;KIRP;LGG;LIHC;LUAD;LUSC;OV;PRAD;SARC;SKCM;STAD;THCA;THYM;UCEC	0.439;0.397;0.308;0.311;0.462;0.335;0.441;0.513;0.336;0.303;0.446;0.376;0.500;0.300;0.333;0.312;0.540;0.394;0.571;0.446	2.51e-15;2.44e-37;0.0091;0.0001;1.20e-05;9.10e-10;2.16e-17;1.59e-15;8.40e-10;0.0005;2.82e-21;6.94e-13;1.52e-14;2.25e-06;0.0090;0.0002;1.84e-27;6.33e-15;2.69e-06;0.0001	HMEC,Rao_2014
chr16:69488571	NFAT5	BLCA;BRCA;CESC;COADREAD;KIRC;KIRP;LGG;LIHC;LUAD;LUSC;OV;PRAD;SARC;SKCM;STAD;TGCT;THCA;THYM	0.410;0.403;0.374;0.341;0.488;0.474;0.340;0.309;0.372;0.372;0.459;0.363;0.379;0.372;0.546;0.466;0.395;0.515	1.19e-12;7.84e-39;3.59e-06;2.60e-06;8.68e-23;2.53e-12;3.92e-10;0.0002;4.93e-13;1.42e-12;2.47e-11;1.90e-11;6.37e-05;6.07e-08;3.60e-28;0.0004;5.61e-15;0.0004	HMEC,Rao_2014
chr16:69488801	NFAT5	BLCA;COADREAD;KIRC;KIRP;LUSC;OV;SARC;STAD;THCA	0.379;0.350;0.339;0.420;0.323;0.402;0.334;0.450;0.373	5.05e-10;7.22e-07;3.74e-08;1.69e-08;2.62e-08;1.88e-07;0.0076;1.07e-16;9.28e-13	HMEC,Rao_2014
chr16:69489071	NFAT5	BLCA;BRCA;CESC;COADREAD;HNSC;KIRC;KIRP;LGG;LIHC;LUAD;LUSC;OV;PRAD;SARC;SKCM;STAD;THCA;THYM;UVM	0.446;0.345;0.329;0.384;0.310;0.418;0.481;0.359;0.327;0.399;0.333;0.386;0.328;0.379;0.314;0.515;0.400;0.581;0.567	4.98e-16;1.04e-26;0.0008;3.10e-09;1.01e-07;5.10e-15;6.58e-13;8.49e-12;2.02e-05;8.64e-16;4.54e-09;1.71e-06;1.76e-08;6.27e-05;0.0002;4.32e-24;1.74e-15;9.53e-07;0.0073	HMEC,Rao_2014
chr16:69489121	NFAT5	BLCA;BRCA;CESC;COADREAD;ESCA;HNSC;KIRC;KIRP;LGG;LIHC;LUAD;LUSC;OV;PCPG;PRAD;SARC;SKCM;STAD;THCA;THYM;UVM	0.477;0.427;0.420;0.411;0.417;0.335;0.482;0.507;0.337;0.334;0.383;0.402;0.493;0.400;0.330;0.363;0.318;0.567;0.399;0.572;0.580	3.17e-19;2.15e-44;4.34e-09;2.42e-11;0.0011;8.79e-10;4.22e-22;5.23e-15;7.95e-10;7.99e-06;4.04e-14;1.68e-15;5.38e-14;0.0064;1.28e-08;0.0003;0.0001;2.76e-31;2.09e-15;2.41e-06;0.0029	HMEC,Rao_2014
chr16:69489371	NFAT5	BLCA;BRCA;CESC;KIRC;KIRP;LIHC;LUAD;LUSC;PRAD;STAD;TGCT;THCA	0.389;0.367;0.420;0.481;0.474;0.306;0.340;0.332;0.313;0.418;0.557;0.377	7.57e-11;6.04e-31;4.62e-09;5.40e-22;2.40e-12;0.0003;4.77e-10;5.23e-09;2.58e-07;1.28e-13;3.51e-08;3.68e-13	HMEC,Rao_2014
chr16:69489671	NFAT5	BLCA;BRCA;CESC;COADREAD;ESCA;KIRC;KIRP;LIHC;LUAD;LUSC;OV;PRAD;SARC;SKCM;STAD;THCA;UVM	0.422;0.441;0.396;0.373;0.432;0.505;0.606;0.350;0.397;0.359;0.430;0.310;0.361;0.384;0.480;0.429;0.606	9.85e-14;3.42e-48;1.54e-07;2.01e-08;0.0002;4.67e-25;4.28e-25;8.16e-07;1.47e-15;2.37e-11;3.03e-09;4.19e-07;0.0004;7.94e-09;6.99e-20;1.07e-18;0.0004	HMEC,Rao_2014
chr16:69489811	NFAT5	BLCA;BRCA;CESC;COADREAD;ESCA;KIRC;KIRP;LUAD;LUSC;OV;PAAD;SARC;SKCM;STAD;TGCT;THCA;THYM;UCEC;UVM	0.409;0.402;0.396;0.326;0.490;0.517;0.472;0.383;0.381;0.461;0.405;0.377;0.360;0.482;0.431;0.394;0.594;0.400;0.591	1.59e-12;1.96e-38;1.66e-07;2.42e-05;5.27e-07;1.18e-26;3.87e-12;4.52e-14;2.02e-13;1.90e-11;0.0051;7.31e-05;3.68e-07;4.40e-20;0.0089;7.71e-15;2.40e-07;0.0089;0.0013	HMEC,Rao_2014
chr16:69490111	NFAT5	BLCA;BRCA;CESC;COADREAD;ESCA;KIRC;KIRP;LUAD;OV;STAD;THCA;THYM	0.363;0.383;0.383;0.356;0.455;0.377;0.420;0.350;0.326;0.469;0.418;0.542	8.65e-09;2.95e-34;1.01e-06;2.91e-07;2.54e-05;3.26e-11;1.78e-08;6.17e-11;0.0027;1.22e-18;1.64e-17;4.09e-05	HMEC,Rao_2014
chr16:69490161	NFAT5	BLCA;BRCA;CESC;COADREAD;ESCA;KIRC;KIRP;LUAD;LUSC;OV;PRAD;SKCM;STAD;THCA;THYM	0.388;0.361;0.372;0.313;0.480;0.413;0.498;0.324;0.352;0.341;0.341;0.321;0.503;0.385;0.634	9.55e-11;8.50e-30;4.53e-06;0.0001;1.66e-06;1.72e-14;3.01e-14;1.01e-08;1.04e-10;0.0004;1.59e-09;9.36e-05;1.39e-22;5.81e-14;2.09e-09	HMEC,Rao_2014
chr16:69490431	NFAT5	BLCA;BRCA;CESC;COADREAD;ESCA;HNSC;KIRC;KIRP;LGG;LIHC;LUAD;LUSC;OV;PRAD;SARC;SKCM;STAD;THCA;THYM;UVM	0.474;0.403;0.389;0.455;0.436;0.307;0.461;0.542;0.303;0.359;0.431;0.359;0.419;0.393;0.367;0.328;0.544;0.482;0.537;0.612	6.16e-19;7.58e-39;4.46e-07;3.80e-15;0.0001;1.87e-07;1.23e-19;3.24e-18;4.43e-07;1.99e-07;2.23e-19;2.24e-11;1.53e-08;2.95e-14;0.0002;3.49e-05;5.76e-28;2.21e-25;6.63e-05;0.0002	HMEC,Rao_2014
chr16:69490551	NFAT5	BLCA;BRCA;CESC;COADREAD;ESCA;KIRC;KIRP;LIHC;LUAD;LUSC;OV;PAAD;PRAD;SARC;SKCM;STAD;TGCT;THCA;THYM;UVM	0.470;0.433;0.407;0.357;0.558;0.496;0.567;0.341;0.410;0.360;0.365;0.460;0.384;0.423;0.342;0.489;0.445;0.505;0.630;0.714	1.88e-18;6.48e-46;3.27e-08;2.25e-07;5.68e-11;6.48e-24;9.57e-21;3.10e-06;6.45e-17;1.81e-11;2.56e-05;2.71e-05;2.27e-13;2.55e-07;4.86e-06;6.37e-21;0.0029;1.02e-28;3.71e-09;1.72e-08	HMEC,Rao_2014
chr16:69490981	NFAT5	BLCA;BRCA;CESC;COADREAD;ESCA;GBM;HNSC;KIRC;KIRP;LGG;LIHC;LUAD;LUSC;OV;PRAD;SARC;SKCM;STAD;THCA;THYM;UCEC;UVM	0.504;0.471;0.384;0.410;0.481;0.457;0.342;0.525;0.544;0.319;0.367;0.468;0.486;0.454;0.386;0.366;0.344;0.506;0.487;0.533;0.494;0.711	2.40e-22;2.44e-56;9.60e-07;3.04e-11;1.51e-06;0.0004;2.02e-10;7.88e-28;1.85e-18;2.35e-08;5.65e-08;4.10e-24;1.06e-25;5.93e-11;1.32e-13;0.0002;3.71e-06;5.16e-23;3.74e-26;9.92e-05;8.09e-07;2.58e-08	HMEC,Rao_2014
chr16:69491131	NFAT5	BLCA;BRCA;CESC;COADREAD;ESCA;KIRC;KIRP;LIHC;LUAD;LUSC;OV;PAAD;PRAD;SARC;SKCM;STAD;TGCT;THCA;THYM;UCEC;UVM	0.447;0.453;0.388;0.420;0.474;0.536;0.522;0.404;0.444;0.455;0.465;0.425;0.350;0.368;0.302;0.546;0.497;0.443;0.544;0.409;0.698	3.98e-16;3.13e-51;5.33e-07;4.62e-12;3.35e-06;2.29e-29;2.51e-16;1.08e-10;5.51e-21;1.07e-21;9.23e-12;0.0008;2.91e-10;0.0002;0.0009;3.34e-28;2.65e-05;2.49e-20;3.53e-05;0.0040;1.04e-07	HMEC,Rao_2014
chr16:69491461	NFAT5	BLCA;BRCA;CESC;COADREAD;ESCA;KIRC;KIRP;LIHC;LUAD;LUSC;OV;SKCM;STAD;TGCT;THCA;THYM;UCEC;UVM	0.408;0.384;0.366;0.414;0.447;0.560;0.450;0.325;0.437;0.388;0.528;0.356;0.503;0.529;0.402;0.616;0.404;0.579	1.69e-12;1.62e-34;1.02e-05;1.36e-11;5.90e-05;5.63e-33;1.45e-10;2.74e-05;4.15e-20;4.24e-14;4.03e-17;6.33e-07;1.36e-22;8.65e-07;9.76e-16;2.00e-08;0.0066;0.0031	HMEC,Rao_2014
chr16:69491831	NFAT5	BLCA;BRCA;CESC;COADREAD;ESCA;KIRC;KIRP;LIHC;LUAD;LUSC;OV;PAAD;PRAD;SARC;SKCM;STAD;TGCT;THCA;UCEC;UVM	0.429;0.460;0.452;0.427;0.478;0.568;0.571;0.317;0.509;0.421;0.452;0.413;0.346;0.471;0.391;0.532;0.516;0.446;0.535;0.678	2.23e-14;3.24e-53;2.38e-11;1.14e-12;2.00e-06;2.32e-34;3.61e-21;8.02e-05;6.60e-30;1.33e-17;8.74e-11;0.0025;6.15e-10;2.19e-10;2.45e-09;2.25e-26;3.54e-06;1.04e-20;5.51e-09;8.34e-07	HMEC,Rao_2014
chr16:69491941	NFAT5	BLCA;BRCA;CESC;COADREAD;ESCA;GBM;KIRC;KIRP;LIHC;LUAD;LUSC;OV;PRAD;SARC;SKCM;STAD;TGCT;THCA;THYM;UCEC;UVM	0.445;0.465;0.398;0.372;0.471;0.451;0.507;0.526;0.361;0.493;0.415;0.485;0.333;0.357;0.358;0.473;0.488;0.427;0.610;0.436;0.582	7.10e-16;1.69e-54;1.25e-07;2.23e-08;4.69e-06;0.0008;2.31e-25;1.11e-16;1.38e-07;1.41e-27;6.57e-17;2.40e-13;7.02e-09;0.0007;4.81e-07;4.26e-19;6.01e-05;1.58e-18;3.71e-08;0.0003;0.0025	HMEC,Rao_2014
chr16:69492141	NFAT5	BLCA;BRCA;CESC;COADREAD;ESCA;KIRC;KIRP;LIHC;LUAD;LUSC;OV;PRAD;SARC;SKCM;STAD;TGCT;THCA;THYM;UCEC;UVM	0.545;0.413;0.435;0.428;0.445;0.529;0.576;0.380;0.467;0.420;0.522;0.346;0.433;0.319;0.548;0.542;0.468;0.546;0.460;0.626	1.25e-27;3.64e-41;3.92e-10;8.54e-13;7.62e-05;2.18e-28;1.04e-21;6.81e-09;5.53e-24;1.69e-17;1.49e-16;6.27e-10;6.10e-08;0.0001;1.68e-28;2.03e-07;1.43e-23;2.85e-05;3.24e-05;9.15e-05	HMEC,Rao_2014
chr16:69492221	NFAT5	BLCA;BRCA;CESC;COADREAD;ESCA;KIRC;KIRP;LIHC;LUAD;LUSC;OV;PRAD;SARC;SKCM;STAD;TGCT;THCA;THYM;UCEC;UVM	0.475;0.461;0.459;0.486;0.460;0.551;0.536;0.417;0.456;0.447;0.486;0.390;0.434;0.434;0.518;0.544;0.442;0.607;0.489;0.675	4.34e-19;2.30e-53;6.97e-12;2.88e-18;1.58e-05;1.16e-31;1.14e-17;9.45e-12;1.58e-22;1.23e-20;2.10e-13;5.49e-14;5.23e-08;9.77e-13;1.72e-24;1.62e-07;3.35e-20;5.26e-08;1.43e-06;1.15e-06	HMEC,Rao_2014
chr16:69492541	NFAT5	BLCA;BRCA;CESC;COADREAD;ESCA;GBM;HNSC;KIRC;KIRP;LIHC;LUAD;LUSC;OV;PRAD;SARC;SKCM;STAD;THCA;THYM;UCEC;UVM	0.508;0.381;0.367;0.427;0.474;0.460;0.331;0.504;0.598;0.372;0.483;0.421;0.482;0.314;0.419;0.332;0.501;0.423;0.526;0.594;0.619	6.96e-23;8.29e-34;8.71e-06;1.11e-12;3.31e-06;0.0003;1.89e-09;6.73e-25;3.50e-24;2.58e-08;4.24e-26;1.20e-17;4.14e-13;2.19e-07;4.23e-07;2.18e-05;2.22e-22;5.63e-18;0.0001;9.63e-13;0.0001	HMEC,Rao_2014
chr16:69492651	NFAT5	ACC;BLCA;BRCA;CESC;COADREAD;ESCA;GBM;KIRC;KIRP;LIHC;LUAD;LUSC;OV;PRAD;SARC;SKCM;STAD;THCA;THYM;UCEC;UVM	0.583;0.505;0.407;0.407;0.437;0.454;0.472;0.508;0.552;0.362;0.491;0.459;0.471;0.366;0.418;0.342;0.462;0.436;0.550;0.547;0.681	0.0034;1.73e-22;1.44e-39;3.29e-08;1.66e-13;3.01e-05;0.0001;1.81e-25;3.39e-19;1.18e-07;2.75e-27;4.19e-22;3.04e-12;1.09e-11;5.00e-07;4.78e-06;6.85e-18;1.56e-19;2.03e-05;1.08e-09;6.16e-07	HMEC,Rao_2014
chr16:69492821	NFAT5	BLCA;BRCA;CESC;COADREAD;DLBC;GBM;KIRC;KIRP;LIHC;LUAD;LUSC;OV;PRAD;SARC;SKCM;STAD;THCA;THYM;UCEC;UVM	0.463;0.375;0.351;0.442;0.741;0.487;0.531;0.492;0.390;0.472;0.472;0.523;0.357;0.407;0.363;0.453;0.418;0.545;0.499;0.685	8.99e-18;1.17e-32;6.86e-05;5.87e-14;0.0003;2.93e-05;1.36e-28;9.96e-14;1.27e-09;1.38e-24;8.64e-24;1.28e-16;6.25e-11;1.94e-06;2.21e-07;5.60e-17;1.94e-17;3.24e-05;4.60e-07;4.18e-07	HMEC,Rao_2014
chr16:69492851	NFAT5	BLCA;BRCA;CESC;COADREAD;DLBC;GBM;KIRC;KIRP;LIHC;LUAD;LUSC;OV;PRAD;SARC;SKCM;STAD;THCA;THYM;UCEC;UVM	0.508;0.413;0.378;0.436;0.772;0.471;0.538;0.541;0.369;0.519;0.447;0.511;0.387;0.420;0.396;0.448;0.419;0.556;0.564;0.714	7.92e-23;4.67e-41;2.00e-06;1.79e-13;2.34e-05;0.0001;1.15e-29;4.22e-18;4.10e-08;1.51e-31;1.28e-20;1.47e-15;9.54e-14;3.79e-07;1.12e-09;1.92e-16;1.45e-17;1.15e-05;1.01e-10;1.71e-08	HMEC,Rao_2014
chr16:69492881	NFAT5	BLCA;BRCA;CESC;COADREAD;DLBC;GBM;HNSC;KIRC;KIRP;LIHC;LUAD;LUSC;OV;PRAD;SARC;SKCM;STAD;THCA;THYM;UCEC;UVM	0.525;0.365;0.435;0.509;0.705;0.460;0.301;0.543;0.573;0.375;0.533;0.472;0.511;0.369;0.381;0.386;0.451;0.447;0.598;0.573;0.698	5.66e-25;1.52e-30;3.98e-10;1.01e-20;0.0040;0.0003;5.30e-07;1.86e-30;2.20e-21;1.51e-08;7.61e-34;7.80e-24;1.51e-15;5.40e-12;5.11e-05;6.15e-09;9.79e-17;7.12e-21;1.59e-07;2.41e-11;1.05e-07	HMEC,Rao_2014
chr16:69493585	NFAT5	BLCA;BRCA;CESC;COADREAD;ESCA;GBM;HNSC;KIRC;KIRP;LGG;LIHC;LUAD;LUSC;OV;PAAD;PRAD;SARC;SKCM;STAD;TGCT;THCA;UCEC;UVM	0.523;0.436;0.485;0.477;0.417;0.465;0.321;0.540;0.605;0.325;0.480;0.499;0.468;0.440;0.398;0.361;0.483;0.399;0.510;0.491;0.445;0.484;0.733	9.23e-25;1.02e-46;5.13e-14;2.36e-17;0.0011;0.0002;1.43e-08;5.67e-30;5.20e-25;8.02e-09;1.64e-17;2.15e-28;2.68e-23;6.01e-10;0.0095;2.77e-11;3.11e-11;6.23e-10;1.83e-23;4.76e-05;1.13e-20;2.59e-06;1.74e-09	HMEC,Rao_2014
chr16:69493625	NFAT5	BLCA;BRCA;CESC;COADREAD;ESCA;KIRC;KIRP;LIHC;LUAD;LUSC;OV;PAAD;PRAD;SARC;SKCM;STAD;TGCT;THCA;THYM;UCEC;UVM	0.520;0.407;0.403;0.426;0.399;0.524;0.589;0.410;0.493;0.467;0.408;0.439;0.332;0.407;0.367;0.533;0.488;0.374;0.548;0.427;0.681	2.36e-24;9.57e-40;5.56e-08;1.26e-12;0.0059;1.32e-27;4.03e-23;3.52e-11;1.48e-27;3.42e-23;8.31e-08;0.0002;7.76e-09;1.91e-06;1.26e-07;2.11e-26;5.87e-05;7.22e-13;2.43e-05;0.0008;6.02e-07	HMEC,Rao_2014
chr16:69493915	NFAT5	BLCA;CESC;COADREAD;KIRC;KIRP;LIHC;LUAD;LUSC;SARC;SKCM;STAD;TGCT;THCA;UCEC	0.509;0.391;0.461;0.552;0.547;0.422;0.417;0.420;0.350;0.410;0.499;0.447;0.337;0.438	6.45e-23;3.14e-07;9.37e-16;8.15e-32;1.04e-18;3.88e-12;1.02e-17;1.53e-17;0.0015;1.03e-10;3.58e-22;0.0025;1.51e-09;0.0002	HMEC,Rao_2014;IMR90,Rao_2014;HepG2,ENCODE3
chr16:69493945	NFAT5	BLCA;CESC;COADREAD;KIRC;KIRP;LIHC;LUAD;LUSC;OV;SARC;SKCM;STAD;THCA	0.507;0.373;0.438;0.525;0.573;0.422;0.390;0.428;0.326;0.364;0.350;0.482;0.379	1.13e-22;3.83e-06;1.12e-13;7.79e-28;2.07e-21;3.63e-12;8.31e-15;2.08e-18;0.0026;0.0003;1.67e-06;4.02e-20;2.06e-13	IMR90,Rao_2014;HepG2,ENCODE3
chr16:69494065	NFAT5	BLCA;COADREAD;KIRC;KIRP;LUAD;LUSC;OV;SKCM;STAD;THCA;UVM	0.458;0.452;0.488;0.495;0.441;0.426;0.370;0.395;0.448;0.362;0.610	3.12e-17;6.52e-15;6.81e-23;4.85e-14;1.41e-20;3.41e-18;1.40e-05;1.42e-09;1.86e-16;8.68e-12;0.0003	IMR90,Rao_2014;HepG2,ENCODE3
chr16:69494105	NFAT5	BLCA;COADREAD;KIRC;KIRP;LUAD;LUSC;OV;SKCM;STAD;TGCT;THCA;UVM	0.409;0.457;0.508;0.468;0.438;0.411;0.378;0.386;0.457;0.433;0.372;0.619	1.49e-12;2.04e-15;1.79e-25;7.47e-12;2.94e-20;1.85e-16;5.13e-06;5.98e-09;1.87e-17;0.0081;9.57e-13;0.0001	IMR90,Rao_2014;HepG2,ENCODE3
chr16:69494535	NFAT5	BLCA;BRCA;CESC;COADREAD;ESCA;GBM;KIRC;KIRP;LIHC;LUAD;LUSC;OV;PRAD;SARC;SKCM;STAD;TGCT;THCA;UCEC;UVM	0.497;0.403;0.460;0.470;0.439;0.481;0.541;0.593;0.489;0.515;0.492;0.539;0.303;0.440;0.414;0.555;0.505;0.456;0.474;0.574	1.80e-21;9.01e-39;5.52e-12;1.36e-16;0.0001;5.12e-05;4.63e-30;1.16e-23;2.21e-18;7.01e-31;1.20e-26;3.58e-18;1.29e-06;2.41e-08;4.70e-11;1.63e-29;1.18e-05;4.73e-22;7.42e-06;0.0043	IMR90,Rao_2014;HepG2,ENCODE3
chr16:69494595	NFAT5	BLCA;BRCA;CESC;COADREAD;DLBC;ESCA;GBM;KIRC;KIRP;LIHC;LUAD;LUSC;OV;SARC;SKCM;STAD;TGCT;THCA;UCEC;UVM	0.503;0.393;0.490;0.477;0.745;0.456;0.442;0.529;0.595;0.492;0.486;0.435;0.591;0.429;0.420;0.522;0.475;0.378;0.420;0.723	2.81e-22;1.51e-36;1.85e-14;2.57e-17;0.0002;2.43e-05;0.0017;2.14e-28;7.84e-24;9.16e-19;1.28e-26;3.67e-19;1.19e-23;1.01e-07;1.63e-11;4.96e-25;0.0002;2.85e-13;0.0015;6.44e-09	IMR90,Rao_2014;HepG2,ENCODE3
chr16:69494625	NFAT5	BLCA;BRCA;CESC;COADREAD;DLBC;ESCA;GBM;KIRC;KIRP;LGG;LIHC;LUAD;LUSC;OV;PAAD;PCPG;SARC;SKCM;STAD;TGCT;THCA;THYM;UCEC;UVM	0.585;0.445;0.532;0.496;0.710;0.452;0.437;0.531;0.601;0.338;0.496;0.510;0.451;0.587;0.433;0.427;0.437;0.438;0.502;0.503;0.439;0.516;0.500;0.730	1.86e-33;3.95e-49;2.98e-18;2.48e-19;0.0027;3.44e-05;0.0028;1.41e-28;1.67e-24;6.78e-10;4.04e-19;3.76e-30;3.55e-21;3.62e-23;0.0004;0.0005;3.73e-08;5.04e-13;1.91e-22;1.34e-05;7.39e-20;0.0004;4.23e-07;2.52e-09	IMR90,Rao_2014;HepG2,ENCODE3
chr16:69494775	NFAT5	BLCA;BRCA;CESC;COADREAD;DLBC;ESCA;GBM;KIRC;KIRP;LIHC;LUAD;LUSC;OV;PRAD;SARC;SKCM;STAD;TGCT;THCA;THYM;UCEC;UVM	0.537;0.399;0.467;0.507;0.723;0.470;0.567;0.561;0.607;0.392;0.482;0.437;0.477;0.303;0.426;0.401;0.493;0.444;0.408;0.616;0.613;0.601	1.58e-26;8.60e-38;1.49e-12;1.50e-20;0.0011;5.16e-06;3.20e-09;3.18e-33;3.13e-25;8.70e-10;4.69e-26;1.71e-19;9.85e-13;1.44e-06;1.65e-07;4.39e-10;2.15e-21;0.0032;2.22e-16;2.02e-08;3.87e-14;0.0006	IMR90,Rao_2014;HepG2,ENCODE3
chr16:69494935	NFAT5	BLCA;CESC;COADREAD;GBM;KIRC;KIRP;LIHC;LUAD;LUSC;OV;SARC;SKCM;STAD;THCA;THYM;UVM	0.544;0.369;0.472;0.540;0.451;0.508;0.456;0.456;0.429;0.330;0.432;0.366;0.453;0.350;0.500;0.753	1.86e-27;7.28e-06;7.46e-17;9.80e-08;1.62e-18;3.77e-15;3.46e-15;1.63e-22;1.73e-18;0.0017;6.95e-08;1.56e-07;5.11e-17;1.14e-10;0.0015;1.25e-10	IMR90,Rao_2014;HepG2,ENCODE3
chr16:69494985	NFAT5	BLCA;BRCA;CESC;COADREAD;GBM;KIRC;KIRP;LIHC;LUAD;LUSC;OV;SARC;SKCM;STAD;THCA;UCEC;UVM	0.599;0.333;0.415;0.514;0.507;0.498;0.549;0.412;0.486;0.425;0.351;0.512;0.390;0.467;0.377;0.463;0.703	7.72e-36;1.58e-24;9.34e-09;2.68e-21;3.74e-06;4.27e-24;5.94e-19;2.56e-11;1.45e-26;5.23e-18;0.0001;2.26e-13;2.95e-09;1.76e-18;3.80e-13;2.41e-05;6.17e-08	IMR90,Rao_2014;HepG2,ENCODE3
chr16:69495035	NFAT5	BLCA;BRCA;CESC;COADREAD;KIRC;KIRP;LIHC;LUAD;LUSC;OV;SARC;SKCM;STAD;TGCT;THCA;UCEC;UVM	0.547;0.320;0.415;0.491;0.482;0.567;0.431;0.486;0.460;0.401;0.420;0.401;0.478;0.473;0.327;0.466;0.700	6.21e-28;4.08e-22;9.99e-09;9.57e-19;4.18e-22;9.04e-21;6.81e-13;1.67e-26;3.15e-22;2.27e-07;3.59e-07;4.42e-10;9.94e-20;0.0002;9.79e-09;1.79e-05;8.65e-08	IMR90,Rao_2014;HepG2,ENCODE3
chr16:69495245	NFAT5	BLCA;BRCA;CESC;COADREAD;DLBC;ESCA;GBM;HNSC;KIRC;KIRP;LIHC;LUAD;LUSC;OV;PRAD;SARC;SKCM;STAD;TGCT;THCA;THYM;UCEC;UCS;UVM	0.573;0.395;0.502;0.545;0.785;0.406;0.530;0.321;0.570;0.591;0.464;0.571;0.513;0.529;0.307;0.465;0.397;0.481;0.526;0.390;0.504;0.542;0.697;0.722	1.03e-31;6.63e-37;1.75e-15;5.51e-25;6.86e-06;0.0032;3.12e-07;1.28e-08;1.45e-34;2.24e-23;6.32e-16;1.07e-40;1.11e-29;3.44e-17;7.42e-07;5.95e-10;9.37e-10;5.09e-20;1.25e-06;1.80e-14;0.0011;1.99e-09;0.0003;6.72e-09	IMR90,Rao_2014;HepG2,ENCODE3
chr16:69495365	NFAT5	BLCA;BRCA;CESC;COADREAD;DLBC;ESCA;GBM;HNSC;KIRC;KIRP;LIHC;LUAD;LUSC;OV;PRAD;SARC;SKCM;STAD;TGCT;THCA;THYM;UCEC;UVM	0.567;0.425;0.449;0.523;0.692;0.455;0.455;0.325;0.554;0.575;0.464;0.533;0.525;0.586;0.324;0.443;0.413;0.502;0.533;0.403;0.564;0.621;0.740	9.51e-31;4.29e-44;3.49e-11;2.51e-22;0.0090;2.54e-05;0.0005;6.83e-09;4.85e-32;1.43e-21;6.40e-16;8.44e-34;1.81e-31;4.33e-23;3.68e-08;1.57e-08;5.07e-11;1.58e-22;5.94e-07;8.13e-16;5.06e-06;9.84e-15;7.71e-10	IMR90,Rao_2014;HepG2,ENCODE3
chr16:69495715	NFAT5	BLCA;BRCA;CESC;COADREAD;DLBC;ESCA;GBM;KIRC;KIRP;LIHC;LUAD;LUSC;OV;SARC;SKCM;STAD;TGCT;THCA;THYM;UCEC;UVM	0.559;0.347;0.485;0.547;0.762;0.424;0.509;0.533;0.543;0.519;0.500;0.486;0.526;0.423;0.428;0.464;0.489;0.368;0.487;0.658;0.663	1.20e-29;5.67e-27;5.23e-14;3.25e-25;5.84e-05;0.0006;3.07e-06;6.96e-29;2.70e-18;9.36e-22;1.40e-28;9.83e-26;7.17e-17;2.42e-07;3.09e-12;4.12e-18;5.61e-05;2.33e-12;0.0042;8.78e-18;3.62e-06	IMR90,Rao_2014;HepG2,ENCODE3
chr16:69495745	NFAT5	BLCA;BRCA;CESC;COADREAD;DLBC;ESCA;GBM;KIRC;KIRP;LIHC;LUAD;LUSC;MESO;OV;SARC;SKCM;STAD;TGCT;THCA;THYM;UCEC;UVM	0.585;0.387;0.499;0.562;0.749;0.401;0.538;0.542;0.574;0.515;0.517;0.505;0.602;0.519;0.478;0.425;0.450;0.444;0.382;0.483;0.635;0.676	1.33e-33;4.43e-35;3.01e-15;3.29e-27;0.0001;0.0048;1.15e-07;2.72e-30;1.84e-21;2.88e-21;2.95e-31;1.54e-28;0.0001;3.19e-16;7.46e-11;6.52e-12;1.03e-16;0.0031;1.17e-13;0.0058;7.33e-16;9.99e-07	IMR90,Rao_2014;HepG2,ENCODE3
chr16:69495775	NFAT5	BLCA;BRCA;CESC;COADREAD;DLBC;ESCA;GBM;KIRC;KIRP;LIHC;LUAD;LUSC;OV;SARC;SKCM;STAD;THCA;UCEC;UVM	0.515;0.402;0.443;0.552;0.729;0.423;0.494;0.480;0.564;0.474;0.518;0.435;0.515;0.450;0.397;0.464;0.352;0.541;0.650	1.04e-23;1.61e-38;9.70e-11;7.03e-26;0.0007;0.0006;1.44e-05;6.98e-22;1.88e-20;7.32e-17;1.96e-31;3.10e-19;7.45e-16;5.38e-09;9.92e-10;3.56e-18;8.01e-11;2.30e-09;1.19e-05	IMR90,Rao_2014;HepG2,ENCODE3
chr16:69496055	NFAT5	BLCA;BRCA;CESC;COADREAD;ESCA;KIRC;KIRP;LIHC;LUAD;LUSC;OV;PRAD;SARC;SKCM;STAD;TGCT;THCA;THYM;UCEC;UVM	0.566;0.352;0.414;0.538;0.429;0.513;0.557;0.501;0.547;0.517;0.571;0.300;0.394;0.404;0.540;0.493;0.393;0.542;0.612;0.686	1.08e-30;5.87e-28;1.19e-08;3.44e-24;0.0003;4.60e-26;1.08e-19;1.14e-19;3.24e-36;2.89e-30;2.30e-21;2.32e-06;9.62e-06;2.92e-10;2.01e-27;3.76e-05;9.68e-15;4.32e-05;4.95e-14;3.91e-07	IMR90,Rao_2014;HepG2,ENCODE3
chr16:69496215	NFAT5	BLCA;BRCA;CESC;COADREAD;DLBC;GBM;KIRC;KIRP;LIHC;LUAD;LUSC;OV;SARC;SKCM;STAD;THCA;THYM;UCEC;UVM	0.570;0.361;0.421;0.539;0.733;0.485;0.501;0.562;0.407;0.537;0.507;0.583;0.373;0.416;0.535;0.311;0.571;0.636;0.651	3.38e-31;9.93e-30;3.84e-09;2.73e-24;0.0005;3.39e-05;1.92e-24;3.01e-20;5.59e-11;1.68e-34;1.08e-28;9.59e-23;0.0001;3.20e-11;9.99e-27;1.75e-07;2.52e-06;6.87e-16;1.04e-05	IMR90,Rao_2014;HepG2,ENCODE3
chr16:69508319	NFAT5	COADREAD;KIRP;STAD	0.316;0.346;0.358	8.48e-05;0.0003;1.51e-08	HCT116-untreated,Rao_2017;IMR90,Jin_2013
chr17:29705175	NF1	BLCA;OV;SARC;SKCM;STAD;UCEC	0.391;0.430;0.382;0.306;0.302;0.407	4.64e-11;3.13e-09;4.14e-05;0.0006;8.41e-05;0.0051	THP1,Phanstiel_2017
chr17:29705345	NF1	BLCA;ESCA;LUSC;OV;STAD	0.341;0.429;0.354;0.415;0.369	3.36e-07;0.0003;6.90e-11;3.13e-08;1.94e-09	THP1,Phanstiel_2017
chr17:29705385	NF1	BLCA;ESCA;LUSC;OV;STAD;THYM	0.341;0.435;0.358;0.410;0.331;0.496	2.94e-07;0.0002;2.68e-11;6.06e-08;1.15e-06;0.0021	THP1,Phanstiel_2017
chr17:29706855	NF1	BLCA;OV;STAD	0.370;0.377;0.313	2.58e-09;6.09e-06;1.92e-05	THP1,Phanstiel_2017
chr18:77274240	NFATC1	ESCA;OV;STAD	0.401;0.475;0.357	0.0048;1.50e-12;1.81e-08	HAP1,Haarhuis_2017
chr18:77276977	NFATC1	ESCA;LUSC;STAD	0.450;0.353;0.435	4.34e-05;8.97e-11;3.24e-15	HAP1,Haarhuis_2017
chr18:77278207	NFATC1	BRCA;CESC;DLBC;ESCA;HNSC;LUSC;OV;SKCM;STAD;THYM	0.317;0.478;0.744;0.504;0.305;0.472;0.340;0.326;0.413;0.522	9.59e-22;1.90e-13;0.0002;9.65e-08;2.47e-07;6.61e-24;0.0005;4.87e-05;3.71e-13;0.0002	HAP1,Haarhuis_2017
chr18:77278697	NFATC1	BRCA;CESC;ESCA;HNSC;LUSC;STAD	0.333;0.400;0.417;0.301;0.409;0.340	1.52e-24;8.87e-08;0.0011;5.04e-07;2.99e-16;2.78e-07	HAP1,Haarhuis_2017
chr18:77279447	NFATC1	CESC;DLBC;ESCA;LUSC;THYM	0.463;0.768;0.485;0.424;0.591	3.45e-12;3.34e-05;9.64e-07;5.72e-18;3.34e-07	HAP1,Haarhuis_2017
chr18:77279587	NFATC1	BLCA;BRCA;CESC;DLBC;ESCA;HNSC;LUAD;LUSC;OV;SKCM;STAD;TGCT;THYM	0.381;0.430;0.506;0.840;0.489;0.389;0.336;0.492;0.384;0.370;0.327;0.480;0.660	3.56e-10;2.31e-45;7.05e-16;1.42e-08;6.04e-07;6.12e-15;1.00e-09;1.19e-26;2.26e-06;7.59e-08;2.26e-06;0.0001;6.76e-11	HAP1,Haarhuis_2017
chr18:77280027	NFATC1	BLCA;BRCA;CESC;COADREAD;DLBC;ESCA;HNSC;LUAD;LUSC;OV;SKCM;STAD;THYM	0.358;0.401;0.434;0.346;0.821;0.550;0.369;0.385;0.493;0.360;0.388;0.363;0.651	2.07e-08;3.28e-38;4.91e-10;1.28e-06;1.59e-07;1.97e-10;6.05e-13;2.68e-14;9.24e-27;4.86e-05;4.50e-09;6.43e-09;2.41e-10	THP1,Phanstiel_2017
chr18:77282757	NFATC1	BRCA;CESC;COADREAD;ESCA;HNSC;LUAD;LUSC;OV;PAAD;SKCM;STAD	0.426;0.471;0.333;0.563;0.357;0.347;0.532;0.352;0.412;0.363;0.435	2.89e-44;6.98e-13;8.29e-06;2.79e-11;8.47e-12;1.03e-10;1.31e-32;0.0001;0.0028;2.18e-07;3.82e-15	THP1,Phanstiel_2017
chr18:77282797	NFATC1	BRCA;CESC;COADREAD;DLBC;ESCA;HNSC;LUAD;LUSC;OV;SKCM;STAD	0.422;0.480;0.321;0.692;0.522;0.371;0.364;0.508;0.391;0.393;0.444	2.40e-43;1.31e-13;4.72e-05;0.0092;9.48e-09;4.25e-13;3.13e-12;7.34e-29;9.56e-07;1.99e-09;4.15e-16	THP1,Phanstiel_2017
chr18:77283117	NFATC1	BLCA;BRCA;CESC;ESCA;HNSC;LUAD;LUSC;SKCM;STAD	0.338;0.347;0.527;0.545;0.358;0.323;0.503;0.358;0.392	4.85e-07;5.41e-27;8.69e-18;3.88e-10;8.17e-12;1.37e-08;3.64e-28;4.60e-07;2.64e-11	THP1,Phanstiel_2017
chr18:77284345	NFATC1	BRCA;CESC;ESCA;HNSC;LUAD;LUSC;OV;SKCM;STAD	0.385;0.409;0.544;0.428;0.354;0.505;0.366;0.404;0.334	1.22e-34;2.40e-08;4.65e-10;3.08e-19;2.40e-11;1.56e-28;2.25e-05;2.67e-10;7.00e-07	THP1,Phanstiel_2017
chr18:77284385	NFATC1	BLCA;BRCA;CESC;ESCA;HNSC;LUAD;LUSC;OV;SKCM;STAD	0.352;0.410;0.448;0.549;0.364;0.382;0.550;0.396;0.402;0.350	4.99e-08;1.72e-40;4.55e-11;2.08e-10;2.20e-12;5.16e-14;1.27e-35;4.52e-07;3.80e-10;5.90e-08	THP1,Phanstiel_2017
chr18:77285535	NFATC1	BLCA;BRCA;CESC;COADREAD;KIRC;LUAD;LUSC;OV;PAAD;SKCM;STAD	0.334;0.344;0.477;0.342;0.336;0.364;0.496;0.376;0.421;0.301;0.307	9.88e-07;1.61e-26;2.49e-13;2.20e-06;6.65e-08;2.93e-12;3.53e-27;6.48e-06;0.0012;0.0012;4.54e-05	THP1,Phanstiel_2017
chr18:77285575	NFATC1	BRCA;CESC;ESCA;LUAD;LUSC;OV;PAAD;STAD	0.369;0.496;0.403;0.337;0.476;0.387;0.436;0.351	2.36e-31;6.29e-15;0.0043;7.82e-10;2.21e-24;1.61e-06;0.0003;4.90e-08	THP1,Phanstiel_2017
chr19:13190279	NFIX	BRCA;CESC;ESCA;LGG;LUAD;LUSC;OV;PCPG;SARC;STAD;UCEC	0.448;0.317;0.509;0.432;0.377;0.323;0.542;0.396;0.452;0.370;0.420	5.97e-50;0.0034;5.08e-08;1.56e-19;1.54e-13;2.79e-08;1.94e-18;0.0091;3.77e-09;1.72e-09;0.0015	KBM7,Rao_2014;HUVEC,Rao_2014
chr19:13190689	NFIX	BRCA;CESC;LAML;LGG;LUAD;OV;SARC;SKCM;STAD;THYM;UCEC	0.514;0.425;0.864;0.446;0.416;0.490;0.522;0.305;0.340;0.539;0.504	9.65e-70;1.93e-09;0.0007;2.84e-21;1.27e-17;9.25e-14;3.16e-14;0.0007;3.08e-07;5.70e-05;2.53e-07	KBM7,Rao_2014;HUVEC,Rao_2014
chr19:39122378	NFKBIB	HNSC;LGG;LUSC;OV	0.364;0.301;0.412;0.327	2.04e-12;6.37e-07;1.35e-16;0.0024	GM12878,Rao_2014;IMR90,Rao_2014
chr19:39122528	NFKBIB	HNSC;KIRC;LGG;LUSC;OV	0.348;0.312;0.332;0.468;0.371	5.75e-11;3.44e-06;2.04e-09;2.70e-23;1.28e-05	GM12878,Rao_2014;IMR90,Rao_2014
chr19:39124080	NFKBIB	BRCA;LUSC;OV;TGCT	0.356;0.467;0.337;0.566	1.02e-28;3.71e-23;0.0007;1.24e-08	GM12878,Rao_2014;IMR90,Rao_2014
chr19:39125350	NFKBIB	BRCA;HNSC;LGG;LUSC;TGCT;THCA	0.368;0.303;0.311;0.427;0.578;0.328	3.62e-31;3.83e-07;1.03e-07;2.87e-18;2.69e-09;9.00e-09	GM12878,Rao_2014;IMR90,Rao_2014
chr19:39126694	NFKBIB	BRCA;LUSC;OV	0.381;0.437;0.314	7.92e-34;2.00e-19;0.0092	GM12878,Rao_2014;IMR90,Rao_2014
chr19:39126894	NFKBIB	BRCA;HNSC;LGG;LUAD;LUSC;OV;PAAD;TGCT	0.407;0.367;0.377;0.321;0.462;0.374;0.425;0.435	9.86e-40;1.04e-12;1.39e-13;1.90e-08;1.64e-22;8.99e-06;0.0008;0.0065	GM12878,Rao_2014;IMR90,Rao_2014
chr19:39126924	NFKBIB	BRCA;HNSC;LGG;LUAD;LUSC;OV;PAAD;TGCT;THCA	0.445;0.380;0.341;0.300;0.493;0.362;0.421;0.541;0.337	5.27e-49;5.65e-14;3.19e-10;8.27e-07;9.35e-27;4.18e-05;0.0012;2.39e-07;1.61e-09	GM12878,Rao_2014;IMR90,Rao_2014
chr19:39126954	NFKBIB	BRCA;HNSC;LUSC;OV;PAAD;TGCT;THCA	0.445;0.356;0.500;0.345;0.415;0.497;0.346	3.70e-49;1.13e-11;8.74e-28;0.0003;0.0021;2.56e-05;2.41e-10	GM12878,Rao_2014;IMR90,Rao_2014
chr19:39126984	NFKBIB	BRCA;HNSC;LGG;LUSC;PAAD;PRAD;TGCT;THCA	0.408;0.346;0.311;0.481;0.432;0.323;0.431;0.328	5.28e-40;9.34e-11;1.06e-07;4.78e-25;0.0004;4.56e-08;0.0094;8.86e-09	GM12878,Rao_2014;IMR90,Rao_2014
chr19:39127054	NFKBIB	BRCA;HNSC;LGG;LUSC;PAAD;PRAD;TGCT;THCA	0.386;0.372;0.330;0.454;0.404;0.346;0.564;0.310	5.03e-35;3.52e-13;3.06e-09;1.54e-21;0.0055;6.13e-10;1.48e-08;2.28e-07	GM12878,Rao_2014;IMR90,Rao_2014
chr19:39127284	NFKBIB	BLCA;BRCA;HNSC;KIRC;LGG;LUSC;OV;PAAD;PRAD;TGCT;THCA;THYM	0.357;0.368;0.419;0.301;0.365;0.418;0.336;0.502;0.396;0.654;0.405;0.543	2.23e-08;4.16e-31;3.10e-18;1.84e-05;2.00e-12;2.96e-17;0.0008;2.50e-07;1.41e-14;3.34e-14;4.70e-16;3.92e-05	GM12878,Rao_2014;IMR90,Rao_2014
chr19:39127324	NFKBIB	BLCA;BRCA;CESC;HNSC;KIRC;LGG;LUSC;OV;PAAD;PCPG;PRAD;TGCT;THCA;THYM	0.340;0.387;0.340;0.438;0.311;0.336;0.476;0.367;0.509;0.440;0.425;0.687;0.428;0.583	3.52e-07;3.53e-35;0.0002;1.71e-20;4.14e-06;8.68e-10;2.35e-24;2.18e-05;1.09e-07;0.0001;1.01e-17;8.58e-17;1.48e-18;7.35e-07	GM12878,Rao_2014;IMR90,Rao_2014
chr19:39218133	NFKBIB	BRCA;LUSC;PAAD	0.312;0.431;0.442	8.30e-21;9.97e-19;0.0001	HMEC,Rao_2014
chr19:39218383	NFKBIB	BRCA;LUSC;OV	0.306;0.432;0.315	6.65e-20;7.22e-19;0.0089	HMEC,Rao_2014
chr19:39219361	NFKBIB	BRCA;LGG;LUSC;PAAD	0.344;0.301;0.402;0.436	1.62e-26;6.51e-07;1.49e-15;0.0003	HMEC,Rao_2014
chr1:204919417	NFASC	BLCA;BRCA;CESC;COADREAD;ESCA;KIRC;KIRP;LIHC;LUAD;LUSC;OV;PRAD;SARC;SKCM;STAD;THCA	0.369;0.440;0.392;0.346;0.624;0.622;0.403;0.371;0.342;0.412;0.527;0.332;0.693;0.454;0.568;0.348	2.73e-09;8.02e-48;3.02e-07;1.26e-06;1.03e-15;5.63e-44;1.92e-07;2.94e-08;3.13e-10;1.15e-16;4.91e-17;9.25e-09;3.83e-33;1.98e-14;1.80e-31;1.58e-10	K562,Rao_2014
chr1:204954417	NFASC	BLCA;BRCA;CESC;COADREAD;ESCA;GBM;HNSC;KIRC;KIRP;LGG;LUAD;LUSC;OV;PRAD;SARC;SKCM;STAD	0.407;0.498;0.485;0.325;0.664;0.583;0.395;0.656;0.441;0.623;0.351;0.470;0.482;0.421;0.669;0.548;0.646	2.08e-12;2.09e-64;5.15e-14;2.61e-05;2.97e-19;4.03e-10;1.57e-15;3.71e-51;6.28e-10;1.63e-51;4.54e-11;1.29e-23;4.13e-13;3.00e-17;1.07e-29;2.43e-24;4.36e-45	Hippocampus,Schmitt_2016
chr1:204954917	NFASC	BLCA;BRCA;CESC;COADREAD;ESCA;GBM;HNSC;KIRC;KIRP;LGG;LIHC;LUAD;LUSC;OV;PAAD;PRAD;SARC;SKCM;STAD;TGCT	0.344;0.433;0.464;0.327;0.677;0.583;0.360;0.594;0.398;0.592;0.324;0.343;0.483;0.570;0.473;0.416;0.726;0.527;0.701;0.432	1.86e-07;4.16e-46;2.62e-12;1.97e-05;1.80e-20;3.96e-10;4.94e-12;9.71e-39;4.32e-07;7.26e-45;3.37e-05;2.54e-10;2.47e-25;2.64e-21;6.55e-06;1.05e-16;1.90e-38;6.37e-22;2.74e-57;0.0087	Hippocampus,Schmitt_2016
chr1:204980212	NFASC	ACC;BRCA;CESC;COADREAD;ESCA;GBM;KIRC;LGG;LUAD;LUSC;OV;PCPG;SARC;SKCM;STAD;TGCT	0.697;0.492;0.388;0.361;0.394;0.573;0.521;0.508;0.353;0.415;0.580;0.461;0.631;0.383;0.518;0.557	1.93e-07;1.65e-62;4.83e-07;1.34e-07;0.0090;1.60e-09;3.83e-27;6.79e-30;3.31e-11;6.78e-17;1.94e-22;1.99e-05;8.15e-25;9.68e-09;1.83e-24;3.52e-08	Adrenal,Schmitt_2016
chr1:204980602	NFASC	BLCA;BRCA;CESC;COADREAD;ESCA;GBM;KIRC;LGG;LUAD;LUSC;OV;PCPG;SARC;SKCM;STAD	0.352;0.489;0.367;0.354;0.432;0.577;0.505;0.461;0.306;0.332;0.469;0.469;0.633;0.420;0.484	5.49e-08;9.20e-62;9.28e-06;3.62e-07;0.0002;9.37e-10;4.37e-25;2.80e-23;2.82e-07;5.24e-09;4.40e-12;8.62e-06;4.41e-25;1.54e-11;2.49e-20	Adrenal,Schmitt_2016
chr1:236144093	NID1	BLCA;BRCA;CESC;COADREAD;ESCA;HNSC;LGG;LIHC;LUAD;LUSC;OV;PAAD;PRAD;SARC;SKCM;STAD;TGCT;THCA;UCEC	0.420;0.321;0.508;0.384;0.619;0.469;0.427;0.471;0.308;0.444;0.340;0.411;0.317;0.552;0.589;0.574;0.564;0.341;0.458	1.41e-13;1.97e-22;4.72e-16;2.96e-09;2.55e-15;1.55e-24;6.00e-19;1.39e-16;2.00e-07;3.10e-20;0.0005;0.0031;1.30e-07;1.05e-16;7.42e-30;1.98e-32;1.54e-08;6.27e-10;4.14e-05	THP1_PMA,Phanstiel_2017
chr1:236144293	NID1	BLCA;BRCA;CESC;COADREAD;ESCA;HNSC;LGG;LIHC;LUAD;LUSC;OV;PRAD;SARC;SKCM;STAD;TGCT;THCA;THYM	0.399;0.367;0.477;0.360;0.644;0.381;0.429;0.497;0.356;0.476;0.348;0.344;0.574;0.603;0.517;0.600;0.330;0.513	1.02e-11;5.26e-31;2.47e-13;1.40e-07;1.99e-17;4.50e-14;3.39e-19;2.73e-19;1.71e-11;1.95e-24;0.0002;9.26e-10;9.63e-19;8.15e-32;2.59e-24;1.31e-10;6.28e-09;0.0005	THP1_PMA,Phanstiel_2017
chr1:236144513	NID1	BLCA;BRCA;CESC;COADREAD;ESCA;HNSC;LGG;LIHC;LUAD;LUSC;OV;PAAD;PRAD;SARC;SKCM;STAD;TGCT;THCA;UCEC	0.393;0.350;0.496;0.372;0.590;0.449;0.430;0.565;0.390;0.432;0.362;0.406;0.348;0.595;0.591;0.611;0.583;0.384;0.462	3.13e-11;1.23e-27;5.52e-15;2.03e-08;3.64e-13;7.10e-22;2.29e-19;1.80e-27;8.84e-15;6.35e-19;4.06e-05;0.0047;3.81e-10;6.33e-21;3.90e-30;1.62e-38;1.28e-09;7.58e-14;2.74e-05	THP1_PMA,Phanstiel_2017
chr1:236144543	NID1	BLCA;BRCA;CESC;COADREAD;ESCA;HNSC;LGG;LIHC;LUAD;LUSC;OV;PAAD;PCPG;PRAD;SARC;SKCM;STAD;TGCT;THCA	0.406;0.365;0.503;0.391;0.589;0.434;0.450;0.578;0.417;0.452;0.368;0.424;0.424;0.353;0.596;0.623;0.586;0.600;0.339	2.87e-12;1.48e-30;1.43e-15;8.62e-10;4.29e-13;4.76e-20;9.92e-22;3.89e-29;8.40e-18;2.52e-21;1.95e-05;0.0009;0.0007;1.43e-10;5.66e-21;6.60e-35;2.65e-34;1.37e-10;1.06e-09	THP1_PMA,Phanstiel_2017
chr1:236144783	NID1	BLCA;BRCA;CESC;COADREAD;ESCA;HNSC;LGG;LIHC;LUAD;LUSC;PCPG;PRAD;SARC;SKCM;STAD;TGCT;THCA;THYM	0.370;0.340;0.455;0.347;0.598;0.405;0.391;0.491;0.384;0.431;0.417;0.367;0.561;0.593;0.459;0.528;0.318;0.553	2.50e-09;8.88e-26;1.29e-11;1.17e-06;9.85e-14;1.37e-16;5.34e-15;1.21e-18;3.45e-14;8.46e-19;0.0014;7.91e-12;1.59e-17;2.12e-30;1.34e-17;9.89e-07;5.64e-08;1.46e-05	THP1_PMA,Phanstiel_2017
chr1:236145402	NID1	CESC;COADREAD;ESCA;HNSC;LGG;LIHC;LUAD;LUSC;PCPG;SARC;SKCM;STAD;TGCT	0.442;0.313;0.508;0.367;0.343;0.438;0.314;0.380;0.434;0.489;0.564;0.447;0.464	1.18e-10;0.0001;5.86e-08;1.14e-12;2.14e-10;1.46e-13;7.05e-08;2.36e-13;0.0002;1.25e-11;2.00e-26;2.09e-16;0.0005	THP1_PMA,Phanstiel_2017
chr1:236145922	NID1	CESC;ESCA;LGG;LIHC;LUSC;SARC;SKCM;STAD;THYM	0.376;0.564;0.306;0.375;0.343;0.497;0.487;0.504;0.477	2.80e-06;2.35e-11;2.33e-07;1.44e-08;6.05e-10;3.12e-12;1.35e-17;1.09e-22;0.0092	THP1_PMA,Phanstiel_2017
chr1:236146202	NID1	CESC;ESCA;LGG;LIHC;LUSC;SARC;SKCM;STAD	0.404;0.573;0.328;0.434;0.382;0.530;0.440;0.424	4.85e-08;6.04e-12;4.05e-09;3.19e-13;1.49e-13;6.96e-15;2.98e-13;3.56e-14	THP1_PMA,Phanstiel_2017
chr1:236146762	NID1	ESCA;HNSC;KIRC;KIRP;LGG;LUAD;LUSC;PCPG;SARC;SKCM;STAD	0.520;0.377;0.323;0.323;0.358;0.309;0.388;0.402;0.541;0.500;0.456	1.14e-08;1.20e-13;5.29e-07;0.0041;9.77e-12;1.58e-07;3.96e-14;0.0057;8.79e-16;6.84e-19;2.88e-17	THP1_PMA,Phanstiel_2017
chr1:236146942	NID1	BLCA;BRCA;CESC;HNSC;LGG;LIHC;LUAD;LUSC;PCPG;SARC;SKCM;STAD	0.342;0.310;0.343;0.320;0.379;0.365;0.300;0.410;0.424;0.432;0.524;0.370	2.61e-07;1.85e-20;0.0001;1.48e-08;8.87e-14;8.24e-08;8.18e-07;1.99e-16;0.0007;7.15e-08;1.49e-21;1.59e-09	THP1_PMA,Phanstiel_2017
chr1:236147382	NID1	LGG;LIHC;LUAD;LUSC;PRAD;SARC;SKCM;STAD	0.324;0.323;0.300;0.423;0.350;0.534;0.556;0.405	9.82e-09;3.57e-05;7.47e-07;8.29e-18;2.58e-10;3.62e-15;2.14e-25;2.04e-12	THP1_PMA,Phanstiel_2017
chr1:236147632	NID1	BRCA;ESCA;HNSC;LGG;LUSC;PCPG;PRAD;SARC;SKCM;STAD	0.320;0.520;0.360;0.354;0.399;0.399;0.375;0.509;0.548;0.346	2.92e-22;1.24e-08;5.26e-12;2.18e-11;2.83e-15;0.0071;1.56e-12;3.88e-13;2.11e-24;1.03e-07	THP1_PMA,Phanstiel_2017
chr1:236153205	NID1	BLCA;CESC;ESCA;HNSC;LGG;LUAD;LUSC;SARC;SKCM;STAD	0.343;0.327;0.465;0.405;0.357;0.337;0.445;0.423;0.598;0.380	2.28e-07;0.0012;8.68e-06;1.26e-16;1.11e-11;8.51e-10;2.03e-20;2.44e-07;4.13e-31;2.98e-10	THP1_PMA,Phanstiel_2017
chr1:24633685	NIPAL3	BLCA;CESC;OV	0.318;0.379;0.326	1.04e-05;1.82e-06;0.0026	Lung,Schmitt_2016
chr1:24828936	NIPAL3	KIRP;PRAD;SKCM	0.531;0.781;0.302	3.19e-17;3.03e-97;0.0010	H1-MSC,Dixon_2015;Hippocampus,Schmitt_2016;Epidermal_Keratinocyte_day6,Rubin_2017;Liver,Leung_2015;RPMI7951,ENCODE3;Epidermal_Keratinocyte_day0,Rubin_2017;HepG2,ENCODE3
chr20:21480654	NKX2-4	SARC;SKCM;TGCT	0.417;0.325;0.509	5.60e-07;5.09e-05;7.92e-06	H1-ESC,Dixon_2015;HAP1_WAPL_KO,Haarhuis_2017;RPMI7951,ENCODE3
chr20:21481474	NKX2-4	HNSC;SARC;SKCM;TGCT;THYM	0.326;0.406;0.375;0.533;0.573	5.16e-09;2.25e-06;3.54e-08;6.00e-07;2.05e-06	H1-ESC,Dixon_2015
chr20:21485156	NKX2-4	HNSC;SARC;SKCM	0.336;0.395;0.355	7.81e-10;9.09e-06;8.32e-07	H1-ESC,Dixon_2015
chr20:50008128	NFATC2	BLCA;BRCA;CESC;COADREAD;DLBC;ESCA;LGG;LIHC;LUSC;MESO;OV;SARC;SKCM;STAD;TGCT;THYM;UCEC	0.397;0.364;0.403;0.367;0.768;0.737;0.323;0.440;0.365;0.579;0.336;0.414;0.505;0.421;0.482;0.585;0.411	1.74e-11;2.06e-30;6.05e-08;4.95e-08;3.45e-05;2.72e-27;1.16e-08;1.10e-13;6.17e-12;0.0009;0.0008;7.85e-07;1.84e-19;7.40e-14;0.0001;6.35e-07;0.0035	Aorta,Leung_2015
chr20:50008528	NFATC2	BLCA;BRCA;CESC;COADREAD;DLBC;ESCA;HNSC;LGG;LIHC;LUAD;LUSC;OV;PAAD;SARC;SKCM;STAD;TGCT;THCA;THYM	0.400;0.367;0.427;0.438;0.739;0.744;0.363;0.349;0.431;0.390;0.428;0.428;0.421;0.345;0.575;0.350;0.468;0.364;0.620	8.16e-12;5.15e-31;1.53e-09;1.19e-13;0.0003;4.01e-28;2.29e-12;6.16e-11;6.83e-13;7.77e-15;2.06e-18;4.28e-09;0.0012;0.0025;7.15e-28;5.19e-08;0.0003;6.11e-12;1.14e-08	Aorta,Leung_2015
chr20:50010878	NFATC2	BLCA;BRCA;CESC;COADREAD;ESCA;HNSC;KIRC;LGG;LIHC;LUAD;LUSC;MESO;PCPG;SARC;SKCM;STAD;THCA;THYM	0.398;0.382;0.464;0.416;0.686;0.355;0.360;0.341;0.376;0.362;0.355;0.590;0.469;0.387;0.501;0.445;0.320;0.505	1.31e-11;5.39e-34;2.92e-12;1.00e-11;2.39e-21;1.33e-11;8.59e-10;3.40e-10;1.27e-08;4.79e-12;5.78e-11;0.0003;8.14e-06;2.44e-05;5.55e-19;3.63e-16;3.39e-08;0.0010	Aorta,Leung_2015
chr20:50012088	NFATC2	BLCA;BRCA;CESC;COADREAD;DLBC;ESCA;KIRC;LIHC;LUAD;LUSC;SARC;SKCM;STAD;TGCT;THYM	0.380;0.403;0.421;0.302;0.728;0.688;0.333;0.430;0.384;0.355;0.361;0.513;0.420;0.499;0.510	3.74e-10;1.04e-38;3.69e-09;0.0005;0.0007;1.21e-21;9.93e-08;8.22e-13;3.40e-14;5.27e-11;0.0004;2.62e-20;8.79e-14;2.05e-05;0.0006	Aorta,Leung_2015
chr20:50013688	NFATC2	ESCA;OV;PAAD;SKCM;STAD;THCA;THYM	0.600;0.346;0.412;0.380;0.351;0.338;0.568	7.78e-14;0.0002;0.0028;1.49e-08;5.00e-08;1.33e-09;3.44e-06	Aorta,Leung_2015
chr2:178076620	NFE2L2	HNSC;LUSC;SKCM;THCA	0.306;0.341;0.306;0.303	2.01e-07;8.60e-10;0.0006;6.85e-07	PANC1,ENCODE3
chr2:178076870	NFE2L2	HNSC;KIRP;LUSC;THCA;THYM	0.403;0.393;0.395;0.371;0.487	2.19e-16;8.07e-07;8.47e-15;1.37e-12;0.0043	PANC1,ENCODE3
chr2:178078079	NFE2L2	BLCA;CESC;ESCA;HNSC;KIRP;LUSC;SARC;THYM	0.305;0.548;0.472;0.509;0.328;0.570;0.402;0.499	7.00e-05;7.14e-20;4.15e-06;2.81e-30;0.0023;3.69e-39;3.80e-06;0.0016	PANC1,ENCODE3
chr2:178078139	NFE2L2	BLCA;CESC;ESCA;HNSC;KIRP;LIHC;LUSC;THCA	0.331;0.570;0.523;0.539;0.344;0.336;0.519;0.303	1.53e-06;2.81e-22;8.08e-09;3.37e-35;0.0003;6.08e-06;1.55e-30;7.91e-07	PANC1,ENCODE3
chr2:178081096	NFE2L2	BLCA;SKCM;UCEC;UVM	0.427;0.310;0.423;0.636	3.66e-14;0.0003;0.0012;3.95e-05	PANC1,ENCODE3
chr2:178089966	NFE2L2	ESCA;HNSC;LUSC	0.439;0.339;0.502	0.0001;3.85e-10;5.30e-28	A549,ENCODE3
chr2:178090006	NFE2L2	ESCA;HNSC;LUSC	0.450;0.318;0.395	4.63e-05;2.55e-08;8.41e-15	A549,ENCODE3
chr2:178090056	NFE2L2	CESC;ESCA;HNSC;LUSC	0.400;0.454;0.396;0.494	8.80e-08;2.96e-05;1.07e-15;7.73e-27	A549,ENCODE3
chr2:178091846	NFE2L2	CESC;HNSC;LUSC	0.312;0.364;0.511	0.0060;2.19e-12;2.47e-29	A549,ENCODE3
chr2:178092831	NFE2L2	ESCA;HNSC;LUSC	0.484;0.400;0.630	9.89e-07;4.13e-16;1.78e-51	A549,ENCODE3
chr2:178093021	NFE2L2	CESC;ESCA;HNSC;LUSC;OV	0.311;0.404;0.480;0.594;0.316	0.0068;0.0038;4.73e-26;6.86e-44;0.0078	A549,ENCODE3
chr2:178093181	NFE2L2	CESC;ESCA;HNSC;LUSC	0.407;0.467;0.526;0.620	3.08e-08;7.17e-06;5.00e-33;2.35e-49	A549,ENCODE3
chr2:178093461	NFE2L2	BLCA;CESC;ESCA;HNSC;LIHC;LUSC;SARC	0.363;0.529;0.491;0.574;0.367;0.649;0.422	8.10e-09;5.68e-18;4.38e-07;1.44e-41;5.59e-08;4.83e-56;2.79e-07	A549,ENCODE3
chr2:178093521	NFE2L2	BLCA;CESC;ESCA;HNSC;LIHC;LUSC;SARC;SKCM	0.365;0.498;0.545;0.550;0.340;0.637;0.458;0.323	5.33e-09;4.00e-15;3.78e-10;3.26e-37;3.51e-06;3.89e-53;1.53e-09;7.01e-05	A549,ENCODE3
chr2:178093551	NFE2L2	BLCA;CESC;ESCA;HNSC;KIRP;LIHC;LUSC;SARC;SKCM	0.353;0.501;0.541;0.539;0.324;0.377;0.615;0.486;0.309	4.76e-08;2.29e-15;7.36e-10;2.56e-35;0.0036;1.04e-08;3.13e-48;2.10e-11;0.0004	A549,ENCODE3
chr2:178093701	NFE2L2	BLCA;CESC;ESCA;HNSC;KIRP;LIHC;LUSC;SARC;SKCM;THYM;UCEC	0.341;0.475;0.490;0.553;0.343;0.440;0.626;0.400;0.304;0.539;0.476	3.26e-07;3.34e-13;4.88e-07;9.03e-38;0.0004;1.05e-13;1.39e-50;4.61e-06;0.0007;5.68e-05;5.76e-06	A549,ENCODE3
chr2:178093731	NFE2L2	BLCA;CESC;ESCA;HNSC;KIRP;LIHC;LUSC;SARC;SKCM;THCA;THYM;UCEC	0.388;0.476;0.497;0.575;0.368;0.456;0.634;0.416;0.314;0.315;0.619;0.459	8.52e-11;2.82e-13;2.12e-07;7.88e-42;2.06e-05;3.31e-15;1.92e-52;6.19e-07;0.0002;9.22e-08;1.40e-08;3.67e-05	A549,ENCODE3
chr2:178093771	NFE2L2	BLCA;CESC;ESCA;HNSC;KIRP;LIHC;LUSC;SARC;THYM	0.347;0.487;0.507;0.583;0.344;0.420;0.644;0.430;0.571	1.14e-07;3.45e-14;6.46e-08;2.14e-43;0.0004;5.47e-12;7.73e-55;9.12e-08;2.68e-06	A549,ENCODE3
chr2:178094504	NFE2L2	BLCA;CESC;ESCA;HNSC;KIRP;LIHC;LUSC;SKCM;THCA;THYM;UCEC	0.349;0.473;0.649;0.583;0.403;0.443;0.629;0.364;0.345;0.663;0.432	9.14e-08;5.01e-13;7.94e-18;2.08e-43;1.93e-07;5.34e-14;3.19e-51;1.93e-07;3.30e-10;4.41e-11;0.0005	A549,ENCODE3
chr2:178094544	NFE2L2	BLCA;CESC;ESCA;HNSC;KIRP;LIHC;LUSC;OV;SARC;SKCM;THCA;THYM;UVM	0.385;0.523;0.629;0.571;0.410;0.432;0.621;0.316;0.381;0.382;0.315;0.719;0.625	1.62e-10;2.24e-17;3.62e-16;4.12e-41;7.38e-08;5.45e-13;2.18e-49;0.0073;4.81e-05;1.16e-08;8.96e-08;7.02e-15;9.95e-05	A549,ENCODE3
chr2:178094664	NFE2L2	BLCA;CESC;ESCA;HNSC;KIRP;LIHC;LUSC;SARC;SKCM;THYM	0.395;0.445;0.615;0.560;0.391;0.371;0.622;0.396;0.356;0.586	2.42e-11;7.54e-11;5.20e-15;5.18e-39;1.03e-06;2.91e-08;1.30e-49;7.57e-06;6.37e-07;5.49e-07	A549,ENCODE3
chr2:178094834	NFE2L2	BLCA;CESC;ESCA;HNSC;KIRP;LIHC;LUSC;SARC;THYM	0.368;0.461;0.622;0.570;0.363;0.386;0.629;0.342;0.633	3.28e-09;4.36e-12;1.43e-15;6.88e-41;4.25e-05;2.53e-09;2.39e-51;0.0033;2.39e-09	Caki2,ENCODE3
chr2:178099279	NFE2L2	BLCA;CESC;ESCA;HNSC;LIHC;LUSC;SARC;STAD;TGCT;THYM;UCEC	0.430;0.496;0.547;0.511;0.381;0.526;0.339;0.344;0.445;0.588;0.420	1.79e-14;5.65e-15;3.12e-10;1.38e-30;5.35e-09;1.01e-31;0.0048;1.58e-07;0.0028;4.66e-07;0.0016	Caki2,ENCODE3
chr2:178099549	NFE2L2	BLCA;CESC;ESCA;HNSC;LIHC;LUSC;OV;SARC;STAD;TGCT;THYM;UCEC	0.481;0.459;0.498;0.489;0.374;0.576;0.317;0.369;0.302;0.490;0.532;0.480	1.21e-19;7.15e-12;1.84e-07;2.53e-27;1.71e-08;2.81e-40;0.0067;0.0001;8.40e-05;4.93e-05;0.0001;4.05e-06	Caki2,ENCODE3
chr2:178099639	NFE2L2	BLCA;CESC;ESCA;HNSC;LUSC;THYM	0.418;0.438;0.463;0.499;0.568;0.510	2.39e-13;2.44e-10;1.13e-05;8.67e-29;7.90e-39;0.0006	Caki2,ENCODE3
chr2:178099979	NFE2L2	BLCA;CESC;ESCA;HNSC;LIHC;LUSC;SARC	0.424;0.442;0.500;0.467;0.358;0.551;0.371	6.77e-14;1.14e-10;1.57e-07;2.99e-24;2.30e-07;9.11e-36;0.0001	Caki2,ENCODE3
chr2:178100009	NFE2L2	BLCA;CESC;ESCA;HNSC;LIHC;LUSC;SARC;UCEC	0.417;0.445;0.497;0.465;0.302;0.512;0.387;0.448	2.79e-13;7.03e-11;2.12e-07;6.76e-24;0.0005;1.53e-29;2.24e-05;0.0001	Caki2,ENCODE3
chr2:178100079	NFE2L2	BLCA;CESC;DLBC;ESCA;HNSC;LUSC;SARC;UCEC	0.437;0.450;0.694;0.540;0.458;0.566;0.354;0.406	3.58e-15;3.21e-11;0.0079;7.72e-10;4.48e-23;1.60e-38;0.0009;0.0052	Caki2,ENCODE3
chr2:178100119	NFE2L2	BLCA;CESC;DLBC;ESCA;HNSC;LUSC;TGCT;THYM	0.365;0.474;0.691;0.544;0.541;0.577;0.447;0.547	6.26e-09;3.87e-13;0.0096;4.46e-10;1.41e-35;1.40e-40;0.0024;2.67e-05	Caki2,ENCODE3
chr2:178100339	NFE2L2	BLCA;CESC;ESCA;HNSC;LUSC;SARC;STAD;THYM;UCEC	0.427;0.430;0.537;0.499;0.558;0.345;0.313;0.561;0.441	3.58e-14;9.63e-10;1.27e-09;9.86e-29;4.81e-37;0.0026;1.74e-05;7.13e-06;0.0002	Caki2,ENCODE3
chr2:178100499	NFE2L2	BLCA;CESC;ESCA;HNSC;LUSC;SARC;THYM;UVM	0.437;0.413;0.488;0.544;0.551;0.391;0.560;0.578	4.08e-15;1.36e-08;6.63e-07;4.31e-36;7.72e-36;1.54e-05;7.89e-06;0.0035	Caki2,ENCODE3
chr2:178100819	NFE2L2	BLCA;CESC;ESCA;HNSC;KIRP;LIHC;LUSC;SARC;SKCM;STAD;THYM;UCEC	0.453;0.443;0.563;0.511;0.341;0.342;0.565;0.369;0.339;0.359;0.599;0.456	9.19e-17;1.04e-10;2.97e-11;1.26e-30;0.0005;2.59e-06;2.93e-38;0.0001;7.91e-06;1.16e-08;1.42e-07;5.23e-05	Caki2,ENCODE3
chr2:178100919	NFE2L2	BLCA;CESC;ESCA;HNSC;LIHC;LUSC;SARC;STAD;TGCT;THYM;UCEC;UVM	0.464;0.421;0.574;0.532;0.347;0.564;0.382;0.402;0.439;0.573;0.429;0.564	8.34e-18;3.56e-09;4.97e-12;4.07e-34;1.18e-06;3.45e-38;4.22e-05;3.68e-12;0.0049;2.13e-06;0.0006;0.0089	Caki2,ENCODE3
chr2:178101049	NFE2L2	BLCA;CESC;ESCA;HNSC;LUSC;SARC;STAD;THYM	0.382;0.410;0.572;0.470;0.535;0.355;0.363;0.527	2.50e-10;2.12e-08;7.68e-12;1.23e-24;3.69e-33;0.0008;6.39e-09;0.0001	Caki2,ENCODE3
chr2:178101369	NFE2L2	BLCA;CESC;ESCA;HNSC;LUSC;SARC;STAD;THYM;UCEC	0.383;0.399;0.585;0.497;0.537;0.395;0.346;0.587;0.467	2.10e-10;1.01e-07;8.78e-13;1.69e-28;1.55e-33;8.73e-06;1.13e-07;4.91e-07;1.64e-05	Caki2,ENCODE3
chr2:178101889	NFE2L2	BLCA;CESC;ESCA;HNSC;LIHC;LUSC;SARC;STAD;TGCT;THYM	0.382;0.331;0.519;0.459;0.315;0.553;0.342;0.304;0.440;0.505	2.73e-10;0.0007;1.36e-08;3.35e-23;0.0001;4.37e-36;0.0035;6.61e-05;0.0042;0.0010	Caki2,ENCODE3
chr2:178102069	NFE2L2	BLCA;CESC;ESCA;HNSC;LUSC;UVM	0.368;0.397;0.522;0.484;0.520;0.633	3.11e-09;1.44e-07;8.79e-09;1.32e-26;8.90e-31;4.97e-05	Caki2,ENCODE3
chr2:178102769	NFE2L2	BLCA;CESC;ESCA;HNSC;LIHC;LUSC;UCEC;UVM	0.358;0.347;0.408;0.440;0.338;0.541;0.452;0.574	1.80e-08;0.0001;0.0026;1.01e-20;4.29e-06;4.01e-34;7.64e-05;0.0043	Caki2,ENCODE3
chr2:178102799	NFE2L2	BLCA;CESC;ESCA;HNSC;LIHC;LUSC	0.363;0.324;0.432;0.483;0.341;0.526	8.25e-09;0.0015;0.0002;2.02e-26;3.11e-06;1.01e-31	Caki2,ENCODE3
chr2:178102999	NFE2L2	BLCA;CESC;ESCA;HNSC;LUSC;SARC;STAD	0.336;0.367;0.523;0.471;0.451;0.362;0.303	7.13e-07;9.44e-06;8.02e-09;7.87e-25;4.13e-21;0.0004;7.81e-05	Caki2,ENCODE3
chr2:178103349	NFE2L2	BLCA;CESC;ESCA;HNSC;LUSC;STAD	0.307;0.371;0.498;0.457;0.543;0.333	5.00e-05;5.13e-06;2.06e-07;6.77e-23;1.71e-34;8.34e-07	Caki2,ENCODE3
chr2:178103399	NFE2L2	BLCA;ESCA;HNSC;LUSC;STAD	0.311;0.490;0.425;0.518;0.355	3.08e-05;4.85e-07;5.92e-19;1.81e-30;2.32e-08	Caki2,ENCODE3
chr2:178103719	NFE2L2	BLCA;CESC;ESCA;HNSC;LUSC;STAD	0.364;0.342;0.511;0.405;0.495;0.328	7.03e-09;0.0002;4.02e-08;1.20e-16;5.95e-27;1.90e-06	Caki2,ENCODE3
chr2:178103769	NFE2L2	BLCA;CESC;ESCA;HNSC;LUSC;STAD	0.361;0.425;0.522;0.451;0.539;0.378	1.10e-08;1.87e-09;9.01e-09;4.29e-22;9.43e-34;3.61e-10	Caki2,ENCODE3
chr2:178103929	NFE2L2	BLCA;CESC;ESCA;HNSC;LUSC;STAD;UVM	0.332;0.309;0.483;0.503;0.576;0.343;0.583	1.25e-06;0.0086;1.17e-06;1.92e-29;2.07e-40;1.66e-07;0.0024	Caki2,ENCODE3
chr2:178104189	NFE2L2	ESCA;HNSC;LUSC	0.519;0.453;0.490	1.31e-08;2.51e-22;2.64e-26	Caki2,ENCODE3
chr2:178104599	NFE2L2	BLCA;CESC;ESCA;HNSC;LUSC	0.360;0.410;0.461;0.480;0.573	1.46e-08;2.04e-08;1.30e-05;4.96e-26;1.04e-39	Caki2,ENCODE3
chr2:178104639	NFE2L2	BLCA;CESC;ESCA;HNSC;LUSC	0.331;0.356;0.448;0.421;0.545	1.57e-06;3.45e-05;5.40e-05;2.13e-18;7.26e-35	Caki2,ENCODE3
chr2:178105059	NFE2L2	BLCA;CESC;ESCA;HNSC;LUSC;STAD	0.343;0.453;0.518;0.420;0.550;0.351	2.11e-07;1.91e-11;1.66e-08;2.66e-18;1.17e-35;4.84e-08	NCIH460,ENCODE3
chr2:178105109	NFE2L2	BLCA;CESC;ESCA;HNSC;LUSC;THYM;UCEC	0.393;0.376;0.485;0.442;0.525;0.487;0.405	3.41e-11;2.61e-06;9.20e-07;5.19e-21;1.69e-31;0.0041;0.0059	NCIH460,ENCODE3
chr2:178105149	NFE2L2	BLCA;CESC;ESCA;HNSC;LUSC;UCEC;UVM	0.386;0.422;0.496;0.448;0.543;0.417;0.587	1.25e-10;3.36e-09;2.37e-07;1.00e-21;1.71e-34;0.0020;0.0018	NCIH460,ENCODE3
chr2:178105409	NFE2L2	BLCA;CESC;ESCA;HNSC;LUSC;SKCM;STAD	0.309;0.350;0.481;0.445;0.519;0.319;0.333	3.95e-05;7.69e-05;1.51e-06;2.10e-21;1.17e-30;0.0001;8.44e-07	NCIH460,ENCODE3
chr2:178105939	NFE2L2	BLCA;CESC;ESCA;HNSC;LUSC	0.354;0.395;0.546;0.394;0.502	3.94e-08;1.95e-07;3.55e-10;1.88e-15;5.42e-28	NCIH460,ENCODE3
chr2:178106519	NFE2L2	BLCA;CESC;ESCA;HNSC;LUSC	0.308;0.371;0.482;0.482;0.518	4.53e-05;5.07e-06;1.35e-06;2.57e-26;1.91e-30	NCIH460,ENCODE3
chr2:178106839	NFE2L2	CESC;ESCA;HNSC;LUSC;STAD	0.347;0.549;0.401;0.490;0.303	0.0001;2.16e-10;3.11e-16;2.85e-26;8.15e-05	NCIH460,ENCODE3
chr2:178107429	NFE2L2	BLCA;CESC;ESCA;HNSC;LUSC	0.373;0.312;0.574;0.407;0.528	1.28e-09;0.0061;4.93e-12;6.99e-17;5.92e-32	NCIH460,ENCODE3
chr2:178108469	NFE2L2	ESCA;HNSC;LUSC;SARC	0.419;0.427;0.473;0.354	0.0010;3.61e-19;5.55e-24;0.0010	NCIH460,ENCODE3
chr2:178109129	NFE2L2	ESCA;HNSC;LUSC	0.472;0.332;0.521	4.27e-06;1.76e-09;6.32e-31	NCIH460,ENCODE3
chr2:178109269	NFE2L2	ESCA;HNSC;LUSC	0.501;0.366;0.517	1.37e-07;1.28e-12;3.13e-30	NCIH460,ENCODE3
chr2:178109509	NFE2L2	ESCA;HNSC;LUSC	0.438;0.335;0.383	0.0001;8.55e-10;1.25e-13	NCIH460,ENCODE3
chr2:178109659	NFE2L2	HNSC;LUSC;OV	0.326;0.453;0.333	4.78e-09;1.98e-21;0.0011	NCIH460,ENCODE3
chr2:178110289	NFE2L2	CESC;ESCA;HNSC;LUSC;OV	0.308;0.493;0.322;0.462;0.420	0.0095;3.71e-07;1.05e-08;1.43e-22;1.44e-08	NCIH460,ENCODE3
chr2:178111869	NFE2L2	ESCA;HNSC;LUSC;OV	0.428;0.381;0.475;0.362	0.0003;4.02e-14;2.83e-24;4.05e-05	NCIH460,ENCODE3
chr2:178113599	NFE2L2	ESCA;HNSC;LUSC	0.436;0.329;0.382	0.0001;2.81e-09;1.66e-13	NCIH460,ENCODE3
chr2:178114429	NFE2L2	ESCA;HNSC;LUSC	0.536;0.315;0.475	1.31e-09;4.47e-08;2.85e-24	NCIH460,ENCODE3
chr2:178114699	NFE2L2	CESC;ESCA;HNSC;LUSC	0.387;0.561;0.390;0.508	5.92e-07;3.90e-11;5.06e-15;5.79e-29	NCIH460,ENCODE3
chr2:178136933	NFE2L2	CESC;ESCA;HNSC;LUSC	0.368;0.414;0.316;0.413	7.85e-06;0.0015;3.17e-08;9.13e-17	Liver,Leung_2015;A549,ENCODE3
chr2:178137733	NFE2L2	CESC;ESCA;HNSC;LUSC	0.432;0.463;0.367;0.494	6.29e-10;1.15e-05;9.76e-13;6.66e-27	Liver,Leung_2015;A549,ENCODE3
chr2:178137763	NFE2L2	CESC;ESCA;HNSC;LUSC	0.411;0.493;0.386;0.548	1.72e-08;3.73e-07;1.40e-14;3.14e-35	Liver,Leung_2015;A549,ENCODE3
chr2:178138413	NFE2L2	CESC;ESCA;HNSC;LUSC	0.382;0.457;0.466;0.530	1.20e-06;2.21e-05;4.83e-24;2.48e-32	Liver,Leung_2015;A549,ENCODE3
chr2:178138663	NFE2L2	CESC;ESCA;HNSC;LUSC	0.388;0.395;0.411;0.509	5.12e-07;0.0085;2.85e-17;4.85e-29	Liver,Leung_2015;A549,ENCODE3
chr2:178139443	NFE2L2	CESC;ESCA;HNSC;LUSC	0.345;0.480;0.422;0.498	0.0001;1.67e-06;1.53e-18;1.70e-27	Liver,Leung_2015;A549,ENCODE3
chr2:178139533	NFE2L2	CESC;ESCA;HNSC;LUSC	0.366;0.483;0.447;0.523	9.76e-06;1.18e-06;1.44e-21;3.79e-31	Liver,Leung_2015;A549,ENCODE3
chr2:178139963	NFE2L2	CESC;ESCA;HNSC;LUSC	0.407;0.521;0.403;0.497	3.22e-08;1.04e-08;1.99e-16;2.70e-27	Liver,Leung_2015;A549,ENCODE3
chr2:178140653	NFE2L2	CESC;ESCA;HNSC;LUSC	0.366;0.462;0.406;0.466	1.03e-05;1.20e-05;9.09e-17;5.29e-23	Liver,Leung_2015;A549,ENCODE3
chr2:178141213	NFE2L2	ESCA;HNSC;LUSC	0.491;0.317;0.394	4.42e-07;3.09e-08;9.87e-15	Liver,Leung_2015;A549,ENCODE3
chr2:178141273	NFE2L2	CESC;ESCA;HNSC;LUSC	0.310;0.485;0.333;0.358	0.0075;8.79e-07;1.39e-09;3.06e-11	Liver,Leung_2015;A549,ENCODE3
chr2:178141533	NFE2L2	CESC;ESCA;HNSC;LUSC	0.461;0.615;0.470;0.613	4.56e-12;5.00e-15;1.06e-24;8.23e-48	Liver,Leung_2015;A549,ENCODE3
chr2:178141573	NFE2L2	CESC;ESCA;HNSC;LUSC	0.441;0.624;0.488;0.625	1.50e-10;9.50e-16;3.30e-27;1.81e-50	Liver,Leung_2015;A549,ENCODE3
chr2:178141913	NFE2L2	CESC;ESCA;HNSC;LUSC	0.391;0.446;0.361;0.485	3.13e-07;7.03e-05;3.87e-12;1.22e-25	Liver,Leung_2015;A549,ENCODE3
chr2:178142923	NFE2L2	ESCA;HNSC;LUSC	0.532;0.389;0.540	2.48e-09;6.48e-15;5.07e-34	Liver,Leung_2015;A549,ENCODE3
chr2:178143713	NFE2L2	CESC;ESCA;HNSC;LUSC	0.342;0.457;0.333;0.499	0.0002;2.21e-05;1.21e-09;1.55e-27	Liver,Leung_2015;A549,ENCODE3
chr2:219921077	NHEJ1	COADREAD;ESCA;PAAD;STAD	0.362;0.515;0.464;0.313	1.13e-07;2.34e-08;1.77e-05;1.89e-05	Spleen,Schmitt_2016;IMR90,Jin_2013;Liver,Leung_2015;HepG2,ENCODE3;HCT116-untreated,Rao_2017;Pancreas,Schmitt_2016;THP1,Phanstiel_2017
chr2:219921897	NHEJ1	COADREAD;ESCA;KIRC;KIRP;PAAD;STAD	0.344;0.531;0.402;0.352;0.506;0.319	1.80e-06;2.95e-09;1.83e-13;0.0001;1.50e-07;7.24e-06	Spleen,Schmitt_2016;IMR90,Jin_2013;Liver,Leung_2015;HepG2,ENCODE3;HCT116-untreated,Rao_2017;Pancreas,Schmitt_2016;THP1,Phanstiel_2017
chr2:219922996	NHEJ1	COADREAD;ESCA;KIRP;PAAD	0.319;0.482;0.383;0.415	5.68e-05;1.34e-06;3.11e-06;0.0020	Spleen,Schmitt_2016;IMR90,Jin_2013;Liver,Leung_2015;HepG2,ENCODE3;HCT116-untreated,Rao_2017;Pancreas,Schmitt_2016;THP1,Phanstiel_2017
chr2:219923186	NHEJ1	ESCA;KIRC;PAAD	0.495;0.315;0.445	2.79e-07;2.11e-06;0.0001	Spleen,Schmitt_2016;IMR90,Jin_2013;Liver,Leung_2015;HepG2,ENCODE3;HCT116-untreated,Rao_2017;Pancreas,Schmitt_2016;THP1,Phanstiel_2017
chr2:219923612	NHEJ1	ESCA;KIRP;PAAD	0.488;0.337;0.404	6.46e-07;0.0008;0.0054	Spleen,Schmitt_2016;IMR90,Jin_2013;Liver,Leung_2015;HepG2,ENCODE3;HCT116-untreated,Rao_2017;Pancreas,Schmitt_2016;THP1,Phanstiel_2017
chr2:219924542	NHEJ1	ESCA;KIRC;PAAD	0.473;0.304;0.456	3.84e-06;1.18e-05;3.96e-05	Spleen,Schmitt_2016;IMR90,Jin_2013;Liver,Leung_2015;HepG2,ENCODE3;HCT116-untreated,Rao_2017;Pancreas,Schmitt_2016;THP1,Phanstiel_2017
chr2:219932799	NHEJ1	KIRC;KIRP;SARC	0.386;0.319;0.346	5.08e-12;0.0064;0.0023	THP1_PMA,Phanstiel_2017;LNCAP,ENCODE3;SKMEL5,ENCODE3;T47D,ENCODE3;RPMI7951,ENCODE3
chr2:219933579	NHEJ1	KIRC;LGG;SARC	0.346;0.332;0.363	1.16e-08;1.97e-09;0.0003	THP1_PMA,Phanstiel_2017;LNCAP,ENCODE3;SKMEL5,ENCODE3;T47D,ENCODE3;RPMI7951,ENCODE3
chr2:219934851	NHEJ1	ACC;BLCA;BRCA;CESC;COADREAD;ESCA;HNSC;KIRC;KIRP;LGG;LIHC;LUSC;MESO;OV;PCPG;PRAD;SARC;SKCM;STAD;TGCT;UCEC	0.663;0.442;0.471;0.598;0.464;0.699;0.533;0.764;0.653;0.377;0.582;0.378;0.616;0.525;0.501;0.503;0.569;0.658;0.558;0.430;0.439	5.21e-06;1.30e-15;2.22e-56;1.58e-25;5.30e-16;8.48e-23;2.99e-34;1.05e-81;2.22e-31;1.36e-13;9.78e-30;4.35e-13;4.47e-05;8.71e-17;2.20e-07;1.35e-27;2.68e-18;7.32e-41;6.00e-30;0.0096;0.0002	Astrocyte,ENCODE3
chr2:219935001	NHEJ1	BLCA;BRCA;CESC;COADREAD;ESCA;HNSC;KIRC;KIRP;LIHC;LUSC;OV;PRAD;SARC;SKCM;STAD;UCEC	0.347;0.360;0.420;0.430;0.621;0.458;0.666;0.629;0.394;0.316;0.379;0.441;0.465;0.575;0.406;0.414	1.27e-07;1.29e-29;4.63e-09;6.30e-13;1.87e-15;5.08e-23;1.58e-53;5.23e-28;6.60e-10;1.03e-07;4.60e-06;1.72e-19;5.44e-10;6.45e-28;1.71e-12;0.0027	Astrocyte,ENCODE3
chr2:219935031	NHEJ1	BLCA;BRCA;CESC;COADREAD;ESCA;HNSC;KIRC;KIRP;LGG;LIHC;LUSC;MESO;OV;PRAD;SARC;SKCM;STAD;THYM	0.349;0.365;0.432;0.434;0.585;0.467;0.635;0.642;0.319;0.466;0.333;0.638;0.327;0.377;0.489;0.561;0.414;0.476	8.28e-08;1.17e-30;6.13e-10;2.52e-13;9.35e-13;3.31e-24;9.69e-47;8.27e-30;2.48e-08;4.32e-16;3.97e-09;6.54e-06;0.0022;1.02e-12;1.15e-11;5.80e-26;3.35e-13;0.0097	Astrocyte,ENCODE3
chr2:219935681	NHEJ1	ACC;BLCA;BRCA;CESC;COADREAD;ESCA;HNSC;KIRC;KIRP;LGG;LIHC;LUSC;OV;PRAD;SARC;SKCM;STAD;TGCT;UCEC	0.599;0.465;0.395;0.562;0.479;0.682;0.529;0.692;0.632;0.441;0.468;0.421;0.474;0.431;0.540;0.638;0.484;0.467;0.477	0.0010;6.25e-18;7.37e-37;2.09e-21;1.42e-17;5.51e-21;1.31e-33;9.19e-60;1.74e-28;1.31e-20;2.43e-16;1.33e-17;1.80e-12;2.05e-18;1.08e-15;2.01e-37;2.11e-20;0.0004;5.71e-06	Astrocyte,ENCODE3
chr2:219935841	NHEJ1	BLCA;BRCA;CESC;COADREAD;ESCA;HNSC;KIRC;KIRP;LGG;LIHC;LUSC;OV;PRAD;SARC;SKCM;STAD;TGCT;UCEC	0.385;0.331;0.483;0.430;0.666;0.514;0.686;0.545;0.460;0.494;0.411;0.456;0.451;0.516;0.619;0.405;0.455;0.439	1.48e-10;4.45e-24;8.45e-14;5.88e-13;2.21e-19;3.64e-31;2.51e-58;1.56e-18;3.80e-23;6.26e-19;1.84e-16;4.53e-11;9.92e-21;1.02e-13;2.82e-34;2.02e-12;0.0012;0.0002	Astrocyte,ENCODE3
chr2:219936061	NHEJ1	BLCA;BRCA;CESC;COADREAD;ESCA;HNSC;KIRC;KIRP;LGG;LIHC;LUSC;OV;PRAD;SARC;SKCM;STAD;TGCT;UCEC	0.306;0.393;0.404;0.456;0.658;0.426;0.699;0.493;0.386;0.427;0.409;0.530;0.434;0.457;0.604;0.485;0.433;0.423	5.71e-05;1.35e-36;4.73e-08;2.87e-15;1.25e-18;5.12e-19;1.31e-61;7.18e-14;1.77e-14;1.37e-12;2.46e-16;2.69e-17;9.46e-19;1.81e-09;6.02e-32;1.75e-20;0.0080;0.0012	Astrocyte,ENCODE3
chr2:219936341	NHEJ1	BLCA;BRCA;CESC;COADREAD;ESCA;HNSC;KIRC;KIRP;LGG;LIHC;LUAD;LUSC;OV;PRAD;SARC;SKCM;STAD	0.338;0.395;0.386;0.409;0.613;0.422;0.704;0.482;0.421;0.314;0.315;0.366;0.451;0.352;0.447;0.632;0.427	5.30e-07;7.52e-37;6.85e-07;3.61e-11;7.47e-15;1.66e-18;5.02e-63;6.39e-13;2.53e-18;0.0001;5.72e-08;5.19e-12;9.41e-11;1.64e-10;8.49e-09;2.54e-36;1.90e-14	Astrocyte,ENCODE3
chr2:219936381	NHEJ1	BLCA;BRCA;CESC;COADREAD;ESCA;HNSC;KIRC;KIRP;LGG;LIHC;LUSC;OV;PRAD;SARC;SKCM;STAD	0.345;0.398;0.355;0.430;0.631;0.431;0.689;0.558;0.434;0.347;0.331;0.415;0.375;0.440;0.576;0.396	1.56e-07;1.45e-37;4.08e-05;6.68e-13;2.78e-16;1.16e-19;3.70e-59;8.48e-20;8.55e-20;1.13e-06;5.97e-09;3.07e-08;1.57e-12;2.21e-08;4.90e-28;1.19e-11	Astrocyte,ENCODE3
chr2:219936471	NHEJ1	BRCA;CESC;COADREAD;ESCA;HNSC;KIRC;KIRP;LGG;LIHC;LUSC;OV;PRAD;SARC;SKCM;STAD	0.431;0.432;0.451;0.645;0.422;0.681;0.444;0.447;0.338;0.360;0.414;0.349;0.466;0.577;0.424	2.24e-45;6.43e-10;7.93e-15;1.78e-17;1.36e-18;4.18e-57;3.85e-10;1.89e-21;4.63e-06;1.77e-11;3.36e-08;3.19e-10;4.76e-10;3.38e-28;3.73e-14	Astrocyte,ENCODE3
chr2:219936531	NHEJ1	BLCA;BRCA;CESC;COADREAD;ESCA;HNSC;KIRC;KIRP;LGG;LIHC;LUAD;LUSC;OV;PRAD;SARC;SKCM;STAD	0.354;0.397;0.413;0.431;0.658;0.475;0.633;0.526;0.492;0.315;0.303;0.333;0.495;0.378;0.454;0.601;0.397	4.04e-08;1.91e-37;1.32e-08;5.49e-13;1.03e-18;2.49e-25;2.80e-46;1.03e-16;1.46e-27;0.0001;4.83e-07;4.69e-09;3.99e-14;8.42e-13;2.87e-09;1.62e-31;1.13e-11	Astrocyte,ENCODE3
chr2:219936681	NHEJ1	BRCA;CESC;COADREAD;ESCA;HNSC;KIRC;KIRP;LGG;LUAD;LUSC;OV;PRAD;SARC;SKCM;STAD	0.398;0.406;0.444;0.695;0.428;0.659;0.482;0.434;0.300;0.413;0.519;0.366;0.439;0.537;0.476	1.18e-37;3.65e-08;3.42e-14;2.53e-22;2.81e-19;8.90e-52;5.74e-13;8.69e-20;8.01e-07;1.04e-16;3.01e-16;9.84e-12;2.82e-08;5.23e-23;1.91e-19	Astrocyte,ENCODE3
chr2:219936861	NHEJ1	BRCA;COADREAD;ESCA;HNSC;KIRC;KIRP;LGG;LUSC;OV;PRAD;SARC;SKCM;STAD;TGCT	0.359;0.377;0.647;0.400;0.614;0.374;0.399;0.359;0.483;0.367;0.407;0.574;0.509;0.434	2.85e-29;9.90e-09;1.06e-17;3.92e-16;1.76e-42;1.07e-05;8.28e-16;2.20e-11;3.62e-13;8.85e-12;1.94e-06;9.19e-28;2.63e-23;0.0072	Astrocyte,ENCODE3
chr2:219937091	NHEJ1	BRCA;CESC;COADREAD;ESCA;HNSC;KIRC;KIRP;LGG;LUSC;OV;PRAD;SARC;SKCM;STAD	0.342;0.312;0.357;0.660;0.307;0.584;0.363;0.421;0.322;0.512;0.334;0.345;0.541;0.400	3.63e-26;0.0060;2.23e-07;7.41e-19;1.78e-07;4.86e-37;4.11e-05;3.13e-18;3.60e-08;1.28e-15;5.31e-09;0.0024;1.63e-23;5.25e-12	Astrocyte,ENCODE3
chr2:219937121	NHEJ1	BRCA;CESC;COADREAD;ESCA;HNSC;KIRC;KIRP;LGG;OV;PRAD;SARC;SKCM;STAD	0.337;0.321;0.402;0.666;0.377;0.583;0.406;0.443;0.498;0.333;0.371;0.532;0.369	4.02e-25;0.0023;1.28e-10;2.14e-19;1.17e-13;6.65e-37;1.32e-07;6.66e-21;2.04e-14;6.68e-09;0.0001;1.81e-22;2.05e-09	Astrocyte,ENCODE3
chr2:219937151	NHEJ1	BRCA;COADREAD;ESCA;HNSC;KIRC;KIRP;LGG;OV;PRAD;SARC;SKCM;STAD	0.330;0.443;0.681;0.418;0.599;0.427;0.448;0.482;0.357;0.428;0.504;0.384	6.39e-24;4.87e-14;7.60e-21;4.02e-18;1.35e-39;5.80e-09;1.43e-21;4.18e-13;6.02e-11;1.21e-07;2.40e-19;1.29e-10	Astrocyte,ENCODE3
chr2:219937621	NHEJ1	BRCA;CESC;COADREAD;ESCA;HNSC;KIRC;KIRP;LGG;LUSC;OV;PRAD;SARC;SKCM;STAD	0.331;0.320;0.376;0.565;0.393;0.588;0.387;0.406;0.348;0.395;0.338;0.405;0.535;0.371	4.20e-24;0.0025;1.07e-08;2.01e-11;2.46e-15;1.22e-37;1.78e-06;1.31e-16;2.18e-10;5.11e-07;2.80e-09;2.66e-06;7.85e-23;1.35e-09	Astrocyte,ENCODE3
chr2:219937651	NHEJ1	BRCA;CESC;COADREAD;ESCA;HNSC;KIRC;KIRP;LGG;LUSC;OV;PRAD;SARC;SKCM;STAD	0.346;0.329;0.367;0.607;0.389;0.592;0.354;0.435;0.336;0.411;0.332;0.415;0.509;0.345	7.26e-27;0.0009;4.94e-08;2.14e-14;6.95e-15;1.81e-38;0.0001;5.43e-20;2.24e-09;5.07e-08;9.10e-09;6.98e-07;7.32e-20;1.25e-07	Astrocyte,ENCODE3
chr2:219937801	NHEJ1	BRCA;CESC;ESCA;HNSC;KIRC;KIRP;LGG;LUSC;OV;PRAD;SARC;SKCM;STAD	0.333;0.343;0.662;0.412;0.554;0.364;0.465;0.326;0.468;0.355;0.426;0.535;0.436	1.65e-24;0.0001;5.29e-19;1.96e-17;5.25e-32;3.39e-05;1.07e-23;1.57e-08;5.26e-12;1.00e-10;1.54e-07;8.63e-23;2.96e-15	Astrocyte,ENCODE3
chr2:219937871	NHEJ1	BLCA;BRCA;CESC;COADREAD;ESCA;HNSC;KIRC;KIRP;LGG;LUSC;OV;PRAD;SARC;SKCM;STAD	0.318;0.346;0.379;0.340;0.641;0.415;0.602;0.377;0.453;0.335;0.473;0.327;0.463;0.554;0.360	9.92e-06;6.14e-27;1.73e-06;3.02e-06;3.98e-17;8.94e-18;2.73e-40;6.92e-06;3.55e-22;2.72e-09;2.35e-12;1.97e-08;8.26e-10;4.05e-25;1.00e-08	Astrocyte,ENCODE3
chr2:219937901	NHEJ1	BLCA;BRCA;CESC;COADREAD;ESCA;HNSC;KIRC;KIRP;LGG;LUSC;OV;PRAD;SARC;SKCM;STAD	0.314;0.346;0.376;0.333;0.621;0.410;0.587;0.366;0.457;0.344;0.430;0.317;0.436;0.535;0.356	1.84e-05;7.00e-27;2.83e-06;8.81e-06;1.76e-15;3.04e-17;1.40e-37;2.94e-05;1.18e-22;4.83e-10;3.10e-09;1.30e-07;3.80e-08;9.16e-23;1.91e-08	Astrocyte,ENCODE3
chr2:219938491	NHEJ1	ESCA;HNSC;KIRC;KIRP;LGG;OV;PRAD;SARC;SKCM;STAD	0.507;0.343;0.551;0.423;0.421;0.455;0.320;0.397;0.484;0.364	6.73e-08;1.92e-10;1.33e-31;1.14e-08;3.16e-18;5.02e-11;7.11e-08;7.01e-06;2.78e-17;5.22e-09	Astrocyte,ENCODE3
chr2:219938761	NHEJ1	ACC;BLCA;BRCA;CESC;COADREAD;ESCA;HNSC;KIRC;KIRP;LGG;OV;PRAD;SARC;SKCM;STAD	0.571;0.337;0.333;0.341;0.305;0.667;0.421;0.610;0.408;0.365;0.380;0.411;0.421;0.535;0.438	0.0075;5.49e-07;2.16e-24;0.0002;0.0003;1.78e-19;1.73e-18;8.61e-42;9.49e-08;2.14e-12;4.19e-06;3.89e-16;3.18e-07;9.12e-23;1.83e-15	Astrocyte,ENCODE3
chr2:219939001	NHEJ1	BLCA;CESC;COADREAD;ESCA;HNSC;KIRC;KIRP;LGG;OV;PRAD;SARC;SKCM;STAD	0.313;0.342;0.342;0.686;0.434;0.543;0.453;0.376;0.458;0.324;0.474;0.532;0.526	2.05e-05;0.0002;2.41e-06;2.07e-21;4.85e-20;2.37e-30;9.79e-11;1.94e-13;3.08e-11;3.69e-08;1.44e-10;1.97e-22;1.42e-25	Astrocyte,ENCODE3
chr2:219939041	NHEJ1	CESC;COADREAD;ESCA;HNSC;KIRC;KIRP;LGG;LIHC;OV;PRAD;SARC;SKCM;STAD	0.408;0.307;0.644;0.415;0.560;0.443;0.370;0.309;0.432;0.341;0.485;0.520;0.517	2.75e-08;0.0002;2.08e-17;8.69e-18;4.38e-33;5.25e-10;6.75e-13;0.0002;2.27e-09;1.64e-09;2.18e-11;4.16e-21;2.08e-24	Astrocyte,ENCODE3
chr2:219939401	NHEJ1	CESC;COADREAD;ESCA;HNSC;KIRC;KIRP;LGG;PRAD;SARC;SKCM;STAD	0.349;0.307;0.547;0.390;0.562;0.433;0.400;0.333;0.445;0.443;0.351	8.27e-05;0.0002;2.79e-10;4.77e-15;2.11e-33;2.25e-09;6.21e-16;6.64e-09;1.20e-08;1.81e-13;4.35e-08	Astrocyte,ENCODE3
chr2:219939591	NHEJ1	BLCA;BRCA;CESC;ESCA;HNSC;KIRC;KIRP;LGG;LIHC;OV;PRAD;SARC;SKCM;STAD;UCEC	0.304;0.341;0.375;0.630;0.408;0.620;0.496;0.411;0.311;0.406;0.371;0.483;0.512;0.385;0.422	7.98e-05;6.34e-26;3.00e-06;3.38e-16;6.10e-17;1.55e-43;4.78e-14;3.85e-17;0.0001;1.14e-07;3.44e-12;3.09e-11;3.53e-20;1.07e-10;0.0013	Astrocyte,ENCODE3
chr2:219939631	NHEJ1	BLCA;BRCA;CESC;COADREAD;ESCA;HNSC;KIRC;KIRP;LGG;LIHC;LUSC;OV;PRAD;SARC;SKCM;STAD	0.337;0.360;0.449;0.329;0.615;0.472;0.600;0.472;0.474;0.378;0.329;0.427;0.404;0.459;0.526;0.423	6.32e-07;1.61e-29;3.70e-11;1.44e-05;5.64e-15;6.31e-25;8.73e-40;3.49e-12;5.04e-25;9.40e-09;9.78e-09;5.03e-09;1.77e-15;1.40e-09;8.28e-22;4.92e-14	Astrocyte,ENCODE3
chr2:233739164	NGEF	COADREAD;KIRP;OV;THCA;THYM	0.387;0.371;0.335;0.463;0.604	1.73e-09;1.49e-05;0.0009;7.65e-23;7.80e-08	KBM7,Rao_2014
chr2:233744499	NGEF	ACC;BLCA;BRCA;CESC;COADREAD;ESCA;GBM;HNSC;KIRC;KIRP;LGG;LUAD;LUSC;OV;PAAD;PCPG;SARC;STAD;TGCT;THCA;UCEC	0.775;0.479;0.328;0.540;0.468;0.608;0.490;0.368;0.459;0.530;0.569;0.466;0.447;0.549;0.605;0.397;0.459;0.449;0.789;0.595;0.441	9.85e-12;1.64e-19;1.53e-23;4.38e-19;1.91e-16;1.73e-14;2.13e-05;8.37e-13;2.38e-19;4.74e-17;2.60e-40;7.73e-24;1.04e-20;4.38e-19;9.97e-14;0.0085;1.50e-09;1.56e-16;1.20e-27;2.12e-44;0.0002	KBM7,Rao_2014
chr2:233745209	NGEF	ACC;BLCA;BRCA;CESC;COADREAD;ESCA;HNSC;KIRC;KIRP;LGG;LUAD;LUSC;OV;PAAD;SARC;STAD;TGCT;THCA;THYM;UCEC	0.722;0.446;0.378;0.560;0.435;0.521;0.410;0.438;0.553;0.391;0.508;0.465;0.554;0.530;0.416;0.407;0.720;0.631;0.554;0.404	1.11e-08;5.01e-16;3.71e-33;3.24e-21;2.08e-13;1.05e-08;3.46e-17;4.40e-17;2.81e-19;4.94e-15;7.26e-30;5.98e-23;1.18e-19;7.63e-09;6.02e-07;1.32e-12;9.99e-20;2.81e-52;1.36e-05;0.0065	PANC1,ENCODE3
chr2:233745369	NGEF	ACC;BLCA;BRCA;CESC;COADREAD;ESCA;HNSC;KIRC;KIRP;LGG;LUAD;LUSC;MESO;OV;PAAD;PCPG;SARC;STAD;TGCT;THCA;THYM	0.777;0.380;0.398;0.503;0.429;0.616;0.449;0.378;0.516;0.379;0.503;0.478;0.571;0.549;0.608;0.398;0.407;0.481;0.716;0.592;0.479	7.27e-12;3.90e-10;1.53e-37;1.38e-15;7.15e-13;4.69e-15;6.50e-22;2.66e-11;8.04e-16;9.83e-14;4.65e-29;1.14e-24;0.0016;4.47e-19;6.62e-14;0.0077;1.96e-06;5.81e-20;2.18e-19;8.00e-44;0.0080	PANC1,ENCODE3
chr2:233747245	NGEF	ACC;BLCA;BRCA;CESC;COADREAD;ESCA;GBM;HNSC;KIRC;KIRP;LGG;LIHC;LUAD;LUSC;MESO;OV;PAAD;PCPG;SARC;STAD;TGCT;THCA;THYM	0.696;0.517;0.354;0.541;0.394;0.449;0.510;0.360;0.430;0.571;0.383;0.379;0.453;0.459;0.572;0.478;0.435;0.457;0.425;0.456;0.710;0.528;0.520	2.13e-07;6.60e-24;2.04e-28;3.13e-19;4.86e-10;4.85e-05;2.73e-06;4.68e-12;3.06e-16;3.42e-21;3.81e-14;7.34e-09;4.60e-22;3.75e-22;0.0015;8.52e-13;0.0003;3.00e-05;1.88e-07;2.73e-17;8.34e-19;2.34e-32;0.0003	PANC1,ENCODE3
chr2:233749144	NGEF	ACC;BLCA;BRCA;CESC;COADREAD;ESCA;GBM;HNSC;KIRC;KIRP;LGG;LIHC;LUAD;LUSC;MESO;OV;PAAD;PCPG;SARC;SKCM;STAD;TGCT;THCA;THYM;UCEC	0.829;0.562;0.480;0.646;0.495;0.662;0.499;0.489;0.518;0.659;0.534;0.352;0.574;0.591;0.680;0.693;0.633;0.628;0.494;0.428;0.617;0.841;0.664;0.565;0.510	6.76e-16;5.41e-30;4.35e-59;4.64e-32;3.52e-19;4.68e-19;8.33e-06;2.54e-27;8.74e-27;2.84e-32;4.33e-34;5.85e-07;3.68e-41;3.36e-43;9.64e-08;5.79e-38;7.01e-16;1.39e-15;5.23e-12;3.17e-12;1.88e-39;8.73e-36;2.42e-60;4.59e-06;1.19e-07	PANC1,ENCODE3
chr2:233749214	NGEF	ACC;BLCA;BRCA;CESC;COADREAD;ESCA;GBM;HNSC;KIRC;KIRP;LGG;LIHC;LUAD;LUSC;MESO;OV;PAAD;PCPG;PRAD;SARC;SKCM;STAD;TGCT;THCA;THYM;UCEC	0.815;0.599;0.530;0.644;0.509;0.663;0.550;0.504;0.593;0.647;0.557;0.318;0.625;0.589;0.712;0.668;0.631;0.582;0.342;0.536;0.427;0.623;0.842;0.700;0.632;0.443	1.05e-14;9.60e-36;3.75e-75;1.15e-31;1.07e-20;4.34e-19;2.90e-08;1.71e-29;1.37e-38;1.87e-30;4.99e-38;7.60e-05;7.66e-52;9.98e-43;2.32e-09;6.36e-34;1.13e-15;2.98e-12;1.15e-09;2.25e-15;4.44e-12;1.36e-40;6.64e-36;1.84e-70;2.64e-09;0.0001	PANC1,ENCODE3
chr2:233749484	NGEF	ACC;BLCA;BRCA;CESC;COADREAD;ESCA;GBM;HNSC;KIRC;KIRP;LGG;LIHC;LUAD;LUSC;MESO;OV;PAAD;PCPG;PRAD;SARC;SKCM;STAD;TGCT;THCA;THYM;UCEC	0.810;0.548;0.454;0.620;0.462;0.661;0.464;0.441;0.504;0.598;0.476;0.306;0.605;0.535;0.690;0.650;0.620;0.466;0.357;0.479;0.449;0.607;0.837;0.665;0.541;0.401	2.70e-14;4.58e-28;1.48e-51;2.10e-28;8.41e-16;5.84e-19;0.0002;8.37e-21;6.77e-25;2.93e-24;3.10e-25;0.0003;2.33e-47;4.25e-33;3.12e-08;2.80e-31;7.58e-15;1.10e-05;6.17e-11;6.29e-11;4.89e-14;7.81e-38;5.20e-35;1.60e-60;4.87e-05;0.0086	PANC1,ENCODE3
chr2:233754077	NGEF	BLCA;CESC;ESCA;HNSC;KIRC;KIRP;LGG;LUAD;LUSC;OV;PCPG;STAD;TGCT;THCA;THYM	0.324;0.427;0.451;0.316;0.366;0.485;0.547;0.371;0.386;0.404;0.406;0.433;0.565;0.390;0.490	4.67e-06;1.50e-09;4.05e-05;3.53e-08;2.57e-10;3.46e-13;2.79e-36;6.63e-13;6.40e-14;1.47e-07;0.0037;5.20e-15;1.27e-08;1.66e-14;0.0034	PANC1,ENCODE3
chr3:42842650	NKTR	BLCA;BRCA;CESC;ESCA;KIRC;KIRP;LUSC;OV;PCPG;SKCM;STAD	0.502;0.384;0.334;0.626;0.317;0.489;0.344;0.384;0.457;0.302;0.442	4.65e-22;1.79e-34;0.0005;6.61e-16;1.48e-06;1.56e-13;4.66e-10;2.37e-06;2.94e-05;0.0010;7.18e-16	HAP1,Haarhuis_2017
chr3:42842680	NKTR	BLCA;BRCA;ESCA;KIRC;KIRP;LIHC;LUSC;OV;STAD	0.393;0.338;0.618;0.379;0.408;0.305;0.427;0.344;0.425	3.41e-11;2.14e-25;3.28e-15;2.25e-11;1.04e-07;0.0003;2.89e-18;0.0003;2.91e-14	HAP1,Haarhuis_2017
chr3:42842720	NKTR	BLCA;BRCA;ESCA;KIRC;KIRP;LIHC;LUSC;OV;STAD	0.452;0.318;0.616;0.379;0.328;0.306;0.405;0.362;0.445	1.24e-16;8.10e-22;4.18e-15;2.00e-11;0.0023;0.0003;6.93e-16;3.89e-05;3.65e-16	HAP1,Haarhuis_2017
chr3:42842920	NKTR	BLCA;BRCA;CESC;ESCA;HNSC;KIRC;KIRP;LIHC;LUAD;LUSC;OV;PAAD;PRAD;SKCM;STAD;UVM	0.486;0.355;0.375;0.631;0.334;0.333;0.487;0.352;0.328;0.345;0.401;0.443;0.329;0.355;0.454;0.563	2.59e-20;1.30e-28;2.90e-06;2.58e-16;1.05e-09;1.02e-07;2.27e-13;5.35e-07;4.82e-09;3.82e-10;2.33e-07;0.0001;1.61e-08;7.81e-07;4.61e-17;0.0093	HAP1,Haarhuis_2017
chr3:42843470	NKTR	BLCA;BRCA;CESC;ESCA;KIRP;LIHC;SARC;STAD	0.377;0.315;0.383;0.497;0.329;0.337;0.388;0.302	6.47e-10;2.19e-21;9.96e-07;2.20e-07;0.0020;4.94e-06;2.13e-05;8.48e-05	HAP1,Haarhuis_2017
chr3:42843800	NKTR	BLCA;BRCA;CESC;ESCA;HNSC;KIRC;KIRP;LIHC;LUAD;LUSC;OV;SARC;SKCM;STAD;THCA	0.404;0.419;0.398;0.565;0.348;0.333;0.405;0.438;0.400;0.302;0.322;0.378;0.328;0.409;0.305	3.79e-12;1.68e-42;1.22e-07;2.03e-11;6.95e-11;1.05e-07;1.52e-07;1.54e-13;6.42e-16;1.12e-06;0.0041;6.56e-05;3.69e-05;9.06e-13;5.57e-07	HAP1,Haarhuis_2017
chr3:42844210	NKTR	BLCA;BRCA;CESC;ESCA;HNSC;KIRC;KIRP;LIHC;LUAD;LUSC;SARC;STAD;THCA	0.362;0.405;0.329;0.629;0.370;0.363;0.422;0.394;0.354;0.369;0.402;0.483;0.314	9.05e-09;3.04e-39;0.0008;4.00e-16;4.92e-13;4.59e-10;1.24e-08;6.58e-10;2.85e-11;2.81e-12;3.99e-06;3.19e-20;1.06e-07	HAP1,Haarhuis_2017
chr3:42844270	NKTR	BLCA;BRCA;CESC;ESCA;HNSC;KIRC;KIRP;LIHC;LUAD;LUSC;OV;STAD;THCA	0.380;0.387;0.357;0.615;0.375;0.357;0.440;0.410;0.311;0.312;0.328;0.415;0.327	3.64e-10;3.30e-35;3.07e-05;4.93e-15;1.79e-13;1.53e-09;7.83e-10;3.46e-11;1.21e-07;2.14e-07;0.0020;2.93e-13;9.65e-09	HAP1,Haarhuis_2017
chr3:42844600	NKTR	BLCA;BRCA;CESC;COADREAD;ESCA;HNSC;KIRC;KIRP;LIHC;LUAD;LUSC;PCPG;PRAD;SARC;SKCM;STAD;THCA;THYM	0.450;0.430;0.477;0.347;0.521;0.414;0.338;0.517;0.400;0.372;0.364;0.398;0.321;0.458;0.374;0.465;0.363;0.503	1.89e-16;3.83e-45;2.29e-13;1.10e-06;1.08e-08;1.17e-17;4.36e-08;6.11e-16;2.23e-10;5.56e-13;8.03e-12;0.0080;6.38e-08;1.59e-09;4.01e-08;2.68e-18;7.64e-12;0.0011	HAP1,Haarhuis_2017
chr3:42845230	NKTR	BLCA;BRCA;CESC;COADREAD;ESCA;HNSC;KIRP;LGG;LIHC;LUAD;LUSC;OV;PRAD;SARC;SKCM;STAD;THCA	0.444;0.365;0.475;0.332;0.516;0.341;0.450;0.308;0.334;0.392;0.324;0.464;0.312;0.452;0.451;0.353;0.307	8.65e-16;1.43e-30;3.73e-13;9.62e-06;1.99e-08;2.53e-10;1.68e-10;1.89e-07;8.17e-06;4.89e-15;2.29e-08;1.11e-11;3.16e-07;3.83e-09;3.78e-14;3.60e-08;3.85e-07	HAP1,Haarhuis_2017
chr3:42845260	NKTR	BLCA;BRCA;CESC;COADREAD;ESCA;HNSC;KIRC;KIRP;LIHC;LUAD;LUSC;OV;PAAD;PRAD;SARC;SKCM;STAD;THCA	0.428;0.361;0.495;0.315;0.542;0.384;0.302;0.480;0.366;0.373;0.319;0.404;0.467;0.345;0.415;0.399;0.340;0.312	2.88e-14;1.09e-29;7.27e-15;0.0001;6.13e-10;2.14e-14;1.46e-05;8.91e-13;6.37e-08;4.63e-13;6.13e-08;1.52e-07;1.22e-05;6.42e-10;7.51e-07;6.04e-10;2.96e-07;1.43e-07	HAP1,Haarhuis_2017
chr3:42845480	NKTR	BLCA;CESC;ESCA;HNSC;KIRC;KIRP;LGG;LIHC;LUAD;LUSC;OV;PRAD;SARC;THCA;UCEC	0.481;0.387;0.540;0.340;0.367;0.456;0.310;0.348;0.310;0.307;0.436;0.326;0.397;0.330;0.437	1.03e-19;5.89e-07;8.07e-10;3.15e-10;2.31e-10;5.45e-11;1.23e-07;9.68e-07;1.40e-07;4.90e-07;1.17e-09;2.35e-08;6.85e-06;5.28e-09;0.0003	HAP1,Haarhuis_2017
chr3:49045222	NICN1	CESC;KIRC;LUAD;SARC;STAD	0.364;0.439;0.315;0.380;0.376	1.36e-05;3.88e-17;5.46e-08;5.25e-05;5.84e-10	HMEC,Rao_2014
chr3:49046081	NICN1	BLCA;BRCA;CESC;COADREAD;KIRC;LUAD;LUSC;SARC;STAD	0.375;0.354;0.358;0.325;0.475;0.490;0.410;0.445;0.322	1.04e-09;2.46e-28;2.84e-05;2.49e-05;2.75e-21;3.86e-27;2.23e-16;1.05e-08;5.01e-06	HMEC,Rao_2014
chr3:49046111	NICN1	BLCA;BRCA;CESC;COADREAD;KIRC;LUAD;LUSC;SARC;STAD	0.380;0.354;0.397;0.340;0.506;0.481;0.415;0.434;0.328	3.66e-10;2.26e-28;1.46e-07;3.18e-06;4.14e-25;6.78e-26;6.18e-17;5.62e-08;1.94e-06	HMEC,Rao_2014
chr3:49046607	NICN1	BRCA;CESC;COADREAD;HNSC;KIRC;LUAD;LUSC;SARC;STAD	0.373;0.376;0.315;0.314;0.455;0.484;0.414;0.441;0.347	3.00e-32;2.76e-06;0.0001;5.27e-08;6.23e-19;3.08e-26;7.11e-17;2.01e-08;8.72e-08	HMEC,Rao_2014
chr3:49046907	NICN1	BRCA;CESC;COADREAD;ESCA;KIRC;LUAD;LUSC;SARC;UCS	0.323;0.410;0.341;0.434;0.457;0.499;0.460;0.413;0.671	1.17e-22;2.23e-08;2.65e-06;0.0002;4.21e-19;1.62e-28;2.57e-22;8.88e-07;0.0022	HMEC,Rao_2014
chr3:49047017	NICN1	BLCA;BRCA;CESC;COADREAD;ESCA;KIRC;LUAD;LUSC;SARC	0.323;0.339;0.383;0.317;0.444;0.464;0.527;0.448;0.416	5.33e-06;1.27e-25;9.89e-07;8.31e-05;8.39e-05;6.61e-20;7.74e-33;8.66e-21;5.83e-07	HMEC,Rao_2014
chr3:49047047	NICN1	BLCA;BRCA;CESC;COADREAD;ESCA;KIRC;LUAD;LUSC;SARC	0.309;0.344;0.440;0.333;0.406;0.469;0.516;0.484;0.385	3.84e-05;1.96e-26;1.87e-10;8.78e-06;0.0031;1.70e-20;4.79e-31;1.97e-25;2.90e-05	HMEC,Rao_2014
chr3:49047257	NICN1	BLCA;BRCA;CESC;COADREAD;KIRC;LUAD;LUSC;SARC	0.307;0.371;0.377;0.347;0.437;0.510;0.450;0.455	5.52e-05;1.01e-31;2.40e-06;1.13e-06;5.68e-17;4.58e-30;5.47e-21;2.49e-09	HMEC,Rao_2014
chr3:49047357	NICN1	BLCA;BRCA;CESC;COADREAD;ESCA;KIRC;LUAD;LUSC;SARC	0.347;0.378;0.406;0.347;0.413;0.484;0.507;0.433;0.475	1.18e-07;2.75e-33;3.55e-08;1.16e-06;0.0017;2.43e-22;1.12e-29;4.87e-19;1.09e-10	HMEC,Rao_2014
chr3:49047407	NICN1	BLCA;BRCA;CESC;COADREAD;HNSC;KIRC;LUAD;LUSC;SARC	0.369;0.413;0.470;0.338;0.315;0.485;0.512;0.457;0.479	2.68e-09;3.85e-41;8.32e-13;3.94e-06;4.11e-08;1.81e-22;1.64e-30;7.25e-22;6.59e-11	HMEC,Rao_2014
chr3:52268062	NISCH	BLCA;KIRC;LUAD;LUSC;OV	0.315;0.482;0.342;0.383;0.344	1.60e-05;4.30e-22;3.27e-10;1.42e-13;0.0003	K562,Rao_2014
chr3:52268112	NISCH	BLCA;KIRC;LUAD;LUSC;OV	0.321;0.467;0.371;0.368;0.341	7.11e-06;2.87e-20;6.33e-13;3.69e-12;0.0005	K562,Rao_2014
chr3:52268202	NISCH	KIRC;LUAD;LUSC;OV	0.377;0.353;0.329;0.327	3.09e-11;3.54e-11;8.89e-09;0.0024	K562,Rao_2014
chr3:52268362	NISCH	KIRC;LUSC;OV	0.391;0.329;0.333	1.71e-12;9.83e-09;0.0012	K562,Rao_2014
chr3:52268612	NISCH	BLCA;KIRC;LUSC	0.336;0.394;0.310	6.84e-07;9.39e-13;2.76e-07	K562,Rao_2014
chr3:52268932	NISCH	KIRC;LUAD;LUSC	0.341;0.321;0.368	2.84e-08;1.83e-08;3.73e-12	K562,Rao_2014
chr3:52323050	NISCH	KIRC;LUAD;LUSC	0.460;0.313;0.313	1.68e-19;8.66e-08;1.75e-07	K562,Rao_2014
chr3:52323610	NISCH	KIRC;LUAD;LUSC;OV	0.423;0.320;0.341;0.384	1.66e-15;2.25e-08;8.85e-10;2.36e-06	K562,Rao_2014
chr3:52323640	NISCH	BLCA;KIRC;LUAD;LUSC;OV	0.330;0.395;0.313;0.375;0.374	1.79e-06;7.58e-13;7.81e-08;7.49e-13;8.15e-06	K562,Rao_2014
chr3:52323860	NISCH	BLCA;KIRC;LUAD;LUSC;PAAD	0.304;0.444;0.329;0.391;0.398	8.46e-05;1.06e-17;3.67e-09;2.29e-14;0.0091	K562,Rao_2014
chr3:52323900	NISCH	KIRC;LUAD;LUSC	0.469;0.301;0.397	1.72e-20;6.95e-07;4.57e-15	K562,Rao_2014
chr3:52574082	NISCH	BLCA;BRCA;CESC;COADREAD;GBM;HNSC;KIRC;KIRP;LIHC;LUAD;LUSC;OV;PAAD;PCPG	0.617;0.405;0.440;0.442;0.453;0.352;0.593;0.401;0.314;0.602;0.422;0.496;0.408;0.415	7.82e-39;2.66e-39;1.73e-10;5.59e-14;0.0007;2.77e-11;1.15e-38;2.73e-07;0.0001;7.82e-47;1.09e-17;2.87e-14;0.0038;0.0017	THP1_PMA,Phanstiel_2017
chr3:52574132	NISCH	BLCA;BRCA;CESC;COADREAD;GBM;HNSC;KIRC;KIRP;LIHC;LUAD;LUSC;OV;PAAD;PCPG	0.624;0.398;0.463;0.358;0.428;0.331;0.626;0.424;0.371;0.605;0.468;0.526;0.399;0.438	3.73e-40;1.55e-37;3.29e-12;1.93e-07;0.0058;1.98e-09;7.01e-45;1.02e-08;2.85e-08;1.85e-47;2.28e-23;6.52e-17;0.0087;0.0002	THP1_PMA,Phanstiel_2017
chr3:52577437	NISCH	BLCA;KIRC;KIRP;LUSC;OV	0.306;0.382;0.354;0.327;0.333	5.94e-05;1.21e-11;0.0001;1.23e-08;0.0012	THP1_PMA,Phanstiel_2017
chr3:52578167	NISCH	BLCA;KIRC;OV	0.321;0.339;0.377	6.98e-06;3.58e-08;5.98e-06	THP1_PMA,Phanstiel_2017
chr3:52578687	NISCH	BLCA;GBM;OV	0.347;0.427;0.322	1.27e-07;0.0063;0.0041	THP1_PMA,Phanstiel_2017
chr3:52578837	NISCH	BLCA;LUAD;OV	0.343;0.335;0.370	2.44e-07;1.22e-09;1.35e-05	THP1_PMA,Phanstiel_2017
chr3:52579057	NISCH	BLCA;CESC;ESCA;LUAD;OV	0.323;0.358;0.434;0.334;0.361	5.01e-06;2.83e-05;0.0002;1.56e-09;4.32e-05	THP1_PMA,Phanstiel_2017
chr3:52579197	NISCH	BLCA;CESC;OV	0.353;0.334;0.383	4.35e-08;0.0005;2.74e-06	THP1_PMA,Phanstiel_2017
chr3:52720561	NISCH	BLCA;CESC;COADREAD;KIRC;LUAD;LUSC;OV	0.349;0.416;0.322;0.429;0.410;0.417;0.423	9.14e-08;8.51e-09;4.00e-05;4.21e-16;6.46e-17;3.41e-17;9.11e-09	HMEC,Rao_2014
chr4:103517939	NFKB1	KIRC;KIRP;PRAD	0.332;0.458;0.327	1.34e-07;3.79e-11;2.27e-08	A549,ENCODE3;Hippocampus,Schmitt_2016
chr4:103526606	NFKB1	BRCA;CESC;THYM	0.318;0.332;0.602	6.49e-22;0.0006;1.02e-07	H1-MSC,Dixon_2015;Epidermal_Keratinocyte_day0,Rubin_2017;IMR90,Jin_2013
chr4:103529388	NFKB1	CESC;OV;THYM	0.313;0.318;0.481	0.0058;0.0058;0.0068	H1-MSC,Dixon_2015;Epidermal_Keratinocyte_day0,Rubin_2017;IMR90,Jin_2013
chr4:103532886	NFKB1	BRCA;CESC;THYM	0.318;0.380;0.657	6.51e-22;1.46e-06;1.04e-10	Hippocampus,Schmitt_2016
chr4:103535168	NFKB1	BRCA;CESC;LGG;LIHC;LUAD;OV;THYM	0.301;0.319;0.350;0.321;0.328;0.473;0.547	4.91e-19;0.0029;4.83e-11;5.16e-05;5.03e-09;2.09e-12;2.75e-05	Hippocampus,Schmitt_2016
chr4:103535368	NFKB1	BRCA;CESC;DLBC;LUSC;OV;SKCM;THYM	0.357;0.431;0.761;0.390;0.413;0.323;0.713	5.63e-29;7.88e-10;6.24e-05;2.79e-14;3.68e-08;7.06e-05;1.88e-14	Hippocampus,Schmitt_2016
chr4:103535578	NFKB1	BRCA;CESC;LGG;LIHC;LUAD;LUSC;OV;SKCM;THYM	0.349;0.378;0.307;0.355;0.317;0.309;0.389;0.313;0.643	1.68e-27;2.09e-06;2.07e-07;3.74e-07;4.22e-08;3.58e-07;1.12e-06;0.0002;6.47e-10	Hippocampus,Schmitt_2016
chr4:103536208	NFKB1	BRCA;CESC;LGG;LUSC;OV;SKCM;THYM	0.324;0.343;0.300;0.333;0.394;0.324;0.673	5.75e-23;0.0001;7.65e-07;4.12e-09;5.88e-07;5.86e-05;1.04e-11	Hippocampus,Schmitt_2016
chr4:103536578	NFKB1	CESC;LIHC;LUSC;OV;PRAD;STAD;THYM	0.329;0.336;0.313;0.391;0.310;0.308;0.606	0.0009;6.00e-06;1.69e-07;8.88e-07;3.96e-07;3.98e-05;6.38e-08	Hippocampus,Schmitt_2016
chr4:103536898	NFKB1	CESC;SARC;THYM	0.360;0.339;0.650	2.07e-05;0.0046;2.88e-10	Hippocampus,Schmitt_2016
chr4:103537188	NFKB1	CESC;OV;SKCM;TGCT;THYM;UCEC	0.400;0.417;0.312;0.473;0.644;0.418	8.89e-08;2.05e-08;0.0002;0.0002;5.97e-10;0.0018	Hippocampus,Schmitt_2016
chr4:103537468	NFKB1	DLBC;OV;THYM	0.730;0.366;0.673	0.0006;2.41e-05;1.15e-11	Hippocampus,Schmitt_2016
chr6:31587807	NFKBIL1	BRCA;HNSC;LGG;PRAD;THCA	0.328;0.303;0.612;0.420;0.348	1.46e-23;3.33e-07;3.38e-49;4.17e-17;1.71e-10	THP1,Phanstiel_2017
chr6:31587947	NFKBIL1	BRCA;HNSC;LGG;OV;THCA	0.377;0.309;0.572;0.339;0.318	4.62e-33;1.32e-07;7.13e-41;0.0006;5.57e-08	THP1,Phanstiel_2017
chr6:31588077	NFKBIL1	BRCA;LGG;OV	0.328;0.524;0.376	1.46e-23;1.72e-32;6.82e-06	THP1,Phanstiel_2017
chr6:44093746	NFKBIE	ESCA;KIRC;THCA	0.410;0.364;0.381	0.0022;4.17e-10;1.55e-13	RPMI7951,ENCODE3
chr9:108147963	NIPSNAP3B	LUSC;PRAD;TGCT;THCA	0.332;0.305;0.466;0.304	5.22e-09;1.08e-06;0.0004;5.77e-07	Epidermal_Keratinocyte_day3,Rubin_2017
chr9:108148373	NIPSNAP3B	KIRC;LUSC;THCA	0.347;0.405;0.347	9.67e-09;7.75e-16;1.95e-10	Epidermal_Keratinocyte_day3,Rubin_2017
chr9:108148533	NIPSNAP3B	KIRC;LUSC;THCA	0.352;0.315;0.347	3.96e-09;1.08e-07;2.16e-10	Epidermal_Keratinocyte_day3,Rubin_2017
chr9:108149702	NIPSNAP3B	KIRC;LUSC;THCA	0.332;0.320;0.404	1.23e-07;5.23e-08;5.51e-16	Epidermal_Keratinocyte_day3,Rubin_2017
chr9:108150072	NIPSNAP3B	KIRC;KIRP;LUSC;OV;THCA	0.300;0.315;0.319;0.374;0.378	1.99e-05;0.0095;6.10e-08;9.07e-06;2.56e-13	Epidermal_Keratinocyte_day3,Rubin_2017
chr9:108150432	NIPSNAP3B	KIRC;KIRP;LUSC;THCA;THYM	0.401;0.388;0.378;0.405;0.511	2.24e-13;1.70e-06;3.97e-13;4.31e-16;0.0006	Epidermal_Keratinocyte_day3,Rubin_2017
chr9:108150572	NIPSNAP3B	CESC;KIRC;KIRP;LUSC;THCA;THYM	0.328;0.387;0.389;0.348;0.438;0.483	0.0010;4.38e-12;1.34e-06;2.09e-10;8.29e-20;0.0059	Epidermal_Keratinocyte_day3,Rubin_2017
chr9:108150732	NIPSNAP3B	BLCA;CESC;KIRC;KIRP;LUSC;TGCT;THCA;THYM	0.354;0.339;0.437;0.434;0.386;0.439;0.444;0.491	3.69e-08;0.0002;6.39e-17;2.17e-09;6.76e-14;0.0048;1.62e-20;0.0031	Epidermal_Keratinocyte_day3,Rubin_2017
chr9:108151182	NIPSNAP3B	KIRC;KIRP;LIHC;LUSC;TGCT;THCA;THYM	0.442;0.348;0.379;0.436;0.546;0.460;0.498	1.90e-17;0.0002;7.39e-09;2.33e-19;1.26e-07;1.48e-22;0.0018	Epidermal_Keratinocyte_day3,Rubin_2017
chr9:14080740	NFIB	BRCA;CESC;ESCA;GBM;KIRP;OV;STAD;TGCT	0.420;0.438;0.606;0.437;0.356;0.493;0.454;0.444	1.11e-42;2.34e-10;2.58e-14;0.0028;9.61e-05;5.44e-14;4.61e-17;0.0031	H1-ESC,Dixon_2015
chr9:14081010	NFIB	BLCA;BRCA;CESC;ESCA;GBM;KIRP;LGG;LUAD;LUSC;OV;SARC;STAD	0.340;0.572;0.443;0.539;0.458;0.377;0.346;0.370;0.304;0.490;0.362;0.435	3.45e-07;8.11e-91;9.70e-11;9.26e-10;0.0004;6.76e-06;1.23e-10;7.42e-13;8.21e-07;1.03e-13;0.0003;3.77e-15	H1-ESC,Dixon_2015
chr9:14081230	NFIB	BLCA;BRCA;CESC;ESCA;GBM;HNSC;KIRP;LUAD;LUSC;OV;SARC;STAD;THYM;UCEC	0.380;0.536;0.489;0.648;0.460;0.301;0.348;0.377;0.337;0.451;0.366;0.470;0.501;0.477	4.22e-10;2.16e-77;2.54e-14;8.79e-18;0.0003;4.71e-07;0.0002;1.74e-13;2.10e-09;1.07e-10;0.0002;8.90e-19;0.0014;5.55e-06	H1-ESC,Dixon_2015
chr9:14088725	NFIB	BLCA;BRCA;CESC;COADREAD;ESCA;HNSC;KIRC;KIRP;LGG;LUAD;LUSC;OV;SARC;SKCM;STAD;TGCT;THYM;UCEC	0.467;0.651;0.618;0.313;0.778;0.445;0.349;0.344;0.381;0.477;0.489;0.557;0.467;0.385;0.519;0.498;0.604;0.414	3.80e-18;4.02e-128;3.75e-28;0.0001;4.74e-33;2.24e-21;6.90e-09;0.0003;5.30e-14;2.99e-25;3.76e-26;6.14e-20;4.16e-10;6.50e-09;1.27e-24;2.27e-05;7.45e-08;0.0028	H1-ESC,Dixon_2015
chr9:14089025	NFIB	BLCA;BRCA;CESC;COADREAD;ESCA;HNSC;KIRC;LGG;LUAD;LUSC;OV;PRAD;SARC;SKCM;STAD;TGCT;THYM	0.511;0.678;0.567;0.348;0.728;0.457;0.374;0.433;0.458;0.452;0.462;0.331;0.457;0.438;0.480;0.470;0.505	3.79e-23;2.81e-143;5.80e-22;9.69e-07;4.40e-26;6.39e-23;5.44e-11;9.84e-20;1.08e-22;2.63e-21;1.49e-11;1.02e-08;1.90e-09;4.52e-13;7.13e-20;0.0003;0.0010	H1-ESC,Dixon_2015
chr9:14089265	NFIB	BLCA;BRCA;CESC;COADREAD;ESCA;GBM;HNSC;KIRC;KIRP;LGG;LIHC;LUAD;LUSC;OV;SARC;SKCM;STAD;TGCT;THYM;UCEC	0.430;0.700;0.599;0.436;0.738;0.473;0.474;0.349;0.322;0.434;0.361;0.484;0.441;0.546;0.387;0.417;0.446;0.562;0.589;0.455	1.75e-14;1.04e-156;1.27e-25;1.89e-13;2.11e-27;0.0001;3.33e-25;6.82e-09;0.0043;8.74e-20;1.36e-07;3.23e-26;7.04e-20;8.27e-19;2.51e-05;2.51e-11;2.96e-16;1.90e-08;3.83e-07;5.70e-05	H1-ESC,Dixon_2015
chr9:14089295	NFIB	BLCA;BRCA;CESC;COADREAD;ESCA;GBM;HNSC;KIRC;KIRP;LGG;LIHC;LUAD;LUSC;OV;PAAD;SARC;SKCM;STAD;TGCT;THYM;UCEC	0.448;0.692;0.567;0.438;0.748;0.461;0.480;0.353;0.352;0.422;0.361;0.456;0.415;0.576;0.407;0.414;0.381;0.442;0.562;0.533;0.473	3.55e-16;1.51e-151;5.99e-22;1.13e-13;1.31e-28;0.0003;4.32e-26;3.00e-09;0.0001;1.97e-18;1.54e-07;1.75e-22;6.25e-17;5.82e-22;0.0042;8.53e-07;1.36e-08;6.67e-16;1.82e-08;9.90e-05;8.82e-06	H1-ESC,Dixon_2015
chr9:14089495	NFIB	BLCA;BRCA;CESC;COADREAD;ESCA;HNSC;KIRC;KIRP;LGG;LIHC;LUAD;LUSC;OV;SARC;SKCM;STAD;TGCT;THYM;UCEC	0.444;0.653;0.567;0.327;0.742;0.438;0.348;0.328;0.386;0.323;0.461;0.399;0.483;0.439;0.385;0.489;0.488;0.579;0.428	7.88e-16;6.92e-129;6.56e-22;2.13e-05;6.69e-28;1.70e-20;7.70e-09;0.0024;1.96e-14;3.84e-05;3.72e-23;3.48e-15;3.54e-13;2.77e-08;6.88e-09;5.42e-21;5.85e-05;1.13e-06;0.0007	H1-ESC,Dixon_2015
chr9:14089525	NFIB	BLCA;BRCA;CESC;COADREAD;ESCA;GBM;HNSC;KIRC;KIRP;LGG;LIHC;LUAD;LUSC;OV;SARC;SKCM;STAD;TGCT;THYM;UCEC	0.481;0.645;0.576;0.366;0.745;0.471;0.437;0.362;0.322;0.411;0.322;0.485;0.416;0.489;0.450;0.428;0.489;0.519;0.603;0.419	9.79e-20;1.85e-124;5.51e-23;5.65e-08;2.83e-28;0.0001;2.26e-20;5.60e-10;0.0046;3.59e-17;4.26e-05;1.71e-26;5.21e-17;1.16e-13;5.66e-09;3.26e-12;6.94e-21;2.54e-06;8.49e-08;0.0016	H1-ESC,Dixon_2015
chr9:14090355	NFIB	BLCA;BRCA;CESC;ESCA;HNSC;KIRC;LGG;LUAD;LUSC;OV;SARC;SKCM;STAD;TGCT;THYM	0.400;0.647;0.528;0.713;0.421;0.388;0.397;0.466;0.406;0.484;0.472;0.380;0.468;0.459;0.551	8.25e-12;1.55e-125;6.91e-18;2.74e-24;1.91e-18;3.64e-12;1.35e-15;7.93e-24;5.21e-16;3.04e-13;2.01e-10;1.70e-08;1.57e-18;0.0009;1.93e-05	A549,ENCODE3
chr9:14091015	NFIB	BLCA;BRCA;CESC;ESCA;HNSC;KIRC;LGG;LUAD;LUSC;OV;SARC;SKCM;STAD	0.405;0.599;0.414;0.683;0.379;0.340;0.332;0.352;0.391;0.444;0.361;0.336;0.421	3.42e-12;1.68e-102;1.09e-08;4.05e-21;7.57e-14;3.18e-08;1.95e-09;4.31e-11;2.19e-14;3.02e-10;0.0004;1.26e-05;7.71e-14	A549,ENCODE3
chr9:14091645	NFIB	BLCA;BRCA;CESC;ESCA;HNSC;LUAD;LUSC;OV;STAD;THYM;UCEC	0.317;0.521;0.465;0.687;0.312;0.340;0.324;0.331;0.387;0.512;0.409	1.28e-05;6.03e-72;2.17e-12;1.71e-21;6.84e-08;5.02e-10;2.32e-08;0.0015;6.72e-11;0.0005;0.0041	A549,ENCODE3
chr9:14092075	NFIB	BLCA;BRCA;CESC;ESCA;HNSC;KIRC;KIRP;LGG;LUAD;LUSC;OV;SARC;SKCM;STAD;TGCT;THYM	0.352;0.605;0.507;0.682;0.406;0.362;0.345;0.383;0.336;0.357;0.333;0.354;0.310;0.440;0.543;0.482	5.39e-08;5.36e-105;6.47e-16;5.17e-21;1.08e-16;5.88e-10;0.0003;3.56e-14;1.02e-09;3.91e-11;0.0012;0.0009;0.0003;1.08e-15;1.95e-07;0.0061	A549,ENCODE3
chr9:14092255	NFIB	BLCA;BRCA;CESC;ESCA;HNSC;KIRC;LGG;LUAD;LUSC;OV;PRAD;SARC;SKCM;STAD;TGCT	0.410;0.612;0.434;0.641;0.454;0.380;0.382;0.453;0.474;0.344;0.327;0.530;0.433;0.517;0.493	1.31e-12;3.15e-108;4.74e-10;3.70e-17;1.62e-22;1.63e-11;4.92e-14;4.29e-22;3.64e-24;0.0003;2.29e-08;7.48e-15;1.20e-12;2.58e-24;3.72e-05	A549,ENCODE3
chr9:14093205	NFIB	BLCA;BRCA;CESC;ESCA;HNSC;LUAD;PRAD;SARC;SKCM;STAD	0.341;0.567;0.463;0.716;0.337;0.391;0.333;0.427;0.302;0.421	3.26e-07;5.97e-89;3.02e-12;1.01e-24;6.53e-10;5.87e-15;7.10e-09;1.42e-07;0.0010;7.86e-14	A549,ENCODE3
chr9:14093615	NFIB	BLCA;BRCA;CESC;ESCA;HNSC;KIRC;LUAD;LUSC;OV;SARC;STAD	0.440;0.612;0.476;0.691;0.386;0.379;0.366;0.378;0.369;0.411;0.488	1.82e-15;1.79e-108;3.13e-13;6.35e-22;1.47e-14;2.07e-11;1.80e-12;4.40e-13;1.74e-05;1.14e-06;8.27e-21	A549,ENCODE3
chr9:14093755	NFIB	BLCA;BRCA;CESC;ESCA;HNSC;KIRC;LGG;LUAD;LUSC;OV;SARC;SKCM;STAD;TGCT	0.428;0.620;0.461;0.643;0.446;0.350;0.333;0.382;0.341;0.369;0.485;0.345;0.457;0.478	2.91e-14;2.26e-112;4.21e-12;2.62e-17;1.83e-21;5.24e-09;1.68e-09;5.94e-14;8.84e-10;1.64e-05;2.36e-11;3.54e-06;1.92e-17;0.0001	A549,ENCODE3
chr9:14094075	NFIB	BLCA;BRCA;CESC;ESCA;HNSC;LGG;LUAD;LUSC;OV;PRAD;SARC;SKCM;STAD;TGCT	0.395;0.599;0.427;0.698;0.362;0.384;0.357;0.394;0.446;0.363;0.378;0.341;0.477;0.509	2.57e-11;2.70e-102;1.44e-09;1.05e-22;3.30e-12;2.88e-14;1.30e-11;1.08e-14;2.40e-10;2.08e-11;7.01e-05;6.01e-06;1.39e-19;7.90e-06	A549,ENCODE3
chr9:14094115	NFIB	BLCA;BRCA;CESC;ESCA;HNSC;KIRC;LGG;LUAD;LUSC;OV;PRAD;SARC;SKCM;STAD;TGCT	0.390;0.584;0.444;0.677;0.425;0.313;0.335;0.372;0.413;0.444;0.353;0.416;0.417;0.478;0.501	6.06e-11;7.47e-96;9.17e-11;1.67e-20;6.64e-19;3.05e-06;1.08e-09;5.14e-13;9.84e-17;3.44e-10;1.55e-10;6.03e-07;2.62e-11;9.94e-20;1.66e-05	A549,ENCODE3
chr9:14094355	NFIB	BLCA;BRCA;CESC;ESCA;HNSC;KIRC;KIRP;LGG;LUAD;LUSC;SARC;SKCM;STAD;TGCT;THYM	0.368;0.592;0.517;0.692;0.481;0.359;0.331;0.333;0.393;0.387;0.485;0.382;0.452;0.529;0.502	3.60e-09;1.55e-99;7.81e-17;5.06e-22;3.15e-26;1.01e-09;0.0016;1.55e-09;3.91e-15;4.95e-14;2.32e-11;1.05e-08;7.44e-17;8.98e-07;0.0012	A549,ENCODE3
chr9:14094445	NFIB	BLCA;BRCA;CESC;ESCA;HNSC;KIRC;LGG;LUAD;LUSC;SARC;SKCM;STAD;TGCT;THYM	0.376;0.579;0.466;0.661;0.443;0.348;0.384;0.384;0.358;0.459;0.322;0.477;0.521;0.482	8.07e-10;6.06e-94;1.76e-12;6.07e-19;4.62e-21;7.86e-09;3.06e-14;3.00e-14;3.08e-11;1.48e-09;7.73e-05;1.57e-19;2.09e-06;0.0063	A549,ENCODE3
chr9:14094825	NFIB	BRCA;CESC;ESCA;HNSC;KIRC;LGG;LUAD;LUSC;SARC;STAD;TGCT;THYM	0.548;0.511;0.678;0.306;0.393;0.423;0.366;0.305;0.370;0.517;0.444;0.481	1.47e-81;2.93e-16;1.53e-20;1.96e-07;1.15e-12;1.47e-18;1.98e-12;6.88e-07;0.0001;2.40e-24;0.0031;0.0066	A549,ENCODE3
chr9:14095085	NFIB	BLCA;BRCA;CESC;ESCA;HNSC;KIRC;LGG;LUAD;LUSC;STAD	0.310;0.510;0.368;0.685;0.327;0.308;0.341;0.348;0.301;0.416	3.60e-05;2.72e-68;7.75e-06;2.73e-21;4.41e-09;6.06e-06;3.36e-10;8.51e-11;1.35e-06;2.00e-13	A549,ENCODE3
chr9:14095495	NFIB	BRCA;CESC;ESCA;HNSC;KIRC;KIRP;LGG;LUAD;LUSC;OV;SKCM;STAD	0.612;0.446;0.639;0.342;0.363;0.376;0.323;0.434;0.377;0.356;0.334;0.492	1.71e-108;6.12e-11;5.57e-17;2.34e-10;4.87e-10;8.30e-06;1.18e-08;9.42e-20;4.77e-13;8.11e-05;1.60e-05;2.39e-21	A549,ENCODE3
chr9:14096155	NFIB	BLCA;BRCA;CESC;ESCA;HNSC;KIRC;KIRP;LGG;LUAD;LUSC;OV;PRAD;SARC;SKCM;STAD	0.333;0.581;0.490;0.637;0.352;0.359;0.399;0.302;0.376;0.311;0.372;0.328;0.378;0.348;0.437	1.12e-06;1.09e-94;1.99e-14;7.87e-17;2.74e-11;1.02e-09;3.69e-07;4.76e-07;2.02e-13;2.31e-07;1.09e-05;1.70e-08;7.22e-05;2.15e-06;2.13e-15	A549,ENCODE3
chr9:14096395	NFIB	BLCA;BRCA;CESC;ESCA;GBM;HNSC;KIRC;LGG;LUAD;LUSC;OV;SARC;SKCM;STAD;TGCT;THCA	0.485;0.617;0.471;0.633;0.568;0.422;0.413;0.379;0.400;0.405;0.314;0.463;0.423;0.638;0.537;0.365	3.51e-20;6.15e-111;7.45e-13;1.87e-16;2.90e-09;1.58e-18;1.68e-14;8.84e-14;6.90e-16;7.99e-16;0.0093;8.09e-10;8.52e-12;2.32e-43;3.50e-07;4.97e-12	A549,ENCODE3
chr9:14096645	NFIB	BLCA;BRCA;CESC;ESCA;GBM;HNSC;KIRC;KIRP;LGG;LUAD;LUSC;OV;PRAD;SARC;SKCM;STAD;TGCT;UCEC	0.391;0.684;0.549;0.690;0.484;0.468;0.448;0.476;0.408;0.459;0.363;0.506;0.331;0.420;0.423;0.584;0.554;0.426	4.90e-11;7.33e-147;4.80e-20;9.03e-22;3.67e-05;2.27e-24;3.65e-18;1.80e-12;7.85e-17;6.47e-23;1.03e-11;4.42e-15;9.36e-09;3.48e-07;8.61e-12;5.49e-34;5.19e-08;0.0009	A549,ENCODE3
chr9:14096885	NFIB	BLCA;BRCA;CESC;ESCA;GBM;HNSC;KIRC;KIRP;LGG;LUAD;LUSC;OV;PRAD;SARC;SKCM;STAD;THCA	0.455;0.659;0.494;0.695;0.439;0.387;0.408;0.416;0.356;0.443;0.357;0.465;0.314;0.462;0.377;0.568;0.333	6.13e-17;2.85e-132;8.57e-15;2.73e-22;0.0023;1.14e-14;5.36e-14;3.00e-08;1.45e-11;7.84e-21;3.87e-11;9.40e-12;1.97e-07;8.74e-10;2.50e-08;1.98e-31;2.99e-09	A549,ENCODE3
chr9:14097045	NFIB	BLCA;BRCA;CESC;ESCA;GBM;HNSC;KIRC;KIRP;LGG;LIHC;LUAD;LUSC;OV;PRAD;SARC;SKCM;STAD;THCA;UCEC	0.445;0.637;0.594;0.772;0.475;0.414;0.362;0.489;0.351;0.310;0.418;0.372;0.469;0.402;0.395;0.331;0.585;0.355;0.426	5.86e-16;2.49e-120;4.85e-25;4.22e-32;9.14e-05;1.13e-17;6.00e-10;1.50e-13;3.94e-11;0.0002;7.52e-18;1.40e-12;4.24e-12;2.99e-15;8.94e-06;2.41e-05;4.28e-34;3.82e-11;0.0009	A549,ENCODE3
chr9:14097235	NFIB	BLCA;BRCA;CESC;COADREAD;ESCA;GBM;HNSC;KIRC;KIRP;LGG;LUAD;LUSC;OV;PRAD;SARC;SKCM;STAD;TGCT;THCA;THYM;UCEC	0.526;0.705;0.671;0.322;0.762;0.468;0.460;0.365;0.511;0.389;0.511;0.442;0.534;0.326;0.386;0.387;0.577;0.430;0.369;0.494;0.447	4.43e-25;2.26e-160;8.89e-36;4.01e-05;1.34e-30;0.0001;3.11e-23;3.55e-10;2.41e-15;8.58e-15;2.96e-30;5.17e-20;1.09e-17;2.66e-08;2.83e-05;5.28e-09;7.80e-33;0.0096;1.94e-12;0.0024;0.0001	A549,ENCODE3
chr9:14097315	NFIB	BLCA;BRCA;CESC;COADREAD;ESCA;GBM;HNSC;KIRC;KIRP;LGG;LUAD;LUSC;OV;SARC;SKCM;STAD;TGCT;THCA;THYM;UCEC	0.502;0.718;0.622;0.386;0.793;0.522;0.451;0.329;0.508;0.369;0.467;0.449;0.538;0.414;0.434;0.539;0.625;0.398;0.564;0.511	4.06e-22;6.06e-169;1.39e-28;2.10e-09;1.96e-35;7.14e-07;3.60e-22;2.21e-07;3.98e-15;9.79e-13;5.90e-24;6.74e-21;4.49e-18;7.87e-07;1.05e-12;3.14e-27;3.28e-12;2.51e-15;5.20e-06;1.13e-07	A549,ENCODE3
chr9:14097355	NFIB	BLCA;BRCA;CESC;COADREAD;ESCA;GBM;HNSC;KIRC;KIRP;LGG;LIHC;LUAD;LUSC;OV;PRAD;SARC;SKCM;STAD;TGCT;THCA;THYM;UCEC	0.551;0.705;0.661;0.358;0.785;0.479;0.407;0.359;0.522;0.373;0.342;0.479;0.453;0.520;0.332;0.468;0.418;0.564;0.555;0.407;0.578;0.497	1.54e-28;1.72e-160;3.42e-34;1.97e-07;3.91e-34;6.08e-05;6.63e-17;9.90e-10;2.15e-16;3.40e-13;2.40e-06;1.33e-25;2.11e-21;2.65e-16;8.04e-09;3.57e-10;2.38e-11;7.44e-31;4.71e-08;3.12e-16;1.34e-06;6.05e-07	A549,ENCODE3
chr9:14097425	NFIB	BLCA;BRCA;CESC;ESCA;GBM;HNSC;KIRC;KIRP;LGG;LIHC;LUAD;LUSC;OV;PCPG;PRAD;SARC;SKCM;STAD;TGCT;THCA;THYM;UCEC	0.566;0.719;0.643;0.768;0.443;0.390;0.351;0.536;0.378;0.330;0.431;0.470;0.517;0.426;0.329;0.422;0.430;0.583;0.517;0.455;0.543;0.441	1.08e-30;6.10e-170;1.35e-31;1.74e-31;0.0016;5.13e-15;4.90e-09;1.09e-17;1.10e-13;1.49e-05;1.99e-19;1.30e-23;4.36e-16;0.0006;1.49e-08;2.92e-07;2.28e-12;8.80e-34;3.27e-06;7.45e-22;3.76e-05;0.0002	A549,ENCODE3
chr9:14097575	NFIB	BLCA;BRCA;CESC;ESCA;GBM;HNSC;KIRC;KIRP;LGG;LIHC;LUAD;LUSC;OV;SARC;SKCM;STAD;TGCT;THCA;THYM;UCEC	0.504;0.660;0.625;0.794;0.467;0.359;0.314;0.467;0.309;0.313;0.493;0.463;0.494;0.499;0.400;0.573;0.454;0.353;0.506;0.497	2.35e-22;7.16e-133;5.40e-29;1.37e-35;0.0001;6.62e-12;2.50e-06;8.14e-12;1.37e-07;0.0001;1.55e-27;1.13e-22;4.46e-14;2.04e-12;5.99e-10;3.00e-32;0.0013;5.56e-11;0.0009;5.55e-07	A549,ENCODE3
chr9:14097615	NFIB	BLCA;BRCA;CESC;ESCA;GBM;HNSC;KIRP;LGG;LIHC;LUAD;LUSC;OV;SARC;SKCM;STAD;TGCT;THCA;THYM;UCEC	0.510;0.683;0.688;0.806;0.505;0.362;0.475;0.322;0.356;0.498;0.442;0.507;0.486;0.391;0.578;0.498;0.402;0.503;0.470	4.65e-23;3.30e-146;1.27e-38;9.56e-38;4.37e-06;3.19e-12;2.17e-12;1.45e-08;3.15e-07;2.73e-28;4.17e-20;3.52e-15;1.96e-11;2.76e-09;6.02e-33;2.19e-05;9.96e-16;0.0012;1.09e-05	A549,ENCODE3
chr9:14097815	NFIB	BLCA;BRCA;CESC;ESCA;GBM;HNSC;KIRP;LUAD;LUSC;OV;PCPG;SARC;SKCM;STAD;TGCT;UCEC;UVM	0.546;0.579;0.640;0.799;0.469;0.320;0.418;0.428;0.321;0.661;0.430;0.462;0.302;0.596;0.477;0.461;0.569	8.66e-28;5.59e-94;4.22e-31;1.54e-36;0.0001;1.73e-08;2.34e-08;4.67e-19;4.10e-08;7.16e-33;0.0004;8.84e-10;0.0009;7.91e-36;0.0001;2.88e-05;0.0062	A549,ENCODE3
chr9:14097935	NFIB	BLCA;BRCA;CESC;COADREAD;ESCA;GBM;HNSC;KIRP;LUAD;OV;PCPG;SARC;SKCM;STAD;TGCT;THCA;UCEC	0.548;0.579;0.620;0.336;0.734;0.470;0.306;0.447;0.361;0.638;0.408;0.371;0.402;0.552;0.433;0.388;0.522	5.32e-28;8.25e-94;2.30e-28;5.62e-06;7.02e-27;0.0001;2.26e-07;2.39e-10;5.75e-12;1.25e-29;0.0032;0.0001;3.69e-10;4.34e-29;0.0075;2.52e-14;2.87e-08	A549,ENCODE3
chr9:14098055	NFIB	BLCA;BRCA;CESC;ESCA;GBM;HNSC;KIRC;KIRP;LGG;LUAD;LUSC;OV;PCPG;SARC;SKCM;STAD;TGCT;THCA;UCEC	0.526;0.640;0.665;0.717;0.498;0.319;0.333;0.444;0.309;0.474;0.366;0.613;0.488;0.414;0.364;0.563;0.527;0.449;0.559	3.66e-25;5.64e-122;6.52e-35;9.39e-25;9.70e-06;1.84e-08;1.04e-07;4.13e-10;1.56e-07;7.26e-25;5.32e-12;2.86e-26;9.82e-07;7.96e-07;1.85e-07;9.22e-31;1.11e-06;3.57e-21;1.89e-10	A549,ENCODE3
chr9:14098085	NFIB	BLCA;BRCA;CESC;ESCA;GBM;HNSC;KIRC;KIRP;LGG;LIHC;LUAD;LUSC;OV;PCPG;SARC;SKCM;STAD;TGCT;THCA;THYM;UCEC	0.561;0.643;0.687;0.721;0.454;0.333;0.339;0.468;0.313;0.327;0.479;0.348;0.597;0.479;0.403;0.414;0.565;0.579;0.447;0.489;0.549	7.62e-30;7.69e-124;1.95e-38;2.63e-25;0.0006;1.29e-09;3.99e-08;7.51e-12;7.21e-08;2.08e-05;1.29e-25;2.38e-10;2.57e-24;2.82e-06;3.23e-06;4.55e-11;5.87e-31;2.33e-09;6.67e-21;0.0036;8.26e-10	A549,ENCODE3
chr9:14098235	NFIB	BLCA;BRCA;CESC;ESCA;GBM;HNSC;KIRC;KIRP;LGG;LIHC;LUAD;LUSC;OV;PCPG;SARC;SKCM;STAD;TGCT;THCA;THYM;UCEC	0.548;0.677;0.685;0.783;0.504;0.422;0.369;0.546;0.340;0.312;0.498;0.395;0.580;0.407;0.437;0.451;0.573;0.632;0.430;0.502;0.526	4.73e-28;2.23e-142;3.86e-38;8.22e-34;5.14e-06;1.52e-18;1.67e-10;1.19e-18;3.94e-10;0.0001;2.47e-28;8.77e-15;1.95e-22;0.0035;3.71e-08;3.32e-14;2.97e-32;1.10e-12;7.25e-19;0.0013;1.71e-08	A549,ENCODE3
chr9:14098665	NFIB	BLCA;BRCA;CESC;ESCA;GBM;HNSC;KIRC;KIRP;LGG;LUAD;LUSC;OV;SARC;SKCM;STAD;TGCT;THCA;THYM;UCEC	0.458;0.686;0.605;0.778;0.492;0.346;0.408;0.464;0.388;0.469;0.412;0.509;0.429;0.353;0.501;0.495;0.366;0.569;0.519	3.02e-17;3.95e-148;1.93e-26;5.41e-33;1.66e-05;9.20e-11;5.29e-14;1.36e-11;1.03e-14;3.30e-24;1.30e-16;2.19e-15;1.08e-07;1.06e-06;2.66e-22;2.98e-05;4.33e-12;3.20e-06;3.84e-08	A549,ENCODE3
chr9:14099025	NFIB	BLCA;BRCA;CESC;ESCA;HNSC;KIRC;KIRP;LGG;LIHC;LUAD;LUSC;OV;SARC;SKCM;STAD;THYM	0.356;0.595;0.476;0.774;0.374;0.341;0.369;0.395;0.301;0.403;0.376;0.543;0.428;0.358;0.571;0.577	2.88e-08;8.82e-101;2.69e-13;2.30e-32;2.30e-13;2.68e-08;1.82e-05;2.33e-15;0.0006;3.01e-16;5.60e-13;1.55e-18;1.22e-07;4.65e-07;7.20e-32;1.37e-06	A549,ENCODE3
chr9:14099215	NFIB	BLCA;BRCA;CESC;ESCA;GBM;HNSC;KIRC;KIRP;LGG;LUAD;LUSC;OV;SARC;SKCM;STAD;THYM	0.401;0.602;0.501;0.698;0.424;0.364;0.411;0.461;0.380;0.395;0.341;0.528;0.400;0.328;0.592;0.515	7.02e-12;9.88e-104;2.11e-15;1.27e-22;0.0080;1.90e-12;2.35e-14;2.45e-11;6.61e-14;2.35e-15;8.64e-10;4.01e-17;4.59e-06;3.66e-05;3.72e-35;0.0004	A549,ENCODE3
chr9:14099405	NFIB	BLCA;BRCA;CESC;ESCA;GBM;HNSC;KIRC;KIRP;LUAD;LUSC;OV;SARC;SKCM;STAD;TGCT	0.379;0.612;0.442;0.697;0.438;0.388;0.300;0.364;0.364;0.340;0.530;0.376;0.376;0.555;0.471	5.14e-10;1.47e-108;1.26e-10;1.57e-22;0.0025;9.14e-15;2.25e-05;3.60e-05;3.26e-12;1.09e-09;2.92e-17;8.52e-05;3.24e-08;1.47e-29;0.0003	A549,ENCODE3
chr9:14099915	NFIB	BLCA;BRCA;CESC;ESCA;KIRP;LGG;LUAD;LUSC;OV;SARC;SKCM;STAD;THYM	0.389;0.540;0.425;0.636;0.370;0.323;0.357;0.303;0.400;0.343;0.303;0.460;0.490	7.88e-11;9.33e-79;2.06e-09;1.06e-16;1.69e-05;1.11e-08;1.28e-11;9.74e-07;2.73e-07;0.0031;0.0008;9.79e-18;0.0033	A549,ENCODE3
chr9:14100015	NFIB	BLCA;BRCA;CESC;ESCA;KIRP;LGG;LUAD;LUSC;OV;SARC;STAD	0.330;0.535;0.425;0.684;0.355;0.306;0.392;0.301;0.417;0.351;0.436	1.66e-06;6.14e-77;1.96e-09;3.10e-21;0.0001;2.36e-07;4.93e-15;1.29e-06;2.14e-08;0.0014;3.08e-15	A549,ENCODE3
chr9:14153324	NFIB	BRCA;ESCA;OV;STAD	0.344;0.496;0.338;0.325	1.85e-26;2.60e-07;0.0007;3.28e-06	Aorta,Leung_2015
chr9:14300268	NFIB	ESCA;KIRC;KIRP;LIHC	0.524;0.336;0.351;0.378	6.76e-09;6.70e-08;0.0001;9.60e-09	Spleen,Schmitt_2016
chr9:14306247	NFIB	BLCA;BRCA;CESC;ESCA;LUAD;LUSC;OV;UCEC	0.344;0.480;0.482;0.525;0.360;0.337;0.326;0.449	2.05e-07;6.65e-59;8.84e-14;6.17e-09;6.93e-12;1.93e-09;0.0025;9.88e-05	Spleen,Schmitt_2016
chr9:14306847	NFIB	BLCA;BRCA;CESC;ESCA;LUAD;LUSC;OV;SARC;STAD;UCEC	0.400;0.462;0.430;0.452;0.307;0.384;0.412;0.375;0.318;0.457	8.72e-12;8.17e-54;9.40e-10;3.58e-05;2.21e-07;9.86e-14;4.82e-08;9.77e-05;8.31e-06;4.44e-05	Spleen,Schmitt_2016
chr9:14314861	NFIB	BLCA;BRCA;CESC;COADREAD;ESCA;GBM;HNSC;LGG;LUSC;OV;SARC;SKCM;STAD;TGCT	0.360;0.502;0.376;0.305;0.692;0.470;0.441;0.512;0.383;0.481;0.445;0.310;0.612;0.621	1.36e-08;8.21e-66;2.57e-06;0.0003;5.64e-22;0.0001;6.94e-21;1.32e-30;1.27e-13;4.83e-13;1.10e-08;0.0003;1.11e-38;6.25e-12	Bladder,Schmitt_2016
chr9:14314901	NFIB	BLCA;BRCA;CESC;COADREAD;ESCA;GBM;HNSC;LGG;LUSC;OV;SARC;SKCM;STAD;TGCT;UCEC	0.375;0.535;0.422;0.337;0.669;0.507;0.446;0.498;0.359;0.445;0.437;0.460;0.602;0.551;0.411	1.05e-09;9.18e-77;3.15e-09;4.74e-06;1.16e-19;3.73e-06;1.83e-21;2.23e-28;2.55e-11;2.60e-10;3.77e-08;5.88e-15;6.63e-37;7.55e-08;0.0035	Bladder,Schmitt_2016
chr9:14319754	NFIB	BRCA;CESC;OV	0.471;0.340;0.385	2.25e-56;0.0002;1.97e-06	Bladder,Schmitt_2016
chr9:33444320	NFX1	CESC;LUAD;THYM	0.323;0.338;0.514	0.0017;6.55e-10;0.0005	IMR90,Jin_2013
chr9:33447060	NFX1	HNSC;LUAD;THYM	0.303;0.300;0.536	3.89e-07;7.49e-07;7.45e-05	IMR90,Jin_2013
chr9:33464269	NFX1	LUSC;OV;STAD	0.335;0.320;0.316	2.69e-09;0.0051;1.13e-05	IMR90,Rao_2014;HepG2,ENCODE3;HCT116-untreated,Rao_2017;HUVEC,Rao_2014;K562,Rao_2014
chr10:5799876	ASB13	COADREAD;KIRC;LUSC;STAD	0.320;0.434;0.335;0.400	5.29e-05;1.10e-16;2.94e-09;5.51e-12	G401,ENCODE3
chr10:5801465	ASB13	COADREAD;ESCA;KIRC;LUSC;SKCM	0.306;0.430;0.463;0.390;0.365	0.0003;0.0003;7.60e-20;2.50e-14;1.82e-07	G401,ENCODE3
chr10:5801555	ASB13	ESCA;KIRC;KIRP;LUSC;SKCM;STAD	0.403;0.528;0.391;0.410;0.381;0.316	0.0040;2.99e-28;1.13e-06;1.98e-16;1.45e-08;1.15e-05	G401,ENCODE3
chr10:5801595	ASB13	KIRC;KIRP;LUAD;LUSC;SKCM	0.530;0.422;0.315;0.350;0.371	1.83e-28;1.37e-08;6.11e-08;1.39e-10;6.73e-08	G401,ENCODE3
chr10:5801775	ASB13	GBM;KIRC;KIRP;LUSC;SKCM;THCA	0.467;0.484;0.382;0.400;0.391;0.307	0.0002;2.64e-22;3.73e-06;2.29e-15;2.45e-09;3.94e-07	G401,ENCODE3
chr10:5801855	ASB13	ESCA;KIRC;KIRP;LUSC;SKCM;THCA	0.483;0.461;0.352;0.402;0.424;0.331	1.15e-06;1.36e-19;0.0001;1.61e-15;7.35e-12;4.66e-09	G401,ENCODE3
chr10:73852620	ASCC1	BLCA;BRCA;CESC;ESCA;LIHC;PRAD;SARC;SKCM;STAD	0.354;0.316;0.329;0.415;0.356;0.351;0.391;0.302;0.346	3.99e-08;1.70e-21;0.0009;0.0014;3.17e-07;2.29e-10;1.55e-05;0.0009;1.16e-07	Caki2,ENCODE3;HAP1_DKO,Haarhuis_2017
chr10:73853240	ASCC1	CESC;HNSC;KIRC;KIRP;LIHC;LUAD;OV;PRAD;SARC;UCEC	0.390;0.331;0.343;0.354;0.391;0.304;0.322;0.329;0.409;0.407	3.67e-07;2.10e-09;1.88e-08;0.0001;1.08e-09;3.68e-07;0.0040;1.49e-08;1.63e-06;0.0050	Caki2,ENCODE3;HAP1_DKO,Haarhuis_2017
chr10:73853480	ASCC1	BLCA;CESC;KIRC;KIRP;PRAD;SARC	0.386;0.368;0.362;0.369;0.321;0.419	1.39e-10;7.36e-06;5.38e-10;1.97e-05;6.66e-08;3.92e-07	Caki2,ENCODE3;HAP1_DKO,Haarhuis_2017
chr10:73853510	ASCC1	BLCA;CESC;HNSC;KIRC;KIRP;LIHC;SARC	0.340;0.321;0.307;0.307;0.347;0.309;0.416	3.83e-07;0.0022;1.63e-07;6.93e-06;0.0002;0.0002;6.61e-07	Caki2,ENCODE3;HAP1_DKO,Haarhuis_2017
chr10:73853790	ASCC1	BLCA;CESC;HNSC;KIRC;KIRP;LIHC;SARC	0.397;0.314;0.333;0.377;0.345;0.406;0.457	1.59e-11;0.0048;1.45e-09;3.17e-11;0.0003;7.42e-11;2.00e-09	Caki2,ENCODE3;HAP1_DKO,Haarhuis_2017
chr10:73854060	ASCC1	BLCA;BRCA;CESC;HNSC;KIRC;KIRP;LIHC;PRAD;SARC;SKCM;THCA	0.383;0.311;0.378;0.349;0.402;0.394;0.327;0.315;0.359;0.366;0.367	2.47e-10;1.15e-20;2.08e-06;5.09e-11;1.74e-13;7.22e-07;2.18e-05;1.94e-07;0.0005;1.57e-07;3.37e-12	Caki2,ENCODE3;HAP1_DKO,Haarhuis_2017
chr10:73854180	ASCC1	BLCA;BRCA;CESC;HNSC;KIRC;KIRP;LIHC;LUSC;PRAD;SARC;SKCM;THCA;UCEC	0.362;0.356;0.341;0.319;0.430;0.432;0.324;0.364;0.342;0.356;0.351;0.322;0.431	9.87e-09;1.02e-28;0.0002;1.92e-08;2.88e-16;2.79e-09;3.19e-05;8.37e-12;1.20e-09;0.0007;1.43e-06;2.66e-08;0.0005	Caki2,ENCODE3;HAP1_DKO,Haarhuis_2017
chr10:73854250	ASCC1	BLCA;BRCA;KIRC;KIRP;LIHC;LUSC;PRAD;SARC;SKCM;THCA;UCEC	0.378;0.323;0.415;0.463;0.306;0.361;0.378;0.339;0.331;0.304;0.404	5.57e-10;9.50e-23;1.12e-14;1.84e-11;0.0003;1.72e-11;7.91e-13;0.0049;2.45e-05;6.70e-07;0.0066	Caki2,ENCODE3;HAP1_DKO,Haarhuis_2017
chr10:73854470	ASCC1	HNSC;KIRC;KIRP;PRAD;SARC;THCA;UCEC	0.320;0.370;0.505;0.336;0.393;0.315;0.423	1.56e-08;1.21e-10;7.71e-15;3.81e-09;1.11e-05;8.58e-08;0.0011	Caki2,ENCODE3;HAP1_DKO,Haarhuis_2017
chr10:73854730	ASCC1	CESC;KIRC;KIRP;PRAD;SARC;THCA;UCEC	0.314;0.379;0.441;0.329;0.399;0.327;0.418	0.0050;2.23e-11;6.94e-10;1.40e-08;5.58e-06;9.76e-09;0.0018	Caki2,ENCODE3;HAP1_DKO,Haarhuis_2017
chr10:73854870	ASCC1	KIRC;KIRP;SARC;THCA	0.319;0.403;0.340;0.325	1.04e-06;2.06e-07;0.0043;1.45e-08	Caki2,ENCODE3;HAP1_DKO,Haarhuis_2017
chr10:73855120	ASCC1	BLCA;CESC;HNSC;KIRC;KIRP;LIHC;PRAD;SARC;SKCM;THCA	0.327;0.338;0.308;0.350;0.501;0.382;0.372;0.341;0.309;0.308	2.60e-06;0.0003;1.52e-07;5.17e-09;1.62e-14;5.07e-09;2.60e-12;0.0040;0.0004;2.96e-07	Caki2,ENCODE3;HAP1_DKO,Haarhuis_2017
chr10:73855160	ASCC1	KIRC;KIRP;LIHC;PRAD;SKCM;THCA	0.353;0.427;0.360;0.336;0.341;0.344	3.17e-09;6.51e-09;1.68e-07;3.69e-09;6.01e-06;3.97e-10	Caki2,ENCODE3;HAP1_DKO,Haarhuis_2017
chr10:73855340	ASCC1	BLCA;KIRC;KIRP;PRAD;SARC;SKCM;THCA	0.320;0.342;0.346;0.309;0.344;0.318;0.312	7.92e-06;2.26e-08;0.0002;4.89e-07;0.0028;0.0001;1.47e-07	Caki2,ENCODE3;HAP1_DKO,Haarhuis_2017
chr10:73855380	ASCC1	KIRC;KIRP;THCA	0.342;0.342;0.332	2.44e-08;0.0005;4.06e-09	Caki2,ENCODE3;HAP1_DKO,Haarhuis_2017
chr10:73856050	ASCC1	BLCA;BRCA;ESCA;HNSC;KIRC;LGG;LIHC;LUSC;OV;PRAD;SKCM;STAD	0.396;0.310;0.409;0.375;0.356;0.318;0.412;0.309;0.351;0.441;0.370;0.373	1.94e-11;1.76e-20;0.0024;1.85e-13;1.80e-09;2.86e-08;2.51e-11;3.55e-07;0.0001;1.63e-19;8.00e-08;1.07e-09	Caki2,ENCODE3;HAP1_DKO,Haarhuis_2017
chr10:89702474	ATAD1	BRCA;LIHC;PRAD	0.306;0.311;0.367	7.30e-20;0.0001;7.40e-12	Cortex_DLPFC,Schmitt_2016
chr11:64870550	ATG2A	LUAD;LUSC;OV	0.303;0.302;0.371	4.53e-07;1.10e-06;1.27e-05	KBM7,Rao_2014;THP1_PMA,Phanstiel_2017
chr11:64873202	ATG2A	COADREAD;LUAD;SARC	0.312;0.311;0.390	0.0001;1.06e-07;1.70e-05	KBM7,Rao_2014;THP1_PMA,Phanstiel_2017
chr11:64873392	ATG2A	COADREAD;GBM;LGG;LUAD;LUSC;SARC	0.311;0.445;0.321;0.304;0.311;0.360	0.0001;0.0014;1.56e-08;3.68e-07;2.38e-07;0.0005	KBM7,Rao_2014;THP1_PMA,Phanstiel_2017
chr11:64873472	ATG2A	COADREAD;LGG;LUAD	0.312;0.320;0.345	0.0001;1.91e-08;1.84e-10	KBM7,Rao_2014;THP1_PMA,Phanstiel_2017
chr11:64873832	ATG2A	LGG;LUAD;OV	0.333;0.327;0.352	1.57e-09;5.39e-09;0.0001	KBM7,Rao_2014;THP1_PMA,Phanstiel_2017
chr11:64873862	ATG2A	LGG;LUAD;OV	0.395;0.349;0.360	1.90e-15;7.18e-11;4.90e-05	KBM7,Rao_2014;THP1_PMA,Phanstiel_2017
chr11:64878483	ATG2A	COADREAD;KIRP;SKCM;UVM	0.310;0.335;0.304;0.580	0.0002;0.0011;0.0007;0.0029	THP1,Phanstiel_2017
chr11:72421952	ATG16L2	KIRC;LUAD;LUSC;OV;STAD	0.519;0.319;0.435;0.465;0.310	6.17e-27;2.51e-08;3.40e-19;8.60e-12;3.03e-05	HCT116-untreated,Rao_2017
chr11:72424528	ATG16L2	KIRC;LGG;LUSC;OV	0.392;0.368;0.363;0.417	1.48e-12;1.19e-12;1.11e-11;2.33e-08	HCT116-untreated,Rao_2017
chr11:72428556	ATG16L2	KIRC;LUSC;OV	0.337;0.322;0.336	5.32e-08;3.21e-08;0.0008	HCT116-untreated,Rao_2017
chr11:72428646	ATG16L2	LUAD;LUSC;OV	0.320;0.392;0.455	2.41e-08;1.47e-14;5.06e-11	HCT116-untreated,Rao_2017
chr11:72429476	ATG16L2	BRCA;COADREAD;KIRC;KIRP;LGG;LUAD;LUSC;OV	0.333;0.348;0.450;0.335;0.363;0.358;0.479;0.413	2.04e-24;9.06e-07;2.20e-18;0.0010;3.65e-12;1.13e-11;8.90e-25;3.99e-08	HCT116-untreated,Rao_2017
chr11:72430476	ATG16L2	KIRC;LUSC;OV;STAD	0.384;0.305;0.533;0.370	7.29e-12;7.09e-07;1.33e-17;1.60e-09	HCT116-untreated,Rao_2017
chr11:72430576	ATG16L2	ESCA;KIRC;LUSC;OV;STAD	0.415;0.329;0.379;0.548;0.302	0.0014;2.21e-07;3.48e-13;5.23e-19;9.24e-05	HCT116-untreated,Rao_2017
chr11:72431596	ATG16L2	KIRC;KIRP;LUAD;LUSC;OV;STAD	0.451;0.333;0.301;0.417;0.460;0.341	1.84e-18;0.0013;6.30e-07;3.69e-17;2.12e-11;2.50e-07	KBM7,Rao_2014;HepG2,ENCODE3;NHEK,Rao_2014;IMR90,Rao_2014
chr11:72431666	ATG16L2	KIRC;LGG;LUAD;LUSC;OV;STAD	0.487;0.304;0.341;0.428;0.440;0.315	1.03e-22;3.86e-07;3.63e-10;1.86e-18;5.65e-10;1.29e-05	KBM7,Rao_2014;HepG2,ENCODE3;NHEK,Rao_2014;IMR90,Rao_2014
chr11:72431696	ATG16L2	KIRC;LUAD;LUSC;OV	0.505;0.327;0.411;0.427	5.43e-25;5.79e-09;1.48e-16;4.60e-09	KBM7,Rao_2014;HepG2,ENCODE3;NHEK,Rao_2014;IMR90,Rao_2014
chr11:72431946	ATG16L2	KIRC;LUSC;OV	0.344;0.423;0.407	1.73e-08;7.65e-18;9.64e-08	KBM7,Rao_2014;HepG2,ENCODE3;NHEK,Rao_2014;IMR90,Rao_2014
chr11:72432176	ATG16L2	KIRC;LUAD;LUSC;OV	0.371;0.366;0.396;0.352	1.10e-10;1.92e-12;5.96e-15;0.0001	KBM7,Rao_2014;HepG2,ENCODE3;NHEK,Rao_2014;IMR90,Rao_2014
chr11:72432546	ATG16L2	KIRC;LUSC;OV	0.301;0.416;0.408	1.89e-05;5.17e-17;7.60e-08	KBM7,Rao_2014;HepG2,ENCODE3;NHEK,Rao_2014;IMR90,Rao_2014
chr11:72432616	ATG16L2	KIRC;LUAD;LUSC;OV	0.411;0.306;0.447;0.423	2.73e-14;2.66e-07;1.07e-20;9.30e-09	KBM7,Rao_2014;HepG2,ENCODE3;NHEK,Rao_2014;IMR90,Rao_2014
chr11:72942510	ATG16L2	ESCA;KIRC;OV	0.397;0.398;0.351	0.0072;4.07e-13;0.0001	PANC1,ENCODE3
chr11:72955040	ATG16L2	KIRC;LUSC;OV	0.343;0.312;0.396	1.87e-08;2.04e-07;4.26e-07	HAP1_WAPL_KO,Haarhuis_2017
chr11:72955660	ATG16L2	HNSC;KIRC;LUSC;OV;THCA	0.314;0.369;0.305;0.332;0.300	5.37e-08;1.59e-10;6.22e-07;0.0013;1.27e-06	HAP1_WAPL_KO,Haarhuis_2017
chr11:72957010	ATG16L2	KIRC;LUAD;LUSC;OV	0.335;0.314;0.341;0.354	7.75e-08;6.98e-08;9.96e-10;0.0001	HAP1_WAPL_KO,Haarhuis_2017
chr11:72957720	ATG16L2	HNSC;LUAD;LUSC;OV	0.319;0.300;0.320;0.320	1.89e-08;7.38e-07;5.18e-08;0.0051	HAP1_WAPL_KO,Haarhuis_2017
chr11:72957750	ATG16L2	HNSC;KIRC;LUSC	0.343;0.301;0.332	1.62e-10;1.77e-05;4.99e-09	HAP1_WAPL_KO,Haarhuis_2017
chr11:72958430	ATG16L2	HNSC;LUAD;LUSC;THCA	0.389;0.317;0.394;0.421	6.33e-15;4.04e-08;1.02e-14;7.81e-18	HAP1_WAPL_KO,Haarhuis_2017
chr11:72958700	ATG16L2	HNSC;LUSC;PRAD;THCA	0.464;0.347;0.301;0.437	6.93e-24;2.72e-10;1.83e-06;1.31e-19	HAP1_WAPL_KO,Haarhuis_2017
chr11:72959010	ATG16L2	HNSC;LUSC;PRAD;THCA	0.443;0.342;0.372;0.438	4.59e-21;7.76e-10;2.95e-12;8.80e-20	HAP1_WAPL_KO,Haarhuis_2017
chr12:48299013	ASB8	BRCA;TGCT;THCA	0.382;0.524;0.420	3.68e-34;1.54e-06;1.13e-17	HepG2,ENCODE3
chr12:48299493	ASB8	BRCA;TGCT;THCA	0.420;0.442;0.489	9.52e-43;0.0036;1.84e-26	HepG2,ENCODE3
chr12:48299573	ASB8	BLCA;BRCA;THCA	0.314;0.425;0.519	1.88e-05;6.10e-44;6.15e-31	HepG2,ENCODE3
chr12:48299923	ASB8	BRCA;TGCT;THCA	0.455;0.445;0.585	1.00e-51;0.0029;1.96e-42	HepG2,ENCODE3
chr17:42158390	ASB16	BLCA;BRCA;CESC;COADREAD;ESCA;GBM;KIRC;KIRP;LGG;LIHC;LUAD;LUSC;OV;PAAD;PRAD;SARC;SKCM;STAD;THCA	0.424;0.438;0.462;0.489;0.424;0.507;0.670;0.481;0.448;0.317;0.530;0.548;0.536;0.446;0.300;0.527;0.485;0.329;0.331	6.25e-14;2.72e-47;4.17e-12;1.47e-18;0.0005;3.70e-06;1.93e-54;7.57e-13;1.72e-21;8.27e-05;2.10e-33;3.15e-35;6.95e-18;0.0001;2.29e-06;1.30e-14;2.32e-17;1.56e-06;4.87e-09	HCT116-untreated,Rao_2017;HepG2,ENCODE3;K562,Rao_2014
chr17:42160448	ASB16	BLCA;CESC;COADREAD;ESCA;KIRC;KIRP;LGG;LUAD;LUSC;OV;SARC;SKCM;STAD	0.316;0.364;0.341;0.452;0.518;0.422;0.367;0.330;0.425;0.354;0.397;0.311;0.373	1.45e-05;1.27e-05;2.60e-06;3.50e-05;8.28e-27;1.37e-08;1.39e-12;3.41e-09;4.42e-18;0.0001;6.96e-06;0.0003;9.84e-10	HCT116-untreated,Rao_2017;HepG2,ENCODE3
chr17:42160698	ASB16	BLCA;BRCA;CESC;COADREAD;ESCA;HNSC;KIRC;KIRP;LGG;LIHC;LUAD;LUSC;OV;SARC;SKCM;STAD;TGCT	0.306;0.325;0.477;0.387;0.440;0.343;0.506;0.366;0.331;0.300;0.401;0.459;0.475;0.460;0.364;0.307;0.479	5.77e-05;4.50e-23;2.63e-13;1.71e-09;0.0001;1.65e-10;3.27e-25;2.78e-05;2.53e-09;0.0007;5.97e-16;3.39e-22;1.64e-12;1.14e-09;2.02e-07;4.09e-05;0.0001	HCT116-untreated,Rao_2017;HepG2,ENCODE3
chr17:42161432	ASB16	BLCA;CESC;COADREAD;KIRC;KIRP;LUAD;LUSC;OV;SARC	0.348;0.389;0.313;0.394;0.344;0.364;0.424;0.393;0.509	9.51e-08;4.35e-07;0.0001;1.01e-12;0.0003;2.91e-12;5.27e-18;7.09e-07;3.70e-13	HCT116-untreated,Rao_2017;HepG2,ENCODE3
chr17:42161662	ASB16	BLCA;BRCA;CESC;COADREAD;GBM;KIRC;KIRP;LGG;LUAD;LUSC;OV;SARC;STAD;THYM	0.360;0.323;0.381;0.307;0.466;0.442;0.375;0.345;0.356;0.518;0.378;0.523;0.313;0.476	1.29e-08;1.22e-22;1.32e-06;0.0003;0.0002;1.79e-17;8.91e-06;1.59e-10;1.83e-11;1.97e-30;4.99e-06;2.87e-14;1.78e-05;0.0097	HCT116-untreated,Rao_2017;HepG2,ENCODE3
chr17:42161712	ASB16	BLCA;BRCA;CESC;ESCA;GBM;KIRC;KIRP;LGG;LUAD;LUSC;OV;SARC;SKCM	0.356;0.336;0.335;0.412;0.497;0.405;0.359;0.311;0.386;0.468;0.453;0.549;0.363	2.84e-08;6.17e-25;0.0004;0.0018;1.05e-05;1.01e-13;6.22e-05;1.03e-07;2.00e-14;2.45e-23;6.91e-11;1.96e-16;2.29e-07	HCT116-untreated,Rao_2017;HepG2,ENCODE3
chr17:42162853	ASB16	BLCA;BRCA;CESC;COADREAD;GBM;KIRC;KIRP;LGG;LUAD;LUSC;OV;SARC;SKCM	0.337;0.340;0.382;0.398;0.511;0.555;0.371;0.368;0.369;0.456;0.423;0.518;0.455	5.88e-07;9.37e-26;1.24e-06;2.41e-10;2.37e-06;2.70e-32;1.54e-05;1.00e-12;1.01e-12;8.80e-22;8.44e-09;7.40e-14;1.70e-14	HCT116-untreated,Rao_2017;HepG2,ENCODE3
chr17:42163273	ASB16	BLCA;BRCA;CESC;COADREAD;DLBC;ESCA;GBM;HNSC;KIRC;KIRP;LGG;LUAD;LUSC;OV;SARC;SKCM	0.361;0.362;0.434;0.381;0.693;0.447;0.441;0.342;0.587;0.422;0.400;0.390;0.473;0.491;0.451;0.384	1.20e-08;6.98e-30;4.57e-10;4.62e-09;0.0087;5.98e-05;0.0019;2.15e-10;1.67e-37;1.34e-08;5.67e-16;7.59e-15;6.29e-24;7.67e-14;4.45e-09;7.62e-09	HCT116-untreated,Rao_2017;HepG2,ENCODE3
chr17:42163543	ASB16	BLCA;BRCA;CESC;COADREAD;ESCA;GBM;KIRC;KIRP;LGG;LUAD;LUSC;OV;PAAD;SARC;SKCM;STAD;THYM;UCEC	0.384;0.393;0.427;0.426;0.454;0.455;0.576;0.472;0.407;0.443;0.575;0.458;0.406;0.537;0.405;0.363;0.611;0.409	2.02e-10;1.41e-36;1.36e-09;1.29e-12;2.94e-05;0.0005;1.40e-35;3.97e-12;1.00e-16;8.51e-21;3.59e-40;3.23e-11;0.0045;1.96e-15;2.35e-10;5.96e-09;3.50e-08;0.0041	HCT116-untreated,Rao_2017;HepG2,ENCODE3
chr17:42163773	ASB16	BLCA;BRCA;CESC;COADREAD;ESCA;GBM;HNSC;KIRC;KIRP;LGG;LUAD;LUSC;MESO;OV;PRAD;SARC;SKCM;STAD;THCA	0.369;0.429;0.442;0.397;0.439;0.553;0.355;0.494;0.457;0.354;0.487;0.527;0.571;0.410;0.332;0.540;0.450;0.331;0.302	2.61e-09;5.63e-45;1.24e-10;3.22e-10;0.0001;1.89e-08;1.48e-11;1.49e-23;5.07e-11;2.52e-11;9.23e-27;6.39e-32;0.0016;6.33e-08;8.39e-09;1.07e-15;4.16e-14;1.26e-06;8.92e-07	HCT116-untreated,Rao_2017;HepG2,ENCODE3
chr17:42163813	ASB16	BLCA;BRCA;CESC;COADREAD;GBM;HNSC;KIRC;KIRP;LGG;LUAD;LUSC;OV;SARC;SKCM;STAD;THCA;UCEC	0.409;0.402;0.452;0.359;0.528;0.364;0.543;0.445;0.361;0.490;0.577;0.432;0.546;0.377;0.373;0.311;0.403	1.40e-12;1.75e-38;2.16e-11;1.76e-07;3.70e-07;2.21e-12;2.24e-30;3.59e-10;5.74e-12;4.01e-27;1.62e-40;2.32e-09;3.29e-16;2.76e-08;1.02e-09;1.69e-07;0.0068	HCT116-untreated,Rao_2017;HepG2,ENCODE3
chr17:42164233	ASB16	BLCA;BRCA;CESC;COADREAD;KIRC;KIRP;LGG;LUAD;LUSC;OV;SARC	0.336;0.351;0.430;0.323;0.450;0.327;0.343;0.324;0.345;0.376;0.393	6.95e-07;9.17e-28;9.57e-10;3.70e-05;2.37e-18;0.0025;2.37e-10;1.12e-08;3.98e-10;6.48e-06;1.16e-05	HCT116-untreated,Rao_2017;HepG2,ENCODE3
chr17:42164483	ASB16	BLCA;BRCA;CESC;COADREAD;ESCA;GBM;HNSC;KIRC;KIRP;LGG;LIHC;LUAD;LUSC;OV;SARC;SKCM;STAD;UCEC	0.399;0.421;0.397;0.324;0.459;0.480;0.308;0.393;0.485;0.365;0.310;0.388;0.498;0.509;0.522;0.325;0.367;0.432	1.02e-11;5.95e-43;1.38e-07;2.96e-05;1.70e-05;5.91e-05;1.46e-07;1.18e-12;3.38e-13;2.11e-12;0.0001;1.22e-14;2.10e-27;2.34e-15;3.64e-14;5.00e-05;2.94e-09;0.0005	HCT116-untreated,Rao_2017;HepG2,ENCODE3
chr17:42164523	ASB16	BLCA;BRCA;CESC;COADREAD;ESCA;GBM;HNSC;KIRC;KIRP;LGG;LIHC;LUAD;LUSC;OV;PRAD;SARC;SKCM;STAD;THYM;UCEC	0.465;0.430;0.437;0.325;0.449;0.499;0.300;0.441;0.492;0.326;0.338;0.360;0.530;0.502;0.329;0.494;0.417;0.383;0.479;0.431	5.45e-18;2.69e-45;3.11e-10;2.77e-05;5.13e-05;8.87e-06;5.84e-07;1.90e-17;9.19e-14;6.26e-09;4.79e-06;6.98e-12;2.73e-32;9.27e-15;1.44e-08;5.52e-12;2.44e-11;1.51e-10;0.0076;0.0005	HCT116-untreated,Rao_2017;HepG2,ENCODE3
chr17:42164583	ASB16	BLCA;BRCA;CESC;ESCA;GBM;HNSC;KIRC;KIRP;LGG;LUAD;LUSC;OV;PRAD;SARC;SKCM;STAD;THYM	0.406;0.421;0.502;0.456;0.492;0.316;0.531;0.464;0.344;0.449;0.602;0.472;0.379;0.477;0.417;0.357;0.547	2.51e-12;5.67e-43;1.94e-15;2.41e-05;1.78e-05;3.64e-08;1.24e-28;1.35e-11;1.90e-10;1.54e-21;2.10e-45;2.51e-12;5.82e-13;8.58e-11;2.63e-11;1.66e-08;2.71e-05	HCT116-untreated,Rao_2017;HepG2,ENCODE3
chr17:42165354	ASB16	BLCA;CESC;ESCA;GBM;HNSC;KIRC;LUAD;LUSC;OV;SARC;SKCM;STAD	0.452;0.416;0.396;0.501;0.368;0.449;0.323;0.461;0.412;0.363;0.372;0.323	1.24e-16;8.22e-09;0.0080;6.71e-06;7.88e-13;2.96e-18;1.20e-08;2.11e-22;4.33e-08;0.0003;5.63e-08;3.97e-06	HCT116-untreated,Rao_2017;HepG2,ENCODE3
chr17:42165464	ASB16	CESC;ESCA;GBM;KIRC;LUSC;OV;SKCM	0.402;0.488;0.426;0.359;0.350;0.456;0.419	7.00e-08;6.50e-07;0.0072;1.08e-09;1.58e-10;4.32e-11;1.81e-11	HCT116-untreated,Rao_2017;HepG2,ENCODE3
chr17:42166126	ASB16	BLCA;COADREAD;KIRC;KIRP;LUAD;LUSC;OV;SKCM	0.368;0.339;0.430;0.350;0.358;0.467;0.424;0.394	3.53e-09;3.60e-06;3.35e-16;0.0001;1.10e-11;3.69e-23;7.54e-09;1.54e-09	HCT116-untreated,Rao_2017;HepG2,ENCODE3
chr17:7485601	ASGR1	LGG;PCPG;SARC;THCA	0.437;0.558;0.341;0.304	3.96e-20;1.11e-10;0.0037;5.82e-07	RPMI7951,ENCODE3
chr19:14524166	ASF1B	LIHC;OV;SARC	0.392;0.324;0.391	8.22e-10;0.0033;1.55e-05	HAP1_DKO,Haarhuis_2017;HAP1,Haarhuis_2017
chr19:14524946	ASF1B	LIHC;OV;SARC	0.403;0.316;0.494	1.15e-10;0.0074;5.04e-12	HAP1_DKO,Haarhuis_2017;HAP1,Haarhuis_2017
chr1:44505863	ARTN	ACC;LIHC;LUAD;LUSC;SARC;THYM	0.589;0.356;0.360;0.356;0.373;0.629	0.0021;2.88e-07;7.09e-12;4.28e-11;0.0001;3.97e-09	HMEC,Rao_2014;NHEK,Rao_2014
chr20:30719684	ASXL1	ESCA;OV;STAD	0.402;0.352;0.348	0.0046;0.0001;7.66e-08	G401,ENCODE3
chr20:31019998	ASXL1	KIRC;LUAD;LUSC;OV;STAD	0.439;0.341;0.366;0.385;0.411	3.46e-17;3.48e-10;5.33e-12;2.13e-06;5.86e-13	Caki2,ENCODE3;PANC1,ENCODE3
chr20:31020068	ASXL1	KIRC;LUAD;LUSC;OV;STAD	0.444;0.334;0.336;0.372;0.444	9.54e-18;1.65e-09;2.34e-09;1.18e-05;4.84e-16	Caki2,ENCODE3;PANC1,ENCODE3
chr20:31020568	ASXL1	COADREAD;ESCA;KIRC;KIRP;LUAD;LUSC;OV;STAD;TGCT;THCA	0.358;0.407;0.480;0.360;0.363;0.409;0.379;0.432;0.459;0.305	2.07e-07;0.0029;7.26e-22;5.76e-05;3.56e-12;2.99e-16;4.21e-06;7.01e-15;0.0008;4.93e-07	Caki2,ENCODE3;PANC1,ENCODE3
chr20:31022000	ASXL1	BLCA;BRCA;CESC;ESCA;KIRC;KIRP;LGG;LIHC;LUAD;LUSC;OV;STAD;THCA	0.397;0.330;0.377;0.510;0.451;0.421;0.314;0.356;0.417;0.356;0.453;0.342;0.347	1.75e-11;7.47e-24;2.25e-06;4.52e-08;1.91e-18;1.44e-08;6.19e-08;3.06e-07;9.22e-18;4.11e-11;6.64e-11;1.92e-07;2.24e-10	Caki2,ENCODE3;PANC1,ENCODE3
chr20:31022060	ASXL1	BLCA;BRCA;CESC;ESCA;KIRC;LGG;LIHC;LUAD;LUSC;OV;STAD;THCA	0.356;0.303;0.363;0.464;0.382;0.324;0.345;0.329;0.312;0.461;0.405;0.380	2.80e-08;2.00e-19;1.54e-05;9.62e-06;1.21e-11;8.59e-09;1.70e-06;4.17e-09;1.94e-07;1.91e-11;2.08e-12;1.97e-13	Caki2,ENCODE3;PANC1,ENCODE3
chr20:31022120	ASXL1	ESCA;KIRC;KIRP;LUAD;LUSC;OV;SARC;STAD;THCA	0.434;0.427;0.368;0.378;0.366;0.437;0.387;0.434;0.330	0.0002;5.85e-16;2.19e-05;1.24e-13;5.24e-12;1.06e-09;2.52e-05;4.36e-15;5.82e-09	Caki2,ENCODE3;PANC1,ENCODE3
chr20:31057987	ASXL1	CESC;COADREAD;ESCA;KIRC;KIRP;LGG;LIHC;LUSC;OV;STAD	0.320;0.410;0.488;0.352;0.318;0.306;0.320;0.351;0.460;0.422	0.0025;2.90e-11;6.80e-07;3.75e-09;0.0065;2.63e-07;5.79e-05;1.15e-10;2.02e-11;6.61e-14	PANC1,ENCODE3
chr20:31058287	ASXL1	COADREAD;ESCA;KIRC;KIRP;OV;STAD	0.407;0.519;0.426;0.352;0.504;0.432	5.17e-11;1.30e-08;7.89e-16;0.0001;6.26e-15;6.66e-15	PANC1,ENCODE3
chr20:31058427	ASXL1	COADREAD;ESCA;KIRC;KIRP;LUSC;OV;STAD	0.410;0.502;0.378;0.351;0.319;0.479;0.467	3.16e-11;1.26e-07;2.64e-11;0.0001;5.72e-08;6.88e-13;1.71e-18	PANC1,ENCODE3
chr20:31058847	ASXL1	COADREAD;ESCA;GBM;KIRC;LUAD;LUSC;OV;STAD	0.351;0.598;0.460;0.409;0.304;0.377;0.522;0.441	6.12e-07;1.01e-13;0.0003;3.90e-14;3.76e-07;5.24e-13;1.52e-16;9.49e-16	PANC1,ENCODE3
chr20:31059507	ASXL1	COADREAD;ESCA;KIRC;KIRP;LUSC;OV;STAD	0.405;0.486;0.399;0.318;0.315;0.465;0.435	6.67e-11;7.86e-07;3.54e-13;0.0070;1.08e-07;9.13e-12;3.73e-15	PANC1,ENCODE3
chr20:31059707	ASXL1	COADREAD;ESCA;HNSC;KIRC;KIRP;LUSC;OV;STAD;UCEC	0.367;0.569;0.343;0.420;0.356;0.357;0.529;0.456;0.435	5.00e-08;1.09e-11;1.91e-10;3.42e-15;9.46e-05;3.34e-11;3.20e-17;2.74e-17;0.0004	PANC1,ENCODE3
chr20:31060357	ASXL1	COADREAD;ESCA;KIRC;KIRP;OV;STAD	0.355;0.534;0.359;0.323;0.495;0.424	3.18e-07;1.88e-09;1.04e-09;0.0039;3.49e-14;4.40e-14	PANC1,ENCODE3
chr20:31060387	ASXL1	BRCA;COADREAD;ESCA;KIRC;OV;STAD	0.300;0.423;0.511;0.309;0.486;0.363	6.00e-19;2.52e-12;3.94e-08;5.18e-06;2.15e-13;5.54e-09	PANC1,ENCODE3
chr20:31061587	ASXL1	COADREAD;ESCA;LUSC;OV;STAD	0.400;0.483;0.339;0.438;0.429	1.97e-10;1.10e-06;1.41e-09;7.77e-10;1.25e-14	PANC1,ENCODE3
chr20:31061767	ASXL1	COADREAD;ESCA;KIRC;LUSC;OV;STAD	0.306;0.518;0.348;0.309;0.478;0.434	0.0003;1.59e-08;7.15e-09;3.21e-07;8.92e-13;4.08e-15	PANC1,ENCODE3
chr20:31062137	ASXL1	COADREAD;ESCA;KIRC;LUSC;OV;STAD	0.344;0.492;0.306;0.309;0.441;0.345	1.85e-06;4.27e-07;9.17e-06;3.47e-07;5.45e-10;1.26e-07	PANC1,ENCODE3
chr20:31064875	ASXL1	COADREAD;ESCA;OV;STAD;THCA	0.367;0.471;0.470;0.347;0.321	5.17e-08;4.34e-06;3.72e-12;9.26e-08;3.02e-08	PANC1,ENCODE3
chr20:31065045	ASXL1	COADREAD;ESCA;KIRP;LGG;OV;STAD	0.385;0.430;0.337;0.329;0.415;0.409	2.62e-09;0.0003;0.0008;3.64e-09;3.01e-08;1.02e-12	PANC1,ENCODE3
chr20:31066555	ASXL1	COADREAD;ESCA;OV	0.312;0.439;0.412	0.0001;0.0001;4.59e-08	PANC1,ENCODE3
chr20:31071795	ASXL1	COADREAD;ESCA;KIRP;LGG;LUSC;OV;STAD	0.437;0.499;0.320;0.305;0.337;0.530;0.458	1.56e-13;1.80e-07;0.0055;2.80e-07;2.11e-09;2.66e-17;1.59e-17	T47D,ENCODE3
chr20:31071895	ASXL1	BLCA;CESC;COADREAD;ESCA;LGG;LUSC;OV;STAD	0.319;0.310;0.427;0.437;0.353;0.366;0.538;0.385	8.75e-06;0.0077;1.13e-12;0.0001;2.59e-11;5.87e-12;4.60e-18;9.90e-11	T47D,ENCODE3
chr20:31072755	ASXL1	COADREAD;OV;STAD;UCEC	0.480;0.463;0.380;0.406	1.32e-17;1.40e-11;2.91e-10;0.0055	T47D,ENCODE3
chr20:31072965	ASXL1	COADREAD;ESCA;GBM;LUSC;OV;STAD;TGCT;UCEC	0.327;0.580;0.454;0.312;0.396;0.378;0.443;0.426	1.91e-05;1.95e-12;0.0006;1.96e-07;4.32e-07;4.04e-10;0.0034;0.0009	T47D,ENCODE3
chr20:31073025	ASXL1	COADREAD;ESCA;LUSC;OV;STAD;TGCT;UCEC	0.321;0.514;0.329;0.409;0.363;0.443;0.462	4.75e-05;2.74e-08;9.70e-09;7.21e-08;6.07e-09;0.0035;2.75e-05	T47D,ENCODE3
chr20:31073055	ASXL1	COADREAD;ESCA;GBM;LUSC;OV;STAD;TGCT;UCEC	0.304;0.474;0.426;0.365;0.408;0.369;0.432;0.463	0.0004;3.12e-06;0.0070;6.91e-12;8.47e-08;2.22e-09;0.0082;2.47e-05	T47D,ENCODE3
chr20:31073717	ASXL1	COADREAD;ESCA;LGG;LUSC;OV;STAD;TGCT	0.368;0.530;0.318;0.324;0.488;0.426;0.444	4.21e-08;3.17e-09;3.05e-08;2.28e-08;1.28e-13;2.78e-14;0.0031	T47D,ENCODE3
chr20:31073877	ASXL1	BLCA;ESCA;LGG;LUSC;OV;STAD;TGCT;UCS	0.310;0.467;0.355;0.328;0.491;0.409;0.453;0.679	3.25e-05;6.93e-06;1.74e-11;1.17e-08;8.50e-14;9.44e-13;0.0015;0.0013	T47D,ENCODE3
chr20:31074097	ASXL1	COADREAD;ESCA;OV;STAD;TGCT;UCEC;UCS	0.324;0.410;0.500;0.389;0.448;0.416;0.659	3.10e-05;0.0023;1.40e-14;4.90e-11;0.0023;0.0023;0.0049	T47D,ENCODE3
chr20:31074217	ASXL1	COADREAD;OV;STAD;TGCT;UCS	0.328;0.387;0.395;0.440;0.657	1.65e-05;1.56e-06;1.60e-11;0.0045;0.0056	T47D,ENCODE3
chr20:31074387	ASXL1	ESCA;GBM;LGG;LUSC;OV;STAD;TGCT;UCEC	0.479;0.443;0.310;0.318;0.489;0.384;0.529;0.420	1.77e-06;0.0016;1.23e-07;6.56e-08;1.15e-13;1.41e-10;9.09e-07;0.0015	T47D,ENCODE3
chr20:31074824	ASXL1	ESCA;LUSC;OV;STAD	0.454;0.344;0.459;0.363	2.93e-05;5.05e-10;2.41e-11;6.03e-09	T47D,ENCODE3
chr20:31074984	ASXL1	ESCA;GBM;LUSC;OV;STAD;TGCT;UCEC	0.457;0.474;0.317;0.449;0.362;0.464;0.413	2.06e-05;0.0001;8.27e-08;1.42e-10;6.66e-09;0.0005;0.0028	T47D,ENCODE3
chr20:31075014	ASXL1	ESCA;GBM;LUSC;OV;STAD;UCEC	0.465;0.449;0.363;0.435;0.322;0.418	8.71e-06;0.0009;1.00e-11;1.26e-09;4.85e-06;0.0019	T47D,ENCODE3
chr2:190342180	ASNSD1	KIRC;LGG;PCPG;SKCM	0.343;0.321;0.400;0.303	2.00e-08;1.71e-08;0.0068;0.0009	HAP1,Haarhuis_2017;G401,ENCODE3
chr2:190342360	ASNSD1	KIRC;LGG;SKCM	0.356;0.374;0.385	1.85e-09;3.24e-13;6.58e-09	HAP1,Haarhuis_2017;G401,ENCODE3
chr2:190342640	ASNSD1	KIRC;LGG;SKCM	0.300;0.387;0.387	2.27e-05;1.58e-14;5.38e-09	HAP1,Haarhuis_2017;G401,ENCODE3
chr2:190342870	ASNSD1	LGG;SARC;SKCM	0.338;0.347;0.357	6.80e-10;0.0021;6.04e-07	HAP1,Haarhuis_2017;G401,ENCODE3
chr2:190343190	ASNSD1	LGG;SARC;SKCM	0.315;0.342;0.344	4.73e-08;0.0033;3.77e-06	HAP1,Haarhuis_2017;G401,ENCODE3
chr2:190343550	ASNSD1	LGG;SARC;SKCM;STAD	0.321;0.374;0.312;0.341	1.55e-08;0.0001;0.0002;2.36e-07	HAP1,Haarhuis_2017;G401,ENCODE3
chr2:233745209	ATG16L1	PAAD;TGCT;THCA	0.479;0.635;0.348	3.43e-06;7.01e-13;1.74e-10	H1-NPC,Dixon_2015
chr2:233745369	ATG16L1	PAAD;TGCT;THCA	0.491;0.644;0.407	9.22e-07;1.86e-13;2.97e-16	H1-NPC,Dixon_2015
chr2:233749144	ATG16L1	LGG;PAAD;TGCT;THCA	0.314;0.537;0.711;0.390	6.43e-08;2.89e-09;5.88e-19;1.87e-14	H1-NPC,Dixon_2015
chr2:233749214	ATG16L1	ESCA;LGG;OV;PAAD;TGCT;THCA	0.404;0.329;0.315;0.523;0.692;0.433	0.0039;3.84e-09;0.0083;1.85e-08;3.40e-17;3.60e-19	H1-NPC,Dixon_2015
chr2:233749484	ATG16L1	LGG;PAAD;TGCT;THCA	0.326;0.484;0.698;0.382	6.67e-09;2.10e-06;1.02e-17;1.02e-13	H1-NPC,Dixon_2015
chr2:234355562	ATG16L1	BRCA;ESCA;PRAD	0.475;0.398;0.313	1.44e-57;0.0064;2.62e-07	G401,ENCODE3
chr2:234355612	ATG16L1	BRCA;CESC;ESCA;TGCT	0.448;0.313;0.396;0.467	5.23e-50;0.0055;0.0080;0.0004	G401,ENCODE3
chr2:234356012	ATG16L1	BRCA;CESC;ESCA;TGCT;THYM	0.451;0.331;0.407;0.469;0.515	1.13e-50;0.0007;0.0029;0.0003;0.0004	G401,ENCODE3
chr2:234356042	ATG16L1	BRCA;LIHC;TGCT;THYM	0.461;0.308;0.435;0.549	2.16e-53;0.0002;0.0066;2.18e-05	G401,ENCODE3
chr2:234356082	ATG16L1	BRCA;CESC;THYM	0.457;0.353;0.559	2.16e-52;5.50e-05;8.58e-06	G401,ENCODE3
chr2:24298927	ATAD2B	KIRP;LUSC;OV	0.347;0.322;0.348	0.0002;3.48e-08;0.0002	HMEC,Rao_2014
chr2:9427178	ASAP2	BLCA;CESC;ESCA;HNSC;KIRP;LUAD;OV;SARC;SKCM;STAD;THCA	0.322;0.356;0.498;0.413;0.380;0.345;0.378;0.339;0.304;0.419;0.394	5.98e-06;3.71e-05;2.02e-07;1.71e-17;4.39e-06;1.86e-10;5.28e-06;0.0049;0.0008;1.15e-13;6.95e-15	HepG2,ENCODE3
chr5:95115324	ARSK	SKCM;THYM;UVM	0.329;0.545;0.569	2.95e-05;3.33e-05;0.0065	IMR90,Jin_2013
chr5:95115354	ARSK	SKCM;THYM;UVM	0.341;0.580;0.592	6.05e-06;1.03e-06;0.0012	IMR90,Jin_2013
chr8:62543509	ASPH	BLCA;BRCA;ESCA;HNSC;LUAD;LUSC;PAAD;SARC;STAD	0.319;0.449;0.415;0.322;0.441;0.402;0.404;0.381;0.358	9.05e-06;4.04e-50;0.0013;1.21e-08;1.46e-20;1.68e-15;0.0057;5.12e-05;1.44e-08	VentricleLeft,Leung_2015;PANC1,ENCODE3;H1-ESC,Dixon_2015;H1-MSC,Dixon_2015;Epidermal_Keratinocyte_day3,Rubin_2017
chr8:62545131	ASPH	BLCA;BRCA;ESCA;LUAD;LUSC;PAAD;SKCM;STAD	0.413;0.459;0.511;0.461;0.444;0.437;0.334;0.420	6.79e-13;5.95e-53;4.05e-08;4.45e-23;2.82e-20;0.0002;1.59e-05;1.01e-13	VentricleLeft,Leung_2015;PANC1,ENCODE3;H1-ESC,Dixon_2015;H1-MSC,Dixon_2015;Epidermal_Keratinocyte_day3,Rubin_2017
chr8:62546466	ASPH	BLCA;BRCA;ESCA;LUAD;LUSC;STAD	0.345;0.452;0.419;0.327;0.323;0.350	1.58e-07;5.92e-51;0.0009;5.75e-09;2.92e-08;5.34e-08	VentricleLeft,Leung_2015;PANC1,ENCODE3;H1-ESC,Dixon_2015;H1-MSC,Dixon_2015;Epidermal_Keratinocyte_day3,Rubin_2017
chr8:62547176	ASPH	BRCA;LUAD;LUSC;SKCM;STAD	0.436;0.350;0.343;0.369;0.322	9.35e-47;5.97e-11;5.73e-10;8.67e-08;4.64e-06	VentricleLeft,Leung_2015;PANC1,ENCODE3;H1-ESC,Dixon_2015;H1-MSC,Dixon_2015;Epidermal_Keratinocyte_day3,Rubin_2017
chr8:62548776	ASPH	BLCA;BRCA;LUAD;LUSC;SKCM;STAD	0.358;0.438;0.355;0.347;0.317;0.343	2.02e-08;2.39e-47;2.26e-11;3.01e-10;0.0001;1.69e-07	VentricleLeft,Leung_2015;PANC1,ENCODE3;H1-ESC,Dixon_2015;H1-MSC,Dixon_2015;Epidermal_Keratinocyte_day3,Rubin_2017
chr8:62551082	ASPH	ACC;BLCA;BRCA;ESCA;HNSC;LIHC;LUAD;LUSC;PAAD;SKCM;STAD;THYM;UVM	0.609;0.440;0.538;0.532;0.303;0.354;0.424;0.365;0.401;0.378;0.411;0.499;0.672	0.0004;1.87e-15;7.82e-78;2.46e-09;3.55e-07;4.09e-07;1.31e-18;7.30e-12;0.0074;2.30e-08;6.21e-13;0.0016;1.54e-06	VentricleLeft,Leung_2015;PANC1,ENCODE3;H1-ESC,Dixon_2015;H1-MSC,Dixon_2015;Epidermal_Keratinocyte_day3,Rubin_2017
chr8:62551402	ASPH	BLCA;BRCA;CESC;ESCA;LIHC;LUAD;LUSC;SARC;SKCM;STAD;UCEC	0.492;0.561;0.325;0.499;0.322;0.459;0.382;0.349;0.306;0.428;0.445	6.78e-21;9.20e-87;0.0014;1.66e-07;4.50e-05;6.54e-23;1.49e-13;0.0017;0.0006;1.54e-14;0.0001	VentricleLeft,Leung_2015;PANC1,ENCODE3;H1-ESC,Dixon_2015;H1-MSC,Dixon_2015;Epidermal_Keratinocyte_day3,Rubin_2017
chr8:62551662	ASPH	ACC;BLCA;BRCA;ESCA;LIHC;LUAD;LUSC;PAAD;SKCM;STAD;UCEC;UVM	0.581;0.486;0.567;0.505;0.361;0.430;0.405;0.419;0.358;0.506;0.465;0.631	0.0038;2.65e-20;3.99e-89;8.08e-08;1.50e-07;3.03e-19;7.05e-16;0.0015;5.17e-07;6.16e-23;1.96e-05;6.15e-05	VentricleLeft,Leung_2015;PANC1,ENCODE3;H1-ESC,Dixon_2015;H1-MSC,Dixon_2015;Epidermal_Keratinocyte_day3,Rubin_2017
chr8:62551732	ASPH	BLCA;BRCA;ESCA;LIHC;LUAD;LUSC;SKCM;STAD;UVM	0.438;0.523;0.498;0.348;0.383;0.372;0.310;0.484;0.584	3.48e-15;1.22e-72;1.90e-07;1.03e-06;4.44e-14;1.57e-12;0.0003;2.12e-20;0.0022	VentricleLeft,Leung_2015;PANC1,ENCODE3;H1-ESC,Dixon_2015;H1-MSC,Dixon_2015;Epidermal_Keratinocyte_day3,Rubin_2017
chr8:62552202	ASPH	ACC;BLCA;BRCA;CESC;ESCA;LIHC;LUAD;LUSC;PAAD;SKCM;STAD;THYM;UVM	0.604;0.416;0.545;0.377;0.429;0.360;0.473;0.371;0.464;0.376;0.377;0.575;0.643	0.0007;3.23e-13;1.47e-80;2.40e-06;0.0003;1.76e-07;9.22e-25;1.77e-12;1.69e-05;2.87e-08;4.74e-10;1.75e-06;2.16e-05	VentricleLeft,Leung_2015;PANC1,ENCODE3;H1-ESC,Dixon_2015;H1-MSC,Dixon_2015;Epidermal_Keratinocyte_day3,Rubin_2017
chr8:62552392	ASPH	BLCA;BRCA;CESC;ESCA;LIHC;LUAD;LUSC;SKCM;STAD;UCEC;UVM	0.411;0.500;0.320;0.468;0.443;0.452;0.357;0.349;0.442;0.426;0.570	1.01e-12;2.98e-65;0.0024;6.62e-06;5.45e-14;5.44e-22;3.82e-11;1.96e-06;6.55e-16;0.0009;0.0058	VentricleLeft,Leung_2015;PANC1,ENCODE3;H1-ESC,Dixon_2015;H1-MSC,Dixon_2015;Epidermal_Keratinocyte_day3,Rubin_2017
chr9:132637474	ASB6	COADREAD;KIRC;PRAD	0.309;0.366;0.334	0.0002;2.55e-10;6.37e-09	THP1,Phanstiel_2017;KBM7,Rao_2014
chr12:7059952	NOP2	COADREAD;LUAD;LUSC	0.336;0.338;0.315	5.72e-06;6.57e-10;1.15e-07	HAP1_WAPL_KO,Haarhuis_2017
chr12:7060252	NOP2	COADREAD;KIRC;KIRP;LUAD;LUSC;THCA	0.331;0.345;0.385;0.301;0.330;0.338	1.06e-05;1.34e-08;2.29e-06;6.65e-07;6.94e-09;1.15e-09	HAP1_WAPL_KO,Haarhuis_2017
chr16:1985874	NME3	BRCA;HNSC;KIRC;KIRP;LGG;LIHC;PCPG;PRAD;SARC;TGCT;THCA;THYM;UCEC	0.377;0.313;0.353;0.520;0.431;0.442;0.600;0.478;0.418;0.442;0.417;0.542;0.440	5.86e-33;6.01e-08;3.09e-09;3.72e-16;1.74e-19;6.79e-14;1.74e-13;3.96e-24;4.96e-07;0.0038;2.07e-17;4.37e-05;0.0002	THP1_PMA,Phanstiel_2017
chr16:1985914	NME3	BRCA;HNSC;KIRC;KIRP;LGG;LIHC;PCPG;PRAD;SARC;THCA;THYM;UCEC;UVM	0.370;0.332;0.363;0.526;0.400;0.440;0.563;0.451;0.438;0.439;0.553;0.477;0.620	1.23e-31;1.58e-09;4.91e-10;9.96e-17;5.92e-16;1.00e-13;6.04e-11;1.05e-20;3.01e-08;5.87e-20;1.58e-05;5.33e-06;0.0001	THP1_PMA,Phanstiel_2017
chr16:1986324	NME3	BRCA;KIRP;SARC;THCA;THYM	0.371;0.373;0.379;0.338;0.521	9.49e-32;1.13e-05;6.18e-05;1.22e-09;0.0002	THP1_PMA,Phanstiel_2017
chr16:1986404	NME3	KIRP;LGG;LIHC;SARC	0.401;0.367;0.322;0.369	2.58e-07;1.43e-12;4.30e-05;0.0001	THP1_PMA,Phanstiel_2017
chr16:1986484	NME3	KIRP;SARC;THCA	0.396;0.383;0.300	5.79e-07;3.94e-05;1.14e-06	THP1_PMA,Phanstiel_2017
chr16:1989344	NME3	KIRC;KIRP;LUSC	0.325;0.465;0.316	3.79e-07;1.16e-11;1.02e-07	THP1_PMA,Phanstiel_2017
chr16:1989494	NME3	KIRC;KIRP;LUSC	0.346;0.438;0.318	1.11e-08;1.13e-09;6.97e-08	THP1_PMA,Phanstiel_2017
chr16:4728423	NMRAL1	THCA;THYM;UVM	-0.34;-0.48;-0.57	3.37e-10;0.0045;0.0032	HAP1_DKO,Haarhuis_2017
chr16:57094134	NLRC5	BLCA;BRCA;CESC;COADREAD;ESCA;HNSC;KIRC;LUAD;LUSC;OV;SKCM;STAD;THCA	0.471;0.410;0.381;0.369;0.652;0.305;0.585;0.454;0.477;0.467;0.401;0.575;0.340	1.39e-18;2.54e-40;1.44e-06;3.82e-08;4.20e-18;2.56e-07;3.39e-37;2.91e-22;1.80e-24;5.92e-12;4.46e-10;1.55e-32;9.07e-10	RPMI7951,ENCODE3
chr16:57095114	NLRC5	BLCA;BRCA;CESC;COADREAD;ESCA;HNSC;KIRC;LIHC;LUAD;LUSC;OV;PAAD;SARC;SKCM;STAD;THCA;UCEC	0.507;0.387;0.437;0.413;0.539;0.371;0.527;0.314;0.453;0.522;0.478;0.414;0.511;0.490;0.408;0.304;0.424	9.93e-23;2.93e-35;2.74e-10;1.65e-11;9.50e-10;4.74e-13;5.24e-28;0.0001;3.84e-22;5.43e-31;9.16e-13;0.0022;2.47e-13;6.83e-18;1.11e-12;5.88e-07;0.0010	RPMI7951,ENCODE3
chr16:57096836	NLRC5	ACC;BLCA;BRCA;CESC;COADREAD;ESCA;HNSC;KIRC;LGG;LIHC;LUAD;LUSC;OV;PAAD;PRAD;SARC;SKCM;STAD;THCA;UCEC	0.580;0.605;0.541;0.605;0.498;0.649;0.503;0.651;0.413;0.440;0.578;0.571;0.609;0.441;0.402;0.538;0.549;0.608;0.504;0.431	0.0041;8.06e-37;5.08e-79;2.06e-26;1.63e-19;7.94e-18;2.13e-29;4.65e-50;2.57e-17;9.78e-14;6.22e-42;1.75e-39;9.84e-26;0.0001;3.60e-15;1.49e-15;1.88e-24;6.27e-38;1.13e-28;0.0005	RPMI7951,ENCODE3
chr16:57096976	NLRC5	BLCA;BRCA;CESC;COADREAD;DLBC;ESCA;HNSC;KICH;KIRC;LGG;LIHC;LUAD;LUSC;OV;PAAD;PRAD;SARC;SKCM;STAD;TGCT;THCA	0.527;0.494;0.608;0.551;0.753;0.628;0.440;0.615;0.641;0.382;0.376;0.621;0.589;0.449;0.494;0.372;0.575;0.520;0.601;0.513;0.424	2.77e-25;2.88e-63;9.67e-27;1.01e-25;0.0001;4.32e-16;9.37e-21;0.0082;7.46e-48;4.39e-14;1.25e-08;6.30e-51;8.21e-43;1.34e-10;6.70e-07;3.04e-12;6.44e-19;4.39e-21;9.92e-37;5.23e-06;4.04e-18	RPMI7951,ENCODE3
chr16:57097136	NLRC5	ESCA;LUSC;OV;STAD	0.622;0.305;0.460;0.462	1.41e-15;6.21e-07;2.28e-11;6.95e-18	RPMI7951,ENCODE3
chr16:57097536	NLRC5	BLCA;BRCA;CESC;COADREAD;DLBC;ESCA;HNSC;KICH;KIRC;LGG;LIHC;LUAD;LUSC;OV;PAAD;PRAD;SARC;SKCM;STAD;TGCT;THCA;UCEC	0.501;0.520;0.573;0.479;0.729;0.731;0.474;0.622;0.618;0.328;0.302;0.513;0.563;0.545;0.455;0.350;0.521;0.577;0.624;0.434;0.405;0.419	5.09e-22;8.47e-72;1.27e-22;1.66e-17;0.0007;1.97e-26;3.04e-25;0.0049;2.52e-43;4.17e-09;0.0005;1.22e-30;6.29e-38;1.06e-18;4.43e-05;2.77e-10;4.26e-14;4.40e-28;7.20e-41;0.0071;4.35e-16;0.0018	RPMI7951,ENCODE3
chr16:57097596	NLRC5	BLCA;BRCA;CESC;COADREAD;DLBC;ESCA;HNSC;KIRC;KIRP;LGG;LIHC;LUAD;LUSC;OV;PAAD;PRAD;SARC;SKCM;STAD;THCA	0.558;0.506;0.614;0.554;0.737;0.713;0.402;0.678;0.328;0.338;0.392;0.549;0.551;0.530;0.452;0.382;0.502;0.559;0.630;0.465	1.87e-29;4.10e-67;1.22e-27;4.01e-26;0.0004;2.79e-24;2.75e-16;3.13e-56;0.0024;6.01e-10;9.39e-10;1.34e-36;7.61e-36;2.75e-17;5.91e-05;3.39e-13;1.29e-12;9.67e-26;6.34e-42;3.77e-23	RPMI7951,ENCODE3
chr16:57097896	NLRC5	BLCA;BRCA;CESC;COADREAD;ESCA;HNSC;KIRC;LUAD;LUSC;OV;SARC;SKCM;STAD	0.326;0.346;0.396;0.371;0.608;0.309;0.482;0.358;0.400;0.390;0.351;0.393;0.483	3.33e-06;8.95e-27;1.76e-07;2.78e-08;1.68e-14;1.20e-07;4.38e-22;1.19e-11;2.30e-15;1.08e-06;0.0014;1.97e-09;3.15e-20	RPMI7951,ENCODE3
chr16:57098386	NLRC5	BLCA;BRCA;CESC;COADREAD;DLBC;ESCA;HNSC;KIRC;KIRP;LIHC;LUAD;LUSC;OV;PAAD;PRAD;SARC;SKCM;STAD;THCA	0.560;0.500;0.635;0.498;0.711;0.722;0.482;0.629;0.345;0.402;0.483;0.586;0.647;0.434;0.323;0.541;0.585;0.568;0.468	8.41e-30;4.38e-65;2.00e-30;1.51e-19;0.0026;2.27e-25;2.85e-26;2.06e-45;0.0003;1.45e-10;4.07e-26;3.58e-42;7.03e-31;0.0003;4.51e-08;8.63e-16;3.34e-29;1.61e-31;1.35e-23	RPMI7951,ENCODE3
chr16:57098426	NLRC5	BLCA;BRCA;CESC;COADREAD;ESCA;HNSC;KICH;KIRC;LGG;LIHC;LUAD;LUSC;OV;PAAD;SARC;SKCM;STAD;TGCT;THCA	0.568;0.515;0.667;0.486;0.677;0.472;0.670;0.652;0.334;0.394;0.512;0.610;0.573;0.435;0.535;0.585;0.580;0.434;0.420	7.12e-31;5.79e-70;3.19e-35;2.81e-18;1.88e-20;6.81e-25;0.0001;2.48e-50;1.26e-09;6.51e-10;1.69e-30;3.27e-47;1.35e-21;0.0003;3.10e-15;3.02e-29;3.20e-33;0.0071;1.01e-17	RPMI7951,ENCODE3
chr16:57098566	NLRC5	BLCA;BRCA;CESC;COADREAD;ESCA;HNSC;KICH;KIRC;LGG;LIHC;LUAD;LUSC;OV;PRAD;SARC;SKCM;STAD;TGCT;THCA;THYM;UCEC	0.592;0.526;0.618;0.488;0.680;0.430;0.614;0.640;0.346;0.406;0.560;0.546;0.467;0.316;0.532;0.498;0.566;0.480;0.366;0.483;0.413	1.39e-34;8.88e-74;4.78e-28;1.84e-18;9.15e-21;1.46e-19;0.0084;9.36e-48;1.27e-10;6.84e-11;1.23e-38;6.58e-35;6.00e-12;1.45e-07;4.92e-15;9.44e-19;4.07e-31;0.0001;3.99e-12;0.0058;0.0028	RPMI7951,ENCODE3
chr16:57098766	NLRC5	BLCA;BRCA;CESC;COADREAD;ESCA;HNSC;KIRC;LIHC;LUAD;LUSC;OV;PRAD;SARC;SKCM;STAD;TGCT	0.422;0.349;0.470;0.398;0.485;0.358;0.529;0.308;0.475;0.438;0.347;0.359;0.441;0.453;0.442;0.431	1.11e-13;2.19e-27;8.16e-13;2.76e-10;8.74e-07;8.23e-12;2.40e-28;0.0002;5.03e-25;1.38e-19;0.0002;4.33e-11;2.00e-08;2.36e-14;7.86e-16;0.0095	RPMI7951,ENCODE3
chr16:57098806	NLRC5	BLCA;BRCA;CESC;COADREAD;ESCA;HNSC;KIRC;LGG;LIHC;LUAD;LUSC;OV;PRAD;SARC;SKCM;STAD;TGCT	0.451;0.417;0.539;0.425;0.647;0.408;0.596;0.319;0.345;0.558;0.489;0.461;0.342;0.482;0.497;0.549;0.549	1.66e-16;4.51e-42;5.12e-19;1.66e-12;1.22e-17;5.12e-17;3.35e-39;2.50e-08;1.57e-06;3.89e-38;3.42e-26;1.77e-11;1.19e-09;3.70e-11;1.24e-18;1.02e-28;9.79e-08	RPMI7951,ENCODE3
chr16:57099540	NLRC5	BLCA;BRCA;CESC;COADREAD;ESCA;HNSC;KICH;KIRC;LAML;LUAD;LUSC;OV;PAAD;PRAD;SARC;SKCM;STAD;THCA	0.439;0.403;0.489;0.458;0.767;0.390;0.709;0.571;0.835;0.488;0.507;0.551;0.429;0.332;0.491;0.489;0.549;0.342	2.38e-15;9.22e-39;2.50e-14;1.85e-15;2.41e-31;5.39e-15;5.50e-06;7.29e-35;0.0081;6.72e-27;8.90e-29;2.85e-19;0.0005;8.79e-09;9.04e-12;8.02e-18;1.29e-28;5.90e-10	RPMI7951,ENCODE3
chr16:57099720	NLRC5	BLCA;BRCA;CESC;COADREAD;ESCA;HNSC;KIRC;LUAD;LUSC;OV;SARC;SKCM;STAD;TGCT;THCA	0.548;0.482;0.470;0.483;0.753;0.440;0.590;0.452;0.532;0.593;0.540;0.490;0.552;0.437;0.387	5.04e-28;1.24e-59;9.47e-13;5.49e-18;2.67e-29;9.53e-21;4.51e-38;5.37e-22;1.24e-32;6.52e-24;1.00e-15;7.19e-18;4.08e-29;0.0057;3.77e-14	RPMI7951,ENCODE3
chr16:57099750	NLRC5	BLCA;BRCA;CESC;COADREAD;ESCA;HNSC;KIRC;LUAD;LUSC;OV;PRAD;SARC;SKCM;STAD;TGCT;THCA	0.560;0.480;0.539;0.498;0.749;0.466;0.612;0.465;0.531;0.603;0.301;0.532;0.498;0.551;0.444;0.429	7.97e-30;7.76e-59;5.27e-19;1.68e-19;8.64e-29;4.41e-24;4.30e-42;1.16e-23;1.68e-32;5.24e-25;1.93e-06;5.42e-15;1.02e-18;6.94e-29;0.0032;1.03e-18	RPMI7951,ENCODE3
chr16:57100110	NLRC5	BLCA;BRCA;CESC;COADREAD;ESCA;GBM;HNSC;KICH;KIRC;LUAD;LUSC;OV;SARC;SKCM;STAD;THCA	0.423;0.375;0.422;0.516;0.637;0.426;0.350;0.669;0.527;0.490;0.464;0.451;0.485;0.400;0.496;0.316	7.66e-14;1.52e-32;3.28e-09;1.65e-21;7.85e-17;0.0068;4.38e-11;0.0001;5.37e-28;3.97e-27;8.82e-23;1.08e-10;2.35e-11;5.32e-10;9.24e-22;7.21e-08	RPMI7951,ENCODE3
chr16:57100160	NLRC5	BLCA;BRCA;CESC;COADREAD;ESCA;HNSC;KICH;KIRC;LUAD;LUSC;OV;PAAD;SARC;SKCM;STAD;THCA	0.470;0.450;0.473;0.501;0.647;0.392;0.680;0.590;0.495;0.474;0.506;0.398;0.551;0.428;0.494;0.305	1.84e-18;1.76e-50;5.26e-13;7.49e-20;1.12e-17;3.22e-15;6.80e-05;4.91e-38;7.82e-28;3.93e-24;3.98e-15;0.0093;1.20e-16;3.12e-12;1.57e-21;5.29e-07	RPMI7951,ENCODE3
chr16:57100330	NLRC5	BLCA;BRCA;CESC;COADREAD;ESCA;HNSC;KICH;KIRC;LIHC;LUAD;LUSC;OV;SARC;SKCM;STAD;TGCT;THCA;UCEC	0.466;0.482;0.570;0.485;0.607;0.479;0.699;0.649;0.301;0.521;0.470;0.527;0.580;0.465;0.431;0.467;0.420;0.438	4.56e-18;1.17e-59;2.77e-22;3.59e-18;2.31e-14;6.09e-26;1.29e-05;1.41e-49;0.0006;7.37e-32;1.56e-23;5.29e-17;2.51e-19;1.84e-15;8.84e-15;0.0004;1.15e-17;0.0003	RPMI7951,ENCODE3
chr16:57103300	NLRC5	BLCA;BRCA;CESC;ESCA;KIRC;LUAD;LUSC;SARC;SKCM;STAD	0.451;0.304;0.313;0.397;0.394;0.357;0.398;0.379;0.355;0.429	1.80e-16;1.50e-19;0.0053;0.0069;9.22e-13;1.53e-11;3.79e-15;5.86e-05;7.56e-07;1.20e-14	RPMI7951,ENCODE3
chr16:57105210	NLRC5	BLCA;BRCA;CESC;COADREAD;ESCA;KIRC;LUAD;LUSC;OV;SARC;SKCM;STAD;THCA	0.377;0.361;0.451;0.457;0.557;0.492;0.447;0.419;0.421;0.371;0.388;0.434;0.357	6.81e-10;8.52e-30;2.46e-11;2.46e-15;7.23e-11;2.34e-23;2.58e-21;1.93e-17;1.27e-08;0.0001;4.47e-09;3.97e-15;2.51e-11	HAP1,Haarhuis_2017
chr16:57105790	NLRC5	BLCA;BRCA;CESC;COADREAD;DLBC;ESCA;GBM;HNSC;KICH;KIRC;KIRP;LAML;LGG;LIHC;LUAD;LUSC;OV;PAAD;PRAD;SARC;SKCM;STAD;TGCT;THCA;THYM	0.506;0.545;0.603;0.569;0.751;0.830;0.426;0.471;0.695;0.703;0.332;0.872;0.360;0.405;0.604;0.628;0.559;0.542;0.400;0.592;0.632;0.694;0.580;0.479;0.572	1.28e-22;1.40e-80;4.03e-26;4.01e-28;0.0001;1.96e-42;0.0067;1.01e-24;1.96e-05;1.05e-62;0.0015;0.0003;6.08e-12;8.81e-11;2.55e-47;5.69e-51;3.45e-20;1.54e-09;4.63e-15;1.42e-20;2.09e-36;1.36e-55;1.88e-09;4.86e-25;2.42e-06	HAP1,Haarhuis_2017
chr16:57106300	NLRC5	ACC;BLCA;BRCA;CESC;COADREAD;DLBC;ESCA;GBM;HNSC;KICH;KIRC;KIRP;LGG;LIHC;LUAD;LUSC;MESO;OV;PAAD;PRAD;SARC;SKCM;STAD;TGCT;THCA;THYM;UVM	0.701;0.629;0.590;0.536;0.611;0.792;0.798;0.531;0.523;0.710;0.712;0.378;0.439;0.409;0.695;0.642;0.616;0.629;0.533;0.448;0.574;0.567;0.680;0.560;0.567;0.534;0.601	1.26e-07;4.36e-41;1.36e-98;1.16e-18;2.71e-34;3.59e-06;2.83e-36;2.61e-07;1.69e-32;4.93e-06;2.81e-65;6.29e-06;2.02e-20;4.48e-11;3.82e-70;2.22e-54;4.82e-05;2.15e-28;4.74e-09;2.11e-20;9.12e-19;7.94e-27;2.33e-52;2.34e-08;5.32e-39;8.42e-05;0.0006	HAP1,Haarhuis_2017
chr16:57106340	NLRC5	ACC;BLCA;BRCA;CESC;COADREAD;DLBC;ESCA;GBM;HNSC;KICH;KIRC;KIRP;LGG;LIHC;LUAD;LUSC;OV;PAAD;PRAD;SARC;SKCM;STAD;TGCT;THCA;THYM;UVM	0.686;0.613;0.594;0.579;0.615;0.734;0.784;0.568;0.531;0.743;0.687;0.375;0.436;0.396;0.695;0.647;0.610;0.487;0.425;0.628;0.610;0.701;0.564;0.596;0.478;0.571	5.87e-07;3.35e-38;2.95e-100;2.57e-23;5.54e-35;0.0005;6.27e-34;3.11e-09;7.17e-34;1.89e-07;1.29e-58;9.44e-06;4.20e-20;4.19e-10;3.03e-70;1.67e-55;7.09e-26;1.36e-06;1.17e-17;1.81e-24;6.71e-33;3.64e-57;1.58e-08;1.33e-44;0.0087;0.0055	HAP1,Haarhuis_2017
chr16:57106490	NLRC5	BLCA;BRCA;CESC;COADREAD;DLBC;ESCA;GBM;HNSC;KICH;KIRC;KIRP;LGG;LIHC;LUAD;LUSC;OV;PAAD;PRAD;SARC;SKCM;STAD;TGCT;THCA;THYM;UVM	0.570;0.560;0.590;0.632;0.750;0.769;0.554;0.473;0.659;0.653;0.381;0.504;0.387;0.685;0.629;0.601;0.548;0.430;0.572;0.626;0.653;0.534;0.547;0.553;0.654	2.89e-31;2.54e-86;1.60e-24;7.53e-38;0.0001;1.18e-31;1.80e-08;5.49e-25;0.0003;1.70e-50;4.09e-06;2.43e-29;2.13e-09;2.57e-67;3.13e-51;7.70e-25;6.60e-10;3.06e-18;1.40e-18;1.83e-35;2.01e-46;5.09e-07;1.55e-35;1.56e-05;8.16e-06	HAP1,Haarhuis_2017
chr16:57106520	NLRC5	BLCA;BRCA;CESC;COADREAD;DLBC;ESCA;GBM;HNSC;KICH;KIRC;KIRP;LGG;LIHC;LUAD;LUSC;OV;PAAD;PRAD;SARC;SKCM;STAD;TGCT;THCA;THYM;UVM	0.593;0.556;0.553;0.600;0.753;0.776;0.564;0.439;0.619;0.655;0.337;0.489;0.421;0.690;0.640;0.582;0.547;0.454;0.582;0.610;0.648;0.493;0.526;0.479;0.588	7.77e-35;8.48e-85;2.25e-20;1.28e-32;0.0001;9.56e-33;4.74e-09;1.19e-20;0.0060;7.62e-51;0.0008;4.12e-27;4.66e-12;7.10e-69;1.01e-53;1.40e-22;7.71e-10;4.08e-21;1.36e-19;6.49e-33;2.12e-45;3.70e-05;5.00e-32;0.0082;0.0016	HAP1,Haarhuis_2017
chr16:57106890	NLRC5	ACC;BLCA;BRCA;CESC;CHOL;COADREAD;DLBC;ESCA;GBM;HNSC;KICH;KIRC;KIRP;LAML;LGG;LIHC;LUAD;LUSC;MESO;OV;PAAD;PRAD;SARC;SKCM;STAD;TGCT;THCA	0.571;0.545;0.598;0.557;0.767;0.652;0.729;0.783;0.645;0.489;0.699;0.686;0.361;0.841;0.468;0.451;0.660;0.687;0.580;0.692;0.508;0.458;0.590;0.619;0.680;0.558;0.545	0.0078;1.27e-27;3.31e-102;6.97e-21;0.0088;2.22e-41;0.0007;8.01e-34;3.10e-14;2.17e-27;1.33e-05;2.22e-58;5.27e-05;0.0052;4.10e-24;1.11e-14;1.78e-60;4.95e-66;0.0008;7.61e-38;1.24e-07;1.43e-21;2.15e-20;2.86e-34;2.24e-52;2.99e-08;4.48e-35	HAP1,Haarhuis_2017
chr16:57106940	NLRC5	BLCA;BRCA;CESC;COADREAD;DLBC;ESCA;GBM;HNSC;KICH;KIRC;KIRP;LAML;LGG;LIHC;LUAD;LUSC;OV;PAAD;PRAD;SARC;SKCM;STAD;TGCT;THCA;THYM	0.575;0.617;0.585;0.663;0.786;0.782;0.613;0.495;0.666;0.730;0.329;0.889;0.532;0.479;0.682;0.662;0.681;0.586;0.436;0.599;0.628;0.648;0.567;0.534;0.525	6.40e-32;8.08e-111;6.10e-24;1.75e-43;6.56e-06;1.28e-33;5.09e-12;3.27e-28;0.0002;2.38e-70;0.0022;6.32e-05;7.77e-34;2.05e-17;1.40e-66;3.18e-59;6.34e-36;2.30e-12;6.33e-19;2.56e-21;9.95e-36;1.88e-45;1.01e-08;2.60e-33;0.0001	HAP1,Haarhuis_2017
chr16:57107070	NLRC5	ACC;BLCA;BRCA;CESC;CHOL;COADREAD;DLBC;ESCA;GBM;HNSC;KICH;KIRC;KIRP;LAML;LGG;LIHC;LUAD;LUSC;MESO;OV;PAAD;PRAD;SARC;SKCM;STAD;TGCT;THCA;THYM;UCEC	0.613;0.545;0.556;0.552;0.857;0.650;0.813;0.776;0.506;0.498;0.646;0.703;0.434;0.863;0.510;0.423;0.670;0.639;0.568;0.593;0.594;0.410;0.641;0.584;0.661;0.525;0.556;0.549;0.432	0.0003;1.17e-27;8.88e-85;2.51e-20;4.44e-06;5.40e-41;4.00e-07;9.87e-33;4.06e-06;1.38e-28;0.0009;1.21e-62;1.94e-09;0.0008;3.63e-30;2.93e-12;3.49e-63;1.52e-53;0.0021;7.73e-24;7.01e-13;5.16e-16;4.04e-26;3.79e-29;3.66e-48;1.33e-06;4.01e-37;2.21e-05;0.0005	HAP1,Haarhuis_2017
chr16:57107240	NLRC5	BLCA;BRCA;CESC;COADREAD;DLBC;ESCA;GBM;HNSC;KICH;KIRC;KIRP;LGG;LIHC;LUAD;LUSC;OV;PAAD;PRAD;SARC;SKCM;STAD;TGCT;THCA;THYM	0.608;0.592;0.597;0.649;0.800;0.784;0.599;0.548;0.750;0.735;0.416;0.487;0.447;0.690;0.695;0.630;0.542;0.507;0.634;0.633;0.688;0.588;0.592;0.525	2.20e-37;2.35e-99;1.73e-25;7.45e-41;1.55e-06;5.94e-34;4.33e-11;9.73e-37;8.20e-08;5.95e-72;3.32e-08;7.72e-27;2.38e-14;6.18e-69;2.50e-68;1.56e-28;1.51e-09;3.21e-28;2.84e-25;1.51e-36;3.93e-54;7.39e-10;6.92e-44;0.0001	HAP1,Haarhuis_2017
chr16:57107400	NLRC5	ACC;BLCA;BRCA;CESC;COADREAD;DLBC;ESCA;GBM;HNSC;KICH;KIRC;KIRP;LGG;LIHC;LUAD;LUSC;MESO;OV;PAAD;PRAD;SARC;SKCM;STAD;TGCT;THCA;THYM;UCEC	0.594;0.635;0.597;0.638;0.669;0.827;0.787;0.584;0.556;0.808;0.737;0.452;0.461;0.472;0.723;0.694;0.635;0.634;0.460;0.490;0.648;0.670;0.708;0.510;0.546;0.524;0.453	0.0015;4.11e-42;2.25e-101;7.30e-31;1.09e-44;7.68e-08;1.70e-34;3.33e-10;3.15e-38;4.52e-11;1.12e-72;1.08e-10;3.54e-23;1.08e-16;2.29e-79;4.49e-68;8.78e-06;4.64e-29;2.64e-05;9.62e-26;6.44e-27;4.51e-43;5.89e-59;6.93e-06;2.38e-35;0.0002;6.52e-05	HAP1,Haarhuis_2017
chr16:57107590	NLRC5	BLCA;BRCA;CESC;COADREAD;DLBC;ESCA;HNSC;KIRC;LGG;LUAD;LUSC;OV;PAAD;SARC;SKCM;STAD;TGCT;THCA	0.374;0.469;0.598;0.609;0.773;0.726;0.458;0.672;0.371;0.597;0.598;0.647;0.438;0.475;0.511;0.679;0.452;0.385	1.14e-09;1.11e-55;1.35e-25;5.04e-34;2.10e-05;8.14e-26;5.35e-23;8.00e-55;5.85e-13;9.98e-46;1.11e-44;8.38e-31;0.0002;1.10e-10;4.01e-20;4.29e-52;0.0016;5.60e-14	HAP1,Haarhuis_2017
chr16:57107740	NLRC5	BLCA;BRCA;CESC;COADREAD;DLBC;ESCA;GBM;HNSC;KIRC;KIRP;LAML;LGG;LIHC;LUAD;LUSC;MESO;OV;PAAD;PRAD;SARC;SKCM;STAD;TGCT;THCA;THYM	0.599;0.619;0.614;0.683;0.794;0.788;0.443;0.444;0.707;0.395;0.888;0.446;0.453;0.658;0.659;0.602;0.618;0.567;0.429;0.660;0.617;0.685;0.587;0.499;0.544	7.84e-36;7.80e-112;1.58e-27;2.02e-47;2.88e-06;1.30e-34;0.0016;3.11e-21;8.17e-64;6.24e-07;6.71e-05;3.05e-21;6.62e-15;5.72e-60;1.48e-58;0.0001;5.87e-27;4.57e-11;4.25e-18;1.97e-28;5.96e-34;2.03e-53;8.02e-10;6.53e-28;3.45e-05	HAP1,Haarhuis_2017
chr16:57107820	NLRC5	ACC;BLCA;BRCA;CESC;COADREAD;DLBC;ESCA;GBM;HNSC;KICH;KIRC;KIRP;LGG;LIHC;LUAD;LUSC;MESO;OV;PAAD;PRAD;SARC;SKCM;STAD;TGCT;THCA;THYM;UCEC	0.573;0.685;0.637;0.676;0.683;0.765;0.813;0.638;0.576;0.616;0.700;0.469;0.547;0.523;0.710;0.673;0.603;0.661;0.603;0.408;0.665;0.642;0.693;0.582;0.585;0.598;0.466	0.0067;1.81e-52;2.55e-120;1.23e-36;2.08e-47;4.45e-05;4.08e-39;1.04e-13;4.69e-42;0.0077;4.94e-62;6.12e-12;2.05e-36;3.72e-22;5.10e-75;5.00e-62;0.0001;6.39e-33;1.36e-13;7.34e-16;3.87e-29;4.08e-38;2.21e-55;1.47e-09;1.69e-42;1.51e-07;1.74e-05	HAP1,Haarhuis_2017
chr16:57110984	NLRC5	BLCA;BRCA;CESC;CHOL;COADREAD;DLBC;ESCA;GBM;HNSC;KIRC;KIRP;LGG;LIHC;LUAD;LUSC;MESO;OV;PAAD;PRAD;SARC;SKCM;STAD;TGCT;THCA;THYM;UCEC	0.628;0.583;0.602;0.775;0.608;0.793;0.724;0.437;0.494;0.705;0.339;0.401;0.458;0.660;0.633;0.554;0.565;0.478;0.455;0.618;0.628;0.635;0.532;0.563;0.543;0.470	7.11e-41;2.39e-95;4.75e-26;0.0053;7.75e-34;3.28e-06;1.20e-25;0.0028;5.33e-28;3.39e-63;0.0007;5.25e-16;2.39e-15;2.10e-60;4.22e-52;0.0056;8.81e-21;3.98e-06;3.51e-21;1.99e-23;1.09e-35;6.93e-43;6.41e-07;2.38e-38;3.82e-05;1.14e-05	HAP1,Haarhuis_2017
chr16:57112152	NLRC5	BLCA;BRCA;CESC;COADREAD;ESCA;HNSC;KIRC;LGG;LIHC;LUAD;LUSC;OV;PAAD;PRAD;SARC;SKCM;STAD;THCA	0.480;0.424;0.447;0.510;0.619;0.409;0.621;0.378;0.376;0.591;0.448;0.447;0.515;0.338;0.521;0.503;0.585;0.329	1.26e-19;8.43e-44;5.76e-11;8.52e-21;2.58e-15;4.32e-17;8.84e-44;1.07e-13;1.21e-08;1.97e-44;9.69e-21;2.07e-10;4.97e-08;2.72e-09;4.36e-14;3.07e-19;4.29e-34;6.53e-09	HAP1,Haarhuis_2017
chr16:57112312	NLRC5	BLCA;BRCA;CESC;COADREAD;ESCA;HNSC;KIRC;LGG;LUAD;LUSC;OV;PAAD;PRAD;SARC;SKCM;STAD;THCA;THYM	0.477;0.457;0.484;0.514;0.641;0.402;0.643;0.335;0.514;0.496;0.527;0.456;0.302;0.538;0.470;0.495;0.396;0.501	2.99e-19;2.29e-52;6.92e-14;2.92e-21;4.03e-17;2.35e-16;3.06e-48;1.23e-09;9.93e-31;3.19e-27;5.68e-17;3.98e-05;1.71e-06;1.60e-15;6.70e-16;1.26e-21;3.90e-15;0.0014	HAP1,Haarhuis_2017
chr17:48941854	NME1	CESC;LIHC;THYM	-0.38;-0.31;-0.50	8.16e-07;6.43e-05;0.0012	GM12878,Rao_2014;HAP1_DKO,Haarhuis_2017;HAP1_WAPL_KO,Haarhuis_2017
chr17:48942284	NME1-NME2	CESC;LGG;LIHC	-0.37;-0.30;-0.31	5.15e-06;2.91e-07;0.0001	GM12878,Rao_2014;HAP1_DKO,Haarhuis_2017;HAP1_WAPL_KO,Haarhuis_2017
chr17:48942314	NME1	CESC;LIHC;THYM	-0.36;-0.30;-0.55	1.78e-05;0.0005;1.01e-05	GM12878,Rao_2014;HAP1_DKO,Haarhuis_2017;HAP1_WAPL_KO,Haarhuis_2017
chr17:48942314	NME1-NME2	CESC;LGG;LIHC;UCEC	-0.38;-0.30;-0.30;-0.40	1.52e-06;2.43e-07;0.0004;0.0078	GM12878,Rao_2014;HAP1_DKO,Haarhuis_2017;HAP1_WAPL_KO,Haarhuis_2017
chr17:48942514	NME1-NME2	CESC;LIHC;SARC	-0.31;-0.31;-0.34	0.0053;0.0001;0.0029	GM12878,Rao_2014;HAP1_DKO,Haarhuis_2017;HAP1_WAPL_KO,Haarhuis_2017
chr17:48942514	NME2	CESC;HNSC;LIHC;SARC	-0.36;-0.30;-0.42;-0.36	1.21e-05;5.91e-07;5.37e-12;0.0004	GM12878,Rao_2014;HAP1_DKO,Haarhuis_2017;HAP1_WAPL_KO,Haarhuis_2017
chr17:48942794	NME1-NME2	CESC;LIHC;UCEC	-0.40;-0.31;-0.40	5.67e-08;0.0002;0.0071	GM12878,Rao_2014;HAP1_DKO,Haarhuis_2017;HAP1_WAPL_KO,Haarhuis_2017
chr19:15539429	NOTCH3	LIHC;OV;UCEC	0.304;0.402;0.431	0.0004;1.94e-07;0.0005	NCIH460,ENCODE3
chr1:1002337	NOC2L	OV;PRAD;STAD	0.379;0.324;0.321	4.27e-06;3.73e-08;5.34e-06	HepG2,ENCODE3
chr1:1230678	NOC2L	BRCA;KIRC;LUAD;PRAD	0.360;0.319;0.314;0.316	1.68e-29;1.16e-06;6.28e-08;1.62e-07	HepG2,ENCODE3
chr1:169102165	NME7	BRCA;CESC;HNSC;SKCM;STAD	0.301;0.328;0.306;0.313;0.325	4.04e-19;0.0009;1.99e-07;0.0002;3.06e-06	SKMEL5,ENCODE3
chr1:169102395	NME7	BRCA;SKCM;STAD	0.329;0.313;0.357	9.93e-24;0.0002;1.55e-08	SKMEL5,ENCODE3
chr1:169103105	NME7	BRCA;CESC;STAD;TGCT	0.309;0.349;0.352;0.476	1.94e-20;8.29e-05;3.94e-08;0.0001	SKMEL5,ENCODE3
chr1:169103165	NME7	BRCA;STAD;TGCT	0.307;0.340;0.546	5.24e-20;2.67e-07;1.32e-07	SKMEL5,ENCODE3
chr1:169103605	NME7	BRCA;STAD;TGCT	0.304;0.345;0.475	1.32e-19;1.36e-07;0.0002	SKMEL5,ENCODE3
chr1:169103635	NME7	BRCA;STAD;TGCT	0.310;0.352;0.513	1.73e-20;4.01e-08;4.99e-06	SKMEL5,ENCODE3
chr5:43009975	NNT	CESC;HNSC;SARC;THYM;UCEC	0.355;0.322;0.381;0.520;0.400	4.31e-05;1.13e-08;4.83e-05;0.0003;0.0089	HAP1_WAPL_KO,Haarhuis_2017
chr9:139514542	NOTCH1	BLCA;CESC;LIHC;LUSC;PRAD	0.351;0.525;0.340;0.428;0.363	6.57e-08;1.27e-17;3.45e-06;1.88e-18;1.74e-11	HMEC,Rao_2014
chr9:139514582	NOTCH1	BLCA;CESC;ESCA;LIHC;LUSC;PRAD;TGCT	0.337;0.529;0.408;0.372;0.466;0.302;0.445	5.67e-07;5.28e-18;0.0027;2.51e-08;5.47e-23;1.61e-06;0.0029	HMEC,Rao_2014
chr9:139515312	NOTCH1	CESC;ESCA;LUSC	0.426;0.415;0.355	1.68e-09;0.0013;6.10e-11	HMEC,Rao_2014
chr9:139515742	NOTCH1	BLCA;CESC;HNSC;LIHC;LUSC	0.333;0.525;0.357;0.371;0.420	1.09e-06;1.29e-17;1.01e-11;2.87e-08;1.62e-17	HMEC,Rao_2014
chr9:139515892	NOTCH1	CESC;ESCA;HNSC;KIRC;LIHC;LUSC	0.472;0.426;0.312;0.314;0.395;0.401	6.76e-13;0.0004;7.73e-08;2.32e-06;4.71e-10;1.76e-15	HMEC,Rao_2014
chr9:139517482	NOTCH1	BLCA;CESC;ESCA;HNSC;LIHC;LUSC;PRAD	0.304;0.443;0.413;0.316;0.401;0.473;0.346	8.22e-05;1.02e-10;0.0016;3.56e-08;1.62e-10;6.18e-24;5.40e-10	HMEC,Rao_2014
chr9:139518372	NOTCH1	BLCA;CESC;HNSC;SARC	0.323;0.502;0.316;0.348	5.24e-06;1.68e-15;3.30e-08;0.0018	HMEC,Rao_2014
chr9:95393095	NOL8	BRCA;HNSC;LUSC	0.349;0.320;0.306	2.09e-27;1.54e-08;5.61e-07	KBM7,Rao_2014;IMR90,Rao_2014;HAP1_WAPL_KO,Haarhuis_2017;HepG2,ENCODE3
chr9:95394195	NOL8	BRCA;LUSC;STAD	0.347;0.339;0.314	4.07e-27;1.25e-09;1.62e-05	KBM7,Rao_2014;IMR90,Rao_2014;HAP1_WAPL_KO,Haarhuis_2017;HepG2,ENCODE3
chr9:95394325	NOL8	BRCA;HNSC;LUSC;OV;STAD	0.312;0.331;0.349;0.363;0.310	8.81e-21;2.10e-09;1.78e-10;3.36e-05;2.81e-05	KBM7,Rao_2014;IMR90,Rao_2014;HAP1_WAPL_KO,Haarhuis_2017;HepG2,ENCODE3
chr9:95397010	NOL8	BLCA;HNSC;KIRC	0.308;0.307;0.300	4.39e-05;1.64e-07;2.16e-05	KBM7,Rao_2014;IMR90,Rao_2014;HAP1_WAPL_KO,Haarhuis_2017;HepG2,ENCODE3
chr9:95397750	NOL8	BLCA;CESC;HNSC;KIRC;LUSC;OV	0.326;0.397;0.359;0.338;0.386;0.321	3.27e-06;1.46e-07;6.50e-12;4.27e-08;6.77e-14;0.0045	KBM7,Rao_2014;IMR90,Rao_2014;HAP1_WAPL_KO,Haarhuis_2017;HepG2,ENCODE3
chr9:95397840	NOL8	BLCA;CESC;HNSC;KIRC;LUSC	0.366;0.426;0.406;0.351;0.392	4.76e-09;1.74e-09;9.61e-17;4.23e-09;1.64e-14	KBM7,Rao_2014;IMR90,Rao_2014;HAP1_WAPL_KO,Haarhuis_2017;HepG2,ENCODE3
chr11:34174671	ABTB2	CESC;COADREAD;ESCA;LIHC;LUSC	0.468;0.339;0.435;0.351;0.341	1.20e-12;3.72e-06;0.0001;6.90e-07;1.00e-09	Astrocyte,ENCODE3;Caki2,ENCODE3;H1-MES,Dixon_2015;Thymus,Leung_2015
chr11:34174771	ABTB2	CESC;COADREAD;ESCA;LUSC;SKCM	0.400;0.353;0.462;0.306;0.311	9.53e-08;4.34e-07;1.28e-05;5.62e-07;0.0003	Astrocyte,ENCODE3;Caki2,ENCODE3;H1-MES,Dixon_2015;Thymus,Leung_2015
chr11:34175021	ABTB2	CESC;ESCA;HNSC;LUSC;PCPG;UCEC	0.394;0.462;0.304;0.308;0.405;0.415	2.22e-07;1.25e-05;3.11e-07;4.09e-07;0.0040;0.0024	Astrocyte,ENCODE3;Caki2,ENCODE3;H1-MES,Dixon_2015;Thymus,Leung_2015
chr11:34175301	ABTB2	BLCA;CESC;ESCA;LUSC;STAD	0.308;0.401;0.427;0.305;0.309	4.62e-05;8.23e-08;0.0004;7.25e-07;3.38e-05	Astrocyte,ENCODE3;Caki2,ENCODE3;H1-MES,Dixon_2015;Thymus,Leung_2015
chr11:34175601	ABTB2	CESC;ESCA;THYM	0.401;0.476;0.479	8.46e-08;2.70e-06;0.0078	Astrocyte,ENCODE3;Caki2,ENCODE3;H1-MES,Dixon_2015;Thymus,Leung_2015
chr11:34176035	ABTB2	BLCA;CESC;ESCA;LIHC;STAD;UCEC	0.324;0.486;0.468;0.312;0.316;0.411	4.56e-06;4.42e-14;6.72e-06;0.0001;1.19e-05;0.0035	Astrocyte,ENCODE3;Caki2,ENCODE3;H1-MES,Dixon_2015;Thymus,Leung_2015
chr11:34176656	ABTB2	CESC;COADREAD;ESCA;LGG	0.414;0.301;0.537;0.301	1.08e-08;0.0005;1.16e-09;6.35e-07	Astrocyte,ENCODE3;Caki2,ENCODE3;H1-MES,Dixon_2015;Thymus,Leung_2015
chr11:34176716	ABTB2	ESCA;LGG;STAD	0.477;0.337;0.312	2.22e-06;7.76e-10;2.01e-05	Astrocyte,ENCODE3;Caki2,ENCODE3;H1-MES,Dixon_2015;Thymus,Leung_2015
chr11:34190069	ABTB2	BLCA;BRCA;ESCA;KIRC;LUAD;LUSC;PRAD;THCA	0.308;0.358;0.452;0.344;0.314;0.352;0.407;0.368	4.76e-05;3.40e-29;3.74e-05;1.67e-08;6.27e-08;9.81e-11;1.06e-15;2.42e-12	SKMEL5,ENCODE3;HMEC,Rao_2014;K562,Rao_2014;GM12878,Rao_2014
chr11:34273252	ABTB2	ESCA;OV;STAD	0.575;0.338;0.390	4.67e-12;0.0006;4.18e-11	Pancreas,Schmitt_2016;Bowel_Small,Schmitt_2016;HepG2,ENCODE3
chr11:34278702	ABTB2	ESCA;OV;STAD	0.592;0.457;0.332	2.88e-13;3.54e-11;1.08e-06	Pancreas,Schmitt_2016;Bowel_Small,Schmitt_2016;HepG2,ENCODE3
chr11:47377497	ACP2	BLCA;COADREAD;LUSC;SARC;TGCT	0.396;0.329;0.351;0.423;0.655	2.12e-11;1.53e-05;1.13e-10;2.50e-07;2.74e-14	NHEK,Rao_2014;HMEC,Rao_2014;IMR90,Rao_2014
chr11:47378017	ACP2	BLCA;COADREAD;LUSC;SARC;TGCT	0.369;0.382;0.330;0.463;0.604	3.03e-09;4.02e-09;7.27e-09;8.23e-10;7.26e-11	NHEK,Rao_2014;HMEC,Rao_2014;IMR90,Rao_2014
chr11:47378237	ACP2	BLCA;COADREAD;LUSC;SARC;SKCM;TGCT	0.355;0.346;0.333;0.378;0.300;0.579	3.09e-08;1.28e-06;4.53e-09;6.60e-05;0.0012;2.40e-09	NHEK,Rao_2014;HMEC,Rao_2014;IMR90,Rao_2014
chr11:47378277	ACP2	BLCA;COADREAD;LUSC;SARC;SKCM;TGCT	0.386;0.371;0.339;0.353;0.309;0.642	1.25e-10;2.80e-08;1.47e-09;0.0010;0.0004;2.54e-13	NHEK,Rao_2014;HMEC,Rao_2014;IMR90,Rao_2014
chr11:47378457	ACP2	BLCA;COADREAD;LUSC;TGCT	0.350;0.338;0.326;0.574	7.42e-08;4.35e-06;1.74e-08;4.54e-09	NHEK,Rao_2014;HMEC,Rao_2014;IMR90,Rao_2014
chr11:47378507	ACP2	BLCA;COADREAD;LUSC;TGCT	0.351;0.333;0.342;0.588	6.47e-08;8.43e-06;7.16e-10;7.01e-10	NHEK,Rao_2014;HMEC,Rao_2014;IMR90,Rao_2014
chr11:47378537	ACP2	BLCA;COADREAD;LUSC;TGCT	0.320;0.390;0.356;0.549	7.77e-06;9.74e-10;4.49e-11;8.85e-08	NHEK,Rao_2014;HMEC,Rao_2014;IMR90,Rao_2014
chr11:47378707	ACP2	BLCA;COADREAD;LUSC;SKCM;TGCT	0.356;0.349;0.399;0.317;0.529	2.68e-08;8.39e-07;2.95e-15;0.0001;9.13e-07	NHEK,Rao_2014;HMEC,Rao_2014;IMR90,Rao_2014
chr12:112229333	ACAD10	LUAD;LUSC;PRAD	0.365;0.327;0.340	2.38e-12;1.24e-08;1.78e-09	H1-TRO,Dixon_2015
chr12:112229363	ACAD10	LUAD;LUSC;PRAD	0.368;0.332;0.387	1.20e-12;5.60e-09;9.76e-14	H1-TRO,Dixon_2015
chr12:112229673	ACAD10	LUAD;LUSC;PRAD	0.348;0.326;0.376	8.39e-11;1.48e-08;1.31e-12	H1-TRO,Dixon_2015
chr12:112230217	ACAD10	LGG;LUAD;LUSC;PRAD	0.314;0.414;0.356;0.348	5.67e-08;2.22e-17;4.18e-11;4.16e-10	H1-TRO,Dixon_2015
chr12:112230247	ACAD10	LUAD;LUSC;PRAD;THCA	0.431;0.337;0.365;0.303	2.20e-19;1.97e-09;1.37e-11;7.45e-07	H1-TRO,Dixon_2015
chr14:23390589	ACIN1	BLCA;BRCA;CESC;COADREAD;ESCA;GBM;HNSC;KIRC;KIRP;LGG;LIHC;LUAD;LUSC;OV;PAAD;PRAD;SARC;SKCM;THCA;UCEC	0.480;0.427;0.443;0.441;0.454;0.498;0.422;0.626;0.566;0.485;0.426;0.526;0.522;0.562;0.513;0.476;0.433;0.332;0.413;0.472	1.29e-19;2.14e-44;1.07e-10;6.63e-14;2.84e-05;9.46e-06;1.49e-18;8.08e-45;1.09e-20;1.48e-26;1.58e-12;1.25e-32;4.83e-31;1.80e-20;6.84e-08;7.75e-24;5.96e-08;2.18e-05;5.96e-17;9.33e-06	Thymus,Leung_2015
chr14:23390629	ACIN1	BLCA;BRCA;CESC;COADREAD;ESCA;GBM;HNSC;KIRC;KIRP;LGG;LIHC;LUAD;LUSC;OV;PAAD;PRAD;SARC;SKCM;THCA;UCEC	0.429;0.451;0.408;0.358;0.453;0.482;0.439;0.606;0.564;0.509;0.405;0.544;0.495;0.556;0.460;0.440;0.398;0.331;0.366;0.432	2.21e-14;8.80e-51;2.89e-08;2.09e-07;3.25e-05;4.56e-05;1.28e-20;5.95e-41;2.12e-20;3.91e-30;9.12e-11;1.26e-35;4.94e-27;8.35e-20;2.75e-05;2.11e-19;5.96e-06;2.38e-05;3.87e-12;0.0005	Thymus,Leung_2015
chr14:23390689	ACIN1	BLCA;BRCA;CESC;COADREAD;ESCA;GBM;HNSC;KIRC;KIRP;LGG;LIHC;LUAD;LUSC;OV;PAAD;PRAD;SARC;SKCM;THCA;UVM	0.425;0.450;0.392;0.480;0.460;0.536;0.509;0.637;0.567;0.503;0.393;0.543;0.569;0.548;0.513;0.462;0.391;0.301;0.379;0.622	5.18e-14;2.02e-50;2.82e-07;1.37e-17;1.50e-05;1.51e-07;2.79e-30;5.33e-47;1.06e-20;3.42e-29;7.19e-10;1.43e-35;4.80e-39;5.68e-19;6.34e-08;4.36e-22;1.45e-05;0.0011;2.32e-13;0.0001	Thymus,Leung_2015
chr14:23391039	ACIN1	BLCA;BRCA;CESC;COADREAD;GBM;HNSC;KIRC;KIRP;LGG;LIHC;LUAD;LUSC;OV;PAAD;PRAD;SKCM;THCA	0.318;0.378;0.357;0.394;0.433;0.330;0.566;0.455;0.335;0.307;0.486;0.471;0.557;0.410;0.342;0.326;0.335	1.10e-05;2.65e-33;3.05e-05;5.08e-10;0.0037;2.17e-09;5.22e-34;6.49e-11;1.18e-09;0.0003;1.48e-26;9.54e-24;6.84e-20;0.0033;1.17e-09;4.69e-05;2.38e-09	Thymus,Leung_2015
chr14:23391219	ACIN1	BLCA;BRCA;CESC;COADREAD;GBM;HNSC;KIRC;KIRP;LGG;LIHC;LUAD;LUSC;OV;PAAD;PRAD;SARC;THCA;UCEC	0.329;0.435;0.462;0.352;0.423;0.404;0.539;0.511;0.446;0.356;0.493;0.545;0.523;0.498;0.358;0.369;0.396;0.441	2.02e-06;1.79e-46;4.14e-12;4.92e-07;0.0087;1.56e-16;7.61e-30;2.08e-15;2.68e-21;3.00e-07;1.57e-27;6.96e-35;1.29e-16;3.79e-07;5.20e-11;0.0001;4.51e-15;0.0002	Thymus,Leung_2015
chr14:23392856	ACIN1	BLCA;CESC;COADREAD;GBM;KIRC;KIRP;LGG;LUAD;LUSC;OV;PRAD;THCA	0.305;0.323;0.302;0.442;0.479;0.381;0.313;0.406;0.464;0.401;0.314;0.317	6.75e-05;0.0018;0.0005;0.0018;9.33e-22;4.19e-06;6.76e-08;1.64e-16;7.57e-23;2.27e-07;2.01e-07;6.26e-08	Thymus,Leung_2015
chr14:23392916	ACIN1	BLCA;GBM;HNSC;KIRC;KIRP;LGG;LUAD;LUSC;OV;PRAD	0.338;0.474;0.347;0.463;0.358;0.336;0.421;0.443;0.440;0.348	5.35e-07;9.88e-05;8.40e-11;6.94e-20;7.17e-05;9.33e-10;3.50e-18;3.43e-20;6.25e-10;4.07e-10	Thymus,Leung_2015
chr14:23392956	ACIN1	BLCA;CESC;COADREAD;GBM;HNSC;KIRC;KIRP;LGG;LUAD;LUSC;OV;PRAD	0.309;0.316;0.347;0.502;0.330;0.502;0.426;0.390;0.376;0.503;0.467;0.330	3.77e-05;0.0041;1.18e-06;6.29e-06;2.49e-09;1.18e-24;7.58e-09;7.40e-15;2.23e-13;3.85e-28;6.16e-12;1.12e-08	Thymus,Leung_2015
chr14:23397169	ACIN1	KIRC;LUSC;OV	0.329;0.320;0.417	2.23e-07;4.90e-08;2.32e-08	Thymus,Leung_2015
chr14:23397994	ACIN1	BLCA;BRCA;CESC;COADREAD;GBM;HNSC;KIRC;KIRP;LGG;LUAD;LUSC;OV;PAAD;PRAD;SARC;STAD;THCA	0.467;0.396;0.331;0.492;0.438;0.413;0.561;0.499;0.417;0.529;0.623;0.498;0.493;0.367;0.341;0.336;0.340	3.21e-18;3.06e-37;0.0007;7.73e-19;0.0024;1.61e-17;3.17e-33;2.62e-14;7.99e-18;3.18e-33;7.61e-50;2.23e-14;6.91e-07;7.90e-12;0.0036;5.89e-07;8.24e-10	Thymus,Leung_2015
chr14:23755010	ACIN1	BLCA;BRCA;HNSC;KIRC;KIRP;LUAD;LUSC;OV;PRAD	0.459;0.344;0.365;0.481;0.393;0.386;0.441;0.332;0.313	2.27e-17;1.66e-26;1.58e-12;5.40e-22;7.89e-07;2.30e-14;6.82e-20;0.0014;2.53e-07	HAP1_SCC4_KO,Haarhuis_2017
chr15:78458098	ACSBG1	BLCA;GBM;LGG;SKCM;THYM	0.553;0.494;0.416;0.440;0.698	9.17e-29;1.46e-05;1.11e-17;3.50e-13;2.22e-13	HUVEC,Rao_2014
chr15:78458258	ACSBG1	BLCA;CESC;GBM;LGG;PCPG;SKCM;THYM	0.613;0.341;0.530;0.464;0.482;0.442;0.727	3.40e-38;0.0002;2.94e-07;1.26e-23;2.07e-06;2.32e-13;1.58e-15	HUVEC,Rao_2014
chr15:78458298	ACSBG1	BLCA;CESC;GBM;LGG;PCPG;SKCM;THYM;UVM	0.572;0.374;0.528;0.494;0.462;0.429;0.712;0.598	1.68e-31;3.68e-06;3.64e-07;9.53e-28;1.83e-05;2.88e-12;2.20e-14;0.0008	HUVEC,Rao_2014
chr15:78459235	ACSBG1	BLCA;GBM;LGG	0.309;0.425;0.339	3.79e-05;0.0074;4.85e-10	HUVEC,Rao_2014
chr15:78459345	ACSBG1	BLCA;LGG;SKCM	0.379;0.306;0.332	4.72e-10;2.67e-07;2.00e-05	HUVEC,Rao_2014
chr15:78459685	ACSBG1	BLCA;GBM;LGG;SKCM;THYM	0.394;0.606;0.605;0.335;0.707	2.75e-11;1.46e-11;1.21e-47;1.39e-05;5.06e-14	HUVEC,Rao_2014
chr16:67430490	ACD	KIRC;KIRP;THCA	0.413;0.367;0.312	1.62e-14;2.41e-05;1.42e-07	PANC1,ENCODE3
chr16:67519622	ACD	KIRC;KIRP;LGG	0.406;0.323;0.375	8.22e-14;0.0038;2.44e-13	G401,ENCODE3;THP1,Phanstiel_2017;Caki2,ENCODE3;RPMI7951,ENCODE3
chr16:67519992	ACD	KIRC;KIRP;LGG	0.379;0.414;0.383	2.17e-11;4.35e-08;4.11e-14	G401,ENCODE3;THP1,Phanstiel_2017;Caki2,ENCODE3;RPMI7951,ENCODE3
chr16:67562556	ACD	KIRP;PCPG;PRAD;SKCM	0.448;0.404;0.315;0.321	2.24e-10;0.0047;1.83e-07;8.60e-05	T47D,ENCODE3;HUVEC,Rao_2014;NHEK,Rao_2014;A549,ENCODE3;GM12878,Rao_2014
chr16:67583846	ACD	KIRC;KIRP;LGG;PRAD	0.378;0.430;0.470;0.400	2.58e-11;4.10e-09;2.04e-24;5.24e-15	IMR90,Rao_2014;KBM7,Rao_2014;HAP1_WAPL_KO,Haarhuis_2017;Epidermal_Keratinocyte_day0,Rubin_2017;HAP1,Haarhuis_2017;Spleen,Schmitt_2016;G401,ENCODE3
chr16:67584106	ACD	KIRC;KIRP;LGG;PRAD	0.372;0.394;0.481;0.307	8.27e-11;7.12e-07;5.59e-26;7.72e-07	H1-NPC,Dixon_2015;HAP1_SCC4_KO,Haarhuis_2017;Liver,Leung_2015;Psoas,Schmitt_2016;NCIH460,ENCODE3;H1-MSC,Dixon_2015;Epidermal_Keratinocyte_day3,Rubin_2017
chr16:67971310	ACD	KIRC;LGG;LUSC	0.341;0.369;0.317	2.80e-08;9.34e-13;8.16e-08	HUVEC,Rao_2014;T47D,ENCODE3
chr17:7467538	ACAP1	KIRC;LUAD;LUSC	0.363;0.352;0.303	4.46e-10;3.88e-11;9.42e-07	IMR90,Jin_2013;NHEK,Rao_2014
chr17:7474371	ACADVL	KIRC;LGG;LUAD;LUSC	0.371;0.387;0.410;0.392	9.83e-11;1.37e-14;5.23e-17;1.60e-14	HAP1_DKO,Haarhuis_2017
chr17:7476382	ACADVL	LUAD;LUSC;OV	0.340;0.375;0.344	4.40e-10;8.34e-13;0.0003	HAP1_DKO,Haarhuis_2017
chr17:7476442	ACADVL	BRCA;LUAD;LUSC;OV	0.329;0.388;0.433;0.391	8.93e-24;1.41e-14;6.15e-19;8.54e-07	HAP1_DKO,Haarhuis_2017
chr17:7479653	ACADVL	BLCA;COADREAD;GBM;KIRC;LUAD;LUSC;OV	0.325;0.429;0.469;0.372;0.511;0.503;0.445	4.02e-06;8.19e-13;0.0001;7.91e-11;2.32e-30;3.21e-28;2.62e-10	HAP1_DKO,Haarhuis_2017
chr17:7479713	ACADVL	BLCA;COADREAD;GBM;HNSC;KIRC;LUAD;LUSC;OV	0.303;0.423;0.458;0.306;0.394;0.485;0.505;0.451	8.98e-05;2.25e-12;0.0004;2.00e-07;9.15e-13;2.02e-26;1.88e-28;1.05e-10	HAP1_DKO,Haarhuis_2017
chr1:865421	ACAP3	KIRC;LGG;PRAD;TGCT	0.464;0.387;0.315;0.435	5.59e-20;1.45e-14;1.78e-07;0.0066	HAP1,Haarhuis_2017
chr1:867049	ACAP3	BLCA;KIRC;LGG;PRAD	0.321;0.483;0.413;0.329	6.64e-06;3.04e-22;2.08e-17;1.34e-08	HAP1,Haarhuis_2017
chr1:867379	ACAP3	KIRC;LGG;TGCT	0.383;0.300;0.445	9.02e-12;6.69e-07;0.0029	HAP1,Haarhuis_2017
chr20:24944768	ACSS1	BRCA;COADREAD;ESCA;LUAD	0.370;0.309;0.408;0.397	1.28e-31;0.0002;0.0027;1.32e-15	PANC1,ENCODE3;A549,ENCODE3
chr20:24945214	ACSS1	BRCA;COADREAD;HNSC;LUAD;STAD	0.378;0.362;0.314;0.420;0.325	3.19e-33;1.02e-07;4.89e-08;4.09e-18;3.16e-06	PANC1,ENCODE3;A549,ENCODE3
chr20:24945524	ACSS1	BRCA;COADREAD;LUAD	0.324;0.395;0.385	5.68e-23;4.29e-10;2.62e-14	PANC1,ENCODE3;A549,ENCODE3
chr20:24945604	ACSS1	BRCA;COADREAD;ESCA;LUAD	0.353;0.427;0.424;0.415	3.01e-28;1.11e-12;0.0006;1.41e-17	PANC1,ENCODE3;A549,ENCODE3
chr20:24945784	ACSS1	BRCA;COADREAD;ESCA;LUAD	0.356;0.320;0.398;0.409	8.94e-29;5.17e-05;0.0064;7.93e-17	PANC1,ENCODE3;A549,ENCODE3
chr20:24945964	ACSS1	BRCA;COADREAD;LUAD	0.343;0.354;0.389	2.30e-26;3.94e-07;9.57e-15	PANC1,ENCODE3;A549,ENCODE3
chr20:24946114	ACSS1	BRCA;COADREAD;ESCA;LUAD	0.362;0.346;0.405;0.375	4.80e-30;1.34e-06;0.0033;2.48e-13	PANC1,ENCODE3;A549,ENCODE3
chr20:24946144	ACSS1	BRCA;COADREAD;ESCA;LUAD	0.359;0.351;0.396;0.413	2.49e-29;5.92e-07;0.0079;2.85e-17	PANC1,ENCODE3;A549,ENCODE3
chr20:24946174	ACSS1	BRCA;COADREAD;ESCA;LUAD	0.360;0.336;0.403;0.421	1.19e-29;5.24e-06;0.0040;3.24e-18	PANC1,ENCODE3;A549,ENCODE3
chr20:24946374	ACSS1	BRCA;COADREAD;ESCA;LUAD;STAD	0.342;0.315;0.425;0.408;0.335	4.07e-26;9.89e-05;0.0005;1.05e-16;6.15e-07	PANC1,ENCODE3;A549,ENCODE3
chr20:24946644	ACSS1	COADREAD;ESCA;LUAD;STAD	0.330;0.454;0.421;0.305	1.33e-05;2.84e-05;3.64e-18;6.03e-05	PANC1,ENCODE3;A549,ENCODE3
chr20:24946724	ACSS1	BRCA;ESCA;LUAD;STAD	0.317;0.467;0.375;0.318	1.15e-21;6.91e-06;2.51e-13;9.38e-06	PANC1,ENCODE3;A549,ENCODE3
chr20:24947114	ACSS1	BRCA;COADREAD;ESCA;LUAD;STAD	0.324;0.341;0.412;0.384;0.315	7.18e-23;2.56e-06;0.0018;3.05e-14;1.43e-05	PANC1,ENCODE3;A549,ENCODE3
chr20:24947144	ACSS1	BRCA;COADREAD;ESCA;LUAD;STAD	0.328;0.329;0.406;0.383;0.313	1.58e-23;1.61e-05;0.0032;4.46e-14;1.90e-05	PANC1,ENCODE3;A549,ENCODE3
chr20:24947434	ACSS1	BRCA;COADREAD;ESCA;LUAD	0.316;0.306;0.422;0.391	1.62e-21;0.0003;0.0007;6.44e-15	PANC1,ENCODE3;A549,ENCODE3
chr20:24947494	ACSS1	BRCA;COADREAD;LUAD	0.325;0.315;0.381	3.96e-23;9.57e-05;6.67e-14	PANC1,ENCODE3;A549,ENCODE3
chr20:24948354	ACSS1	COADREAD;LUAD;STAD	0.313;0.329;0.309	0.0001;4.11e-09;3.50e-05	PANC1,ENCODE3;A549,ENCODE3
chr20:24948414	ACSS1	BRCA;COADREAD;LUAD	0.316;0.348;0.361	1.72e-21;1.01e-06;5.82e-12	PANC1,ENCODE3;A549,ENCODE3
chr20:24948804	ACSS1	COADREAD;ESCA;LUAD	0.328;0.405;0.362	1.63e-05;0.0035;4.32e-12	PANC1,ENCODE3;A549,ENCODE3
chr20:24949194	ACSS1	ESCA;LUAD;STAD	0.445;0.373;0.308	7.38e-05;4.39e-13;3.72e-05	PANC1,ENCODE3;A549,ENCODE3
chr20:25161696	ACSS1	BRCA;CESC;HNSC	0.314;0.388;0.346	3.20e-21;4.89e-07;9.34e-11	HepG2,ENCODE3;SKMEL5,ENCODE3;Bladder,Schmitt_2016
chr20:25161856	ACSS1	CESC;HNSC;LUAD	0.412;0.366;0.341	1.58e-08;1.33e-12;3.61e-10	HepG2,ENCODE3;SKMEL5,ENCODE3;Bladder,Schmitt_2016
chr20:25162276	ACSS1	CESC;ESCA;HNSC;LUAD	0.343;0.394;0.323;0.324	0.0001;0.0089;8.70e-09;9.59e-09	HepG2,ENCODE3;SKMEL5,ENCODE3;Bladder,Schmitt_2016
chr20:25162766	ACSS1	CESC;HNSC;LUAD	0.366;0.317;0.326	9.89e-06;2.64e-08;7.00e-09	HepG2,ENCODE3;SKMEL5,ENCODE3;Bladder,Schmitt_2016
chr20:25163816	ACSS1	CESC;ESCA;HNSC	0.308;0.438;0.309	0.0090;0.0001;1.18e-07	HepG2,ENCODE3;SKMEL5,ENCODE3;Bladder,Schmitt_2016
chr20:25265767	ACSS1	BLCA;COADREAD;LUAD	0.348;0.338;0.353	9.82e-08;4.08e-06;3.18e-11	T47D,ENCODE3
chr20:25265817	ACSS1	BLCA;COADREAD;LUAD	0.361;0.367;0.336	1.18e-08;5.24e-08;9.46e-10	T47D,ENCODE3
chr20:25266247	ACSS1	BLCA;COADREAD;LUAD	0.318;0.373;0.332	1.01e-05;1.83e-08;2.20e-09	T47D,ENCODE3
chr20:25268237	ACSS1	COADREAD;LUAD;OV	0.380;0.314;0.324	6.08e-09;7.10e-08;0.0031	T47D,ENCODE3
chr3:132280394	ACAD11	BLCA;BRCA;CESC;ESCA;HNSC;KIRC;LGG;LUAD;LUSC;PRAD;SARC;SKCM;STAD;THCA	0.339;0.330;0.360;0.431;0.390;0.499;0.390;0.439;0.490;0.355;0.334;0.369;0.307;0.338	4.45e-07;5.13e-24;2.22e-05;0.0003;5.45e-15;2.99e-24;6.31e-15;2.42e-20;2.28e-26;1.00e-10;0.0079;9.07e-08;4.23e-05;1.15e-09	G401,ENCODE3
chr3:132280484	ACAD11	BLCA;BRCA;CESC;HNSC;KIRC;KIRP;LGG;LUAD;LUSC;PCPG;PRAD;SARC;SKCM;STAD;THCA	0.436;0.340;0.367;0.367;0.521;0.369;0.350;0.432;0.554;0.427;0.421;0.497;0.427;0.415;0.375	5.39e-15;9.07e-26;8.69e-06;9.92e-13;3.23e-27;1.88e-05;5.24e-11;1.74e-19;2.29e-36;0.0005;3.17e-17;3.21e-12;4.27e-12;2.56e-13;5.17e-13	G401,ENCODE3
chr3:132280644	ACAD11	BLCA;BRCA;CESC;ESCA;HNSC;KIRC;LUAD;LUSC;PRAD;SARC;SKCM;STAD;THCA	0.311;0.335;0.392;0.441;0.310;0.519;0.388;0.524;0.379;0.362;0.449;0.344;0.410	3.11e-05;8.75e-25;3.05e-07;0.0001;1.07e-07;6.47e-27;1.24e-14;1.96e-31;5.84e-13;0.0004;5.13e-14;1.47e-07;1.28e-16	G401,ENCODE3
chr3:132281194	ACAD11	KIRC;SKCM;STAD;THCA	0.427;0.363;0.321;0.328	6.54e-16;2.38e-07;5.88e-06;8.07e-09	G401,ENCODE3
chr3:132281444	ACAD11	ESCA;KIRC;LUSC;OV;PRAD;SARC;SKCM;STAD	0.527;0.471;0.377;0.390;0.306;0.361;0.360;0.403	4.47e-09;9.96e-21;5.55e-13;1.04e-06;8.60e-07;0.0004;3.71e-07;3.00e-12	G401,ENCODE3
chr3:132281894	ACAD11	ESCA;KIRC;LUAD;LUSC;OV;SARC;SKCM;STAD	0.569;0.498;0.373;0.475;0.351;0.346;0.417;0.372	1.22e-11;4.11e-24;4.00e-13;3.42e-24;0.0001;0.0022;2.84e-11;1.12e-09	G401,ENCODE3
chr3:132289564	ACAD11	KIRC;KIRP;LUSC	0.530;0.348;0.323	1.82e-28;0.0002;2.59e-08	H1-TRO,Dixon_2015
chr3:195246986	ACAP2	BLCA;CESC;HNSC;LIHC;SKCM;STAD;THYM;UVM	0.318;0.338;0.395;0.318;0.324;0.383;0.748;0.584	1.12e-05;0.0003;1.56e-15;6.87e-05;6.27e-05;1.62e-10;2.99e-17;0.0022	IMR90,Jin_2013
chr3:195247056	ACAP2	BLCA;CESC;HNSC;SKCM;STAD;TGCT;THYM;UVM	0.304;0.371;0.352;0.336;0.403;0.450;0.682;0.652	7.99e-05;5.56e-06;2.80e-11;1.13e-05;3.07e-12;0.0018;2.88e-12;9.58e-06	IMR90,Jin_2013
chr3:195247306	ACAP2	CESC;HNSC;LIHC;SKCM;STAD;THYM	0.362;0.423;0.305;0.328;0.341;0.652	1.80e-05;1.03e-18;0.0003;3.72e-05;2.35e-07;2.12e-10	IMR90,Jin_2013
chr3:195247356	ACAP2	CESC;HNSC;SKCM;STAD;THYM	0.447;0.457;0.303;0.366;0.681	5.30e-11;6.61e-23;0.0009;3.72e-09;3.30e-12	IMR90,Jin_2013
chr3:195247386	ACAP2	BLCA;CESC;ESCA;HNSC;LIHC;OV;SKCM;STAD;THYM	0.301;0.489;0.420;0.433;0.335;0.320;0.339;0.336;0.690	0.0001;2.24e-14;0.0008;7.17e-20;6.79e-06;0.0050;7.41e-06;5.41e-07;8.57e-13	IMR90,Jin_2013
chr3:195247566	ACAP2	BLCA;CESC;HNSC;PRAD;SKCM;STAD;TGCT;THYM	0.300;0.400;0.427;0.300;0.391;0.347;0.450;0.735	0.0001;8.61e-08;3.87e-19;2.28e-06;2.49e-09;8.37e-08;0.0018;3.56e-16	IMR90,Jin_2013
chr3:195247616	ACAP2	BLCA;CESC;HNSC;SKCM;STAD;THYM;UCEC	0.351;0.312;0.346;0.363;0.345;0.655;0.532	6.22e-08;0.0061;8.74e-11;2.23e-07;1.37e-07;1.30e-10;7.97e-09	IMR90,Jin_2013
chr3:195248276	ACAP2	BLCA;BRCA;CESC;DLBC;HNSC;KIRC;LIHC;PRAD;SARC;STAD;TGCT;THCA;THYM;UCEC	0.321;0.348;0.376;0.703;0.300;0.325;0.355;0.362;0.353;0.361;0.440;0.300;0.640;0.412	6.77e-06;2.52e-27;2.76e-06;0.0045;6.40e-07;3.91e-07;3.78e-07;2.49e-11;0.0010;8.20e-09;0.0045;1.16e-06;9.66e-10;0.0031	IMR90,Jin_2013
chr3:195248316	ACAP2	BLCA;BRCA;CESC;LIHC;SKCM;STAD;TGCT;THCA;THYM	0.325;0.305;0.347;0.352;0.304;0.358;0.435;0.301;0.634	3.94e-06;1.15e-19;0.0001;5.55e-07;0.0008;1.53e-08;0.0066;9.63e-07;2.11e-09	IMR90,Jin_2013
chr3:195248706	ACAP2	HNSC;SKCM;STAD;TGCT;THYM;UCEC	0.366;0.314;0.325;0.462;0.573;0.402	1.27e-12;0.0002;3.26e-06;0.0006;2.11e-06;0.0076	IMR90,Jin_2013
chr3:195248926	ACAP2	BLCA;BRCA;CESC;ESCA;HNSC;PRAD;SKCM;STAD;THCA;THYM	0.338;0.362;0.310;0.414;0.332;0.338;0.341;0.347;0.300;0.619	5.19e-07;5.64e-30;0.0078;0.0014;1.71e-09;2.73e-09;6.19e-06;9.48e-08;1.24e-06;1.36e-08	IMR90,Jin_2013
chr3:195249136	ACAP2	BLCA;BRCA;DLBC;HNSC;LIHC;SKCM;STAD;THYM	0.336;0.346;0.731;0.362;0.361;0.393;0.471;0.621	7.30e-07;7.12e-27;0.0006;3.04e-12;1.37e-07;1.94e-09;6.14e-19;1.01e-08	IMR90,Jin_2013
chr3:195249576	ACAP2	BLCA;BRCA;CESC;DLBC;HNSC;SKCM;STAD;THCA;THYM;UCEC	0.317;0.369;0.342;0.734;0.352;0.389;0.485;0.329;0.615;0.409	1.20e-05;2.84e-31;0.0002;0.0005;3.00e-11;3.77e-09;1.74e-20;6.47e-09;2.29e-08;0.0041	IMR90,Jin_2013
chr3:195249606	ACAP2	BLCA;BRCA;CESC;DLBC;HNSC;KIRP;LIHC;PRAD;SKCM;STAD;THCA;THYM	0.393;0.404;0.369;0.795;0.355;0.319;0.338;0.322;0.376;0.484;0.320;0.700	3.15e-11;4.69e-39;6.77e-06;2.72e-06;1.44e-11;0.0061;4.78e-06;4.98e-08;3.15e-08;2.24e-20;3.63e-08;1.73e-13	IMR90,Jin_2013
chr3:195250179	ACAP2	BLCA;BRCA;CESC;HNSC;LIHC;LUSC;PRAD;SKCM;STAD;THYM;UCEC	0.316;0.385;0.373;0.342;0.337;0.342;0.349;0.309;0.514;0.554;0.416	1.48e-05;9.40e-35;3.97e-06;2.09e-10;5.00e-06;6.93e-10;2.99e-10;0.0004;6.49e-24;1.34e-05;0.0023	IMR90,Jin_2013
chr3:195250734	ACAP2	BLCA;BRCA;CESC;DLBC;ESCA;HNSC;LIHC;LUSC;OV;PRAD;SKCM;STAD;THYM;UCEC	0.311;0.307;0.364;0.775;0.408;0.335;0.394;0.352;0.314;0.303;0.320;0.387;0.566;0.436	3.02e-05;4.17e-20;1.38e-05;1.77e-05;0.0026;8.39e-10;6.51e-10;9.54e-11;0.0097;1.35e-06;0.0001;7.83e-11;4.24e-06;0.0003	IMR90,Jin_2013
chr3:195251084	ACAP2	CESC;DLBC;HNSC;SKCM;STAD;THYM	0.351;0.712;0.319;0.323;0.320;0.526	6.44e-05;0.0025;1.99e-08;6.59e-05;6.46e-06;0.0001	IMR90,Jin_2013
chr3:195251904	ACAP2	STAD;THYM;UCEC;UVM	0.524;0.594;0.496;0.573	3.02e-25;2.45e-07;6.18e-07;0.0048	IMR90,Jin_2013
chr3:195252204	ACAP2	BLCA;BRCA;CESC;HNSC;LUSC;PRAD;SKCM;STAD;THYM;UCEC	0.303;0.324;0.345;0.385;0.322;0.302;0.366;0.445;0.715;0.461	9.51e-05;6.46e-23;0.0001;1.53e-14;3.40e-08;1.74e-06;1.54e-07;3.39e-16;1.36e-14;3.09e-05	IMR90,Jin_2013
chr3:195252494	ACAP2	BLCA;BRCA;CESC;DLBC;HNSC;SKCM;STAD;TGCT;THYM;UCEC	0.325;0.393;0.364;0.740;0.425;0.356;0.438;0.476;0.716;0.489	3.84e-06;2.20e-36;1.35e-05;0.0003;6.84e-19;6.57e-07;1.71e-15;0.0001;1.14e-14;1.43e-06	IMR90,Jin_2013
chr3:195252654	ACAP2	BRCA;DLBC;HNSC;LIHC;OV;PRAD;SKCM;STAD;THYM;UCEC	0.391;0.772;0.390;0.325;0.319;0.305;0.319;0.410;0.705;0.492	3.82e-36;2.32e-05;5.61e-15;2.62e-05;0.0056;9.28e-07;0.0001;7.09e-13;8.24e-14;1.06e-06	IMR90,Jin_2013
chr3:195252984	ACAP2	HNSC;LIHC;OV;STAD;THYM;UCEC	0.385;0.316;0.315;0.334;0.531;0.424	1.79e-14;9.73e-05;0.0089;7.69e-07;0.0001;0.0011	IMR90,Jin_2013
chr3:195253134	ACAP2	HNSC;KIRP;LIHC;SKCM;STAD;THYM	0.343;0.326;0.321;0.425;0.388;0.616	1.87e-10;0.0030;4.92e-05;6.08e-12;6.13e-11;1.84e-08	IMR90,Jin_2013
chr3:195253844	ACAP2	HNSC;SKCM;STAD	0.368;0.325;0.318	9.38e-13;5.34e-05;9.44e-06	IMR90,Jin_2013
chr3:195254014	ACAP2	CESC;HNSC;PRAD;STAD	0.390;0.334;0.313;0.313	3.87e-07;1.08e-09;2.62e-07;1.90e-05	IMR90,Jin_2013
chr3:195255113	ACAP2	OV;SKCM;STAD	0.411;0.316;0.357	5.12e-08;0.0001;1.62e-08	IMR90,Jin_2013
chr6:27113678	ABT1	LUSC;OV;SKCM	0.311;0.467;0.352	2.55e-07;6.14e-12;1.22e-06	H1-MSC,Dixon_2015
chr6:27113738	ABT1	LGG;LUSC;OV;SKCM	0.306;0.305;0.474;0.341	2.45e-07;6.33e-07;1.99e-12;5.88e-06	H1-MSC,Dixon_2015
chr7:5700171	ACTB	LIHC;PCPG;PRAD	0.306;0.454;0.315	0.0003;4.06e-05;1.95e-07	IMR90,Rao_2014;HAP1_DKO,Haarhuis_2017;KBM7,Rao_2014;HCT116-untreated,Rao_2017;HMEC,Rao_2014;HepG2,ENCODE3;HAP1_WAPL_KO,Haarhuis_2017;GM12878,Rao_2014
chr7:5735012	ACTB	BLCA;PRAD;SARC	0.332;0.423;0.556	1.31e-06;1.93e-17;4.11e-17	THP1_PMA,Phanstiel_2017;Bladder,Schmitt_2016
chr9:32554052	ACO1	KIRC;KIRP;PRAD	-0.32;-0.42;-0.30	2.54e-07;1.10e-08;8.09e-07	HAP1_SCC4_KO,Haarhuis_2017
chr11:47377497	NR1H3	BRCA;CESC;HNSC;KIRP;LUSC;SARC;SKCM;TGCT	0.358;0.322;0.354;0.333;0.316;0.446;0.420;0.715	2.95e-29;0.0021;1.90e-11;0.0013;9.40e-08;9.73e-09;1.53e-11;2.62e-19	HMEC,Rao_2014;IMR90,Rao_2014
chr11:47378017	NR1H3	HNSC;SARC;SKCM;TGCT	0.336;0.475;0.455;0.663	7.30e-10;1.13e-10;1.58e-14;6.52e-15	HMEC,Rao_2014;IMR90,Rao_2014
chr11:47378237	NR1H3	HNSC;LUSC;SARC;SKCM;TGCT	0.369;0.304;0.386;0.487;0.686	6.39e-13;8.68e-07;2.67e-05;1.23e-17;9.63e-17	HMEC,Rao_2014;IMR90,Rao_2014
chr11:47378707	NR1H3	ESCA;HNSC;LUSC;SARC;SKCM;TGCT	0.416;0.329;0.368;0.350;0.513;0.679	0.0012;3.11e-09;3.54e-12;0.0015;2.82e-20;4.05e-16	HMEC,Rao_2014;IMR90,Rao_2014
chr11:47379557	NR1H3	LUSC;SKCM;TGCT	0.334;0.448;0.563	3.55e-09;6.19e-14;1.67e-08	HMEC,Rao_2014;IMR90,Rao_2014
chr12:95938732	NR2C1	KIRP;LUAD;THCA;THYM	0.410;0.314;0.307;0.569	7.51e-08;6.16e-08;3.95e-07;3.10e-06	H1-TRO,Dixon_2015;Caki2,ENCODE3
chr15:71817055	NR2E3	OV;STAD;UCEC	0.476;0.324;0.426	1.24e-12;3.51e-06;0.0008	HAP1_WAPL_KO,Haarhuis_2017
chr15:71817365	NR2E3	BRCA;OV;STAD;UCEC	0.384;0.486;0.341;0.449	1.87e-34;1.99e-13;2.58e-07;9.85e-05	HAP1_WAPL_KO,Haarhuis_2017
chr16:2137112	NOXO1	KIRC;LGG;PRAD	0.306;0.451;0.355	8.08e-06;5.97e-22;1.05e-10	HCT116-untreated,Rao_2017
chr16:2137282	NOXO1	KIRC;KIRP;LGG;PRAD	0.361;0.322;0.441;0.347	7.71e-10;0.0042;1.29e-20;5.27e-10	HCT116-untreated,Rao_2017
chr16:2137702	NOXO1	KIRC;KIRP;LGG;PRAD;THCA	0.322;0.376;0.466;0.354;0.323	6.64e-07;7.56e-06;8.06e-24;1.30e-10;2.08e-08	HCT116-untreated,Rao_2017
chr16:2137742	NOXO1	KIRC;KIRP;LGG;PRAD;THCA	0.355;0.358;0.469;0.366;0.302	2.37e-09;7.66e-05;3.18e-24;9.85e-12;8.39e-07	HCT116-untreated,Rao_2017
chr17:79978085	NPB	LGG;LIHC;PAAD	0.382;0.335;0.423	4.37e-14;7.08e-06;0.0010	HAP1_WAPL_KO,Haarhuis_2017;HAP1_DKO,Haarhuis_2017;HCT116-untreated,Rao_2017;HepG2,ENCODE3;HAP1,Haarhuis_2017
chr17:79978185	NPB	LGG;PAAD;PRAD	0.344;0.424;0.307	1.98e-10;0.0009;7.05e-07	HAP1_WAPL_KO,Haarhuis_2017;HAP1_DKO,Haarhuis_2017;HCT116-untreated,Rao_2017;HepG2,ENCODE3;HAP1,Haarhuis_2017
chr1:153746705	NPR1	KIRP;SKCM;THCA	0.386;0.324;0.393	2.09e-06;6.24e-05;7.79e-15	K562,Rao_2014;HAP1_SCC4_KO,Haarhuis_2017;HAP1,Haarhuis_2017;Caki2,ENCODE3;HepG2,ENCODE3;HAP1_DKO,Haarhuis_2017
chr1:153762457	NPR1	COADREAD;PRAD;STAD	0.359;0.328;0.408	1.68e-07;1.81e-08;1.07e-12	GM12878,Rao_2014
chr1:154124782	NPR1	BRCA;KIRC;PAAD;PRAD	0.321;0.362;0.409;0.371	2.32e-22;6.07e-10;0.0037;3.62e-12	GM12878,Rao_2014
chr1:161359595	NR1I3	BLCA;KIRP;THYM	0.343;0.378;0.532	2.19e-07;6.39e-06;0.0001	NCIH460,ENCODE3
chr1:161359635	NR1I3	BLCA;KIRP;THYM	0.322;0.406;0.552	6.27e-06;1.28e-07;1.74e-05	NCIH460,ENCODE3
chr1:161359665	NR1I3	BLCA;KIRP;THYM	0.325;0.320;0.560	3.95e-06;0.0057;8.13e-06	NCIH460,ENCODE3
chr2:101515784	NPAS2	BLCA;BRCA;CESC;COADREAD;ESCA;GBM;HNSC;KIRP;LGG;LIHC;LUAD;LUSC;OV;PRAD;SARC;SKCM;STAD;UCEC	0.525;0.430;0.473;0.348;0.568;0.632;0.343;0.483;0.413;0.377;0.396;0.575;0.642;0.339;0.420;0.556;0.525;0.511	5.91e-25;3.49e-45;5.38e-13;9.55e-07;1.29e-11;2.60e-13;1.89e-10;5.16e-13;2.29e-17;1.10e-08;1.84e-15;4.18e-40;4.56e-30;2.16e-09;3.62e-07;1.96e-25;1.99e-25;1.08e-07	HepG2,ENCODE3
chr3:46965859	NRADDP	KIRC;KIRP;LUSC;PAAD	0.447;0.348;0.342;0.550	4.64e-18;0.0002;7.04e-10;5.07e-10	IMR90,Jin_2013;KBM7,Rao_2014;IMR90,Rao_2014;HMEC,Rao_2014;THP1,Phanstiel_2017;HCT116-untreated,Rao_2017;RPMI7951,ENCODE3
chr3:46965929	NRADDP	BLCA;ESCA;KIRC;LUAD;LUSC;PAAD	0.319;0.396;0.412;0.350;0.316;0.582	9.72e-06;0.0078;1.91e-14;6.28e-11;9.33e-08;4.10e-12	IMR90,Jin_2013;KBM7,Rao_2014;IMR90,Rao_2014;HMEC,Rao_2014;THP1,Phanstiel_2017;HCT116-untreated,Rao_2017;RPMI7951,ENCODE3
chr3:46966099	NRADDP	BLCA;KIRC;KIRP;LUAD;PAAD	0.322;0.344;0.379;0.307;0.469	5.90e-06;1.48e-08;5.31e-06;2.38e-07;1.06e-05	IMR90,Jin_2013;KBM7,Rao_2014;IMR90,Rao_2014;HMEC,Rao_2014;THP1,Phanstiel_2017;HCT116-untreated,Rao_2017;RPMI7951,ENCODE3
chr3:46966149	NRADDP	BLCA;KIRC;KIRP;PAAD	0.340;0.346;0.414;0.481	3.66e-07;1.07e-08;3.99e-08;2.74e-06	IMR90,Jin_2013;KBM7,Rao_2014;IMR90,Rao_2014;HMEC,Rao_2014;THP1,Phanstiel_2017;HCT116-untreated,Rao_2017;RPMI7951,ENCODE3
chr3:46966249	NRADDP	KIRC;LUSC;PAAD	0.341;0.312;0.455	2.89e-08;2.01e-07;4.46e-05	IMR90,Jin_2013;KBM7,Rao_2014;IMR90,Rao_2014;HMEC,Rao_2014;THP1,Phanstiel_2017;HCT116-untreated,Rao_2017;RPMI7951,ENCODE3
chr3:46967155	NRADDP	ESCA;KIRC;PAAD	0.424;0.402;0.524	0.0005;1.69e-13;1.58e-08	IMR90,Jin_2013;KBM7,Rao_2014;IMR90,Rao_2014;HMEC,Rao_2014;THP1,Phanstiel_2017;HCT116-untreated,Rao_2017;RPMI7951,ENCODE3
chr3:46967305	NRADDP	ESCA;KIRC;LUAD;LUSC;PAAD	0.415;0.306;0.317;0.311;0.641	0.0013;8.80e-06;3.98e-08;2.21e-07;1.55e-16	IMR90,Jin_2013;KBM7,Rao_2014;IMR90,Rao_2014;HMEC,Rao_2014;THP1,Phanstiel_2017;HCT116-untreated,Rao_2017;RPMI7951,ENCODE3
chr3:46967505	NRADDP	KIRC;LUAD;PAAD	0.354;0.373;0.636	2.66e-09;4.05e-13;4.50e-16	IMR90,Jin_2013;KBM7,Rao_2014;IMR90,Rao_2014;HMEC,Rao_2014;THP1,Phanstiel_2017;HCT116-untreated,Rao_2017;RPMI7951,ENCODE3
chr3:46968595	NRADDP	BLCA;CESC;ESCA;HNSC;LUAD;LUSC;PAAD	0.377;0.394;0.471;0.315;0.350;0.395;0.598	7.36e-10;2.08e-07;4.72e-06;3.97e-08;5.85e-11;7.74e-15;3.55e-13	IMR90,Jin_2013;KBM7,Rao_2014;IMR90,Rao_2014;HMEC,Rao_2014;THP1,Phanstiel_2017;HCT116-untreated,Rao_2017;RPMI7951,ENCODE3
chr5:137210436	NPY6R	BRCA;LUSC;OV	0.332;0.307;0.335	2.31e-24;5.19e-07;0.0009	Liver,Leung_2015
chr5:137210816	NPY6R	BRCA;CESC;ESCA;LUAD;LUSC;OV;SKCM	0.309;0.365;0.407;0.329;0.364;0.316;0.302	2.12e-20;1.10e-05;0.0028;4.15e-09;8.64e-12;0.0078;0.0010	Liver,Leung_2015
chr5:137211266	NPY6R	BRCA;CESC;LUSC	0.336;0.365;0.345	5.30e-25;1.16e-05;3.95e-10	Liver,Leung_2015
chr5:137212233	NPY6R	ESCA;LUAD;LUSC;OV	0.454;0.302;0.306;0.329	3.00e-05;5.80e-07;6.11e-07;0.0019	Liver,Leung_2015
chr5:137213530	NPY6R	BRCA;CESC;ESCA;LUAD;LUSC;OV	0.334;0.368;0.425;0.360;0.422;0.402	1.29e-24;7.80e-06;0.0005;6.88e-12;1.00e-17;1.99e-07	Liver,Leung_2015
chr5:137213600	NPY6R	BRCA;ESCA;LUAD;LUSC;OV	0.375;0.424;0.332;0.412;0.462	1.28e-32;0.0005;2.08e-09;1.37e-16;1.50e-11	Liver,Leung_2015
chr5:137213880	NPY6R	BRCA;LUAD;LUSC;OV;UCEC	0.361;0.345;0.429;0.372;0.513	8.40e-30;1.59e-10;1.41e-18;1.08e-05;8.34e-08	Liver,Leung_2015
chr5:137214120	NPY6R	BRCA;LUSC;OV	0.323;0.390;0.457	1.25e-22;2.74e-14;3.45e-11	Liver,Leung_2015
chr5:137214310	NPY6R	BRCA;LUSC;OV	0.321;0.357;0.345	1.93e-22;3.87e-11;0.0003	Liver,Leung_2015
chr5:137214860	NPY6R	BRCA;CESC;ESCA;LUAD;LUSC;OV	0.328;0.346;0.460;0.338;0.357;0.370	1.64e-23;0.0001;1.56e-05;7.54e-10;3.43e-11;1.52e-05	Liver,Leung_2015
chr5:137215140	NPY6R	BRCA;ESCA;LUAD;LUSC;OV;THCA	0.371;0.409;0.314;0.380;0.448;0.312	8.22e-32;0.0023;6.89e-08;2.31e-13;1.70e-10;1.47e-07	Liver,Leung_2015
chr5:137215540	NPY6R	BRCA;LUSC;OV	0.320;0.302;0.350	3.13e-22;1.03e-06;0.0001	Liver,Leung_2015
chr5:137215740	NPY6R	BLCA;BRCA;CESC;ESCA;LUAD;LUSC;OV;THCA	0.308;0.337;0.344;0.429;0.334;0.425;0.450;0.331	4.47e-05;3.04e-25;0.0001;0.0003;1.62e-09;4.21e-18;1.17e-10;5.12e-09	VentricleLeft,Leung_2015;Adrenal,Schmitt_2016
chr5:137216030	NPY6R	BRCA;CESC;ESCA;LUAD;LUSC;OV	0.361;0.316;0.435;0.334;0.455;0.406	8.68e-30;0.0040;0.0002;1.56e-09;1.22e-21;1.12e-07	VentricleLeft,Leung_2015;Adrenal,Schmitt_2016
chr5:137216070	NPY6R	BRCA;ESCA;LUAD;LUSC;OV	0.354;0.458;0.377;0.449;0.390	2.25e-28;1.80e-05;1.84e-13;7.30e-21;1.04e-06	VentricleLeft,Leung_2015;Adrenal,Schmitt_2016
chr5:137216744	NPY6R	BRCA;ESCA;LUAD;LUSC;OV	0.322;0.414;0.334;0.420;0.390	1.79e-22;0.0015;1.49e-09;1.57e-17;1.05e-06	VentricleLeft,Leung_2015;Adrenal,Schmitt_2016
chr5:137216774	NPY6R	BRCA;ESCA;GBM;LUAD;LUSC;OV	0.330;0.405;0.429;0.311;0.409;0.397	5.94e-24;0.0036;0.0052;1.15e-07;3.02e-16;3.96e-07	VentricleLeft,Leung_2015;Adrenal,Schmitt_2016
chr5:137216864	NPY6R	BRCA;CESC;ESCA;LUAD;LUSC;OV	0.332;0.350;0.443;0.335;0.421;0.414	2.98e-24;7.37e-05;9.20e-05;1.18e-09;1.22e-17;3.22e-08	VentricleLeft,Leung_2015;Adrenal,Schmitt_2016
chr5:137217074	NPY6R	BRCA;CESC;LUSC;OV;STAD	0.345;0.308;0.373;0.391;0.306	1.20e-26;0.0095;1.09e-12;8.79e-07;5.29e-05	VentricleLeft,Leung_2015;Adrenal,Schmitt_2016
chr5:137217484	NPY6R	BRCA;CESC;LUAD;LUSC;OV	0.359;0.319;0.427;0.448;0.322	2.71e-29;0.0029;6.61e-19;9.24e-21;0.0040	VentricleLeft,Leung_2015;Adrenal,Schmitt_2016
chr5:137217544	NPY6R	BRCA;CESC;ESCA;LUAD;LUSC;OV	0.345;0.331;0.417;0.381;0.454;0.377	1.25e-26;0.0007;0.0011;7.51e-14;1.52e-21;5.76e-06	VentricleLeft,Leung_2015;Adrenal,Schmitt_2016
chr5:137217944	NPY6R	BRCA;CESC;ESCA;LUAD;LUSC;OV;THCA;UCEC	0.413;0.385;0.448;0.383;0.490;0.459;0.303;0.430	3.64e-41;8.12e-07;5.25e-05;4.18e-14;2.38e-26;2.72e-11;7.47e-07;0.0006	VentricleLeft,Leung_2015;Adrenal,Schmitt_2016
chr5:137218264	NPY6R	BRCA;CESC;ESCA;LUAD;LUSC;OV;THCA	0.398;0.311;0.410;0.363;0.457;0.413;0.313	1.10e-37;0.0070;0.0022;3.57e-12;6.97e-22;4.06e-08;1.20e-07	VentricleLeft,Leung_2015;Adrenal,Schmitt_2016
chr5:137218324	NPY6R	BRCA;CESC;ESCA;LUAD;LUSC;OV;THCA	0.367;0.326;0.427;0.352;0.396;0.384;0.313	5.97e-31;0.0012;0.0004;4.34e-11;6.99e-15;2.40e-06;1.27e-07	VentricleLeft,Leung_2015;Adrenal,Schmitt_2016
chr5:139229932	NRG2	BLCA;BRCA;CESC;ESCA;GBM;KICH;KIRC;KIRP;LGG;LIHC;LUAD;LUSC;OV;PRAD;SARC;SKCM;STAD;TGCT;THYM;UCEC	0.550;0.485;0.469;0.414;0.424;0.741;0.337;0.376;0.367;0.388;0.338;0.323;0.437;0.370;0.572;0.552;0.336;0.492;0.673;0.466	2.39e-28;1.50e-60;1.17e-12;0.0014;0.0084;2.32e-07;5.73e-08;8.13e-06;1.32e-12;1.61e-09;7.15e-10;2.68e-08;1.03e-09;4.47e-12;1.26e-18;7.96e-25;5.80e-07;4.27e-05;1.14e-11;1.83e-05	G401,ENCODE3
chr5:139230422	NRG2	ACC;BLCA;BRCA;CESC;ESCA;GBM;KICH;KIRC;KIRP;LGG;LIHC;LUSC;OV;PAAD;PRAD;SARC;SKCM;TGCT;THYM;UCEC	0.615;0.520;0.434;0.379;0.397;0.437;0.745;0.363;0.380;0.379;0.394;0.351;0.518;0.416;0.465;0.563;0.558;0.491;0.719;0.603	0.0003;2.37e-24;3.37e-46;1.78e-06;0.0072;0.0027;1.45e-07;5.09e-10;4.60e-06;9.32e-14;6.31e-10;1.17e-10;3.77e-16;0.0018;1.98e-22;9.43e-18;1.29e-25;4.53e-05;6.67e-15;2.09e-13	G401,ENCODE3
chr5:139230452	NRG2	ACC;BLCA;BRCA;CESC;ESCA;GBM;KICH;KIRC;KIRP;LGG;LIHC;LUAD;LUSC;OV;PRAD;SARC;SKCM;TGCT;THYM;UCEC	0.570;0.548;0.436;0.433;0.394;0.435;0.794;0.314;0.350;0.402;0.414;0.328;0.372;0.515;0.506;0.568;0.515;0.577;0.701;0.534	0.0082;4.52e-28;1.01e-46;5.74e-10;0.0091;0.0034;3.62e-10;2.50e-06;0.0001;3.55e-16;1.53e-11;5.13e-09;1.58e-12;6.18e-16;4.92e-28;3.55e-18;1.64e-20;2.93e-09;1.48e-13;6.30e-09	G401,ENCODE3
chr5:139232842	NRG2	BLCA;KICH;LGG;PCPG;SARC;SKCM;THYM	0.438;0.678;0.339;0.421;0.353;0.330;0.536	3.19e-15;7.88e-05;4.89e-10;0.0009;0.0011;2.90e-05;7.11e-05	G401,ENCODE3
chr5:139236544	NRG2	BLCA;BRCA;GBM;KICH;KIRC;LGG;LIHC;PAAD;PCPG;PRAD;SARC;SKCM;THYM	0.454;0.389;0.464;0.803;0.368;0.589;0.434;0.426;0.420;0.353;0.547;0.541;0.663	8.90e-17;1.03e-35;0.0002;9.48e-11;1.77e-10;2.71e-44;3.76e-13;0.0007;0.0010;1.46e-10;2.64e-16;1.38e-23;4.36e-11	G401,ENCODE3
chr5:139236694	NRG2	BLCA;BRCA;GBM;KICH;KIRC;LGG;PCPG;PRAD;SARC;SKCM;THYM;UCEC	0.438;0.426;0.519;0.889;0.412;0.530;0.530;0.361;0.464;0.542;0.569;0.469	3.04e-15;2.33e-44;1.02e-06;4.51e-18;1.86e-14;1.83e-33;5.89e-09;2.85e-11;6.92e-10;1.04e-23;3.06e-06;1.34e-05	G401,ENCODE3
chr5:139236974	NRG2	ACC;BLCA;BRCA;GBM;KICH;KIRC;LGG;PCPG;PRAD;SARC;SKCM;THYM	0.588;0.374;0.400;0.455;0.780;0.305;0.521;0.470;0.351;0.476;0.461;0.636	0.0024;1.22e-09;5.79e-38;0.0005;2.29e-09;1.07e-05;5.86e-32;7.40e-06;2.10e-10;9.77e-11;4.18e-15;1.64e-09	G401,ENCODE3
chr5:139237244	NRG2	ACC;BLCA;BRCA;GBM;KICH;LGG;LUAD;OV;PRAD;SARC;SKCM;TGCT;THYM	0.578;0.455;0.422;0.446;0.831;0.518;0.310;0.324;0.310;0.497;0.537;0.466;0.662	0.0046;6.53e-17;3.84e-43;0.0013;1.12e-12;1.68e-31;1.34e-07;0.0032;4.03e-07;2.99e-12;5.27e-23;0.0004;5.20e-11	G401,ENCODE3
chr5:139237534	NRG2	BRCA;KICH;KIRC;LGG;SARC;SKCM;THYM	0.339;0.733;0.330;0.523;0.408;0.344;0.564	1.67e-25;5.47e-07;1.78e-07;2.57e-32;1.71e-06;3.60e-06;5.46e-06	G401,ENCODE3
chr5:139237814	NRG2	BLCA;BRCA;GBM;KICH;KIRC;LGG;PCPG;SARC;SKCM;THYM	0.395;0.369;0.466;0.787;0.310;0.521;0.423;0.392;0.432;0.570	2.52e-11;1.80e-31;0.0002;9.07e-10;4.70e-06;6.28e-32;0.0008;1.22e-05;1.51e-12;3.02e-06	G401,ENCODE3
chr5:139238094	NRG2	BLCA;BRCA;KICH;KIRC;KIRP;LGG;OV;SARC;SKCM;THYM	0.407;0.360;0.847;0.341;0.356;0.568;0.344;0.344;0.439;0.567	2.40e-12;1.75e-29;5.95e-14;2.79e-08;9.02e-05;3.32e-40;0.0003;0.0027;3.84e-13;3.80e-06	G401,ENCODE3
chr5:139238384	NRG2	ACC;BLCA;BRCA;KICH;LGG;PCPG;PRAD;SARC;SKCM;TGCT;THYM	0.576;0.386;0.325;0.765;0.612;0.464;0.332;0.385;0.426;0.445;0.586	0.0056;1.18e-10;4.35e-23;1.44e-08;4.49e-49;1.42e-05;8.00e-09;3.03e-05;4.79e-12;0.0028;5.42e-07	G401,ENCODE3
chr5:139238904	NRG2	ACC;BLCA;BRCA;GBM;KICH;LGG;PCPG;SARC;SKCM;THYM	0.608;0.400;0.359;0.440;0.747;0.455;0.489;0.406;0.456;0.543	0.0005;8.29e-12;1.88e-29;0.0020;1.18e-07;1.80e-22;8.69e-07;2.19e-06;1.36e-14;3.82e-05	G401,ENCODE3
chr7:107920868	NRCAM	ESCA;HNSC;LUSC	0.421;0.331;0.327	0.0008;1.98e-09;1.35e-08	Caki2,ENCODE3;Adrenal,Schmitt_2016
chr7:107921088	NRCAM	ESCA;HNSC;LUSC	0.410;0.330;0.324	0.0022;2.46e-09;2.51e-08	Caki2,ENCODE3;Adrenal,Schmitt_2016
chr7:107934558	NRCAM	BLCA;ESCA;HNSC;LUSC;OV;STAD	0.336;0.550;0.346;0.384;0.502;0.512	6.99e-07;2.03e-10;9.90e-11;9.70e-14;9.22e-15;1.17e-23	HMEC,Rao_2014
chr7:107934758	NRCAM	BLCA;ESCA;HNSC;LUSC;OV;STAD	0.319;0.608;0.350;0.394;0.470;0.446	8.59e-06;1.97e-14;4.09e-11;1.08e-14;3.82e-12;2.71e-16	HMEC,Rao_2014
chr7:107938858	NRCAM	BLCA;BRCA;ESCA;HNSC;LIHC;LUSC;OV;SKCM;STAD;TGCT;UCEC	0.362;0.300;0.542;0.367;0.419;0.601;0.474;0.379;0.380;0.432;0.414	9.32e-09;7.12e-19;6.51e-10;1.08e-12;5.83e-12;3.24e-45;2.00e-12;1.74e-08;2.83e-10;0.0082;0.0025	HMEC,Rao_2014
chr7:107940668	NRCAM	BLCA;ESCA;HNSC;LUSC;OV;STAD	0.343;0.552;0.362;0.416;0.500;0.458	2.16e-07;1.38e-10;2.93e-12;4.65e-17;1.36e-14;1.63e-17	H1-ESC,Dixon_2015
chr7:107940698	NRCAM	BLCA;ESCA;HNSC;LUSC;OV;STAD	0.317;0.587;0.313;0.419;0.516;0.477	1.25e-05;6.56e-13;5.96e-08;2.22e-17;6.06e-16;1.59e-19	H1-ESC,Dixon_2015
chr7:107940918	NRCAM	ESCA;HNSC;LUSC;OV;STAD	0.669;0.353;0.336;0.463;0.492	9.60e-20;2.05e-11;2.35e-09;1.28e-11;2.90e-21	H1-ESC,Dixon_2015
chr7:107949558	NRCAM	ESCA;HNSC;STAD	0.539;0.346;0.332	8.95e-10;9.88e-11;1.00e-06	H1-ESC,Dixon_2015
chr7:108002639	NRCAM	ESCA;HNSC;KIRC;LGG;LUSC;OV;PCPG;STAD;TGCT;THCA	0.594;0.398;0.300;0.335;0.443;0.356;0.408;0.365;0.571;0.424	2.10e-13;6.60e-16;2.10e-05;1.11e-09;3.98e-20;8.10e-05;0.0033;4.11e-09;6.24e-09;3.82e-18	THP1_PMA,Phanstiel_2017;HepG2,ENCODE3
chr8:145000162	NRBP2	BLCA;BRCA;CESC;COADREAD;HNSC;KIRC;LGG;LUAD;LUSC;OV;PAAD;PCPG;PRAD	0.382;0.353;0.371;0.430;0.315;0.498;0.449;0.371;0.470;0.469;0.629;0.404;0.438	2.85e-10;2.88e-28;5.51e-06;6.38e-13;3.99e-08;3.86e-24;1.26e-21;6.36e-13;1.24e-23;4.38e-12;1.50e-15;0.0045;3.97e-19	K562,Rao_2014
chr8:145000612	NRBP2	BLCA;BRCA;CESC;COADREAD;GBM;HNSC;KIRC;KIRP;LGG;LUAD;LUSC;OV;PAAD;PCPG;PRAD	0.307;0.400;0.364;0.440;0.470;0.308;0.537;0.358;0.471;0.412;0.516;0.503;0.586;0.460;0.357	5.09e-05;3.89e-38;1.36e-05;8.27e-14;0.0001;1.36e-07;1.72e-29;7.27e-05;1.33e-24;3.71e-17;4.17e-30;8.36e-15;2.17e-12;2.15e-05;6.67e-11	K562,Rao_2014
chr8:145000652	NRBP2	BLCA;BRCA;CESC;COADREAD;GBM;HNSC;KIRC;KIRP;LGG;LUAD;LUSC;OV;PAAD;PCPG;PRAD	0.341;0.344;0.388;0.448;0.480;0.327;0.501;0.373;0.479;0.388;0.509;0.463;0.571;0.468;0.407	3.16e-07;1.76e-26;5.34e-07;1.56e-14;5.63e-05;4.46e-09;1.52e-24;1.16e-05;1.29e-25;1.44e-14;3.96e-29;1.39e-11;2.43e-11;9.32e-06;9.45e-16	K562,Rao_2014
chr8:145002430	NRBP2	BLCA;BRCA;COADREAD;GBM;HNSC;KIRC;KIRP;LGG;LUAD;LUSC;OV;PAAD;PRAD;THCA;THYM	0.319;0.338;0.491;0.525;0.382;0.532;0.367;0.480;0.400;0.491;0.505;0.643;0.346;0.401;0.529	8.66e-06;2.52e-25;8.92e-19;5.12e-07;3.40e-14;9.58e-29;2.44e-05;9.26e-26;6.63e-16;1.75e-26;4.85e-15;1.07e-16;5.99e-10;1.37e-15;0.0001	K562,Rao_2014
chr8:145002790	NRBP2	BLCA;BRCA;CESC;COADREAD;ESCA;GBM;HNSC;KIRC;KIRP;LGG;LUAD;LUSC;OV;PAAD;PCPG;PRAD;SARC;THCA;THYM;UCEC	0.370;0.404;0.353;0.465;0.406;0.572;0.388;0.590;0.437;0.525;0.478;0.532;0.538;0.581;0.408;0.420;0.360;0.442;0.618;0.401	2.19e-09;4.49e-39;5.30e-05;3.48e-16;0.0033;1.80e-09;8.17e-15;5.47e-38;1.27e-09;1.51e-32;2.12e-25;1.16e-32;4.89e-18;5.20e-12;0.0031;3.96e-17;0.0005;3.01e-20;1.51e-08;0.0080	K562,Rao_2014
chr8:145002820	NRBP2	BLCA;BRCA;CESC;COADREAD;ESCA;GBM;HNSC;KIRC;KIRP;LGG;LUAD;LUSC;OV;PAAD;PCPG;PRAD;SARC;THCA;THYM	0.367;0.401;0.360;0.483;0.411;0.561;0.400;0.604;0.431;0.557;0.477;0.560;0.543;0.616;0.441;0.444;0.341;0.445;0.565	3.96e-09;2.88e-38;2.20e-05;5.69e-18;0.0019;7.51e-09;4.50e-16;1.16e-40;3.21e-09;4.38e-38;2.77e-25;2.03e-37;1.56e-18;1.61e-14;0.0001;6.69e-20;0.0037;1.21e-20;4.91e-06	K562,Rao_2014
chr8:145002970	NRBP2	BLCA;BRCA;COADREAD;GBM;HNSC;KIRC;KIRP;LGG;LUAD;LUSC;OV;PAAD;PCPG;PRAD;THCA;THYM	0.306;0.318;0.439;0.537;0.405;0.505;0.410;0.510;0.424;0.530;0.520;0.604;0.395;0.392;0.478;0.487	6.11e-05;7.99e-22;9.41e-14;1.30e-07;1.27e-16;5.24e-25;7.85e-08;3.12e-30;1.56e-18;2.73e-32;2.45e-16;1.26e-13;0.0099;3.10e-14;7.82e-25;0.0043	K562,Rao_2014
chr8:145003020	NRBP2	BLCA;BRCA;CESC;COADREAD;GBM;HNSC;KIRC;KIRP;LGG;LUAD;LUSC;OV;PAAD;PCPG;PRAD;THCA	0.333;0.319;0.318;0.433;0.521;0.379;0.514;0.354;0.509;0.391;0.539;0.524;0.610;0.427;0.415;0.422	1.05e-06;4.28e-22;0.0031;3.60e-13;8.08e-07;6.86e-14;3.23e-26;0.0001;3.84e-30;6.11e-15;9.37e-34;1.12e-16;4.21e-14;0.0005;1.44e-16;7.06e-18	K562,Rao_2014
chr8:145005244	NRBP2	COADREAD;KIRC;LUAD;LUSC;OV;PAAD	0.319;0.420;0.310;0.329;0.512;0.513	5.64e-05;3.32e-15;1.49e-07;9.30e-09;1.14e-15;6.86e-08	K562,Rao_2014
chr8:145052459	NRBP2	BRCA;COADREAD;GBM;KIRC;KIRP;LGG;LUAD;LUSC;OV;PAAD;PRAD;SKCM;STAD	0.332;0.412;0.555;0.670;0.475;0.315;0.485;0.355;0.615;0.431;0.510;0.339;0.343	2.72e-24;2.15e-11;1.42e-08;2.04e-54;2.05e-12;5.04e-08;1.91e-26;5.36e-11;1.67e-26;0.0004;1.13e-28;7.86e-06;1.83e-07	K562,Rao_2014;THP1,Phanstiel_2017
chr8:145052599	NRBP2	BRCA;COADREAD;GBM;KIRC;KIRP;LUAD;LUSC;OV;PAAD;PRAD	0.332;0.388;0.426;0.684;0.473;0.514;0.343;0.564;0.450;0.382	3.12e-24;1.50e-09;0.0066;6.53e-58;2.96e-12;9.45e-31;5.77e-10;1.11e-20;7.70e-05;3.06e-13	K562,Rao_2014;THP1,Phanstiel_2017
chr8:145052629	NRBP2	BRCA;COADREAD;KIRC;KIRP;LGG;LUAD;LUSC;OV;PRAD	0.330;0.390;0.655;0.452;0.329;0.493;0.337;0.565;0.396	6.40e-24;1.01e-09;7.32e-51;1.09e-10;3.87e-09;1.34e-27;1.93e-09;8.67e-21;1.33e-14	K562,Rao_2014;THP1,Phanstiel_2017
chr8:145052659	NRBP2	BRCA;COADREAD;KIRC;KIRP;LUAD;LUSC;OV;PAAD;PRAD;STAD	0.346;0.387;0.652;0.467;0.484;0.313;0.575;0.448;0.388;0.311	7.13e-27;1.77e-09;2.58e-50;9.23e-12;3.13e-26;1.69e-07;6.88e-22;8.80e-05;8.15e-14;2.59e-05	K562,Rao_2014;THP1,Phanstiel_2017
chr8:145052909	NRBP2	BRCA;COADREAD;GBM;KIRC;KIRP;LUAD;LUSC;OV;PRAD;SKCM;STAD	0.342;0.328;0.560;0.659;0.465;0.494;0.377;0.560;0.429;0.365;0.355	4.51e-26;1.84e-05;8.21e-09;7.73e-52;1.34e-11;1.09e-27;5.31e-13;2.74e-20;3.75e-18;1.81e-07;2.49e-08	K562,Rao_2014;THP1,Phanstiel_2017
chr8:145052949	NRBP2	BLCA;BRCA;COADREAD;GBM;KIRC;KIRP;LUAD;LUSC;OV;PRAD;SKCM;STAD;UCEC	0.304;0.344;0.326;0.514;0.658;0.450;0.473;0.413;0.577;0.465;0.320;0.321;0.410	7.59e-05;1.80e-26;2.27e-05;1.77e-06;1.61e-51;1.62e-10;9.88e-25;1.07e-16;5.19e-22;1.76e-22;0.0001;5.31e-06;0.0038	K562,Rao_2014;THP1,Phanstiel_2017
chr8:145053469	NRBP2	BRCA;COADREAD;KIRC;KIRP;LUAD;OV;PRAD	0.302;0.376;0.530;0.397;0.421;0.455;0.347	3.38e-19;1.16e-08;2.01e-28;4.90e-07;3.46e-18;5.39e-11;4.91e-10	K562,Rao_2014;THP1,Phanstiel_2017
chr8:145053709	NRBP2	BRCA;COADREAD;GBM;KIRC;KIRP;LUAD;LUSC;OV;PRAD;SARC	0.349;0.360;0.437;0.605;0.494;0.465;0.352;0.613;0.358;0.352	1.62e-27;1.46e-07;0.0027;7.99e-41;5.90e-14;1.31e-23;1.10e-10;2.80e-26;4.92e-11;0.0011	K562,Rao_2014;THP1,Phanstiel_2017
chr8:145053869	NRBP2	KIRC;KIRP;LUAD;LUSC;OV;PRAD	0.545;0.361;0.390;0.343;0.551;0.345	1.25e-30;5.38e-05;8.31e-15;6.33e-10;2.33e-19;7.74e-10	K562,Rao_2014;THP1,Phanstiel_2017
chr8:145054569	NRBP2	KIRC;LUAD;OV;PRAD	0.575;0.348;0.521;0.357	1.79e-35;9.77e-11;2.01e-16;6.94e-11	K562,Rao_2014
chr8:145054829	NRBP2	COADREAD;KIRC;KIRP;LUAD;LUSC;OV;PRAD	0.321;0.583;0.320;0.363;0.322;0.496;0.391	4.38e-05;7.28e-37;0.0054;3.91e-12;3.04e-08;2.79e-14;4.43e-14	K562,Rao_2014
chr8:145054909	NRBP2	BRCA;COADREAD;KIRC;KIRP;LUAD;LUSC;OV;PRAD	0.300;0.339;0.571;0.401;0.364;0.309;0.512;0.323	7.71e-19;3.42e-06;8.54e-35;2.90e-07;2.93e-12;3.64e-07;1.22e-15;4.35e-08	K562,Rao_2014
chr8:145055159	NRBP2	BRCA;COADREAD;GBM;KIRC;KIRP;LGG;LUAD;LUSC;OV;PAAD;PRAD;SKCM	0.306;0.367;0.435;0.599;0.384;0.316;0.428;0.368;0.478;0.439;0.396;0.300	7.63e-20;5.12e-08;0.0033;1.11e-39;2.75e-06;4.01e-08;4.69e-19;3.72e-12;8.86e-13;0.0002;1.44e-14;0.0012	K562,Rao_2014
chr8:145055349	NRBP2	BRCA;COADREAD;GBM;KIRC;KIRP;LGG;LUAD;LUSC;OV;PRAD;SARC;SKCM	0.355;0.414;0.582;0.648;0.451;0.361;0.487;0.413;0.521;0.432;0.341;0.373	1.46e-28;1.44e-11;4.46e-10;1.74e-49;1.28e-10;4.73e-12;1.03e-26;9.99e-17;2.08e-16;1.95e-18;0.0037;4.52e-08	K562,Rao_2014
chr8:145055739	NRBP2	BLCA;BRCA;CESC;COADREAD;GBM;KIRC;KIRP;LGG;LIHC;LUAD;LUSC;OV;PAAD;PRAD;SARC;SKCM;THCA	0.360;0.387;0.357;0.441;0.594;0.649;0.525;0.402;0.337;0.561;0.421;0.591;0.522;0.477;0.495;0.366;0.417	1.26e-08;4.56e-35;3.40e-05;7.06e-14;8.13e-11;1.47e-49;1.26e-16;3.76e-16;4.91e-06;1.01e-38;1.30e-17;1.11e-23;1.97e-08;4.74e-24;4.31e-12;1.51e-07;2.61e-17	K562,Rao_2014
chr8:145056169	NRBP2	BLCA;BRCA;COADREAD;GBM;KIRC;KIRP;LGG;LUAD;LUSC;OV;PCPG;PRAD;SKCM;STAD;THCA	0.306;0.303;0.387;0.513;0.644;0.449;0.320;0.426;0.447;0.583;0.414;0.395;0.345;0.304;0.343	6.33e-05;2.35e-19;1.70e-09;2.01e-06;1.52e-48;1.88e-10;1.94e-08;9.03e-19;1.17e-20;8.72e-23;0.0019;1.68e-14;3.37e-06;7.16e-05;4.60e-10	K562,Rao_2014
chr8:145056359	NRBP2	COADREAD;KIRC;KIRP;LUSC;OV;PRAD	0.300;0.554;0.400;0.323;0.502;0.322	0.0007;5.26e-32;3.24e-07;2.75e-08;9.19e-15;5.08e-08	K562,Rao_2014
chr8:145056589	NRBP2	KIRC;KIRP;OV;PRAD	0.390;0.323;0.517;0.330	2.54e-12;0.0038;4.71e-16;1.18e-08	K562,Rao_2014
chr8:145056859	NRBP2	COADREAD;KIRC;KIRP;LUAD;LUSC;OV;PRAD	0.328;0.622;0.421;0.465;0.365;0.537;0.335	1.70e-05;6.20e-44;1.59e-08;1.18e-23;7.51e-12;5.90e-18;4.95e-09	K562,Rao_2014
chr8:145056909	NRBP2	BRCA;COADREAD;KIRC;KIRP;LUAD;LUSC;OV;PRAD;SKCM	0.328;0.400;0.587;0.410;0.468;0.342;0.492;0.353;0.347	1.34e-23;1.76e-10;1.91e-37;7.48e-08;5.21e-24;7.64e-10;6.82e-14;1.43e-10;2.43e-06	K562,Rao_2014
chr9:127621316	NR6A1	COADREAD;KIRC;STAD	0.322;0.325;0.305	3.73e-05;4.30e-07;5.48e-05	HAP1_WAPL_KO,Haarhuis_2017;THP1_PMA,Phanstiel_2017;HMEC,Rao_2014;KBM7,Rao_2014;THP1,Phanstiel_2017;HepG2,ENCODE3;HAP1_DKO,Haarhuis_2017;HCT116-untreated,Rao_2017
chr9:127621536	NR6A1	BLCA;COADREAD;KIRC;OV;STAD;TGCT	0.302;0.319;0.368;0.362;0.336;0.493	0.0001;5.70e-05;1.91e-10;3.71e-05;5.69e-07;3.59e-05	HAP1_WAPL_KO,Haarhuis_2017;THP1_PMA,Phanstiel_2017;HMEC,Rao_2014;KBM7,Rao_2014;THP1,Phanstiel_2017;HepG2,ENCODE3;HAP1_DKO,Haarhuis_2017;HCT116-untreated,Rao_2017
chr9:127621726	NR6A1	BLCA;COADREAD;KIRC;OV;STAD;TGCT	0.334;0.321;0.328;0.388;0.364;0.511	9.30e-07;4.65e-05;2.47e-07;1.26e-06;5.12e-09;6.04e-06	HAP1_WAPL_KO,Haarhuis_2017;THP1_PMA,Phanstiel_2017;HMEC,Rao_2014;KBM7,Rao_2014;THP1,Phanstiel_2017;HepG2,ENCODE3;HAP1_DKO,Haarhuis_2017;HCT116-untreated,Rao_2017
chr9:127621756	NR6A1	BLCA;CESC;COADREAD;GBM;KIRC;OV;STAD;TGCT	0.324;0.309;0.308;0.434;0.307;0.373;0.350;0.496	4.25e-06;0.0085;0.0002;0.0036;7.25e-06;1.03e-05;5.49e-08;2.85e-05	HAP1_WAPL_KO,Haarhuis_2017;THP1_PMA,Phanstiel_2017;HMEC,Rao_2014;KBM7,Rao_2014;THP1,Phanstiel_2017;HepG2,ENCODE3;HAP1_DKO,Haarhuis_2017;HCT116-untreated,Rao_2017
chr9:127621796	NR6A1	COADREAD;GBM;LUSC;OV;STAD;TGCT	0.341;0.435;0.311;0.372;0.319;0.565	2.59e-06;0.0033;2.58e-07;1.15e-05;7.11e-06;1.27e-08	HAP1_WAPL_KO,Haarhuis_2017;THP1_PMA,Phanstiel_2017;HMEC,Rao_2014;KBM7,Rao_2014;THP1,Phanstiel_2017;HepG2,ENCODE3;HAP1_DKO,Haarhuis_2017;HCT116-untreated,Rao_2017
chr9:127621856	NR6A1	BLCA;CESC;COADREAD;KIRC;OV;STAD	0.304;0.346;0.326;0.365;0.384;0.317	7.75e-05;0.0001;2.16e-05;3.46e-10;2.38e-06;1.04e-05	HAP1_WAPL_KO,Haarhuis_2017;THP1_PMA,Phanstiel_2017;HMEC,Rao_2014;KBM7,Rao_2014;THP1,Phanstiel_2017;HepG2,ENCODE3;HAP1_DKO,Haarhuis_2017;HCT116-untreated,Rao_2017
chr9:127622016	NR6A1	BLCA;CESC;COADREAD;GBM;KIRC;LIHC;OV;STAD;TGCT	0.361;0.360;0.402;0.470;0.386;0.348;0.370;0.329;0.544	1.18e-08;2.22e-05;1.29e-10;0.0001;5.22e-12;1.03e-06;1.48e-05;1.56e-06;1.66e-07	HAP1_WAPL_KO,Haarhuis_2017;THP1_PMA,Phanstiel_2017;HMEC,Rao_2014;KBM7,Rao_2014;THP1,Phanstiel_2017;HepG2,ENCODE3;HAP1_DKO,Haarhuis_2017;HCT116-untreated,Rao_2017
chr9:127622256	NR6A1	BLCA;CESC;COADREAD;KIRC;OV;STAD;TGCT	0.410;0.373;0.370;0.334;0.417;0.331;0.527	1.18e-12;4.23e-06;3.03e-08;8.32e-08;2.25e-08;1.26e-06;1.16e-06	HAP1_WAPL_KO,Haarhuis_2017;THP1_PMA,Phanstiel_2017;HMEC,Rao_2014;KBM7,Rao_2014;THP1,Phanstiel_2017;HepG2,ENCODE3;HAP1_DKO,Haarhuis_2017;HCT116-untreated,Rao_2017
chr9:127622683	NR6A1	BLCA;CESC;COADREAD;GBM;KIRC;KIRP;OV;SKCM;TGCT	0.359;0.351;0.408;0.566;0.364;0.336;0.339;0.350;0.444	1.71e-08;6.72e-05;4.02e-11;3.82e-09;3.96e-10;0.0010;0.0006;1.62e-06;0.0032	IMR90,Rao_2014
chr9:127622853	NR6A1	BLCA;CESC;COADREAD;GBM;KIRC;OV;SKCM;STAD	0.345;0.364;0.363;0.483;0.377;0.332;0.309;0.335	1.63e-07;1.26e-05;9.12e-08;4.15e-05;2.99e-11;0.0014;0.0004;6.69e-07	IMR90,Rao_2014
chr9:127622893	NR6A1	BLCA;CESC;COADREAD;GBM;KIRC;LUAD;OV;PRAD;SKCM;STAD	0.405;0.351;0.343;0.536;0.395;0.318;0.349;0.303;0.321;0.346	3.50e-12;7.07e-05;2.15e-06;1.44e-07;8.11e-13;3.38e-08;0.0001;1.37e-06;9.33e-05;1.02e-07	IMR90,Rao_2014
chr9:127623033	NR6A1	BLCA;CESC;COADREAD;GBM;KIRC;LIHC;LUSC;OV;STAD	0.356;0.394;0.335;0.528;0.381;0.306;0.309;0.399;0.317	2.52e-08;2.34e-07;6.13e-06;3.69e-07;1.45e-11;0.0003;3.19e-07;3.05e-07;1.03e-05	IMR90,Rao_2014
chr9:127623063	NR6A1	BLCA;CESC;COADREAD;GBM;KIRC;OV;SKCM;STAD;TGCT	0.343;0.371;0.339;0.492;0.354;0.394;0.328;0.327;0.450	2.26e-07;5.11e-06;3.63e-06;1.72e-05;2.71e-09;5.60e-07;3.47e-05;2.40e-06;0.0018	IMR90,Rao_2014
chr9:127631958	NR6A1	BLCA;CESC;STAD	0.347;0.342;0.300	1.23e-07;0.0002;0.0001	IMR90,Rao_2014
chr9:127631988	NR6A1	BLCA;CESC;GBM	0.307;0.328;0.462	4.94e-05;0.0010;0.0003	IMR90,Rao_2014
chr9:127632368	NR6A1	GBM;LIHC;OV	0.438;0.303;0.346	0.0024;0.0005;0.0002	NHEK,Rao_2014
chr9:127632398	NR6A1	BLCA;GBM;OV	0.311;0.471;0.335	2.81e-05;0.0001;0.0009	NHEK,Rao_2014
chr9:127632428	NR6A1	BLCA;CESC;GBM;OV	0.347;0.318;0.422;0.327	1.23e-07;0.0032;0.0097;0.0023	NHEK,Rao_2014
chr9:127632808	NR6A1	BLCA;CESC;KIRP;LIHC;OV;PRAD;STAD;THCA	0.401;0.383;0.338;0.383;0.344;0.352;0.300;0.373	6.79e-12;1.01e-06;0.0007;4.15e-09;0.0003;1.76e-10;0.0001;8.91e-13	NHEK,Rao_2014
chr9:127632978	NR6A1	BLCA;CESC;COADREAD;KIRC;KIRP;LGG;LIHC;THCA	0.409;0.447;0.331;0.371;0.374;0.321;0.329;0.384	1.50e-12;5.32e-11;1.09e-05;1.14e-10;1.00e-05;1.79e-08;1.53e-05;7.31e-14	NHEK,Rao_2014
chr9:127633128	NR6A1	BLCA;CESC;GBM;KIRC;KIRP;LIHC;LUAD;PRAD;THCA	0.401;0.427;0.490;0.378;0.338;0.321;0.320;0.353;0.329	7.46e-12;1.40e-09;2.22e-05;2.78e-11;0.0008;4.97e-05;2.16e-08;1.55e-10;6.80e-09	NHEK,Rao_2014
chr9:127633188	NR6A1	BLCA;CESC;GBM;KIRC;KIRP;LIHC;OV;PRAD;THCA	0.321;0.449;0.442;0.373;0.321;0.304;0.337;0.310;0.349	7.09e-06;3.78e-11;0.0018;7.31e-11;0.0052;0.0004;0.0007;4.32e-07;1.51e-10	NHEK,Rao_2014
chr9:127633528	NR6A1	CESC;GBM;KIRC;KIRP;OV;PRAD;THCA	0.429;0.434;0.343;0.335;0.327;0.303;0.342	1.01e-09;0.0036;1.90e-08;0.0010;0.0024;1.44e-06;5.24e-10	NHEK,Rao_2014
chr9:127633718	NR6A1	CESC;GBM;KIRC;LIHC;OV;PRAD;SKCM;STAD;THCA	0.382;0.525;0.358;0.300;0.333;0.302;0.312;0.313;0.377	1.12e-06;5.26e-07;1.35e-09;0.0007;0.0011;1.54e-06;0.0002;1.90e-05;3.61e-13	NHEK,Rao_2014
chr9:127634018	NR6A1	BLCA;CESC;GBM;KIRC;KIRP;LIHC;OV;THCA	0.321;0.377;0.502;0.372;0.321;0.309;0.384;0.364	7.11e-06;2.41e-06;6.05e-06;9.33e-11;0.0050;0.0002;2.19e-06;6.54e-12	NHEK,Rao_2014
chr9:127634188	NR6A1	BLCA;CESC;GBM;KIRC;LUAD;OV;THCA	0.375;0.401;0.512;0.351;0.306;0.318;0.354	9.93e-10;7.72e-08;2.27e-06;4.21e-09;2.85e-07;0.0061;4.99e-11	NHEK,Rao_2014
chr9:127634418	NR6A1	BLCA;CESC;GBM;KIRC;LIHC;OV;PRAD;THCA	0.314;0.420;0.430;0.349;0.317;0.380;0.326;0.305	1.79e-05;4.62e-09;0.0048;6.95e-09;8.17e-05;3.93e-06;2.72e-08;5.10e-07	NHEK,Rao_2014
chr9:127634618	NR6A1	BLCA;CESC;KIRC;LIHC;OV	0.374;0.354;0.317;0.309;0.361	1.27e-09;4.78e-05;1.60e-06;0.0002;4.48e-05	NHEK,Rao_2014
chr9:127637770	NR6A1	CESC;KIRC;KIRP;THCA	0.362;0.311;0.338;0.306	1.68e-05;4.07e-06;0.0007;4.70e-07	NHEK,Rao_2014
chr9:127637990	NR6A1	CESC;COADREAD;GBM	0.315;0.328;0.436	0.0045;1.81e-05;0.0030	NHEK,Rao_2014
chr9:140064633	NPDC1	BRCA;CESC;COADREAD;UCEC	0.431;0.323;0.353;0.432	1.37e-45;0.0018;4.66e-07;0.0005	K562,Rao_2014
chr9:140111761	NPDC1	BRCA;LGG;LUSC;PAAD	0.326;0.400;0.311;0.449	3.75e-23;6.64e-16;2.44e-07;8.56e-05	LNCAP,ENCODE3
chr9:140111801	NPDC1	BRCA;LGG;LUSC	0.351;0.381;0.311	8.33e-28;5.41e-14;2.34e-07	LNCAP,ENCODE3
chr9:140111831	NPDC1	BRCA;LGG;LUSC;PAAD	0.344;0.395;0.328;0.424	1.40e-26;1.92e-15;1.14e-08;0.0009	LNCAP,ENCODE3
chr9:140112001	NPDC1	BRCA;COADREAD;LGG;LUSC;PAAD	0.536;0.381;0.458;0.351;0.422	2.27e-77;4.62e-09;8.74e-23;1.16e-10;0.0011	LNCAP,ENCODE3
chr9:140112031	NPDC1	BRCA;COADREAD;LGG;LUSC;OV;PAAD	0.538;0.375;0.459;0.367;0.316;0.444	7.52e-78;1.40e-08;5.71e-23;4.49e-12;0.0078;0.0001	LNCAP,ENCODE3
chr9:140112061	NPDC1	BRCA;COADREAD;LGG;LUSC;PAAD;PRAD	0.554;0.425;0.477;0.368;0.460;0.340	6.35e-84;1.66e-12;2.46e-25;3.68e-12;2.60e-05;1.70e-09	LNCAP,ENCODE3
chr9:140112721	NPDC1	BRCA;COADREAD;LGG;LUSC;OV;PAAD;PRAD;THCA	0.599;0.363;0.531;0.383;0.318;0.566;0.470;0.324	2.61e-102;8.69e-08;1.55e-33;1.17e-13;0.0063;4.96e-11;4.59e-23;1.91e-08	LNCAP,ENCODE3
chr9:140112901	NPDC1	BRCA;COADREAD;GBM;LGG;LUSC;PAAD;PRAD;SARC;THCA	0.565;0.397;0.463;0.544;0.369;0.599;0.458;0.358;0.410	5.00e-88;2.83e-10;0.0002;9.46e-36;3.07e-12;3.04e-13;1.25e-21;0.0006;1.38e-16	LNCAP,ENCODE3
chr9:140113281	NPDC1	BLCA;BRCA;COADREAD;GBM;LGG;LUSC;PAAD;PRAD;SARC;SKCM;THCA;UCEC	0.347;0.669;0.491;0.509;0.555;0.331;0.528;0.569;0.422;0.335;0.464;0.440	1.15e-07;8.37e-138;9.86e-19;3.00e-06;8.68e-38;6.03e-09;9.52e-09;2.36e-38;2.75e-07;1.46e-05;4.42e-23;0.0002	LNCAP,ENCODE3
chr9:140113431	NPDC1	BLCA;BRCA;COADREAD;GBM;KIRC;LGG;LUSC;PAAD;PRAD;SARC;SKCM;TGCT;THCA;THYM;UCEC	0.368;0.658;0.511;0.495;0.330;0.583;0.372;0.585;0.615;0.457;0.337;0.470;0.492;0.492;0.498	3.69e-09;6.91e-132;5.80e-21;1.31e-05;1.78e-07;4.21e-43;1.57e-12;2.57e-12;2.99e-47;1.87e-09;9.76e-06;0.0003;6.70e-27;0.0028;5.05e-07	LNCAP,ENCODE3
chr9:140113651	NPDC1	BLCA;BRCA;COADREAD;GBM;KIRC;LGG;LUSC;PAAD;PRAD;SARC;SKCM;TGCT;THCA;THYM;UCEC	0.422;0.651;0.479;0.494;0.351;0.561;0.357;0.490;0.617;0.518;0.346;0.505;0.507;0.524;0.562	1.08e-13;5.45e-128;1.61e-17;1.48e-05;4.24e-09;6.69e-39;3.62e-11;1.04e-06;1.06e-47;7.10e-14;2.87e-06;1.08e-05;4.77e-29;0.0002;1.32e-10	LNCAP,ENCODE3
chr9:140113741	NPDC1	BLCA;BRCA;COADREAD;GBM;KIRC;LGG;LUAD;LUSC;MESO;PAAD;PRAD;SARC;SKCM;TGCT;THCA;THYM;UCEC	0.426;0.653;0.503;0.457;0.373;0.547;0.301;0.338;0.554;0.504;0.610;0.508;0.359;0.523;0.522;0.513;0.555	4.27e-14;5.75e-129;5.10e-20;0.0004;6.62e-11;2.04e-36;7.11e-07;1.67e-09;0.0055;1.87e-07;2.57e-46;4.35e-13;4.08e-07;1.77e-06;2.24e-31;0.0005;3.58e-10	LNCAP,ENCODE3
chr9:140114361	NPDC1	BRCA;LGG;PCPG	0.362;0.381;0.417	6.34e-30;6.02e-14;0.0014	LNCAP,ENCODE3
chr9:140133788	NPDC1	LGG;PAAD;PRAD;THCA	0.375;0.433;0.302;0.323	2.44e-13;0.0004;1.56e-06;2.05e-08	HAP1,Haarhuis_2017;HAP1_DKO,Haarhuis_2017
chr9:140134148	NPDC1	LGG;PRAD;THCA	0.437;0.332;0.339	3.46e-20;8.94e-09;9.55e-10	HAP1,Haarhuis_2017;HAP1_DKO,Haarhuis_2017
chr9:140190923	NOXA1	BRCA;CESC;COADREAD;ESCA;LUSC;OV;PAAD;PRAD	0.387;0.328;0.426;0.554;0.322;0.329;0.481;0.412	3.07e-35;0.0010;1.24e-12;1.00e-10;3.13e-08;0.0019;2.72e-06;2.96e-16	HAP1,Haarhuis_2017
chr9:140191123	NOXA1	BRCA;CESC;COADREAD;ESCA;LUAD;LUSC;PAAD;PRAD;STAD	0.363;0.358;0.443;0.492;0.375;0.321;0.461;0.449;0.302	3.26e-30;2.79e-05;4.80e-14;4.02e-07;2.93e-13;4.23e-08;2.44e-05;1.97e-20;8.86e-05	HAP1,Haarhuis_2017
chr9:140191153	NOXA1	BRCA;CESC;COADREAD;ESCA;LGG;LUAD;LUSC;PAAD;PRAD;STAD	0.386;0.343;0.463;0.509;0.311;0.379;0.373;0.442;0.496;0.316	4.71e-35;0.0001;5.89e-16;4.85e-08;1.01e-07;1.04e-13;1.13e-12;0.0001;1.27e-26;1.15e-05	HAP1,Haarhuis_2017
chr9:140191183	NOXA1	BRCA;CESC;COADREAD;ESCA;LGG;LUAD;LUSC;OV;PAAD;PRAD;STAD	0.390;0.361;0.445;0.537;0.300;0.342;0.368;0.332;0.425;0.525;0.336	7.85e-36;1.99e-05;2.87e-14;1.23e-09;7.04e-07;3.44e-10;3.53e-12;0.0014;0.0008;5.59e-31;5.18e-07	HAP1,Haarhuis_2017
chr9:140191413	NOXA1	BRCA;CESC;COADREAD;ESCA;LGG;LUAD;LUSC;OV;PAAD;PRAD	0.403;0.370;0.438;0.540;0.331;0.381;0.320;0.351;0.510;0.507	9.32e-39;5.74e-06;1.22e-13;7.95e-10;2.48e-09;6.94e-14;4.54e-08;0.0001;9.03e-08;3.85e-28	HAP1,Haarhuis_2017
chr9:140191443	NOXA1	BRCA;CESC;COADREAD;ESCA;LGG;LUAD;LUSC;OV;PAAD;PRAD	0.423;0.353;0.408;0.555;0.324;0.395;0.317;0.365;0.579;0.511	1.73e-43;5.35e-05;3.94e-11;9.24e-11;8.86e-09;2.19e-15;7.75e-08;2.84e-05;7.18e-12;1.01e-28	HAP1,Haarhuis_2017
chr9:140192433	NOXA1	CESC;COADREAD;ESCA;PAAD	0.310;0.379;0.523;0.497	0.0076;7.18e-09;7.86e-09;4.35e-07	HAP1,Haarhuis_2017
chr9:140192903	NOXA1	BRCA;CESC;COADREAD;ESCA;LUAD;PAAD;PRAD	0.381;0.389;0.405;0.497;0.307;0.588;0.357	8.74e-34;4.71e-07;6.87e-11;2.32e-07;2.46e-07;1.80e-12;7.00e-11	HAP1,Haarhuis_2017
chr9:140193903	NOXA1	BRCA;CESC;COADREAD;ESCA;LGG;LUAD;LUSC;OV;PAAD;PRAD;TGCT	0.367;0.425;0.414;0.491;0.362;0.361;0.310;0.365;0.625;0.549;0.445	5.90e-31;1.89e-09;1.26e-11;4.81e-07;4.62e-12;6.15e-12;2.79e-07;2.78e-05;2.92e-15;8.21e-35;0.0028	HAP1,Haarhuis_2017
chr9:140193933	NOXA1	BRCA;CESC;COADREAD;ESCA;HNSC;LGG;LUAD;LUSC;PAAD;PRAD;TGCT	0.354;0.432;0.400;0.519;0.343;0.389;0.387;0.325;0.612;0.511;0.462	2.19e-28;6.02e-10;1.77e-10;1.42e-08;1.86e-10;9.75e-15;1.71e-14;1.91e-08;2.91e-14;1.00e-28;0.0006	HAP1,Haarhuis_2017
chr9:140199313	NOXA1	BRCA;COADREAD;PAAD;PRAD;TGCT	0.526;0.380;0.493;0.418;0.442	7.31e-74;6.02e-09;7.09e-07;7.11e-17;0.0037	LNCAP,ENCODE3
chr9:140201855	NOXA1	BLCA;BRCA;CESC;KIRC;KIRP;LGG;LUAD;LUSC;PRAD;SARC;TGCT;THCA	0.342;0.452;0.337;0.396;0.497;0.450;0.428;0.397;0.448;0.362;0.547;0.379	2.52e-07;4.33e-51;0.0003;6.52e-13;3.44e-14;8.98e-22;5.41e-19;5.53e-15;2.12e-20;0.0004;1.18e-07;2.17e-13	LNCAP,ENCODE3
chr9:140202248	NOXA1	BLCA;BRCA;CESC;COADREAD;ESCA;GBM;HNSC;KIRC;KIRP;LGG;LUAD;LUSC;PAAD;PCPG;PRAD;SARC;TGCT;THCA;UCEC	0.447;0.618;0.529;0.440;0.454;0.435;0.379;0.481;0.656;0.584;0.554;0.457;0.582;0.577;0.659;0.555;0.694;0.619;0.521	4.36e-16;5.56e-111;5.09e-18;7.74e-14;2.95e-05;0.0034;6.81e-14;5.31e-22;7.76e-32;2.94e-43;2.05e-37;6.83e-22;4.42e-12;6.50e-12;2.01e-57;4.81e-17;2.18e-17;1.97e-49;3.14e-08	LNCAP,ENCODE3
chr9:140202278	NOXA1	BLCA;BRCA;CESC;COADREAD;ESCA;GBM;HNSC;KIRC;KIRP;LGG;LUAD;LUSC;PAAD;PCPG;PRAD;SARC;SKCM;TGCT;THCA;THYM;UCEC	0.446;0.605;0.518;0.433;0.455;0.436;0.356;0.502;0.672;0.582;0.565;0.475;0.596;0.581;0.634;0.508;0.309;0.676;0.593;0.478;0.505	4.83e-16;3.97e-105;5.48e-17;3.33e-13;2.56e-05;0.0029;1.07e-11;1.07e-24;3.77e-34;7.65e-43;1.47e-39;3.20e-24;4.82e-13;3.73e-12;2.31e-51;4.38e-13;0.0004;6.71e-16;6.11e-44;0.0087;2.25e-07	LNCAP,ENCODE3
chr9:140202648	NOXA1	BLCA;BRCA;CESC;COADREAD;ESCA;GBM;KIRC;KIRP;LGG;LUAD;LUSC;PAAD;PCPG;PRAD;SARC;TGCT;THCA	0.376;0.538;0.429;0.364;0.413;0.437;0.426;0.589;0.511;0.502;0.434;0.463;0.426;0.616;0.390;0.617;0.460	8.55e-10;5.98e-78;1.03e-09;7.56e-08;0.0017;0.0028;7.69e-16;3.44e-23;2.43e-30;5.44e-29;4.25e-19;1.88e-05;0.0006;2.28e-47;1.64e-05;1.12e-11;1.43e-22	LNCAP,ENCODE3
chr9:140202678	NOXA1	BLCA;BRCA;CESC;COADREAD;ESCA;GBM;KIRC;KIRP;LGG;LUAD;LUSC;PAAD;PCPG;PRAD;SARC;TGCT;THCA	0.373;0.549;0.388;0.333;0.410;0.476;0.422;0.592;0.506;0.496;0.423;0.470;0.450;0.628;0.385;0.592;0.453	1.32e-09;3.85e-82;5.35e-07;8.44e-06;0.0023;8.59e-05;1.82e-15;1.59e-23;1.16e-29;5.83e-28;7.64e-18;8.92e-06;6.36e-05;3.77e-50;3.07e-05;4.06e-10;1.30e-21	LNCAP,ENCODE3
chr9:140202898	NOXA1	BLCA;BRCA;CESC;COADREAD;ESCA;HNSC;KIRC;KIRP;LGG;LUAD;LUSC;PAAD;PCPG;PRAD;SARC;SKCM;TGCT;THCA	0.411;0.565;0.431;0.376;0.439;0.349;0.487;0.568;0.525;0.499;0.452;0.551;0.430;0.628;0.396;0.359;0.540;0.451	9.85e-13;3.53e-88;7.50e-10;1.12e-08;0.0001;5.15e-11;1.02e-22;6.70e-21;1.49e-32;1.98e-28;2.76e-21;4.30e-10;0.0004;4.09e-50;7.56e-06;4.14e-07;2.51e-07;2.59e-21	LNCAP,ENCODE3
chr9:140202968	NOXA1	BLCA;BRCA;CESC;COADREAD;ESCA;HNSC;KIRC;KIRP;LGG;LUAD;LUSC;PAAD;PCPG;PRAD;SARC;SKCM;TGCT;THCA	0.410;0.552;0.407;0.390;0.431;0.314;0.465;0.531;0.526;0.503;0.400;0.536;0.402;0.591;0.360;0.327;0.592;0.447	1.22e-12;4.71e-83;3.32e-08;1.05e-09;0.0003;4.86e-08;4.92e-20;3.76e-17;9.81e-33;3.88e-29;2.25e-15;3.55e-09;0.0053;2.04e-42;0.0005;4.17e-05;4.17e-10;6.21e-21	LNCAP,ENCODE3
chr9:140203038	NOXA1	BLCA;BRCA;CESC;COADREAD;ESCA;HNSC;KIRC;KIRP;LGG;LUAD;LUSC;PAAD;PRAD;SARC;TGCT;THCA	0.366;0.530;0.398;0.373;0.402;0.374;0.437;0.508;0.503;0.470;0.471;0.399;0.566;0.440;0.470;0.420	4.78e-09;4.99e-75;1.20e-07;1.78e-08;0.0045;2.30e-13;6.25e-17;4.11e-15;3.64e-29;2.17e-24;9.61e-24;0.0088;1.15e-37;2.44e-08;0.0003;1.04e-17	LNCAP,ENCODE3
chr9:140203428	NOXA1	BLCA;BRCA;CESC;COADREAD;KIRC;KIRP;LGG;LUAD;LUSC;PRAD;TGCT;THCA	0.371;0.524;0.432;0.343;0.430;0.509;0.476;0.447;0.426;0.519;0.540;0.339	2.15e-09;4.72e-73;6.48e-10;2.01e-06;2.82e-16;3.31e-15;2.73e-25;2.40e-21;3.46e-18;5.25e-30;2.71e-07;1.01e-09	LNCAP,ENCODE3
chr9:140203518	NOXA1	BLCA;BRCA;CESC;COADREAD;KIRC;KIRP;LGG;LUAD;LUSC;PRAD;SARC;TGCT;THCA	0.354;0.525;0.423;0.351;0.441;0.481;0.474;0.448;0.432;0.519;0.411;0.519;0.333	3.79e-08;1.72e-73;2.59e-09;5.97e-07;2.34e-17;7.54e-13;5.33e-25;2.05e-21;8.00e-19;6.10e-30;1.25e-06;2.64e-06;3.17e-09	LNCAP,ENCODE3
chr9:140203698	NOXA1	BLCA;BRCA;CESC;COADREAD;ESCA;HNSC;KIRC;KIRP;LGG;LUAD;LUSC;PAAD;PCPG;PRAD;SARC;TGCT	0.372;0.495;0.320;0.356;0.474;0.326;0.426;0.439;0.453;0.484;0.421;0.416;0.406;0.505;0.402;0.595	1.75e-09;1.86e-63;0.0026;2.68e-07;3.38e-06;4.70e-09;7.60e-16;9.43e-10;3.39e-22;2.73e-26;1.40e-17;0.0020;0.0039;7.70e-28;3.86e-06;2.65e-10	LNCAP,ENCODE3
chr10:33488957	NRP1	BLCA;BRCA;COADREAD;ESCA;KIRP;LIHC;LUAD;LUSC;OV;PCPG;PRAD;SARC;SKCM;STAD;THYM	0.504;0.378;0.306;0.688;0.321;0.359;0.466;0.428;0.597;0.410;0.485;0.389;0.396;0.460;0.542	2.24e-22;2.70e-33;0.0003;1.50e-21;0.0051;1.97e-07;7.88e-24;2.25e-18;2.64e-24;0.0027;4.25e-25;1.97e-05;1.08e-09;1.08e-17;4.13e-05	PANC1,ENCODE3
chr10:33493133	NRP1	BLCA;ESCA;LIHC;LUAD;LUSC;OV;PRAD;SKCM;STAD	0.360;0.626;0.301;0.421;0.315;0.410;0.370;0.301;0.355	1.26e-08;6.76e-16;0.0006;3.73e-18;1.26e-07;5.93e-08;4.04e-12;0.0011;2.19e-08	PANC1,ENCODE3
chr10:33495621	NRP1	BLCA;BRCA;ESCA;LUAD;OV;PRAD;SKCM;STAD	0.346;0.302;0.563;0.484;0.391;0.310;0.366;0.519	1.42e-07;3.40e-19;2.70e-11;2.53e-26;9.23e-07;4.40e-07;1.41e-07;1.25e-24	PANC1,ENCODE3
chr10:33496321	NRP1	ESCA;KIRP;LIHC;LUAD;LUSC;OV;SARC;STAD	0.546;0.374;0.333;0.392;0.302;0.435;0.340;0.477	3.41e-10;9.79e-06;9.23e-06;4.66e-15;1.18e-06;1.27e-09;0.0041;1.55e-19	PANC1,ENCODE3
chr10:33496954	NRP1	BLCA;CESC;ESCA;KIRP;LIHC;LUAD;OV;PRAD;STAD;THYM	0.429;0.351;0.609;0.352;0.325;0.325;0.423;0.364;0.327;0.536	2.11e-14;6.43e-05;1.66e-14;0.0001;2.85e-05;9.06e-09;8.39e-09;1.48e-11;2.32e-06;7.04e-05	PANC1,ENCODE3
chr10:33497234	NRP1	BLCA;BRCA;CESC;ESCA;KIRP;LIHC;LUAD;LUSC;OV;PRAD;SARC;SKCM;STAD;THYM;UCEC	0.394;0.321;0.451;0.602;0.399;0.326;0.470;0.323;0.442;0.416;0.404;0.307;0.404;0.549;0.458	2.96e-11;2.61e-22;2.90e-11;4.84e-14;3.59e-07;2.54e-05;2.18e-24;2.64e-08;4.60e-10;1.19e-16;3.05e-06;0.0005;2.73e-12;2.13e-05;3.93e-05	PANC1,ENCODE3
chr10:33497704	NRP1	ESCA;OV;PRAD;UCEC	0.446;0.487;0.361;0.406	6.73e-05;1.53e-13;2.57e-11;0.0052	PANC1,ENCODE3
chr10:33498244	NRP1	BLCA;ESCA;KIRP;LUAD;OV;PRAD;SKCM;STAD;THYM;UCEC	0.324;0.483;0.348;0.396;0.506;0.320;0.315;0.402;0.598;0.405	4.49e-06;1.21e-06;0.0002;1.80e-15;4.01e-15;7.86e-08;0.0001;3.66e-12;1.45e-07;0.0058	PANC1,ENCODE3
chr12:106099094	NUAK1	BLCA;CESC;HNSC;LGG;LUAD;LUSC;OV;PAAD	0.396;0.318;0.325;0.373;0.312;0.417;0.379;0.428	2.12e-11;0.0032;5.77e-09;3.89e-13;9.82e-08;3.62e-17;4.56e-06;0.0006	K562,Rao_2014;IMR90,Rao_2014;HAP1,Haarhuis_2017;HMEC,Rao_2014;HepG2,ENCODE3
chr12:106099284	NUAK1	BLCA;CESC;HNSC;LGG;LUSC;OV	0.415;0.372;0.344;0.372;0.379;0.469	4.50e-13;4.76e-06;1.39e-10;4.65e-13;3.18e-13;4.74e-12	K562,Rao_2014;IMR90,Rao_2014;HAP1,Haarhuis_2017;HMEC,Rao_2014;HepG2,ENCODE3
chr12:106462213	NUAK1	BLCA;BRCA;CESC;COADREAD;ESCA;HNSC;KIRC;LIHC;LUAD;LUSC;OV;PRAD;SARC;SKCM;STAD;TGCT;THYM	0.403;0.431;0.558;0.357;0.578;0.459;0.336;0.416;0.379;0.561;0.482;0.403;0.408;0.373;0.384;0.508;0.490	4.58e-12;1.49e-45;6.63e-21;2.29e-07;2.61e-12;3.22e-23;6.72e-08;1.04e-11;1.11e-13;1.30e-37;4.42e-13;2.64e-15;1.71e-06;4.99e-08;1.41e-10;8.77e-06;0.0035	Psoas,Schmitt_2016;RPMI7951,ENCODE3;NCIH460,ENCODE3
chr12:106462773	NUAK1	BLCA;BRCA;CESC;COADREAD;ESCA;HNSC;KIRC;LIHC;LUAD;LUSC;OV;PAAD;PRAD;SARC;STAD	0.426;0.420;0.425;0.386;0.565;0.427;0.366;0.316;0.436;0.521;0.462;0.404;0.309;0.374;0.325	4.64e-14;8.07e-43;1.88e-09;1.98e-09;2.13e-11;4.22e-19;2.65e-10;9.32e-05;5.94e-20;7.61e-31;1.48e-11;0.0057;5.21e-07;0.0001;3.05e-06	Psoas,Schmitt_2016;RPMI7951,ENCODE3;NCIH460,ENCODE3
chr12:5282498	NTF3	OV;SARC;THYM	0.470;0.404;0.550	4.05e-12;2.95e-06;2.01e-05	Epidermal_Keratinocyte_day3,Rubin_2017;NHEK,Rao_2014;Astrocyte,ENCODE3;IMR90,Jin_2013
chr12:5284558	NTF3	OV;SARC;THYM	0.504;0.347;0.623	6.19e-15;0.0020;8.41e-09	Epidermal_Keratinocyte_day3,Rubin_2017;NHEK,Rao_2014;Astrocyte,ENCODE3;IMR90,Jin_2013
chr14:105551432	NUDT14	BLCA;TGCT;THYM	-0.30;-0.43;-0.67	6.51e-05;0.0082;1.20e-11	K562,Rao_2014
chr14:105555392	NUDT14	BLCA;SARC;THYM	-0.31;-0.33;-0.77	1.25e-05;0.0076;2.48e-19	K562,Rao_2014
chr14:105557362	NUDT14	BLCA;SARC;THYM	-0.35;-0.37;-0.69	3.64e-08;6.66e-05;3.35e-13	K562,Rao_2014;HCT116-untreated,Rao_2017
chr14:105561147	NUDT14	SARC;TGCT;THYM	-0.34;-0.50;-0.63	0.0030;1.04e-05;1.58e-09	HCT116-untreated,Rao_2017;GM12878,Rao_2014
chr16:1985874	NUBP2	BLCA;BRCA;CESC;HNSC;KIRP;LGG;LIHC;PCPG;PRAD;SARC;SKCM;THCA;THYM;UCEC	0.341;0.347;0.355;0.316;0.505;0.421;0.519;0.503;0.435;0.364;0.411;0.407;0.524;0.435	3.34e-07;5.62e-27;4.11e-05;3.56e-08;7.42e-15;2.70e-18;1.12e-21;1.80e-07;8.68e-19;0.0003;7.70e-11;2.83e-16;0.0002;0.0003	K562,Rao_2014;THP1,Phanstiel_2017;HAP1,Haarhuis_2017
chr16:1985914	NUBP2	BLCA;BRCA;CESC;HNSC;KIRC;KIRP;LGG;LIHC;PCPG;PRAD;SARC;SKCM;THCA;THYM;UCEC	0.341;0.344;0.354;0.319;0.326;0.513;0.413;0.527;0.509;0.400;0.355;0.351;0.412;0.526;0.484	2.94e-07;1.70e-26;4.92e-05;1.86e-08;3.40e-07;1.39e-15;2.41e-17;1.07e-22;8.50e-08;4.75e-15;0.0008;1.43e-06;8.52e-17;0.0001;2.65e-06	K562,Rao_2014;THP1,Phanstiel_2017;HAP1,Haarhuis_2017
chr16:1986324	NUBP2	BRCA;CESC;KIRP;LIHC;PRAD;THCA;THYM;UCEC	0.370;0.327;0.440;0.451;0.314;0.406;0.481;0.456	1.45e-31;0.0012;7.49e-10;1.13e-14;2.34e-07;3.43e-16;0.0068;5.04e-05	K562,Rao_2014;THP1,Phanstiel_2017;HAP1,Haarhuis_2017
chr16:1986404	NUBP2	CESC;KIRP;LIHC;PRAD;UCEC	0.344;0.443;0.467;0.301;0.450	0.0001;4.62e-10;3.51e-16;1.85e-06;9.50e-05	K562,Rao_2014;THP1,Phanstiel_2017;HAP1,Haarhuis_2017
chr16:1986484	NUBP2	BLCA;HNSC;KIRP;LIHC;THCA;UCEC	0.317;0.302;0.461;0.423;0.351;0.404	1.15e-05;4.51e-07;2.34e-11;2.92e-12;8.54e-11;0.0064	K562,Rao_2014;THP1,Phanstiel_2017;HAP1,Haarhuis_2017
chr16:67539693	NRN1L	BLCA;BRCA;CESC;KIRC;KIRP;LGG;PAAD;PRAD;SARC;THCA	0.462;0.311;0.325;0.468;0.467;0.330;0.438;0.453;0.422;0.301	1.31e-17;1.32e-20;0.0014;1.82e-20;8.03e-12;3.06e-09;0.0002;6.33e-21;2.79e-07;1.03e-06	Bladder,Schmitt_2016
chr16:67540023	NRN1L	BLCA;BRCA;CESC;KIRC;KIRP;LGG;PAAD;PRAD;SARC;THCA;THYM	0.387;0.362;0.373;0.452;0.534;0.342;0.525;0.438;0.414;0.438;0.533	1.11e-10;5.65e-30;3.80e-06;1.49e-18;1.91e-17;2.70e-10;1.38e-08;3.24e-19;7.82e-07;8.78e-20;9.30e-05	Bladder,Schmitt_2016
chr16:67540143	NRN1L	BLCA;BRCA;CESC;HNSC;KIRC;KIRP;LGG;PAAD;PRAD;SARC;THCA;THYM	0.410;0.378;0.444;0.326;0.443;0.539;0.350;0.439;0.475;0.412;0.449;0.527	1.27e-12;3.20e-33;9.33e-11;4.83e-09;1.40e-17;6.46e-18;5.29e-11;0.0002;9.68e-24;1.03e-06;4.16e-21;0.0001	Bladder,Schmitt_2016
chr16:68255734	NRN1L	KIRC;KIRP;LGG;PRAD;UCEC	0.450;0.439;0.355;0.323;0.423	2.01e-18;9.81e-10;1.78e-11;4.37e-08;0.0011	THP1,Phanstiel_2017
chr16:68256084	NRN1L	CESC;KIRC;KIRP;LGG;PAAD;PRAD;SARC;UCEC	0.313;0.445;0.524;0.366;0.436;0.366;0.335;0.480	0.0057;7.73e-18;1.46e-16;1.66e-12;0.0003;1.01e-11;0.0071;3.95e-06	THP1,Phanstiel_2017
chr16:68256124	NRN1L	KIRC;KIRP;LGG;PAAD;PRAD;SARC;UCEC	0.444;0.474;0.307;0.424;0.312;0.347;0.425	9.23e-18;2.65e-12;1.96e-07;0.0009;3.29e-07;0.0020;0.0009	THP1,Phanstiel_2017
chr16:68256504	NRN1L	CESC;KIRC;KIRP;LGG;PCPG;PRAD	0.319;0.460;0.439;0.345;0.454;0.373	0.0030;1.51e-19;9.65e-10;1.60e-10;3.94e-05;2.53e-12	THP1,Phanstiel_2017
chr19:49482710	NUCB1	LGG;OV;UCEC	0.328;0.320;0.511	4.54e-09;0.0049;1.09e-07	Caki2,ENCODE3
chr21:16346878	NRIP1	BLCA;BRCA;CESC;ESCA;HNSC;OV;THCA	0.359;0.435;0.377;0.487;0.360;0.450;0.320	1.55e-08;1.45e-46;2.29e-06;7.47e-07;5.17e-12;1.13e-10;3.50e-08	IMR90,Rao_2014
chr21:16348038	NRIP1	BLCA;BRCA;ESCA;OV	0.355;0.350;0.429;0.411	3.05e-08;1.49e-27;0.0003;5.24e-08	IMR90,Rao_2014
chr21:16348138	NRIP1	BLCA;ESCA;OV	0.358;0.466;0.351	2.02e-08;8.19e-06;0.0001	IMR90,Rao_2014
chr21:16360358	NRIP1	BLCA;BRCA;CESC;ESCA;HNSC;LUAD;LUSC;OV;PRAD;SKCM	0.417;0.472;0.351;0.455;0.490;0.356;0.331;0.319;0.316;0.320	2.72e-13;1.67e-56;7.12e-05;2.72e-05;1.99e-27;1.55e-11;5.72e-09;0.0055;1.55e-07;9.79e-05	Adrenal,Schmitt_2016
chr21:16360468	NRIP1	BLCA;BRCA;CESC;ESCA;HNSC;LUSC;OV;SKCM;THCA	0.405;0.411;0.326;0.450;0.428;0.391;0.350;0.342;0.303	3.55e-12;1.30e-40;0.0012;4.50e-05;2.94e-19;2.28e-14;0.0001;4.82e-06;7.85e-07	Adrenal,Schmitt_2016
chr21:16816813	NRIP1	ESCA;HNSC;LIHC;LUSC;THCA	0.547;0.433;0.323;0.384;0.582	2.82e-10;6.95e-20;3.59e-05;1.04e-13;8.64e-42	HepG2,ENCODE3
chr21:16817423	NRIP1	ESCA;HNSC;LUSC;THCA	0.396;0.424;0.382;0.524	0.0078;9.25e-19;1.67e-13;1.27e-31	HepG2,ENCODE3
chr21:16817823	NRIP1	HNSC;LUSC;THCA	0.414;0.344;0.513	1.11e-17;5.07e-10;6.31e-30	HepG2,ENCODE3
chr21:16818133	NRIP1	ESCA;HNSC;LUSC;THCA	0.421;0.432;0.365;0.485	0.0007;8.98e-20;6.46e-12;7.91e-26	HepG2,ENCODE3
chr21:16818643	NRIP1	HNSC;LUSC;THCA	0.362;0.349;0.542	3.51e-12;1.73e-10;1.05e-34	HepG2,ENCODE3
chr21:16819123	NRIP1	ESCA;HNSC;LUSC;THCA	0.432;0.438;0.379;0.534	0.0002;1.92e-20;3.28e-13;2.39e-33	HepG2,ENCODE3
chr2:206633695	NRP2	BLCA;BRCA;CESC;COADREAD;ESCA;GBM;HNSC;KIRP;LGG;LUAD;LUSC;MESO;OV;PAAD;PCPG;SARC;SKCM;STAD;TGCT;THCA;THYM;UCEC;UCS	0.617;0.416;0.609;0.466;0.626;0.549;0.425;0.369;0.420;0.501;0.561;0.786;0.669;0.483;0.494;0.565;0.506;0.453;0.650;0.691;0.507;0.634;0.784	6.04e-39;6.38e-42;5.67e-27;2.91e-16;7.34e-16;3.09e-08;6.95e-19;1.97e-05;3.78e-18;1.04e-28;1.33e-37;4.07e-14;4.94e-34;2.18e-06;5.03e-07;5.78e-18;1.31e-19;5.46e-17;6.95e-14;8.24e-68;0.0008;9.58e-16;1.08e-07	KBM7,Rao_2014;THP1_PMA,Phanstiel_2017;IMR90,Jin_2013
chr2:206633885	NRP2	BLCA;BRCA;CESC;COADREAD;ESCA;GBM;HNSC;KIRP;LGG;LIHC;LUAD;LUSC;MESO;OV;PCPG;SARC;SKCM;STAD;TGCT;THCA;THYM;UCEC;UCS	0.596;0.388;0.532;0.399;0.630;0.559;0.383;0.389;0.392;0.312;0.525;0.563;0.681;0.624;0.409;0.621;0.457;0.471;0.653;0.711;0.580;0.535;0.748	2.88e-35;2.71e-35;2.49e-18;2.01e-10;3.18e-16;9.17e-09;2.53e-14;1.38e-06;4.30e-15;0.0001;1.85e-32;6.21e-38;8.78e-08;9.59e-28;0.0030;1.01e-23;1.04e-14;7.52e-19;3.68e-14;6.88e-74;1.01e-06;5.29e-09;4.49e-06	KBM7,Rao_2014;THP1_PMA,Phanstiel_2017;IMR90,Jin_2013
chr2:206634535	NRP2	ACC;BLCA;BRCA;CESC;COADREAD;ESCA;KIRP;LGG;LUAD;LUSC;MESO;OV;PAAD;SARC;SKCM;STAD;TGCT;THCA;UCEC	0.605;0.470;0.401;0.481;0.357;0.583;0.324;0.413;0.505;0.443;0.649;0.637;0.457;0.604;0.413;0.391;0.568;0.630;0.517	0.0006;1.94e-18;3.16e-38;1.17e-13;2.42e-07;1.24e-12;0.0037;2.31e-17;2.09e-29;3.73e-20;2.19e-06;1.95e-29;3.67e-05;7.31e-22;5.94e-11;3.13e-11;8.81e-09;7.44e-52;5.33e-08	KBM7,Rao_2014;THP1_PMA,Phanstiel_2017;IMR90,Jin_2013
chr5:176877618	NSD1	BLCA;CESC;OV;PCPG	0.352;0.328;0.337;0.407	5.59e-08;0.0010;0.0007;0.0037	HAP1_WAPL_KO,Haarhuis_2017
chr5:176878078	NSD1	CESC;COADREAD;LUSC;OV	0.372;0.300;0.326;0.360	4.35e-06;0.0007;1.64e-08;5.25e-05	HAP1_WAPL_KO,Haarhuis_2017
chr5:176878888	NSD1	BLCA;CESC;OV	0.301;0.354;0.379	0.0001;4.90e-05;4.66e-06	HAP1_WAPL_KO,Haarhuis_2017
chr5:176879028	NSD1	BLCA;GBM;OV	0.313;0.498;0.423	2.20e-05;9.69e-06;9.37e-09	HAP1_WAPL_KO,Haarhuis_2017
chr5:176879058	NSD1	BLCA;GBM;OV	0.325;0.478;0.370	3.59e-06;6.68e-05;1.42e-05	HAP1_WAPL_KO,Haarhuis_2017
chr5:176889864	NSD1	BLCA;CESC;GBM;OV	0.307;0.354;0.429;0.334	5.16e-05;4.91e-05;0.0053;0.0010	GM12878,Rao_2014
chr9:135106332	NTNG2	KIRC;LAML;LGG;LUAD;OV;PCPG;PRAD;SKCM	0.468;0.973;0.474;0.409;0.329;0.662;0.486;0.439	1.79e-20;7.89e-13;5.38e-25;7.14e-17;0.0019;1.71e-18;2.70e-25;4.11e-13	HUVEC,Rao_2014;HepG2,ENCODE3
chr9:135107626	NTNG2	KIRC;KIRP;LAML;LGG;LUAD;OV;PCPG;PRAD;SKCM	0.552;0.392;0.978;0.480;0.400;0.435;0.645;0.505;0.458	8.42e-32;9.37e-07;5.46e-14;8.85e-26;7.33e-16;1.27e-09;4.65e-17;6.28e-28;8.29e-15	HUVEC,Rao_2014;HepG2,ENCODE3
chr9:135107886	NTNG2	KIRC;KIRP;LAML;LGG;LUAD;OV;PCPG;PRAD;SARC;SKCM	0.512;0.357;0.956;0.482;0.367;0.345;0.636;0.530;0.393;0.458	5.99e-26;8.74e-05;5.47e-10;4.07e-26;1.63e-12;0.0003;3.03e-16;9.42e-32;1.17e-05;8.50e-15	HUVEC,Rao_2014;HepG2,ENCODE3
chr9:135108576	NTNG2	ACC;KIRC;KIRP;LAML;LGG;LUAD;LUSC;OV;PCPG;PRAD;SARC;SKCM	0.579;0.515;0.435;0.969;0.479;0.366;0.322;0.366;0.633;0.573;0.337;0.383	0.0045;2.60e-26;1.88e-09;4.53e-12;1.02e-25;2.01e-12;3.08e-08;2.45e-05;5.02e-16;5.44e-39;0.0060;9.32e-09	HUVEC,Rao_2014;HepG2,ENCODE3
chr9:135108886	NTNG2	COADREAD;GBM;KIRC;KIRP;LAML;LGG;LUAD;OV;PCPG;PRAD;SARC;SKCM	0.300;0.454;0.492;0.331;0.972;0.491;0.377;0.347;0.700;0.583;0.442;0.408	0.0007;0.0006;2.31e-23;0.0016;1.72e-12;2.13e-27;1.69e-13;0.0002;2.97e-22;7.51e-41;1.77e-08;1.31e-10	HUVEC,Rao_2014;HepG2,ENCODE3
chr9:135109336	NTNG2	CESC;GBM;KIRC;KIRP;LAML;LGG;LUAD;LUSC;OV;PCPG;PRAD;SARC;SKCM	0.308;0.497;0.482;0.393;0.951;0.472;0.418;0.318;0.364;0.666;0.562;0.402;0.499	0.0099;1.07e-05;4.51e-22;7.86e-07;1.84e-09;1.12e-24;7.62e-18;6.84e-08;3.02e-05;6.58e-19;5.79e-37;3.88e-06;7.29e-19	HUVEC,Rao_2014;HepG2,ENCODE3
chr9:135109516	NTNG2	KIRC;LAML;LGG;PCPG;PRAD	0.370;0.952;0.447;0.525;0.488	1.20e-10;1.59e-09;1.97e-21;1.06e-08;1.69e-25	HUVEC,Rao_2014;HepG2,ENCODE3
chr9:135109856	NTNG2	GBM;KIRC;KIRP;LAML;LGG;LUAD;OV;PCPG;PRAD;SARC;SKCM	0.477;0.600;0.373;0.983;0.533;0.394;0.323;0.688;0.640;0.492;0.410	7.82e-05;6.42e-40;1.13e-05;2.83e-15;5.57e-34;3.37e-15;0.0034;5.57e-21;9.49e-53;6.72e-12;1.01e-10	HUVEC,Rao_2014;HepG2,ENCODE3
chr9:135110526	NTNG2	COADREAD;GBM;KIRC;KIRP;LAML;LGG;LUAD;LUSC;OV;PCPG;PRAD;SARC;SKCM	0.310;0.544;0.573;0.428;0.967;0.509;0.456;0.330;0.371;0.688;0.607;0.415;0.495	0.0001;6.05e-08;4.59e-35;4.96e-09;1.11e-11;4.69e-30;2.00e-22;8.22e-09;1.21e-05;5.39e-21;1.25e-45;7.12e-07;2.17e-18	HUVEC,Rao_2014;HepG2,ENCODE3
chr9:135110716	NTNG2	GBM;KIRC;KIRP;LAML;LGG;LIHC;LUAD;OV;PCPG;PRAD;SARC;SKCM	0.505;0.590;0.386;0.978;0.535;0.316;0.435;0.388;0.672;0.599;0.393;0.445	4.51e-06;4.03e-38;2.14e-06;7.56e-14;2.62e-34;9.12e-05;6.53e-20;1.33e-06;1.81e-19;5.29e-44;1.12e-05;1.10e-13	HUVEC,Rao_2014;HepG2,ENCODE3
chr9:135110906	NTNG2	COADREAD;ESCA;GBM;KIRC;KIRP;LAML;LGG;LUAD;LUSC;OV;PCPG;PRAD;SARC;SKCM	0.361;0.398;0.542;0.564;0.341;0.985;0.493;0.430;0.363;0.408;0.682;0.599;0.370;0.504	1.32e-07;0.0065;7.26e-08;1.22e-33;0.0005;2.92e-16;1.23e-27;2.60e-19;1.07e-11;8.57e-08;1.97e-20;5.40e-44;0.0001;2.14e-19	HUVEC,Rao_2014;HepG2,ENCODE3
chr9:135111086	NTNG2	GBM;KIRC;KIRP;LAML;LGG;LIHC;LUAD;LUSC;OV;PCPG;PRAD;SARC;SKCM	0.537;0.569;0.361;0.945;0.512;0.360;0.395;0.382;0.381;0.724;0.784;0.532;0.556	1.30e-07;1.70e-34;5.06e-05;9.67e-09;1.51e-30;1.66e-07;2.33e-15;1.48e-13;3.25e-06;6.58e-25;2.00e-98;5.11e-15;2.06e-25	HUVEC,Rao_2014;HepG2,ENCODE3
chr9:135111266	NTNG2	BRCA;CESC;COADREAD;GBM;KIRC;KIRP;LAML;LGG;LUAD;LUSC;OV;PCPG;PRAD;SARC;SKCM	0.303;0.308;0.342;0.449;0.612;0.331;0.925;0.549;0.456;0.345;0.390;0.689;0.619;0.419;0.510	2.03e-19;0.0093;2.41e-06;0.0010;4.61e-42;0.0017;4.66e-07;9.51e-37;1.89e-22;3.98e-10;9.91e-07;3.93e-21;4.90e-48;4.08e-07;5.73e-20	HUVEC,Rao_2014;HepG2,ENCODE3
chr9:135111626	NTNG2	ESCA;GBM;KIRC;KIRP;LAML;LGG;LIHC;LUAD;LUSC;PCPG;PRAD;SARC;SKCM	0.463;0.485;0.542;0.333;0.949;0.541;0.303;0.419;0.308;0.748;0.634;0.406;0.463	1.10e-05;3.53e-05;2.85e-30;0.0013;3.72e-09;3.29e-35;0.0005;6.02e-18;4.28e-07;6.59e-28;2.17e-51;2.19e-06;2.76e-15	HUVEC,Rao_2014;HepG2,ENCODE3
chr9:135111776	NTNG2	BRCA;CESC;GBM;KIRC;KIRP;LAML;LGG;LUAD;OV;PCPG;PRAD;SARC;SKCM	0.309;0.312;0.513;0.535;0.354;0.956;0.564;0.424;0.347;0.733;0.634;0.396;0.488	2.23e-20;0.0059;1.98e-06;3.57e-29;0.0001;5.47e-10;2.21e-39;1.63e-18;0.0002;4.87e-26;2.01e-51;7.97e-06;9.79e-18	HUVEC,Rao_2014;HepG2,ENCODE3
chr9:135112106	NTNG2	ESCA;GBM;KIRC;KIRP;LAML;LGG;LUAD;LUSC;OV;PCPG;PRAD;SARC;SKCM	0.418;0.559;0.627;0.370;0.963;0.575;0.482;0.374;0.388;0.743;0.655;0.453;0.560	0.0010;9.74e-09;4.28e-45;1.63e-05;5.68e-11;2.12e-41;4.89e-26;9.75e-13;1.29e-06;3.45e-27;2.89e-56;3.65e-09;6.00e-26	HUVEC,Rao_2014;HepG2,ENCODE3
chr9:135112596	NTNG2	BLCA;GBM;KIRC;KIRP;LAML;LGG;LIHC;LUAD;OV;PCPG;PRAD;SARC;SKCM;THCA	0.371;0.516;0.601;0.322;0.977;0.562;0.304;0.500;0.415;0.814;0.658;0.525;0.504;0.343	2.03e-09;1.46e-06;4.80e-40;0.0045;1.41e-13;5.22e-39;0.0004;1.51e-28;2.85e-08;3.28e-38;3.21e-57;2.06e-14;2.36e-19;5.00e-10	HUVEC,Rao_2014;HepG2,ENCODE3
chr9:135112856	NTNG2	ACC;BLCA;BRCA;COADREAD;ESCA;GBM;KIRC;KIRP;LAML;LGG;LIHC;LUAD;LUSC;OV;PAAD;PCPG;PRAD;SARC;SKCM;STAD;TGCT;THCA;UVM	0.733;0.356;0.328;0.322;0.441;0.569;0.702;0.541;0.954;0.612;0.401;0.457;0.389;0.526;0.406;0.831;0.839;0.520;0.630;0.335;0.492;0.317;0.669	2.91e-09;2.50e-08;1.53e-23;4.00e-05;0.0001;2.42e-09;1.71e-62;3.90e-18;8.75e-10;4.00e-49;1.89e-10;1.31e-22;3.63e-14;7.12e-17;0.0046;1.61e-41;1.59e-126;4.83e-14;5.59e-36;6.29e-07;4.02e-05;6.28e-08;2.02e-06	HUVEC,Rao_2014;HepG2,ENCODE3
chr9:135112966	NTNG2	ACC;BLCA;BRCA;GBM;KIRC;KIRP;LAML;LGG;LIHC;LUAD;LUSC;OV;PCPG;PRAD;SARC;SKCM	0.622;0.327;0.340;0.621;0.659;0.477;0.957;0.598;0.334;0.435;0.389;0.394;0.856;0.685;0.511;0.525	0.0001;2.60e-06;1.02e-25;1.62e-12;6.05e-52;1.44e-12;3.96e-10;4.09e-46;8.28e-06;6.41e-20;2.93e-14;6.26e-07;3.67e-47;3.87e-64;2.78e-13;1.08e-21	HUVEC,Rao_2014;HepG2,ENCODE3
chr9:135113016	NTNG2	ACC;BLCA;BRCA;GBM;KIRC;KIRP;LAML;LGG;LIHC;LUAD;LUSC;OV;PCPG;PRAD;SARC;SKCM	0.628;0.360;0.320;0.611;0.665;0.378;0.919;0.573;0.305;0.470;0.354;0.355;0.833;0.704;0.535;0.547	0.0001;1.40e-08;2.99e-22;7.24e-12;3.27e-53;6.24e-06;1.13e-06;3.88e-41;0.0003;2.64e-24;7.23e-11;9.41e-05;8.82e-42;1.59e-69;3.14e-15;3.23e-24	HUVEC,Rao_2014;HepG2,ENCODE3
chr9:135113686	NTNG2	ACC;BLCA;GBM;KIRC;KIRP;LAML;LGG;LIHC;LUAD;OV;PCPG;PRAD;SARC;SKCM	0.676;0.315;0.510;0.649;0.359;0.945;0.574;0.342;0.511;0.322;0.796;0.701;0.462;0.429	1.61e-06;1.59e-05;2.63e-06;1.04e-49;6.22e-05;8.52e-09;2.63e-41;2.55e-06;2.67e-30;0.0038;4.88e-35;9.16e-69;8.88e-10;2.91e-12	HUVEC,Rao_2014;HepG2,ENCODE3
chr9:135114016	NTNG2	ACC;BLCA;CESC;GBM;KIRC;KIRP;LAML;LGG;LIHC;LUAD;LUSC;OV;PAAD;PCPG;PRAD;SARC;SKCM;STAD;TGCT;THCA	0.663;0.383;0.332;0.562;0.682;0.386;0.957;0.593;0.405;0.489;0.393;0.442;0.411;0.861;0.756;0.490;0.515;0.358;0.539;0.353	5.59e-06;2.24e-10;0.0006;6.16e-09;2.01e-57;2.09e-06;3.36e-10;4.09e-45;8.50e-11;4.93e-27;1.19e-14;4.75e-10;0.0029;2.73e-48;4.97e-87;9.43e-12;1.63e-20;1.51e-08;3.06e-07;6.43e-11	HUVEC,Rao_2014;HepG2,ENCODE3
chr9:135117001	NTNG2	KIRC;LGG;LUAD;OV;PCPG;PRAD;SARC;TGCT;THCA;UCEC	0.335;0.470;0.353;0.424;0.630;0.378;0.432;0.472;0.388;0.430	7.90e-08;2.30e-24;3.58e-11;7.13e-09;8.18e-16;7.14e-13;6.70e-08;0.0002;2.70e-14;0.0006	THP1,Phanstiel_2017;IMR90,Jin_2013;HCT116-untreated,Rao_2017;THP1_PMA,Phanstiel_2017;KBM7,Rao_2014
chr11:47191584	NUP160	CESC;LIHC;PCPG;STAD;THYM	0.349;0.472;0.445;0.322;0.490	9.05e-05;1.03e-16;0.0001;5.05e-06;0.0034	HAP1_WAPL_KO,Haarhuis_2017
chr11:47191794	NUP160	CESC;DLBC;LGG;LIHC;PCPG;PRAD;SKCM;STAD;THCA	0.380;0.705;0.319;0.489;0.528;0.352;0.343;0.308;0.325	1.46e-06;0.0038;2.34e-08;2.01e-18;6.94e-09;1.80e-10;4.67e-06;3.57e-05;1.54e-08	HAP1_WAPL_KO,Haarhuis_2017
chr11:47192094	NUP160	CESC;LIHC;PCPG;PRAD	0.337;0.449;0.409;0.300	0.0003;1.50e-14;0.0029;2.28e-06	HAP1_WAPL_KO,Haarhuis_2017
chr11:47192404	NUP160	BLCA;CESC;DLBC;LGG;LIHC;PCPG;PRAD;SARC;SKCM;THCA	0.354;0.352;0.704;0.356;0.466;0.443;0.351;0.366;0.346;0.344	3.75e-08;5.93e-05;0.0042;1.41e-11;3.63e-16;0.0001;2.35e-10;0.0002;2.83e-06;3.87e-10	HAP1_WAPL_KO,Haarhuis_2017
chr11:47192614	NUP160	BLCA;CESC;LGG;LIHC;PRAD;SKCM;UCEC	0.328;0.362;0.373;0.508;0.393;0.357;0.453	2.39e-06;1.70e-05;3.27e-13;2.00e-20;2.56e-14;5.91e-07;6.79e-05	HAP1_WAPL_KO,Haarhuis_2017
chr11:47192654	NUP160	BLCA;CESC;LGG;LIHC;PCPG;PRAD;SKCM	0.346;0.406;0.350;0.581;0.402;0.314;0.329	1.36e-07;3.58e-08;5.45e-11;1.46e-29;0.0057;2.20e-07;3.12e-05	HAP1_WAPL_KO,Haarhuis_2017
chr11:47192734	NUP160	BLCA;CESC;DLBC;KIRP;LGG;LIHC;PCPG;PRAD;SARC;SKCM;STAD;THCA;UCEC	0.370;0.406;0.740;0.320;0.362;0.483;0.500;0.354;0.395;0.370;0.339;0.354;0.516	2.19e-09;3.68e-08;0.0003;0.0054;4.54e-12;7.70e-18;2.38e-07;1.07e-10;9.52e-06;7.32e-08;3.33e-07;4.95e-11;5.96e-08	HAP1_WAPL_KO,Haarhuis_2017
chr11:47194004	NUP160	CESC;LIHC;PCPG;SARC;UVM	0.360;0.387;0.429;0.419;0.581	2.33e-05;1.99e-09;0.0004;4.22e-07;0.0027	HAP1_WAPL_KO,Haarhuis_2017
chr11:47194412	NUP160	CESC;LIHC;SARC;THCA;UCEC;UVM	0.410;0.403;0.332;0.336;0.486;0.624	2.03e-08;1.18e-10;0.0097;1.71e-09;2.09e-06;0.0001	HAP1_WAPL_KO,Haarhuis_2017
chr11:47194472	NUP160	CESC;LIHC;SARC;STAD;THCA;UCEC;UVM	0.385;0.404;0.344;0.303;0.339;0.480;0.596	8.19e-07;1.12e-10;0.0029;7.98e-05;9.60e-10;3.86e-06;0.0009	HAP1_WAPL_KO,Haarhuis_2017
chr11:47198956	NUP160	CESC;LIHC;PCPG;SARC;SKCM;THCA	0.323;0.353;0.442;0.382;0.323;0.416	0.0017;4.65e-07;0.0001;4.35e-05;7.32e-05;2.94e-17	HAP1_WAPL_KO,Haarhuis_2017
chr11:47517563	NUP160	BRCA;HNSC;LGG;LIHC;PRAD;STAD;THCA	0.311;0.333;0.355;0.309;0.326;0.320;0.363	9.43e-21;1.40e-09;1.81e-11;0.0002;2.57e-08;6.71e-06;6.73e-12	GM12878,Rao_2014
chr11:62653410	NXF1	COADREAD;GBM;KIRC;KIRP;LGG;LUAD;LUSC;OV;PRAD;SKCM	0.385;0.594;0.616;0.329;0.442;0.490;0.353;0.338;0.302;0.370	2.50e-09;8.99e-11;7.34e-43;0.0020;9.68e-21;3.66e-27;8.82e-11;0.0006;1.79e-06;8.04e-08	G401,ENCODE3;VentricleLeft,Leung_2015
chr11:62653440	NXF1	COADREAD;GBM;HNSC;KIRC;KIRP;LGG;LUAD;LUSC;OV;PRAD;SKCM	0.364;0.614;0.313;0.618;0.325;0.469;0.501;0.365;0.333;0.334;0.370	8.30e-08;4.82e-12;5.59e-08;3.87e-43;0.0032;2.68e-24;8.77e-29;6.54e-12;0.0011;5.29e-09;7.63e-08	G401,ENCODE3;VentricleLeft,Leung_2015
chr11:62653480	NXF1	COADREAD;GBM;HNSC;KIRC;LGG;LUAD;LUSC;SKCM	0.401;0.575;0.385;0.609;0.480;0.480;0.424;0.342	1.47e-10;1.18e-09;1.83e-14;1.75e-41;9.12e-26;1.14e-25;5.79e-18;4.89e-06	G401,ENCODE3;VentricleLeft,Leung_2015
chr11:62653650	NXF1	COADREAD;GBM;HNSC;KIRC;LGG;LUAD;LUSC;SKCM	0.372;0.505;0.300;0.590;0.458;0.460;0.342;0.317	2.31e-08;4.52e-06;5.81e-07;5.06e-38;8.96e-23;5.48e-23;7.92e-10;0.0001	G401,ENCODE3;VentricleLeft,Leung_2015
chr11:62654160	NXF1	BRCA;COADREAD;GBM;HNSC;KIRC;KIRP;LGG;LIHC;LUAD;LUSC;PRAD;SKCM	0.355;0.402;0.665;0.356;0.630;0.367;0.469;0.334;0.517;0.406;0.351;0.349	1.59e-28;1.20e-10;1.03e-15;1.16e-11;1.07e-45;2.39e-05;2.88e-24;7.60e-06;2.92e-31;5.11e-16;2.34e-10;1.81e-06	G401,ENCODE3;VentricleLeft,Leung_2015
chr11:62654290	NXF1	BRCA;COADREAD;GBM;KIRC;KIRP;LGG;LUAD;LUSC;PRAD;SKCM	0.307;0.367;0.591;0.618;0.328;0.442;0.478;0.394;0.339;0.379	5.97e-20;4.70e-08;1.33e-10;3.38e-43;0.0024;9.97e-21;2.02e-25;9.54e-15;2.24e-09;1.95e-08	G401,ENCODE3;VentricleLeft,Leung_2015
chr11:62654460	NXF1	BRCA;COADREAD;GBM;KIRC;KIRP;LGG;LUAD;LUSC;PRAD;SKCM	0.312;0.382;0.557;0.645;0.357;0.448;0.509;0.399;0.326;0.356	7.35e-21;4.31e-09;1.11e-08;8.26e-49;8.14e-05;1.60e-21;5.23e-30;3.38e-15;2.46e-08;6.47e-07	G401,ENCODE3;VentricleLeft,Leung_2015
chr11:62654490	NXF1	BRCA;COADREAD;GBM;KIRC;KIRP;LGG;LUAD;LUSC;PCPG;PRAD;SKCM	0.347;0.426;0.568;0.645;0.371;0.459;0.509;0.426;0.432;0.351;0.363	4.63e-27;1.28e-12;2.99e-09;8.23e-49;1.57e-05;6.82e-23;6.25e-30;3.41e-18;0.0003;2.10e-10;2.14e-07	G401,ENCODE3;VentricleLeft,Leung_2015
chr11:62654770	NXF1	BRCA;COADREAD;GBM;HNSC;KIRC;KIRP;LGG;LUAD;LUSC;OV;PCPG;PRAD;SKCM;THCA	0.330;0.387;0.534;0.355;0.669;0.417;0.521;0.540;0.420;0.319;0.437;0.410;0.382;0.300	6.43e-24;1.73e-09;1.84e-07;1.49e-11;4.78e-54;2.66e-08;6.71e-32;5.85e-35;1.67e-17;0.0053;0.0002;4.98e-16;1.15e-08;1.32e-06	G401,ENCODE3;VentricleLeft,Leung_2015
chr11:62654800	NXF1	BRCA;COADREAD;GBM;HNSC;KIRC;KIRP;LGG;LUAD;LUSC;OV;PCPG;PRAD;SKCM	0.372;0.402;0.549;0.351;0.678;0.372;0.524;0.505;0.431;0.324;0.432;0.448;0.365	5.10e-32;1.20e-10;3.32e-08;3.72e-11;2.84e-56;1.36e-05;1.70e-32;2.52e-29;1.07e-18;0.0031;0.0003;2.16e-20;1.83e-07	G401,ENCODE3;VentricleLeft,Leung_2015
chr11:62654870	NXF1	BRCA;COADREAD;GBM;HNSC;KIRC;KIRP;LGG;LUAD;LUSC;OV;PCPG;PRAD;SKCM	0.387;0.436;0.630;0.344;0.653;0.381;0.510;0.525;0.438;0.335;0.503;0.448;0.385	3.54e-35;1.72e-13;3.67e-13;1.50e-10;1.46e-50;4.03e-06;2.76e-30;1.62e-32;1.42e-19;0.0010;1.71e-07;2.49e-20;7.59e-09	G401,ENCODE3;VentricleLeft,Leung_2015
chr11:62655100	NXF1	BRCA;COADREAD;GBM;HNSC;KIRC;LGG;LUAD;LUSC;PCPG;PRAD;SKCM	0.329;0.433;0.564;0.368;0.622;0.484;0.475;0.438;0.455;0.344;0.385	1.04e-23;3.24e-13;4.84e-09;7.90e-13;5.64e-44;2.18e-26;4.36e-25;1.54e-19;3.75e-05;8.86e-10;6.78e-09	G401,ENCODE3;VentricleLeft,Leung_2015
chr11:71705436	NUMA1	BLCA;CESC;ESCA;HNSC;KIRP;LUAD;LUSC	0.435;0.503;0.475;0.304;0.361;0.397;0.411	6.60e-15;1.46e-15;2.85e-06;2.94e-07;5.03e-05;1.50e-15;1.68e-16	Spleen,Schmitt_2016
chr11:71706128	NUMA1	BLCA;CESC;ESCA;KIRP;LUSC	0.345;0.447;0.395;0.360;0.352	1.71e-07;5.66e-11;0.0084;5.64e-05;9.76e-11	Spleen,Schmitt_2016
chr11:71708763	NUMA1	BLCA;CESC;ESCA;GBM;HNSC;KIRP;LGG;LIHC;LUAD;LUSC;OV;SARC;STAD;THYM	0.407;0.438;0.460;0.498;0.459;0.423;0.325;0.351;0.421;0.457;0.420;0.354;0.389;0.546	2.45e-12;2.28e-10;1.48e-05;9.41e-06;3.79e-23;1.08e-08;7.19e-09;6.37e-07;3.56e-18;6.75e-22;1.31e-08;0.0010;5.20e-11;3.04e-05	Spleen,Schmitt_2016
chr11:71708873	NUMA1	BLCA;CESC;COADREAD;ESCA;GBM;HNSC;KIRP;LGG;LUAD;LUSC;OV;SARC;STAD	0.419;0.357;0.314;0.501;0.557;0.439;0.381;0.363;0.431;0.468;0.388;0.368;0.371	1.91e-13;3.07e-05;0.0001;1.28e-07;1.12e-08;1.19e-20;3.97e-06;3.32e-12;2.11e-19;2.50e-23;1.36e-06;0.0002;1.40e-09	Spleen,Schmitt_2016
chr11:71708913	NUMA1	BLCA;CESC;ESCA;GBM;HNSC;KIRC;KIRP;LGG;LIHC;LUAD;LUSC;OV;SARC;STAD	0.413;0.443;0.530;0.532;0.523;0.329;0.409;0.394;0.334;0.455;0.505;0.418;0.348;0.338	7.25e-13;1.10e-10;3.34e-09;2.41e-07;1.33e-32;2.05e-07;8.55e-08;2.97e-15;7.61e-06;2.24e-22;1.86e-28;1.79e-08;0.0018;3.94e-07	Spleen,Schmitt_2016
chr11:71708943	NUMA1	BLCA;CESC;COADREAD;ESCA;GBM;HNSC;KIRC;KIRP;LGG;LIHC;LUAD;LUSC;OV;SARC;STAD;THYM	0.418;0.483;0.396;0.533;0.548;0.505;0.342;0.405;0.416;0.337;0.452;0.493;0.407;0.416;0.307;0.542	2.47e-13;7.32e-14;4.01e-10;1.98e-09;3.63e-08;1.22e-29;2.33e-08;1.62e-07;1.18e-17;4.87e-06;5.44e-22;8.50e-27;8.82e-08;6.13e-07;4.29e-05;4.28e-05	Spleen,Schmitt_2016
chr11:71709243	NUMA1	BLCA;CESC;COADREAD;ESCA;GBM;HNSC;KIRC;KIRP;LGG;LIHC;LUAD;LUSC;OV;PCPG;SARC;STAD;THYM	0.381;0.468;0.320;0.479;0.575;0.391;0.374;0.433;0.380;0.372;0.344;0.449;0.393;0.430;0.421;0.424;0.505	3.03e-10;1.37e-12;5.04e-05;1.77e-06;1.13e-09;3.57e-15;5.53e-11;2.51e-09;7.83e-14;2.30e-08;2.00e-10;5.98e-21;6.38e-07;0.0004;3.39e-07;3.67e-14;0.0010	Spleen,Schmitt_2016
chr11:71709273	NUMA1	BLCA;CESC;COADREAD;ESCA;GBM;HNSC;KIRP;LGG;LIHC;LUAD;LUSC;OV;SARC;STAD	0.427;0.474;0.306;0.486;0.549;0.376;0.410;0.425;0.380;0.375;0.477;0.415;0.400;0.386	3.25e-14;4.03e-13;0.0003;8.57e-07;3.21e-08;1.24e-13;7.99e-08;8.95e-19;6.88e-09;2.82e-13;1.86e-24;2.78e-08;5.14e-06;9.40e-11	Spleen,Schmitt_2016
chr11:71946605	NUMA1	CESC;ESCA;GBM;LIHC;LUAD;LUSC;OV;SARC	0.415;0.420;0.440;0.334;0.413;0.367;0.441;0.439	9.07e-09;0.0009;0.0022;8.00e-06;2.99e-17;4.01e-12;5.56e-10;2.56e-08	LNCAP,ENCODE3
chr11:71948970	NUMA1	BLCA;CESC;ESCA;LUAD;LUSC;OV;TGCT	0.378;0.472;0.464;0.435;0.400;0.352;0.449	5.37e-10;6.45e-13;1.02e-05;6.87e-20;2.57e-15;0.0001;0.0021	LNCAP,ENCODE3
chr12:123637342	OGFOD2	BLCA;COADREAD;HNSC;KIRC;KIRP;LGG;LUAD;LUSC;OV;PAAD;PRAD;THCA	0.345;0.373;0.461;0.515;0.519;0.485;0.401;0.368;0.381;0.400;0.300;0.478	1.54e-07;1.91e-08;2.02e-23;2.18e-26;4.16e-16;1.41e-26;5.61e-16;3.34e-12;3.51e-06;0.0081;2.26e-06;7.58e-25	THP1_PMA,Phanstiel_2017;LNCAP,ENCODE3
chr12:123637652	OGFOD2	COADREAD;HNSC;KIRC;KIRP;LGG;LUAD;LUSC;OV;THCA	0.300;0.333;0.430;0.394;0.485;0.391;0.340;0.406;0.450	0.0007;1.35e-09;2.95e-16;7.58e-07;1.45e-26;6.27e-15;1.18e-09;1.07e-07;2.73e-21	THP1_PMA,Phanstiel_2017;LNCAP,ENCODE3
chr12:123637902	OGFOD2	HNSC;KIRC;LGG;LUAD;LUSC;OV	0.311;0.387;0.425;0.326;0.327;0.326	8.55e-08;4.30e-12;8.85e-19;7.37e-09;1.40e-08;0.0024	THP1_PMA,Phanstiel_2017;LNCAP,ENCODE3
chr12:123638142	OGFOD2	KIRC;LGG;LUAD;LUSC;OV	0.367;0.370;0.326;0.337;0.357	2.20e-10;7.19e-13;7.23e-09;1.95e-09;7.03e-05	THP1_PMA,Phanstiel_2017;LNCAP,ENCODE3
chr12:123638222	OGFOD2	KIRC;LUSC;OV	0.356;0.342;0.330	1.66e-09;7.52e-10;0.0016	THP1_PMA,Phanstiel_2017;LNCAP,ENCODE3
chr12:123638542	OGFOD2	COADREAD;KIRC;OV	0.328;0.326;0.335	1.73e-05;3.38e-07;0.0009	THP1_PMA,Phanstiel_2017;LNCAP,ENCODE3
chr12:123721401	OGFOD2	BLCA;KIRC;KIRP;LGG;LUAD;LUSC;PRAD;THCA;THYM	0.394;0.372;0.360;0.401;0.354;0.425;0.349;0.325;0.477	2.93e-11;9.46e-11;5.73e-05;5.16e-16;2.36e-11;5.16e-18;3.44e-10;1.40e-08;0.0090	K562,Rao_2014;HAP1_DKO,Haarhuis_2017;HCT116-untreated,Rao_2017;IMR90,Rao_2014;HMEC,Rao_2014
chr12:123721581	OGFOD2	BLCA;KIRC;KIRP;LGG;LUAD;LUSC;OV;PRAD	0.328;0.386;0.367;0.377;0.346;0.387;0.357;0.409	2.36e-06;5.16e-12;2.43e-05;1.47e-13;1.45e-10;5.22e-14;7.46e-05;6.46e-16	K562,Rao_2014;HAP1_DKO,Haarhuis_2017;HCT116-untreated,Rao_2017;IMR90,Rao_2014;HMEC,Rao_2014
chr12:123721761	OGFOD2	BLCA;KIRC;LGG;LUAD;LUSC;PRAD;THCA;THYM;UCEC	0.336;0.415;0.433;0.362;0.458;0.436;0.351;0.521;0.462	7.47e-07;9.55e-15;9.62e-20;4.55e-12;4.52e-22;6.01e-19;1.00e-10;0.0002;2.78e-05	K562,Rao_2014;HAP1_DKO,Haarhuis_2017;HCT116-untreated,Rao_2017;IMR90,Rao_2014;HMEC,Rao_2014
chr12:123725368	OGFOD2	BLCA;LGG;THCA;UCEC	0.359;0.396;0.316;0.516	1.62e-08;1.72e-15;6.96e-08;5.56e-08	K562,Rao_2014
chr12:123725398	OGFOD2	BLCA;LGG;UCEC	0.324;0.427;0.417	4.70e-06;5.26e-19;0.0021	K562,Rao_2014
chr12:123725598	OGFOD2	LGG;LUSC;THCA	0.401;0.312;0.344	5.02e-16;1.93e-07;3.44e-10	K562,Rao_2014
chr12:123725998	OGFOD2	BLCA;BRCA;HNSC;KIRC;LGG;LUSC;PRAD	0.347;0.301;0.310;0.330;0.422;0.313;0.318	1.11e-07;5.09e-19;1.02e-07;1.94e-07;2.32e-18;1.82e-07;1.05e-07	K562,Rao_2014
chr12:123726248	OGFOD2	BLCA;LGG;LUSC;THCA	0.351;0.445;0.305;0.311	5.87e-08;3.18e-21;7.11e-07;1.71e-07	K562,Rao_2014
chr12:123727658	OGFOD2	BLCA;LGG;LUSC	0.347;0.305;0.317	1.13e-07;3.03e-07;8.05e-08	K562,Rao_2014
chr12:123728711	OGFOD2	BLCA;LGG;LUSC	0.323;0.380;0.309	5.01e-06;6.62e-14;3.57e-07	K562,Rao_2014
chr12:123869145	OGFOD2	KIRC;LUAD;LUSC	0.335;0.311;0.348	7.69e-08;1.07e-07;2.52e-10	HAP1_WAPL_KO,Haarhuis_2017
chr12:123869375	OGFOD2	LGG;LUAD;LUSC	0.306;0.355;0.395	2.74e-07;1.98e-11;8.11e-15	HAP1_WAPL_KO,Haarhuis_2017
chr12:123869825	OGFOD2	KIRC;LUSC;THCA	0.304;0.315;0.342	1.14e-05;1.19e-07;5.43e-10	HAP1_WAPL_KO,Haarhuis_2017
chr12:123871045	OGFOD2	LGG;LUAD;LUSC	0.304;0.308;0.335	3.43e-07;1.93e-07;3.11e-09	HAP1_WAPL_KO,Haarhuis_2017
chr17:753723	NXN	COADREAD;ESCA;SARC;STAD	0.376;0.464;0.388;0.354	1.05e-08;1.00e-05;2.04e-05;2.90e-08	HAP1_SCC4_KO,Haarhuis_2017;HAP1,Haarhuis_2017
chr17:760443	NXN	ESCA;OV;STAD	0.493;0.447;0.342	3.58e-07;1.85e-10;2.19e-07	HAP1_SCC4_KO,Haarhuis_2017;HAP1,Haarhuis_2017
chr17:771651	NXN	ESCA;OV;STAD	0.446;0.378;0.329	6.52e-05;5.35e-06;1.66e-06	K562,Rao_2014
chr17:797633	NXN	ESCA;OV;STAD	0.569;0.387;0.401	1.10e-11;1.58e-06;4.88e-12	Psoas,Schmitt_2016;Cortex_DLPFC,Schmitt_2016
chr17:798193	NXN	ESCA;OV;STAD	0.536;0.464;0.375	1.31e-09;1.06e-11;6.98e-10	Psoas,Schmitt_2016;Cortex_DLPFC,Schmitt_2016
chr17:799233	NXN	ESCA;OV;STAD	0.445;0.409;0.445	7.34e-05;7.38e-08;3.27e-16	Psoas,Schmitt_2016;Cortex_DLPFC,Schmitt_2016
chr17:804104	NXN	ESCA;OV;STAD	0.535;0.496;0.412	1.52e-09;2.86e-14;5.56e-13	Caki2,ENCODE3;A549,ENCODE3
chr17:804284	NXN	ESCA;OV;STAD	0.482;0.506;0.367	1.35e-06;3.99e-15;2.98e-09	Caki2,ENCODE3;A549,ENCODE3
chr17:810052	NXN	ESCA;OV;STAD	0.418;0.366;0.366	0.0010;2.37e-05;3.35e-09	Caki2,ENCODE3;A549,ENCODE3
chr1:229400287	NUP133	CESC;LIHC;LUAD;OV;PCPG;SARC;SKCM;STAD;UCEC	0.371;0.457;0.314;0.415;0.422;0.351;0.455;0.406;0.420	5.56e-06;2.67e-15;6.44e-08;3.02e-08;0.0009;0.0013;1.64e-14;1.66e-12;0.0016	HAP1_SCC4_KO,Haarhuis_2017;KBM7,Rao_2014
chr1:229400387	NUP133	BRCA;CESC;LIHC;LUAD;OV;PCPG;SARC;SKCM;STAD;UCEC	0.327;0.386;0.478;0.339;0.439;0.474;0.388;0.466;0.406;0.425	2.38e-23;6.37e-07;2.62e-17;5.67e-10;7.21e-10;4.70e-06;2.01e-05;1.38e-15;1.67e-12;0.0010	HAP1_SCC4_KO,Haarhuis_2017;KBM7,Rao_2014
chr1:229400857	NUP133	BRCA;CESC;LIHC;LUAD;LUSC;OV;PCPG;SARC;SKCM;STAD	0.336;0.391;0.495;0.333;0.309;0.460;0.447;0.383;0.496;0.460	4.86e-25;3.55e-07;4.15e-19;1.75e-09;3.54e-07;2.04e-11;8.44e-05;3.62e-05;1.47e-18;1.08e-17	HAP1_SCC4_KO,Haarhuis_2017;KBM7,Rao_2014
chr1:229401167	NUP133	BRCA;CESC;HNSC;LIHC;LUAD;LUSC;OV;PCPG;SARC;SKCM;STAD;THCA;UCEC	0.436;0.378;0.333;0.499;0.372;0.324;0.447;0.570;0.481;0.564;0.447;0.375;0.513	7.91e-47;2.06e-06;1.21e-09;1.54e-19;4.82e-13;2.34e-08;2.08e-10;2.13e-11;4.11e-11;2.11e-26;2.50e-16;6.03e-13;8.31e-08	HAP1_SCC4_KO,Haarhuis_2017;KBM7,Rao_2014
chr1:229401357	NUP133	BLCA;BRCA;CESC;HNSC;KIRP;LIHC;LUAD;LUSC;OV;PCPG;SARC;SKCM;STAD;THCA;UCEC;UVM	0.322;0.459;0.415;0.347;0.378;0.507;0.432;0.378;0.499;0.593;0.509;0.560;0.512;0.419;0.579;0.580	5.56e-06;6.72e-53;9.02e-09;8.16e-11;6.04e-06;2.43e-20;1.61e-19;4.36e-13;1.55e-14;5.46e-13;3.52e-13;6.06e-26;1.08e-23;1.28e-17;1.07e-11;0.0029	HAP1_SCC4_KO,Haarhuis_2017;KBM7,Rao_2014
chr1:229401797	NUP133	BLCA;BRCA;CESC;COADREAD;HNSC;KIRC;KIRP;LIHC;LUAD;LUSC;OV;PCPG;PRAD;SARC;SKCM;STAD;THCA;THYM;UCEC	0.416;0.521;0.383;0.369;0.365;0.390;0.499;0.477;0.458;0.393;0.461;0.623;0.429;0.507;0.603;0.571;0.486;0.506;0.505	3.33e-13;5.56e-72;1.04e-06;3.74e-08;1.81e-12;2.16e-12;2.23e-14;3.50e-17;8.99e-23;1.25e-14;1.88e-11;3.31e-15;3.69e-18;5.25e-13;7.62e-32;7.36e-32;4.81e-26;0.0009;2.10e-07	HAP1_SCC4_KO,Haarhuis_2017;KBM7,Rao_2014
chr1:229401957	NUP133	BLCA;BRCA;CESC;COADREAD;HNSC;KIRC;KIRP;LIHC;LUAD;LUSC;OV;PCPG;PRAD;SARC;SKCM;STAD;THCA;THYM;UCEC;UVM	0.381;0.507;0.372;0.396;0.358;0.408;0.532;0.467;0.454;0.372;0.508;0.625;0.422;0.471;0.581;0.500;0.468;0.506;0.544;0.698	3.50e-10;3.32e-67;4.73e-06;3.72e-10;8.37e-12;4.96e-14;2.93e-17;3.44e-16;3.60e-22;1.60e-12;2.66e-15;2.18e-15;2.32e-17;2.12e-10;1.23e-28;3.07e-22;1.67e-23;0.0010;1.53e-09;1.07e-07	HAP1_SCC4_KO,Haarhuis_2017;KBM7,Rao_2014
chr1:229401987	NUP133	ACC;BLCA;BRCA;CESC;COADREAD;HNSC;KIRC;KIRP;LIHC;LUAD;LUSC;OV;PAAD;PCPG;PRAD;SARC;SKCM;STAD;THCA;THYM;UCEC;UVM	0.576;0.424;0.497;0.379;0.402;0.343;0.427;0.527;0.461;0.451;0.357;0.523;0.408;0.611;0.416;0.461;0.604;0.493;0.468;0.537;0.558;0.599	0.0053;6.86e-14;4.66e-64;1.80e-06;1.17e-10;1.74e-10;6.63e-16;8.48e-17;1.24e-15;7.92e-22;3.31e-11;1.33e-16;0.0038;2.66e-14;1.06e-16;1.11e-09;5.57e-32;2.21e-21;1.64e-23;6.51e-05;2.11e-10;0.0007	HAP1_SCC4_KO,Haarhuis_2017;KBM7,Rao_2014
chr1:229402117	NUP133	ACC;BLCA;BRCA;CESC;CHOL;COADREAD;HNSC;KIRC;KIRP;LIHC;LUAD;LUSC;OV;PCPG;PRAD;SARC;SKCM;STAD;THCA;THYM;UCEC	0.578;0.394;0.496;0.400;0.784;0.402;0.376;0.414;0.513;0.454;0.418;0.357;0.445;0.618;0.427;0.456;0.602;0.522;0.466;0.478;0.542	0.0046;2.77e-11;6.36e-64;9.86e-08;0.0028;1.28e-10;1.22e-13;1.22e-14;1.43e-15;4.98e-15;8.21e-18;3.76e-11;2.80e-10;7.81e-15;5.81e-18;2.33e-09;9.26e-32;5.48e-25;2.95e-23;0.0084;2.00e-09	HAP1_SCC4_KO,Haarhuis_2017;KBM7,Rao_2014
chr1:229402157	NUP133	BLCA;BRCA;CESC;CHOL;COADREAD;HNSC;KIRC;KIRP;LIHC;LUAD;LUSC;OV;PCPG;PRAD;SARC;SKCM;STAD;THCA;THYM;UCEC;UVM	0.408;0.501;0.411;0.777;0.373;0.360;0.410;0.463;0.466;0.406;0.400;0.463;0.635;0.435;0.428;0.552;0.553;0.489;0.528;0.562;0.579	1.96e-12;2.52e-65;1.87e-08;0.0047;1.94e-08;4.44e-12;2.80e-14;1.83e-11;4.09e-16;1.51e-16;2.33e-15;1.31e-11;3.31e-16;7.39e-19;1.18e-07;6.30e-25;3.56e-29;2.26e-26;0.0001;1.24e-10;0.0032	HAP1_SCC4_KO,Haarhuis_2017;KBM7,Rao_2014
chr1:229402237	NUP133	BLCA;BRCA;CESC;COADREAD;HNSC;KIRC;KIRP;LIHC;LUAD;LUSC;OV;PCPG;PRAD;SARC;SKCM;STAD;THCA;THYM;UCEC	0.410;0.486;0.385;0.391;0.399;0.437;0.526;0.457;0.445;0.372;0.446;0.642;0.457;0.477;0.567;0.540;0.526;0.493;0.538	1.12e-12;7.46e-61;7.43e-07;8.60e-10;5.72e-16;6.44e-17;1.00e-16;3.17e-15;4.09e-21;1.43e-12;2.20e-10;8.81e-17;1.97e-21;8.86e-11;8.81e-27;2.49e-27;4.61e-32;0.0027;3.27e-09	HAP1_SCC4_KO,Haarhuis_2017;KBM7,Rao_2014
chr1:229402417	NUP133	BLCA;BRCA;CESC;COADREAD;HNSC;KICH;KIRC;KIRP;LIHC;LUAD;LUSC;OV;PCPG;PRAD;SARC;SKCM;STAD;THCA;THYM;UCEC	0.416;0.469;0.358;0.353;0.354;0.623;0.400;0.460;0.441;0.462;0.400;0.447;0.624;0.439;0.421;0.584;0.499;0.486;0.497;0.506	3.91e-13;9.08e-56;2.99e-05;4.33e-07;1.91e-11;0.0047;2.52e-13;2.81e-11;8.90e-14;3.18e-23;2.24e-15;2.02e-10;2.56e-15;3.07e-19;3.32e-07;4.48e-29;3.54e-22;5.27e-26;0.0020;1.95e-07	HAP1_SCC4_KO,Haarhuis_2017;KBM7,Rao_2014
chr1:229402797	NUP133	BLCA;BRCA;CESC;COADREAD;HNSC;KIRC;KIRP;LIHC;LUAD;LUSC;OV;PCPG;PRAD;SARC;SKCM;STAD;THCA;THYM;UCEC	0.360;0.535;0.349;0.346;0.376;0.374;0.483;0.469;0.440;0.375;0.470;0.626;0.442;0.491;0.592;0.491;0.521;0.477;0.512	1.29e-08;8.83e-77;8.30e-05;1.29e-06;1.25e-13;5.65e-11;5.30e-13;1.87e-16;1.80e-20;7.77e-13;3.99e-12;1.92e-15;1.25e-19;8.71e-12;3.53e-30;3.19e-21;3.12e-31;0.0092;9.02e-08	HAP1_SCC4_KO,Haarhuis_2017;KBM7,Rao_2014
chr1:229402827	NUP133	BLCA;BRCA;CESC;COADREAD;HNSC;KIRC;KIRP;LGG;LIHC;LUAD;LUSC;OV;PAAD;PCPG;PRAD;SARC;SKCM;STAD;THCA;THYM;UCEC	0.377;0.538;0.360;0.365;0.352;0.356;0.548;0.337;0.465;0.426;0.379;0.484;0.411;0.612;0.461;0.474;0.587;0.440;0.523;0.507;0.513	6.60e-10;6.79e-78;2.25e-05;6.75e-08;2.77e-11;1.95e-09;8.60e-19;7.06e-10;5.29e-16;8.58e-19;3.19e-13;2.72e-13;0.0031;2.25e-14;5.25e-22;1.46e-10;1.68e-29;1.14e-15;1.46e-31;0.0008;8.60e-08	HAP1_SCC4_KO,Haarhuis_2017;KBM7,Rao_2014
chr1:229402867	NUP133	BLCA;BRCA;CESC;COADREAD;HNSC;KIRC;KIRP;LGG;LIHC;LUAD;LUSC;OV;PCPG;PRAD;SARC;SKCM;STAD;THCA;THYM;UCEC	0.417;0.532;0.366;0.381;0.404;0.398;0.511;0.331;0.457;0.419;0.416;0.477;0.581;0.421;0.427;0.562;0.377;0.517;0.528;0.550	2.61e-13;6.34e-76;1.07e-05;5.26e-09;1.65e-16;4.27e-13;2.30e-15;2.57e-09;2.98e-15;5.82e-18;4.93e-17;1.02e-12;3.70e-12;3.17e-17;1.35e-07;3.46e-26;4.79e-10;1.69e-30;0.0001;6.93e-10	HAP1_SCC4_KO,Haarhuis_2017;KBM7,Rao_2014
chr1:229403427	NUP133	BLCA;BRCA;CESC;COADREAD;HNSC;KIRC;KIRP;LIHC;LUAD;LUSC;OV;PCPG;PRAD;SARC;SKCM;STAD;THCA;UCEC	0.325;0.450;0.325;0.326;0.324;0.345;0.520;0.422;0.392;0.336;0.475;0.554;0.392;0.403;0.547;0.431;0.477;0.474	3.66e-06;2.28e-50;0.0014;2.19e-05;7.66e-09;1.33e-08;3.31e-16;3.55e-12;5.06e-15;2.31e-09;1.60e-12;2.11e-10;3.36e-14;3.35e-06;2.90e-24;7.81e-15;8.42e-25;7.26e-06	HAP1_SCC4_KO,Haarhuis_2017;KBM7,Rao_2014
chr1:229403467	NUP133	BLCA;BRCA;CESC;COADREAD;HNSC;KIRC;KIRP;LIHC;LUAD;LUSC;OV;PCPG;PRAD;SARC;SKCM;STAD;THCA;UCEC	0.379;0.456;0.333;0.367;0.328;0.301;0.474;0.420;0.357;0.327;0.479;0.521;0.400;0.410;0.525;0.441;0.467;0.526	4.65e-10;5.90e-52;0.0006;5.20e-08;3.44e-09;1.73e-05;2.52e-12;5.00e-12;1.42e-11;1.24e-08;7.48e-13;1.76e-08;4.87e-15;1.34e-06;1.04e-21;9.19e-16;1.79e-23;1.57e-08	HAP1_SCC4_KO,Haarhuis_2017;KBM7,Rao_2014
chr1:229403787	NUP133	BLCA;BRCA;CESC;COADREAD;HNSC;KIRC;KIRP;LIHC;LUAD;LUSC;OV;PAAD;PCPG;PRAD;SARC;SKCM;STAD;THCA;THYM;UCEC	0.372;0.539;0.399;0.396;0.363;0.452;0.524;0.473;0.437;0.426;0.446;0.516;0.606;0.414;0.448;0.570;0.514;0.518;0.499;0.509	1.65e-09;3.34e-78;1.11e-07;3.93e-10;2.32e-12;1.37e-18;1.74e-16;8.89e-17;3.73e-20;3.56e-18;2.14e-10;4.41e-08;6.26e-14;1.75e-16;7.30e-09;3.73e-27;5.26e-24;1.00e-30;0.0016;1.40e-07	HAP1_SCC4_KO,Haarhuis_2017;KBM7,Rao_2014
chr1:229404067	NUP133	ACC;BLCA;BRCA;CESC;COADREAD;HNSC;KIRC;KIRP;LGG;LIHC;LUAD;LUSC;OV;PAAD;PCPG;PRAD;SARC;SKCM;STAD;THCA;THYM;UCEC	0.635;0.417;0.567;0.377;0.406;0.437;0.458;0.555;0.348;0.438;0.470;0.438;0.487;0.468;0.614;0.461;0.481;0.598;0.550;0.579;0.513;0.505	6.15e-05;2.60e-13;6.80e-89;2.43e-06;5.69e-11;2.55e-20;2.99e-19;1.66e-19;7.69e-11;1.40e-13;2.53e-24;1.30e-19;1.82e-13;1.20e-05;1.49e-14;5.76e-22;4.26e-11;3.96e-31;7.62e-29;2.90e-41;0.0005;2.30e-07	HAP1_SCC4_KO,Haarhuis_2017;KBM7,Rao_2014
chr1:229404437	NUP133	BLCA;BRCA;CESC;COADREAD;HNSC;KIRC;KIRP;LGG;LIHC;LUAD;LUSC;OV;PAAD;PCPG;PRAD;SARC;SKCM;STAD;THCA;THYM;UCEC	0.413;0.539;0.381;0.426;0.427;0.505;0.591;0.322;0.441;0.464;0.402;0.435;0.445;0.619;0.452;0.485;0.610;0.541;0.517;0.546;0.479	6.56e-13;1.68e-78;1.43e-06;1.36e-12;3.87e-19;4.63e-25;2.35e-23;1.38e-08;8.45e-14;1.44e-23;1.40e-15;1.45e-09;0.0001;6.66e-15;7.29e-21;2.37e-11;6.33e-33;1.58e-27;1.50e-30;3.07e-05;4.59e-06	HAP1_SCC4_KO,Haarhuis_2017;KBM7,Rao_2014
chr1:87189626	ODF2L	CESC;KIRC;SKCM	0.311;0.365;0.315	0.0072;3.22e-10;0.0001	H1-ESC,Dixon_2015;Astrocyte,ENCODE3
chr1:87190978	ODF2L	KIRP;SKCM;UVM	0.375;0.305;0.576	8.72e-06;0.0006;0.0040	H1-ESC,Dixon_2015;Astrocyte,ENCODE3
chr1:87191668	ODF2L	KIRP;SKCM;STAD	0.333;0.368;0.301	0.0013;1.14e-07;0.0001	H1-ESC,Dixon_2015;Astrocyte,ENCODE3
chr1:87192578	ODF2L	KIRP;LUSC;SKCM;UVM	0.372;0.340;0.353;0.572	1.28e-05;1.01e-09;1.09e-06;0.0050	H1-ESC,Dixon_2015;Astrocyte,ENCODE3
chr1:87192858	ODF2L	KIRC;KIRP;SKCM	0.328;0.347;0.357	2.69e-07;0.0002;5.92e-07	H1-ESC,Dixon_2015;Astrocyte,ENCODE3
chr1:87193218	ODF2L	KIRP;LUSC;SKCM;UVM	0.329;0.332;0.340;0.634	0.0020;5.56e-09;6.87e-06;4.55e-05	H1-ESC,Dixon_2015;Astrocyte,ENCODE3
chr1:87194634	ODF2L	KIRC;KIRP;SKCM;THCA;UVM	0.322;0.334;0.392;0.339;0.689	6.62e-07;0.0011;2.12e-09;1.09e-09;2.73e-07	H1-ESC,Dixon_2015;Astrocyte,ENCODE3
chr1:87194724	ODF2L	KIRC;KIRP;PAAD;SKCM;THCA;UVM	0.336;0.319;0.459;0.400;0.318;0.699	6.67e-08;0.0060;2.95e-05;5.33e-10;5.42e-08;9.29e-08	H1-ESC,Dixon_2015;Astrocyte,ENCODE3
chr1:87194974	ODF2L	KIRC;KIRP;SKCM;STAD	0.308;0.376;0.413;0.305	5.84e-06;7.42e-06;5.12e-11;5.60e-05	H1-ESC,Dixon_2015;Astrocyte,ENCODE3
chr1:87195134	ODF2L	KIRC;KIRP;SKCM;UVM	0.302;0.318;0.359;0.628	1.50e-05;0.0069;4.44e-07;7.74e-05	H1-ESC,Dixon_2015;Astrocyte,ENCODE3
chr1:87195214	ODF2L	KIRC;SKCM;UVM	0.359;0.302;0.640	1.03e-09;0.0010;2.69e-05	H1-ESC,Dixon_2015;Astrocyte,ENCODE3
chr1:87195384	ODF2L	KIRC;KIRP;OV;SKCM;STAD	0.307;0.383;0.350;0.352;0.317	7.69e-06;3.33e-06;0.0001;1.15e-06;1.04e-05	H1-ESC,Dixon_2015;Astrocyte,ENCODE3
chr1:87195584	ODF2L	COADREAD;KIRC;KIRP;LUAD;LUSC;SKCM;UVM	0.312;0.303;0.421;0.304;0.310;0.336;0.675	0.0001;1.38e-05;1.56e-08;4.13e-07;2.84e-07;1.24e-05;1.07e-06	H1-ESC,Dixon_2015;Astrocyte,ENCODE3
chr20:60961088	OGFR	KIRP;LGG;LUSC	0.347;0.316;0.309	0.0002;3.84e-08;3.36e-07	HCT116-untreated,Rao_2017
chr20:60961238	OGFR	KIRC;KIRP;LGG	0.336;0.415;0.329	5.96e-08;3.50e-08;3.58e-09	HCT116-untreated,Rao_2017
chr20:60961528	OGFR	BRCA;COADREAD;KIRC;KIRP;LGG;LIHC;LUAD;PCPG;PRAD;SARC;SKCM;STAD;THCA;THYM;UCEC	0.482;0.414;0.451;0.545;0.477;0.374;0.340;0.591;0.466;0.420;0.335;0.311;0.409;0.632;0.511	1.44e-59;1.36e-11;1.64e-18;1.51e-18;1.91e-25;1.84e-08;4.64e-10;7.90e-13;1.33e-22;3.64e-07;1.42e-05;2.58e-05;1.89e-16;2.67e-09;1.10e-07	HCT116-untreated,Rao_2017
chr20:60961898	OGFR	BRCA;COADREAD;KIRC;KIRP;LGG;LUAD;PAAD;PCPG;PRAD;SARC;SKCM;STAD;THCA	0.571;0.442;0.343;0.517;0.554;0.337;0.549;0.425;0.462;0.336;0.370;0.439;0.371	1.76e-90;5.45e-14;1.94e-08;6.34e-16;1.47e-37;9.31e-10;6.03e-10;0.0007;4.95e-22;0.0066;7.71e-08;1.30e-15;1.23e-12	HCT116-untreated,Rao_2017
chr20:60961948	OGFR	BRCA;COADREAD;KIRC;KIRP;LGG;LUAD;PAAD;PCPG;PRAD;SARC;SKCM;STAD;THCA	0.595;0.393;0.346;0.486;0.552;0.359;0.513;0.434;0.433;0.365;0.351;0.489;0.354	1.42e-100;6.63e-10;1.18e-08;2.90e-13;3.14e-37;8.51e-12;6.37e-08;0.0003;1.40e-18;0.0003;1.40e-06;5.75e-21;5.03e-11	HCT116-untreated,Rao_2017
chr20:61280436	OGFR	BLCA;BRCA;CESC;COADREAD;HNSC;KICH;KIRC;KIRP;LUAD;LUSC;OV;PAAD;PRAD;SARC;SKCM;STAD;TGCT;THCA;THYM;UCEC	0.355;0.352;0.389;0.413;0.303;0.670;0.407;0.577;0.403;0.404;0.384;0.412;0.462;0.573;0.495;0.419;0.513;0.464;0.533;0.502	3.24e-08;4.70e-28;4.53e-07;1.65e-11;3.79e-07;0.0001;5.75e-14;7.82e-22;3.64e-16;9.46e-16;2.35e-06;0.0027;4.61e-22;1.13e-18;1.89e-18;1.18e-13;5.19e-06;4.94e-23;9.97e-05;3.05e-07	T47D,ENCODE3
chr20:61280486	OGFR	BLCA;BRCA;CESC;COADREAD;HNSC;KICH;KIRC;KIRP;LUAD;LUSC;OV;PAAD;PRAD;SARC;SKCM;STAD;TGCT;THCA;THYM;UCEC	0.344;0.364;0.379;0.456;0.311;0.708;0.403;0.608;0.379;0.447;0.416;0.418;0.514;0.570;0.477;0.384;0.545;0.498;0.574;0.478	1.94e-07;2.25e-30;1.76e-06;2.84e-15;9.28e-08;6.01e-06;1.38e-13;2.22e-25;1.08e-13;1.28e-20;2.58e-08;0.0015;3.20e-29;2.31e-18;1.41e-16;1.33e-10;1.45e-07;1.03e-27;1.95e-06;5.03e-06	T47D,ENCODE3
chr20:61280646	OGFR	BLCA;BRCA;CESC;COADREAD;KICH;KIRC;KIRP;LUAD;LUSC;OV;PRAD;SARC;SKCM;STAD;TGCT;THCA;UCEC	0.308;0.347;0.356;0.421;0.653;0.369;0.519;0.343;0.406;0.395;0.474;0.553;0.420;0.333;0.511;0.451;0.413	4.82e-05;5.07e-27;3.86e-05;3.70e-12;0.0005;1.67e-10;4.80e-16;2.62e-10;5.37e-16;5.18e-07;1.11e-23;7.69e-17;1.51e-11;9.07e-07;6.37e-06;2.38e-21;0.0030	T47D,ENCODE3
chr20:61281276	OGFR	BRCA;COADREAD;LUSC;OV;SARC;SKCM	0.356;0.367;0.359;0.383;0.446;0.395	9.37e-29;5.31e-08;2.19e-11;2.50e-06;9.95e-09;1.23e-09	T47D,ENCODE3
chr20:61534048	OGFR	BLCA;BRCA;CESC;COADREAD;GBM;KICH;KIRC;KIRP;LGG;LIHC;LUAD;LUSC;PAAD;PCPG;PRAD;SARC;TGCT;THCA	0.304;0.307;0.351;0.487;0.448;0.733;0.439;0.647;0.419;0.327;0.319;0.397;0.449;0.409;0.419;0.369;0.452;0.485	7.95e-05;5.38e-20;6.94e-05;2.53e-18;0.0010;5.16e-07;3.98e-17;1.65e-30;4.66e-18;2.19e-05;2.83e-08;4.60e-15;8.65e-05;0.0029;4.42e-17;0.0001;0.0016;7.90e-26	PANC1,ENCODE3
chr20:61534098	OGFR	CESC;COADREAD;KICH;KIRC;KIRP;LGG;LIHC;LUAD;LUSC;PAAD;PRAD;SARC;TGCT;THCA	0.317;0.488;0.645;0.402;0.601;0.383;0.358;0.357;0.370;0.541;0.395;0.354;0.442;0.450	0.0034;1.94e-18;0.0010;1.73e-13;1.47e-24;3.83e-14;2.35e-07;1.27e-11;2.39e-12;1.69e-09;1.50e-14;0.0009;0.0038;2.98e-21	PANC1,ENCODE3
chr20:61534648	OGFR	COADREAD;KIRP;LUSC	0.446;0.396;0.353	2.26e-14;5.52e-07;8.70e-11	PANC1,ENCODE3
chr20:61534688	OGFR	COADREAD;KIRP;LUAD;LUSC	0.462;0.386;0.338;0.346	7.52e-16;2.06e-06;7.49e-10;3.13e-10	PANC1,ENCODE3
chr20:61534868	OGFR	COADREAD;KIRP;LUAD;LUSC	0.494;0.320;0.313;0.371	4.43e-19;0.0054;7.36e-08;1.83e-12	PANC1,ENCODE3
chr20:61535898	OGFR	COADREAD;KIRP;LUSC	0.405;0.353;0.300	7.39e-11;0.0001;1.47e-06	PANC1,ENCODE3
chr3:13384983	NUP210	BLCA;BRCA;CESC;COADREAD;ESCA;HNSC;KIRC;LGG;LIHC;LUAD;LUSC;OV;PCPG;SARC;SKCM;STAD;THCA	0.545;0.335;0.402;0.398;0.634;0.547;0.420;0.476;0.356;0.412;0.405;0.426;0.467;0.717;0.525;0.644;0.318	1.12e-27;7.77e-25;7.30e-08;2.63e-10;1.42e-16;1.41e-36;3.31e-15;2.77e-25;3.05e-07;3.13e-17;7.64e-16;5.61e-09;9.99e-06;7.49e-37;1.24e-21;1.50e-44;5.35e-08	A549,ENCODE3
chr3:13385023	NUP210	BLCA;BRCA;CESC;COADREAD;ESCA;HNSC;KICH;KIRC;LGG;LIHC;LUAD;LUSC;OV;PCPG;PRAD;SARC;SKCM;STAD;THCA	0.579;0.346;0.409;0.470;0.617;0.514;0.641;0.423;0.473;0.345;0.413;0.415;0.425;0.427;0.302;0.718;0.527;0.665;0.344	1.14e-32;8.40e-27;2.41e-08;1.31e-16;3.68e-15;3.82e-31;0.0013;1.55e-15;7.10e-25;1.54e-06;2.44e-17;6.19e-17;6.40e-09;0.0006;1.59e-06;5.13e-37;6.55e-22;4.63e-49;3.57e-10	A549,ENCODE3
chr3:13385183	NUP210	BLCA;BRCA;CESC;COADREAD;ESCA;HNSC;KIRC;LGG;LIHC;LUAD;LUSC;OV;PCPG;SARC;SKCM;STAD;THCA	0.562;0.372;0.348;0.446;0.634;0.503;0.412;0.459;0.347;0.424;0.401;0.377;0.576;0.704;0.492;0.633;0.348	5.61e-30;4.44e-32;9.97e-05;2.24e-14;1.47e-16;2.21e-29;1.84e-14;5.65e-23;1.13e-06;1.52e-18;1.86e-15;5.56e-06;8.31e-12;7.71e-35;4.62e-18;1.91e-42;1.70e-10	A549,ENCODE3
chr3:13385423	NUP210	BLCA;BRCA;CESC;COADREAD;ESCA;HNSC;KIRC;LGG;LIHC;LUAD;LUSC;OV;PCPG;PRAD;SARC;SKCM;STAD;THCA	0.568;0.351;0.348;0.436;0.604;0.517;0.447;0.477;0.314;0.455;0.388;0.407;0.518;0.338;0.681;0.453;0.599;0.384	6.82e-31;1.00e-27;0.0001;1.71e-13;3.64e-14;1.39e-31;4.46e-18;1.93e-25;0.0001;2.30e-22;3.80e-14;9.27e-08;2.66e-08;2.70e-09;2.65e-31;2.30e-14;2.00e-36;7.57e-14	A549,ENCODE3
chr3:13385633	NUP210	BLCA;BRCA;CESC;COADREAD;ESCA;HNSC;KIRC;LGG;LIHC;LUAD;LUSC;OV;PCPG;PRAD;SARC;SKCM;STAD;THCA	0.507;0.363;0.432;0.513;0.590;0.503;0.397;0.453;0.337;0.422;0.368;0.404;0.445;0.317;0.674;0.444;0.600;0.309	9.47e-23;4.19e-30;6.76e-10;3.11e-21;3.98e-13;2.34e-29;5.34e-13;3.29e-22;4.83e-06;2.22e-18;3.48e-12;1.42e-07;0.0001;1.30e-07;2.18e-30;1.35e-13;1.26e-36;2.69e-07	A549,ENCODE3
chr3:13385833	NUP210	BLCA;BRCA;CESC;COADREAD;ESCA;GBM;HNSC;KIRC;LGG;LIHC;LUAD;LUSC;OV;PCPG;PRAD;SARC;SKCM;STAD;THCA	0.527;0.370;0.445;0.463;0.597;0.475;0.513;0.443;0.472;0.338;0.484;0.424;0.455;0.414;0.313;0.710;0.485;0.567;0.322	3.20e-25;1.41e-31;7.23e-11;6.19e-16;1.14e-13;9.07e-05;6.77e-31;1.38e-17;1.14e-24;4.24e-06;2.55e-26;5.62e-18;5.10e-11;0.0019;2.60e-07;9.46e-36;2.04e-17;3.10e-31;2.33e-08	A549,ENCODE3
chr3:13385953	NUP210	BLCA;BRCA;CESC;COADREAD;ESCA;HNSC;KIRC;LGG;LIHC;LUAD;LUSC;OV;PAAD;PCPG;PRAD;SARC;SKCM;STAD;THCA	0.536;0.364;0.381;0.500;0.594;0.550;0.417;0.518;0.309;0.462;0.474;0.379;0.417;0.513;0.324;0.698;0.504;0.592;0.332	1.91e-26;1.87e-30;1.36e-06;1.04e-19;1.95e-13;3.56e-37;6.18e-15;1.83e-31;0.0002;2.64e-23;4.70e-24;4.45e-06;0.0018;5.01e-08;3.64e-08;8.11e-34;2.34e-19;3.46e-35;4.07e-09	A549,ENCODE3
chr3:13386153	NUP210	BLCA;BRCA;CESC;COADREAD;ESCA;HNSC;KICH;KIRC;LGG;LIHC;LUAD;LUSC;OV;PCPG;PRAD;SARC;SKCM;STAD;THCA	0.532;0.346;0.417;0.466;0.557;0.537;0.659;0.415;0.477;0.370;0.471;0.439;0.365;0.491;0.312;0.692;0.454;0.586;0.340	6.73e-26;7.65e-27;7.20e-09;3.09e-16;6.59e-11;8.07e-35;0.0003;1.05e-14;2.01e-25;3.36e-08;1.96e-24;1.09e-19;2.69e-05;7.05e-07;3.18e-07;6.13e-33;2.03e-14;3.04e-34;8.00e-10	A549,ENCODE3
chr3:13386233	NUP210	BLCA;BRCA;CESC;COADREAD;ESCA;HNSC;KICH;KIRC;LGG;LUAD;LUSC;PCPG;PRAD;SARC;SKCM;STAD;THCA	0.533;0.316;0.418;0.455;0.605;0.488;0.638;0.420;0.501;0.453;0.370;0.510;0.330;0.668;0.460;0.537;0.308	5.12e-26;1.55e-21;6.15e-09;3.43e-15;3.17e-14;4.05e-27;0.0016;2.89e-15;6.54e-29;3.96e-22;2.23e-12;7.22e-08;1.31e-08;1.39e-29;5.48e-15;5.94e-27;3.15e-07	A549,ENCODE3
chr3:13386393	NUP210	BLCA;BRCA;CESC;COADREAD;ESCA;GBM;HNSC;KICH;KIRC;LGG;LIHC;LUAD;LUSC;OV;PAAD;PCPG;PRAD;SARC;SKCM;STAD;THCA	0.608;0.371;0.429;0.503;0.667;0.445;0.595;0.643;0.456;0.506;0.360;0.514;0.497;0.433;0.421;0.541;0.371;0.775;0.584;0.697;0.472	2.91e-37;9.90e-32;1.09e-09;4.77e-20;1.57e-19;0.0014;7.77e-46;0.0011;4.75e-19;1.16e-29;1.68e-07;7.90e-31;2.71e-27;1.97e-09;0.0012;1.31e-09;3.32e-12;7.77e-48;4.64e-29;2.18e-56;4.11e-24	A549,ENCODE3
chr3:13386603	NUP210	BLCA;BRCA;CESC;COADREAD;ESCA;HNSC;KICH;KIRC;KIRP;LGG;LIHC;LUAD;LUSC;OV;PAAD;PCPG;PRAD;SARC;SKCM;STAD;THCA	0.590;0.385;0.411;0.515;0.658;0.580;0.624;0.446;0.330;0.513;0.360;0.536;0.460;0.436;0.403;0.436;0.361;0.694;0.598;0.664;0.415	2.90e-34;1.07e-34;1.83e-08;2.32e-21;1.06e-18;9.13e-43;0.0045;6.98e-18;0.0018;1.07e-30;1.62e-07;2.17e-34;2.51e-22;1.19e-09;0.0062;0.0002;2.62e-11;2.62e-33;3.86e-31;1.17e-48;4.27e-17	A549,ENCODE3
chr3:13386783	NUP210	BLCA;BRCA;CESC;COADREAD;ESCA;HNSC;KIRC;KIRP;LGG;LUAD;LUSC;OV;PCPG;PRAD;SARC;SKCM;STAD;THCA	0.552;0.373;0.391;0.512;0.603;0.533;0.462;0.331;0.563;0.485;0.450;0.381;0.440;0.316;0.737;0.467;0.632;0.331	1.17e-28;4.01e-32;3.31e-07;4.16e-21;4.35e-14;3.44e-34;1.06e-19;0.0016;2.81e-39;1.83e-26;5.65e-21;3.68e-06;0.0001;1.63e-07;2.21e-40;1.10e-15;2.94e-42;4.83e-09	A549,ENCODE3
chr3:13386813	NUP210	BLCA;BRCA;CESC;COADREAD;ESCA;HNSC;KIRC;LGG;LIHC;LUAD;LUSC;OV;PAAD;PRAD;SARC;SKCM;STAD;THCA	0.558;0.368;0.378;0.495;0.621;0.540;0.418;0.548;0.315;0.455;0.427;0.423;0.424;0.311;0.720;0.480;0.630;0.334	1.78e-29;3.65e-31;1.94e-06;3.64e-19;1.67e-15;1.80e-35;4.96e-15;1.58e-36;0.0001;2.27e-22;2.93e-18;9.29e-09;0.0009;3.65e-07;2.23e-37;6.34e-17;7.48e-42;2.64e-09	A549,ENCODE3
chr3:13387083	NUP210	BLCA;BRCA;CESC;COADREAD;ESCA;HNSC;KIRC;LGG;LUAD;LUSC;OV;PRAD;SARC;SKCM;STAD;THCA	0.490;0.365;0.405;0.467;0.553;0.525;0.438;0.405;0.479;0.474;0.378;0.303;0.691;0.473;0.600;0.380	9.29e-21;1.27e-30;4.18e-08;2.30e-16;1.31e-10;7.40e-33;4.64e-17;1.65e-16;1.34e-25;3.72e-24;4.87e-06;1.31e-06;8.79e-33;2.98e-16;1.67e-36;1.77e-13	A549,ENCODE3
chr3:13387253	NUP210	BLCA;BRCA;CESC;COADREAD;ESCA;HNSC;KIRC;LGG;LIHC;LUAD;LUSC;OV;PAAD;PCPG;PRAD;SARC;SKCM;STAD;THCA	0.502;0.337;0.373;0.459;0.532;0.479;0.410;0.490;0.301;0.466;0.460;0.441;0.442;0.468;0.319;0.672;0.474;0.656;0.396	4.32e-22;3.94e-25;4.05e-06;1.55e-15;2.30e-09;6.06e-26;2.84e-14;3.52e-27;0.0006;7.47e-24;2.71e-22;5.48e-10;0.0001;9.53e-06;9.34e-08;4.92e-30;2.50e-16;4.11e-47;4.17e-15	A549,ENCODE3
chr3:13387483	NUP210	BLCA;BRCA;CESC;COADREAD;ESCA;HNSC;KIRC;LGG;LUAD;LUSC;OV;PAAD;SARC;SKCM;STAD;THCA	0.488;0.340;0.320;0.491;0.561;0.482;0.405;0.439;0.397;0.419;0.364;0.401;0.666;0.415;0.614;0.335	1.70e-20;8.56e-26;0.0025;9.98e-19;3.95e-11;2.96e-26;8.83e-14;2.26e-20;1.41e-15;2.16e-17;3.15e-05;0.0074;2.44e-29;3.53e-11;4.53e-39;2.41e-09	A549,ENCODE3
chr3:13387703	NUP210	BLCA;BRCA;CESC;COADREAD;ESCA;HNSC;KIRC;LGG;LUAD;LUSC;OV;PCPG;SARC;SKCM;STAD;THCA	0.500;0.364;0.400;0.482;0.587;0.435;0.389;0.385;0.413;0.388;0.392;0.413;0.669;0.476;0.646;0.348	6.87e-22;1.85e-30;9.68e-08;8.77e-18;6.25e-13;3.93e-20;3.12e-12;2.55e-14;2.87e-17;4.23e-14;7.72e-07;0.0020;1.22e-29;1.71e-16;5.32e-45;1.58e-10	A549,ENCODE3
chr3:13387883	NUP210	BLCA;BRCA;CESC;COADREAD;ESCA;HNSC;KIRC;LGG;LIHC;LUAD;LUSC;OV;PAAD;PCPG;PRAD;SARC;SKCM;STAD;THCA	0.527;0.377;0.433;0.506;0.657;0.576;0.380;0.514;0.336;0.458;0.419;0.382;0.412;0.463;0.338;0.672;0.515;0.604;0.432	3.50e-25;5.68e-33;5.38e-10;2.31e-20;1.31e-18;4.40e-42;1.84e-11;6.43e-31;5.70e-06;9.37e-23;2.23e-17;3.04e-06;0.0027;1.60e-05;2.74e-09;4.26e-30;1.63e-20;3.47e-37;4.37e-19	A549,ENCODE3
chr3:13388103	NUP210	ACC;BLCA;BRCA;CESC;COADREAD;ESCA;HNSC;KIRC;LGG;LIHC;LUAD;LUSC;OV;PRAD;SARC;SKCM;STAD;THCA;UCEC	0.598;0.554;0.408;0.442;0.529;0.617;0.611;0.450;0.497;0.310;0.486;0.485;0.324;0.317;0.678;0.537;0.627;0.373;0.474	0.0011;6.96e-29;5.15e-40;1.33e-10;4.53e-23;3.81e-15;3.53e-49;2.05e-18;2.66e-28;0.0002;1.50e-26;1.43e-25;0.0033;1.26e-07;5.56e-31;4.12e-23;2.23e-41;9.01e-13;7.48e-06	A549,ENCODE3
chr3:13388293	NUP210	BLCA;BRCA;CESC;COADREAD;ESCA;HNSC;KIRC;LGG;LIHC;LUAD;LUSC;OV;PAAD;PCPG;PRAD;SARC;SKCM;STAD;THCA	0.498;0.399;0.434;0.505;0.637;0.561;0.501;0.520;0.306;0.445;0.511;0.402;0.411;0.439;0.372;0.742;0.569;0.670;0.337	1.19e-21;7.71e-38;5.09e-10;2.46e-20;7.59e-17;4.44e-39;1.53e-24;9.24e-32;0.0003;3.82e-21;2.57e-29;2.01e-07;0.0031;0.0001;2.59e-12;2.95e-41;4.25e-27;4.50e-50;1.59e-09	A549,ENCODE3
chr3:13388593	NUP210	BLCA;BRCA;CESC;COADREAD;ESCA;HNSC;KIRC;LGG;LIHC;LUAD;LUSC;OV;SARC;SKCM;STAD;THCA;UCEC	0.575;0.411;0.477;0.578;0.761;0.671;0.422;0.484;0.343;0.490;0.555;0.482;0.727;0.637;0.708;0.389;0.441	5.30e-32;1.47e-40;2.30e-13;2.22e-29;1.94e-30;3.65e-64;1.89e-15;2.20e-26;2.33e-06;4.31e-27;1.81e-36;4.25e-13;1.40e-38;3.82e-37;5.39e-59;2.14e-14;0.0002	A549,ENCODE3
chr3:13388833	NUP210	BLCA;BRCA;CESC;COADREAD;ESCA;HNSC;KIRC;LGG;LIHC;LUAD;LUSC;OV;PAAD;PCPG;PRAD;SARC;SKCM;STAD;THCA	0.593;0.429;0.444;0.529;0.684;0.603;0.420;0.489;0.320;0.471;0.501;0.463;0.471;0.450;0.390;0.701;0.646;0.742;0.368	8.72e-35;5.21e-45;8.18e-11;4.75e-23;3.31e-21;1.77e-47;3.38e-15;4.97e-27;5.39e-05;2.02e-24;6.55e-28;1.20e-11;8.58e-06;6.01e-05;5.09e-14;2.56e-34;9.06e-39;2.35e-68;2.72e-12	A549,ENCODE3
chr3:13389793	NUP210	BLCA;BRCA;CESC;COADREAD;ESCA;HNSC;KIRC;LGG;LIHC;LUAD;LUSC;OV;PAAD;PRAD;SARC;SKCM;STAD;THCA	0.608;0.435;0.410;0.481;0.648;0.547;0.459;0.446;0.305;0.473;0.408;0.476;0.454;0.375;0.685;0.588;0.648;0.329	2.69e-37;1.43e-46;2.15e-08;1.04e-17;8.86e-18;1.04e-36;2.10e-19;2.65e-21;0.0003;9.83e-25;3.48e-16;1.32e-12;4.89e-05;1.42e-12;6.89e-32;1.23e-29;2.13e-45;6.59e-09	A549,ENCODE3
chr3:13389903	NUP210	BLCA;BRCA;CESC;COADREAD;ESCA;HNSC;KIRC;LGG;LIHC;LUAD;LUSC;OV;PAAD;PRAD;SARC;SKCM;STAD;THCA	0.557;0.389;0.413;0.447;0.642;0.618;0.468;0.448;0.309;0.510;0.471;0.420;0.411;0.336;0.671;0.597;0.680;0.387	2.25e-29;1.30e-35;1.23e-08;1.74e-14;2.94e-17;9.79e-51;1.79e-20;1.37e-21;0.0002;4.57e-30;1.18e-23;1.45e-08;0.0031;3.68e-09;6.68e-30;5.30e-31;3.48e-52;3.24e-14	A549,ENCODE3
chr3:13390193	NUP210	BLCA;BRCA;CESC;COADREAD;ESCA;HNSC;KIRC;LGG;LIHC;LUAD;LUSC;OV;PAAD;PRAD;SARC;SKCM;STAD;TGCT;THCA;THYM;UCEC	0.715;0.443;0.474;0.573;0.705;0.726;0.562;0.503;0.386;0.535;0.532;0.436;0.497;0.335;0.779;0.757;0.747;0.458;0.322;0.643;0.412	7.01e-60;1.69e-48;4.49e-13;1.02e-28;1.98e-23;4.02e-81;2.62e-33;3.31e-29;2.47e-09;3.37e-34;1.34e-32;1.20e-09;4.60e-07;4.56e-09;1.05e-48;4.95e-63;7.51e-70;0.0009;2.65e-08;7.22e-10;0.0031	A549,ENCODE3
chr3:13390223	NUP210	BLCA;BRCA;CESC;COADREAD;ESCA;GBM;HNSC;KIRC;KIRP;LGG;LIHC;LUAD;LUSC;OV;PAAD;PRAD;SARC;SKCM;STAD;TGCT;THCA;THYM;UCEC	0.737;0.430;0.463;0.602;0.701;0.429;0.730;0.563;0.350;0.523;0.438;0.532;0.536;0.436;0.483;0.344;0.813;0.743;0.750;0.475;0.314;0.644;0.494	5.87e-66;3.64e-45;2.97e-12;5.87e-33;5.00e-23;0.0055;2.33e-82;1.77e-33;0.0001;2.72e-32;1.57e-13;1.03e-33;2.69e-33;1.18e-09;2.31e-06;8.43e-10;3.81e-57;3.15e-59;6.64e-71;0.0002;1.01e-07;6.20e-10;8.49e-07	A549,ENCODE3
chr3:13390303	NUP210	BLCA;BRCA;CESC;COADREAD;ESCA;HNSC;KIRC;KIRP;LGG;LIHC;LUAD;LUSC;OV;PAAD;PRAD;SARC;SKCM;STAD;THCA;THYM;UCEC	0.710;0.436;0.487;0.620;0.672;0.695;0.579;0.360;0.470;0.440;0.545;0.534;0.509;0.454;0.345;0.755;0.775;0.738;0.341;0.624;0.466	1.15e-58;1.01e-46;3.56e-14;8.02e-36;4.89e-20;4.17e-71;4.23e-36;5.70e-05;2.15e-24;1.04e-13;7.89e-36;5.09e-33;2.31e-15;4.95e-05;6.93e-10;8.52e-44;2.59e-68;2.23e-67;7.44e-10;7.81e-09;1.77e-05	A549,ENCODE3
chr3:13390523	NUP210	BLCA;BRCA;CESC;COADREAD;ESCA;HNSC;KIRC;LGG;LUAD;LUSC;OV;PAAD;SARC;SKCM;STAD;THCA	0.463;0.350;0.421;0.503;0.549;0.489;0.404;0.441;0.403;0.402;0.414;0.400;0.621;0.526;0.614;0.327	9.67e-18;1.14e-27;4.02e-09;4.42e-20;2.32e-10;2.99e-27;1.09e-13;1.12e-20;3.32e-16;1.46e-15;3.54e-08;0.0081;1.09e-23;9.12e-22;5.54e-39;9.46e-09	A549,ENCODE3
chr3:13390653	NUP210	BLCA;BRCA;CESC;COADREAD;ESCA;HNSC;KIRC;LGG;LUAD;LUSC;OV;PAAD;PRAD;SARC;SKCM;STAD;THCA	0.477;0.381;0.428;0.428;0.574;0.485;0.384;0.476;0.455;0.345;0.396;0.419;0.311;0.621;0.526;0.624;0.334	3.07e-19;8.92e-34;1.18e-09;9.18e-13;5.09e-12;1.10e-26;7.70e-12;2.80e-25;2.29e-22;4.05e-10;4.58e-07;0.0014;3.59e-07;9.23e-24;9.70e-22;7.91e-41;2.64e-09	A549,ENCODE3
chr3:13391323	NUP210	BLCA;BRCA;CESC;COADREAD;ESCA;HNSC;KIRC;LGG;LIHC;LUAD;LUSC;OV;PRAD;SARC;SKCM;STAD;THCA	0.501;0.392;0.437;0.472;0.586;0.533;0.435;0.426;0.317;0.468;0.437;0.480;0.376;0.698;0.489;0.641;0.382	5.10e-22;3.45e-36;2.83e-10;8.77e-17;7.76e-13;2.92e-34;8.71e-17;8.31e-19;7.96e-05;4.53e-24;1.93e-19;5.90e-13;1.19e-12;8.15e-34;8.40e-18;5.22e-44;1.09e-13	A549,ENCODE3
chr3:13391353	NUP210	BLCA;BRCA;CESC;COADREAD;ESCA;HNSC;KIRC;LGG;LIHC;LUAD;LUSC;OV;PRAD;SARC;SKCM;STAD;THCA	0.486;0.364;0.379;0.461;0.582;0.495;0.446;0.435;0.310;0.471;0.429;0.470;0.348;0.695;0.497;0.667;0.372	3.04e-20;2.35e-30;1.74e-06;1.01e-15;1.52e-12;3.21e-28;6.01e-18;5.85e-20;0.0002;1.87e-24;1.62e-18;3.82e-12;3.89e-10;2.21e-33;1.33e-18;1.66e-49;1.03e-12	A549,ENCODE3
chr3:13391513	NUP210	BLCA;BRCA;CESC;COADREAD;ESCA;HNSC;KIRC;LGG;LUAD;LUSC;OV;PAAD;PRAD;SARC;SKCM;STAD;THCA	0.476;0.394;0.382;0.515;0.615;0.515;0.423;0.459;0.466;0.374;0.431;0.404;0.406;0.673;0.485;0.640;0.383	3.77e-19;8.54e-37;1.21e-06;2.01e-21;4.76e-15;2.87e-31;1.44e-15;5.53e-23;8.50e-24;9.64e-13;2.60e-09;0.0056;1.13e-15;3.43e-30;2.42e-17;7.76e-44;8.73e-14	A549,ENCODE3
chr4:77969975	NUP54	KIRP;PCPG;SKCM	0.341;0.424;0.392	0.0005;0.0007;2.33e-09	HAP1_WAPL_KO,Haarhuis_2017
chr4:77970515	NUP54	KIRP;SKCM;THYM;UVM	0.377;0.450;0.503;0.649	6.72e-06;4.33e-14;0.0012;1.28e-05	HAP1_WAPL_KO,Haarhuis_2017
chr4:77970565	NUP54	KIRP;SKCM;UVM	0.336;0.426;0.619	0.0009;5.23e-12;0.0001	HAP1_WAPL_KO,Haarhuis_2017
chr4:77970695	NUP54	KIRP;LIHC;SKCM;UVM	0.319;0.311;0.425;0.634	0.0064;0.0001;5.85e-12;4.59e-05	HAP1_WAPL_KO,Haarhuis_2017
chr4:77970755	NUP54	KIRP;SARC;SKCM;THYM;UVM	0.345;0.349;0.385;0.510;0.644	0.0003;0.0016;6.78e-09;0.0006;1.95e-05	HAP1_WAPL_KO,Haarhuis_2017
chr4:77971065	NUP54	KIRP;SKCM;UVM	0.405;0.500;0.671	1.47e-07;6.64e-19;1.59e-06	HAP1_WAPL_KO,Haarhuis_2017
chr9:131387668	ODF2	GBM;KIRC;KIRP;LUSC;OV;STAD	0.450;0.448;0.351;0.373;0.436;0.327	0.0008;3.48e-18;0.0001;1.18e-12;1.20e-09;2.27e-06	A549,ENCODE3
chr9:131387918	ODF2	GBM;KIRC;LGG;LUSC;OV;STAD	0.502;0.382;0.304;0.363;0.340;0.328	6.10e-06;1.18e-11;3.59e-07;9.89e-12;0.0005;1.83e-06	A549,ENCODE3
chr9:131389146	ODF2	GBM;LUSC;OV;STAD	0.426;0.326;0.330;0.344	0.0071;1.72e-08;0.0016;1.58e-07	A549,ENCODE3
chr9:131389396	ODF2	LUAD;LUSC;OV;STAD	0.310;0.350;0.322;0.359	1.32e-07;1.58e-10;0.0041;1.19e-08	A549,ENCODE3
chr9:131389426	ODF2	ESCA;LUSC;STAD	0.413;0.359;0.334	0.0017;2.65e-11;6.93e-07	A549,ENCODE3
chr9:131390045	ODF2	KIRC;KIRP;LGG;LUSC;OV;STAD	0.370;0.363;0.337;0.350;0.413;0.376	1.38e-10;3.86e-05;7.56e-10;1.60e-10;3.75e-08;5.68e-10	A549,ENCODE3
chr9:131390075	ODF2	KIRC;KIRP;LGG;LUSC;OV;STAD;THCA	0.391;0.345;0.352;0.319;0.398;0.345;0.301	1.91e-12;0.0003;3.51e-11;5.32e-08;3.38e-07;1.32e-07;9.95e-07	A549,ENCODE3
chr9:131390371	ODF2	COADREAD;GBM;KIRC;LGG;LUAD;OV;STAD;THCA	0.301;0.443;0.396;0.322;0.333;0.410;0.362;0.305	0.0006;0.0016;6.04e-13;1.44e-08;1.82e-09;6.08e-08;7.58e-09;5.33e-07	A549,ENCODE3
chr9:131390511	ODF2	COADREAD;GBM;KIRC;LGG;LUAD;LUSC;OV;STAD;THCA	0.301;0.422;0.390;0.325;0.333;0.305;0.371;0.324;0.301	0.0006;0.0098;2.09e-12;7.81e-09;2.02e-09;6.90e-07;1.25e-05;3.79e-06;1.05e-06	A549,ENCODE3
chr9:131391081	ODF2	COADREAD;GBM;KIRC;KIRP;LGG;LUAD;OV;THCA	0.308;0.433;0.389;0.332;0.306;0.318;0.360;0.306	0.0002;0.0038;2.74e-12;0.0014;2.53e-07;3.40e-08;4.95e-05;4.39e-07	A549,ENCODE3
chr9:131391141	ODF2	CESC;COADREAD;GBM;KIRC;LGG;OV;STAD	0.332;0.325;0.445;0.356;0.332;0.344;0.321	0.0006;2.64e-05;0.0014;1.67e-09;2.18e-09;0.0003;5.96e-06	A549,ENCODE3
chr9:131391351	ODF2	GBM;KIRC;LUAD;OV;STAD;THCA	0.443;0.364;0.330;0.425;0.362;0.321	0.0017;3.83e-10;3.18e-09;6.33e-09;7.48e-09;2.99e-08	A549,ENCODE3
chr9:131391641	ODF2	COADREAD;KIRC;LGG;LUAD;LUSC;OV;STAD	0.340;0.376;0.308;0.324;0.340;0.360;0.334	3.14e-06;3.88e-11;1.63e-07;1.00e-08;1.03e-09;5.20e-05;7.28e-07	A549,ENCODE3
chr9:131391871	ODF2	COADREAD;GBM;KIRC;LUAD;OV;STAD	0.323;0.436;0.381;0.322;0.386;0.377	3.39e-05;0.0031;1.43e-11;1.53e-08;1.85e-06;4.99e-10	A549,ENCODE3
chr9:131392011	ODF2	COADREAD;GBM;KIRC;LGG;LUAD;LUSC;OV;STAD;THCA	0.341;0.435;0.388;0.307;0.336;0.302;0.380;0.339;0.345	2.52e-06;0.0031;3.63e-12;2.11e-07;1.02e-09;1.10e-06;3.99e-06;3.14e-07;3.34e-10	A549,ENCODE3
chr9:131465458	NUP188	CESC;COADREAD;LIHC;OV;SARC	0.355;0.301;0.323;0.364;0.404	4.11e-05;0.0006;3.74e-05;3.14e-05;2.83e-06	Aorta,Leung_2015
chr9:131465498	NUP188	CESC;COADREAD;OV;SARC	0.347;0.319;0.392;0.390	0.0001;5.78e-05;7.57e-07;1.66e-05	Aorta,Leung_2015
chr9:131465528	NUP188	CESC;COADREAD;OV;SARC	0.341;0.311;0.396;0.421	0.0002;0.0001;4.32e-07;3.12e-07	Aorta,Leung_2015
chr9:131465688	NUP188	COADREAD;DLBC;LIHC;OV	0.357;0.694;0.333;0.373	2.31e-07;0.0081;9.15e-06;9.99e-06	Aorta,Leung_2015
chr9:131465948	NUP188	GBM;OV;SARC	0.451;0.406;0.374	0.0008;1.06e-07;0.0001	Aorta,Leung_2015
chr9:131466378	NUP188	DLBC;KIRC;LIHC;OV	0.744;0.307;0.324;0.420	0.0002;7.29e-06;3.25e-05;1.46e-08	Aorta,Leung_2015
chr9:131466568	NUP188	COADREAD;LIHC;OV;SARC	0.371;0.303;0.422;0.345	2.60e-08;0.0004;9.70e-09;0.0025	Aorta,Leung_2015
chr9:131466598	NUP188	COADREAD;LIHC;OV;SARC	0.359;0.322;0.424;0.339	1.80e-07;4.15e-05;8.11e-09;0.0045	Aorta,Leung_2015
chr9:131466828	NUP188	COADREAD;LIHC;OV	0.310;0.348;0.438	0.0001;1.01e-06;9.05e-10	Aorta,Leung_2015
chr9:131466958	NUP188	GBM;OV;SARC	0.427;0.380;0.352	0.0066;3.72e-06;0.0012	Aorta,Leung_2015
chr9:137691847	OLFM1	BLCA;COADREAD;STAD	0.340;0.333;0.344	3.50e-07;7.99e-06;1.56e-07	T47D,ENCODE3
chr9:137692137	OLFM1	BLCA;COADREAD;STAD	0.316;0.362;0.396	1.41e-05;1.07e-07;1.26e-11	T47D,ENCODE3
chr9:137692177	OLFM1	BLCA;COADREAD;STAD	0.316;0.323;0.381	1.50e-05;3.65e-05;2.19e-10	T47D,ENCODE3
chr9:137692817	OLFM1	BLCA;COADREAD;STAD	0.363;0.320;0.336	8.74e-09;5.46e-05;5.76e-07	T47D,ENCODE3
chr9:137692957	OLFM1	BLCA;COADREAD;STAD	0.309;0.319;0.379	4.03e-05;6.06e-05;3.06e-10	T47D,ENCODE3
chr9:137693167	OLFM1	BLCA;LIHC;STAD	0.349;0.349;0.366	8.44e-08;9.63e-07;3.38e-09	T47D,ENCODE3
chr17:29700053	OMG	ESCA;KIRC;OV;STAD	0.479;0.333;0.360;0.362	1.86e-06;9.93e-08;5.03e-05;6.61e-09	VentricleLeft,Leung_2015
chr17:29700443	OMG	ESCA;KIRC;STAD	0.474;0.369;0.404	3.31e-06;1.70e-10;2.52e-12	VentricleLeft,Leung_2015
chr17:29705175	OMG	ESCA;KIRC;OV	0.455;0.428;0.379	2.67e-05;4.45e-16;4.49e-06	VentricleLeft,Leung_2015
chr17:29705345	OMG	ESCA;KIRC;OV;STAD	0.495;0.368;0.472;0.378	2.90e-07;1.88e-10;2.52e-12;4.03e-10	VentricleLeft,Leung_2015
chr17:29705385	OMG	ESCA;KIRC;OV;STAD	0.514;0.399;0.418;0.373	2.52e-08;3.18e-13;1.84e-08;9.58e-10	VentricleLeft,Leung_2015
chr17:29706635	OMG	ESCA;KIRC;OV;STAD	0.451;0.406;0.386;0.317	3.92e-05;6.84e-14;1.76e-06;1.01e-05	VentricleLeft,Leung_2015
chr17:29706855	OMG	ESCA;KIRC;OV;STAD	0.519;0.450;0.348;0.372	1.31e-08;2.43e-18;0.0002;1.19e-09	VentricleLeft,Leung_2015
chr19:46284125	OPA3	GBM;LUAD;LUSC;OV;STAD	0.473;0.316;0.322;0.416;0.441	0.0001;4.90e-08;3.38e-08;2.49e-08;8.36e-16	HAP1_WAPL_KO,Haarhuis_2017
chr19:46284325	OPA3	LUAD;LUSC;OV;STAD	0.350;0.334;0.399;0.397	6.31e-11;3.80e-09;3.05e-07;1.09e-11	HAP1_WAPL_KO,Haarhuis_2017
chr19:46284405	OPA3	LUAD;LUSC;OV;STAD	0.335;0.327;0.409;0.384	1.24e-09;1.32e-08;7.35e-08;1.27e-10	HAP1_WAPL_KO,Haarhuis_2017
chr19:46284595	OPA3	LUSC;OV;STAD	0.356;0.413;0.431	4.82e-11;3.78e-08;9.51e-15	HAP1_WAPL_KO,Haarhuis_2017
chr19:46284925	OPA3	COADREAD;LUSC;OV;STAD	0.312;0.354;0.456;0.478	0.0001;6.22e-11;4.37e-11;1.13e-19	HAP1_WAPL_KO,Haarhuis_2017
chr19:46285105	OPA3	LUSC;OV;STAD	0.339;0.397;0.442	1.32e-09;4.02e-07;7.50e-16	HAP1_WAPL_KO,Haarhuis_2017
chr19:46285155	OPA3	GBM;LUSC;OV;STAD	0.435;0.363;0.399;0.465	0.0033;9.70e-12;3.11e-07;2.86e-18	HAP1_WAPL_KO,Haarhuis_2017
chr19:46285920	OPA3	LUAD;LUSC;OV;STAD	0.360;0.346;0.394;0.471	7.17e-12;3.38e-10;6.05e-07;6.39e-19	HAP1_WAPL_KO,Haarhuis_2017
chr19:46285960	OPA3	LUAD;LUSC;OV;STAD	0.373;0.349;0.393;0.496	3.79e-13;1.88e-10;7.06e-07;9.69e-22	HAP1_WAPL_KO,Haarhuis_2017
chr19:46286000	OPA3	LUAD;LUSC;OV;STAD	0.371;0.351;0.402;0.460	7.03e-13;1.14e-10;2.01e-07;9.06e-18	HAP1_WAPL_KO,Haarhuis_2017
chr9:95265884	OMD	BRCA;SARC;STAD	0.342;0.381;0.349	3.66e-26;5.13e-05;6.80e-08	Aorta,Leung_2015
chr9:95271212	OMD	BLCA;BRCA;LUSC;OV;SARC;UCEC	0.420;0.447;0.321;0.433;0.479;0.455	1.49e-13;1.52e-49;4.11e-08;1.92e-09;5.91e-11;5.45e-05	Aorta,Leung_2015
chr9:95271412	OMD	BLCA;BRCA;CESC;COADREAD;HNSC;LUAD;LUSC;OV;PRAD;SARC;SKCM;TGCT	0.515;0.549;0.398;0.332;0.502;0.336;0.440;0.356;0.321;0.537;0.362;0.499	9.81e-24;6.66e-82;1.28e-07;9.74e-06;2.65e-29;1.09e-09;9.40e-20;7.84e-05;6.27e-08;1.99e-15;2.56e-07;2.09e-05	Aorta,Leung_2015
chr9:95271892	OMD	BLCA;BRCA;CESC;HNSC;KIRC;LUAD;LUSC;OV;SARC;SKCM;STAD	0.343;0.523;0.327;0.431;0.306;0.317;0.383;0.427;0.495;0.413;0.426	2.26e-07;1.08e-72;0.0012;1.13e-19;9.10e-06;4.12e-08;1.23e-13;4.56e-09;4.58e-12;5.96e-11;2.83e-14	Aorta,Leung_2015
chr9:95274518	OMD	BRCA;LUSC;SARC;SKCM;TGCT	0.422;0.334;0.412;0.325;0.466	2.72e-43;3.58e-09;9.85e-07;5.18e-05;0.0004	NCIH460,ENCODE3
chr9:95274818	OMD	BRCA;CESC;COADREAD;LUSC;SARC;STAD	0.469;0.361;0.308;0.328;0.364;0.347	8.05e-56;1.96e-05;0.0002;1.12e-08;0.0003;9.18e-08	NCIH460,ENCODE3
chr9:95275148	OMD	BRCA;CESC;COADREAD;HNSC;LUSC;SARC;STAD;TGCT;UCEC	0.445;0.313;0.331;0.375;0.317;0.451;0.382;0.520;0.406	3.56e-49;0.0054;1.20e-05;1.70e-13;7.95e-08;4.68e-09;1.97e-10;2.44e-06;0.0056	NCIH460,ENCODE3
chr9:95275318	OMD	BRCA;COADREAD;LUSC;SARC;STAD	0.406;0.347;0.313;0.428;0.380	2.33e-39;1.12e-06;1.62e-07;1.30e-07;2.94e-10	NCIH460,ENCODE3
chr9:95275348	OMD	BRCA;COADREAD;HNSC;SARC;STAD	0.429;0.371;0.327;0.366;0.329	4.32e-45;2.42e-08;4.14e-09;0.0002;1.55e-06	NCIH460,ENCODE3
chr9:95276478	OMD	BRCA;COADREAD;SARC;STAD	0.397;0.302;0.340;0.443	2.19e-37;0.0005;0.0044;5.82e-16	NCIH460,ENCODE3
chr9:95276518	OMD	BRCA;COADREAD;OV;SARC;STAD	0.401;0.317;0.319;0.341;0.409	2.56e-38;7.72e-05;0.0052;0.0037;9.06e-13	NCIH460,ENCODE3
chr9:95277895	OMD	BLCA;BRCA;CESC;COADREAD;ESCA;HNSC;KIRC;LUAD;LUSC;OV;PAAD;PRAD;SARC;SKCM;STAD;TGCT	0.302;0.578;0.362;0.355;0.446;0.445;0.333;0.359;0.375;0.454;0.413;0.334;0.491;0.470;0.589;0.434	9.94e-05;1.62e-93;1.66e-05;3.49e-07;6.79e-05;2.42e-21;1.05e-07;9.62e-12;8.64e-13;6.37e-11;0.0026;6.19e-09;8.11e-12;6.28e-16;1.00e-34;0.0072	NCIH460,ENCODE3
chr9:95278165	OMD	BLCA;BRCA;COADREAD;ESCA;HNSC;KIRC;LUAD;LUSC;OV;PAAD;PRAD;SARC;SKCM;STAD;TGCT	0.405;0.595;0.381;0.464;0.438;0.336;0.453;0.439;0.390;0.458;0.360;0.449;0.436;0.507;0.456	3.03e-12;1.05e-100;5.15e-09;9.85e-06;1.56e-20;6.40e-08;3.94e-22;1.19e-19;1.06e-06;3.43e-05;3.48e-11;6.66e-09;6.67e-13;4.38e-23;0.0011	NCIH460,ENCODE3
chr9:95278605	OMD	BRCA;COADREAD;HNSC;LUSC;SARC;STAD	0.426;0.332;0.341;0.314;0.461;0.470	3.54e-44;1.01e-05;2.53e-10;1.44e-07;9.90e-10;8.73e-19	NCIH460,ENCODE3
chr11:63601200	OTUB1	KIRP;LGG;PRAD	-0.32;-0.32;-0.34	0.0026;1.38e-08;1.51e-09	HMEC,Rao_2014
chr11:68858182	ORAOV1	BLCA;BRCA;ESCA;GBM;KIRC;KIRP;LGG;LUSC;OV;PCPG;THCA	0.433;0.405;0.436;0.447;0.467;0.341;0.313;0.317;0.402;0.458;0.328	9.38e-15;3.37e-39;0.0001;0.0011;2.57e-20;0.0005;6.70e-08;8.89e-08;1.85e-07;2.71e-05;8.97e-09	Spleen,Schmitt_2016
chr11:68858372	ORAOV1	BLCA;BRCA;ESCA;KIRC;LGG;LUAD;LUSC;PCPG;THCA	0.407;0.347;0.433;0.522;0.303;0.330;0.332;0.395;0.397	2.20e-12;5.54e-27;0.0002;2.32e-27;4.47e-07;3.02e-09;5.52e-09;0.0098;3.17e-15	Spleen,Schmitt_2016
chr11:68858552	ORAOV1	BLCA;BRCA;CESC;ESCA;GBM;HNSC;KIRC;KIRP;LGG;LIHC;LUAD;LUSC;OV;PCPG;TGCT;THCA;UCEC	0.463;0.423;0.354;0.434;0.461;0.475;0.434;0.440;0.465;0.334;0.344;0.385;0.424;0.468;0.456;0.405;0.467	9.23e-18;1.48e-43;4.68e-05;0.0002;0.0003;2.40e-25;1.24e-16;8.33e-10;9.67e-24;7.88e-06;2.14e-10;8.44e-14;7.35e-09;9.46e-06;0.0011;4.97e-16;1.56e-05	Spleen,Schmitt_2016
chr11:68858712	ORAOV1	BLCA;BRCA;CESC;ESCA;HNSC;KIRC;KIRP;LGG;LIHC;LUAD;LUSC;OV;PCPG;SARC;STAD;TGCT;THCA;THYM;UCEC	0.502;0.424;0.412;0.462;0.392;0.375;0.515;0.515;0.362;0.394;0.389;0.424;0.504;0.385;0.303;0.512;0.320;0.486;0.417	3.74e-22;7.74e-44;1.42e-08;1.28e-05;3.31e-15;4.48e-11;9.98e-16;6.02e-31;1.26e-07;3.06e-15;3.11e-14;7.94e-09;1.55e-07;3.19e-05;8.20e-05;5.74e-06;3.81e-08;0.0044;0.0020	Spleen,Schmitt_2016
chr11:68858742	ORAOV1	BLCA;BRCA;CESC;ESCA;HNSC;KIRC;KIRP;LGG;LIHC;LUAD;LUSC;OV;PCPG;PRAD;SARC;TGCT;THCA;THYM;UCEC	0.461;0.426;0.361;0.467;0.447;0.409;0.545;0.513;0.357;0.377;0.379;0.439;0.494;0.300;0.393;0.569;0.313;0.539;0.402	1.66e-17;2.80e-44;2.02e-05;6.88e-06;1.21e-21;3.49e-14;1.69e-18;1.01e-30;2.76e-07;1.61e-13;3.05e-13;6.89e-10;4.87e-07;2.46e-06;1.12e-05;8.29e-09;1.27e-07;5.44e-05;0.0079	Spleen,Schmitt_2016
chr11:68858772	ORAOV1	BLCA;BRCA;CESC;COADREAD;ESCA;HNSC;KIRC;KIRP;LGG;LIHC;LUAD;LUSC;OV;PCPG;PRAD;SARC;TGCT;THCA	0.425;0.418;0.362;0.311;0.459;0.434;0.435;0.556;0.527;0.352;0.367;0.378;0.418;0.480;0.304;0.343;0.533;0.367	5.64e-14;2.48e-42;1.73e-05;0.0001;1.62e-05;5.07e-20;1.00e-16;1.21e-19;5.84e-33;5.90e-07;1.49e-12;3.78e-13;1.86e-08;2.59e-06;1.18e-06;0.0031;5.51e-07;3.08e-12	Spleen,Schmitt_2016
chr11:68859282	ORAOV1	BLCA;BRCA;CESC;ESCA;HNSC;LGG;LUSC;OV	0.342;0.344;0.312;0.506;0.455;0.369;0.309;0.350	2.66e-07;1.61e-26;0.0061;7.33e-08;1.33e-22;9.69e-13;3.62e-07;0.0001	Spleen,Schmitt_2016
chr11:68859352	ORAOV1	BLCA;BRCA;CESC;ESCA;HNSC;KIRC;KIRP;LUAD;LUSC;OV	0.359;0.312;0.339;0.473;0.388;0.305;0.338;0.314;0.306;0.350	1.48e-08;7.33e-21;0.0002;3.69e-06;7.39e-15;9.82e-06;0.0007;6.39e-08;5.75e-07;0.0001	Spleen,Schmitt_2016
chr11:68859542	ORAOV1	BLCA;ESCA;HNSC;KIRC;KIRP;LGG;LUSC;OV	0.409;0.454;0.372;0.321;0.387;0.347;0.304;0.391	1.48e-12;2.99e-05;3.42e-13;7.90e-07;1.88e-06;9.08e-11;8.60e-07;9.41e-07	Spleen,Schmitt_2016
chr11:68860252	ORAOV1	ESCA;HNSC;OV	0.465;0.306;0.374	9.23e-06;2.22e-07;8.98e-06	Spleen,Schmitt_2016
chr12:121661357	P2RX7	LIHC;PCPG;THYM	0.355;0.421;0.493	3.73e-07;0.0009;0.0028	IMR90,Rao_2014
chr12:121662627	P2RX7	LIHC;PCPG;THYM	0.303;0.400;0.512	0.0005;0.0066;0.0005	IMR90,Rao_2014
chr12:121665407	P2RX7	KIRC;LIHC;SARC;THYM	0.301;0.327;0.392;0.481	1.91e-05;2.02e-05;1.25e-05;0.0066	IMR90,Rao_2014
chr12:121665507	P2RX7	LIHC;SARC;THYM	0.342;0.350;0.568	2.35e-06;0.0016;3.40e-06	IMR90,Rao_2014
chr12:121667782	P2RX7	KIRC;LIHC;SARC	0.316;0.325;0.333	1.69e-06;2.86e-05;0.0086	IMR90,Rao_2014
chr12:56125107	ORMDL2	KIRC;KIRP;PRAD;UCEC	0.300;0.407;0.313;0.401	2.02e-05;1.10e-07;2.66e-07;0.0084	HCT116-untreated,Rao_2017;HepG2,ENCODE3
chr12:56125217	ORMDL2	BLCA;CESC;KIRC;KIRP;PRAD;THYM;UCEC	0.329;0.363;0.327;0.353;0.331;0.539;0.465	2.17e-06;1.52e-05;2.88e-07;0.0001;1.00e-08;5.40e-05;2.03e-05	HCT116-untreated,Rao_2017;HepG2,ENCODE3
chr12:56125407	ORMDL2	BLCA;KIRC;KIRP;LIHC;PRAD;THYM;UCEC	0.376;0.377;0.352;0.364;0.404;0.496;0.472	8.27e-10;3.42e-11;0.0001;8.64e-08;2.23e-15;0.0020;9.71e-06	HCT116-untreated,Rao_2017;HepG2,ENCODE3
chr12:56125437	ORMDL2	BLCA;KIRC;KIRP;LIHC;PRAD;SARC;SKCM;THYM;UCEC	0.376;0.408;0.361;0.365;0.403;0.346;0.311;0.563;0.467	7.51e-10;5.21e-14;5.11e-05;7.36e-08;2.49e-15;0.0023;0.0003;5.81e-06;1.63e-05	HCT116-untreated,Rao_2017;HepG2,ENCODE3
chr12:56438236	ORMDL2	HNSC;KIRP;LUAD;LUSC;SARC;THYM	0.342;0.358;0.310;0.372;0.338;0.480	2.08e-10;7.89e-05;1.35e-07;1.45e-12;0.0054;0.0073	A549,ENCODE3;NHEK,Rao_2014;HCT116-untreated,Rao_2017
chr17:37892102	ORMDL3	BLCA;BRCA;ESCA	0.421;0.385;0.483	1.20e-13;1.13e-34;1.10e-06	THP1_PMA,Phanstiel_2017
chr17:37892312	ORMDL3	BLCA;BRCA;ESCA	0.424;0.435;0.467	6.91e-14;2.13e-46;6.86e-06	THP1_PMA,Phanstiel_2017
chr17:37892482	ORMDL3	BLCA;BRCA;ESCA	0.445;0.443;0.504	6.36e-16;1.35e-48;8.80e-08	THP1_PMA,Phanstiel_2017
chr17:37892682	ORMDL3	BLCA;BRCA;ESCA	0.472;0.429;0.473	9.94e-19;5.62e-45;3.45e-06	THP1_PMA,Phanstiel_2017
chr17:37893992	ORMDL3	BLCA;BRCA;ESCA	0.399;0.379;0.525	1.12e-11;1.67e-33;6.44e-09	THP1_PMA,Phanstiel_2017
chr17:37894022	ORMDL3	BLCA;BRCA;ESCA	0.411;0.376;0.537	9.10e-13;9.16e-33;1.23e-09	THP1_PMA,Phanstiel_2017
chr17:37896035	ORMDL3	BLCA;BRCA;ESCA;STAD	0.443;0.441;0.415;0.317	9.52e-16;3.93e-48;0.0013;1.01e-05	THP1_PMA,Phanstiel_2017
chr17:45988064	OSBPL7	ESCA;GBM;KIRC;KIRP;LGG;LUSC	0.410;0.475;0.313;0.376;0.370;0.327	0.0021;9.62e-05;2.89e-06;7.58e-06;7.83e-13;1.30e-08	T47D,ENCODE3
chr17:45989254	OSBPL7	KIRC;LGG;OV	0.388;0.315;0.315	3.57e-12;5.49e-08;0.0086	T47D,ENCODE3
chr17:46027604	OSBPL7	CESC;ESCA;STAD	0.315;0.678;0.347	0.0044;1.38e-20;8.64e-08	Hippocampus,Schmitt_2016
chr17:46027884	OSBPL7	CESC;ESCA;OV;PAAD;STAD	0.320;0.671;0.321;0.428;0.321	0.0027;7.51e-20;0.0046;0.0006;5.25e-06	Hippocampus,Schmitt_2016
chr17:46028124	OSBPL7	ESCA;PAAD;STAD	0.707;0.408;0.337	1.15e-23;0.0041;5.01e-07	Hippocampus,Schmitt_2016
chr17:46028604	OSBPL7	BLCA;CESC;ESCA;KIRP;LUAD;PAAD;STAD;TGCT;UCEC	0.369;0.393;0.721;0.383;0.316;0.660;0.351;0.444;0.429	2.75e-09;2.57e-07;2.70e-25;3.06e-06;4.43e-08;3.71e-18;4.66e-08;0.0030;0.0007	Hippocampus,Schmitt_2016
chr17:46031339	OSBPL7	COADREAD;ESCA;KIRP;LUAD;PAAD;STAD	0.398;0.704;0.325;0.464;0.554;0.391	2.46e-10;2.47e-23;0.0033;1.68e-23;2.81e-10;3.53e-11	Hippocampus,Schmitt_2016
chr17:46031559	OSBPL7	CESC;COADREAD;ESCA;KIRP;LUAD;PAAD;STAD	0.312;0.410;0.701;0.326;0.397;0.519;0.343	0.0064;2.67e-11;5.77e-23;0.0029;1.44e-15;3.15e-08;1.66e-07	Hippocampus,Schmitt_2016
chr17:46031589	OSBPL7	COADREAD;ESCA;KIRP;LUAD;PAAD;STAD	0.414;0.695;0.315;0.401;0.518;0.335	1.37e-11;2.73e-22;0.0093;5.34e-16;3.69e-08;6.44e-07	Hippocampus,Schmitt_2016
chr17:46031819	OSBPL7	CESC;COADREAD;ESCA;LUAD;LUSC;PAAD;STAD	0.369;0.397;0.749;0.399;0.305;0.496;0.360	6.76e-06;2.85e-10;7.58e-29;8.39e-16;6.96e-07;4.85e-07;9.85e-09	Hippocampus,Schmitt_2016
chr17:46031889	OSBPL7	COADREAD;ESCA;LUAD;PAAD;STAD	0.377;0.751;0.387;0.493;0.355	9.95e-09;4.05e-29;1.62e-14;7.14e-07;2.41e-08	Hippocampus,Schmitt_2016
chr17:46032099	OSBPL7	COADREAD;ESCA;LUAD;PAAD;STAD	0.391;0.734;0.358;0.453;0.377	8.31e-10;8.60e-27;1.22e-11;5.79e-05;4.63e-10	Hippocampus,Schmitt_2016
chr17:46032139	OSBPL7	CESC;COADREAD;ESCA;LUAD;PAAD;STAD	0.314;0.398;0.723;0.384;0.496;0.366	0.0051;2.64e-10;1.65e-25;3.51e-14;5.06e-07;3.29e-09	Hippocampus,Schmitt_2016
chr17:46032379	OSBPL7	COADREAD;ESCA;KIRP;LUAD;PAAD	0.379;0.699;0.336;0.342;0.497	7.14e-09;1.00e-22;0.0009;3.41e-10;4.59e-07	Hippocampus,Schmitt_2016
chr17:46032999	OSBPL7	COADREAD;ESCA;LUAD;PAAD;STAD	0.438;0.710;0.377;0.512;0.394	1.15e-13;5.49e-24;1.66e-13;7.26e-08;1.82e-11	Hippocampus,Schmitt_2016
chr17:46033169	OSBPL7	CESC;COADREAD;ESCA;LUAD;LUSC;PAAD;STAD	0.327;0.449;0.729;0.390;0.311;0.488;0.341	0.0011;1.30e-14;3.08e-26;7.49e-15;2.32e-07;1.22e-06;2.60e-07	Hippocampus,Schmitt_2016
chr17:46033489	OSBPL7	COADREAD;ESCA;LUAD;OV;PAAD;STAD	0.419;0.709;0.388;0.315;0.509;0.355	5.61e-12;6.39e-24;1.22e-14;0.0082;1.04e-07;2.53e-08	Hippocampus,Schmitt_2016
chr17:46033609	OSBPL7	COADREAD;ESCA;LUAD;PAAD;STAD	0.377;0.713;0.406;0.462;0.344	9.67e-09;2.74e-24;1.70e-16;2.16e-05;1.38e-07	Hippocampus,Schmitt_2016
chr17:46033799	OSBPL7	COADREAD;ESCA;KIRP;PAAD;STAD	0.329;0.714;0.326;0.400;0.335	1.54e-05;2.18e-24;0.0029;0.0079;6.13e-07	Hippocampus,Schmitt_2016
chr17:46033909	OSBPL7	COADREAD;ESCA;LUAD;PAAD	0.344;0.711;0.342;0.455	1.70e-06;4.86e-24;3.15e-10;4.40e-05	Hippocampus,Schmitt_2016
chr17:46033949	OSBPL7	COADREAD;ESCA;LUAD;PAAD	0.380;0.716;0.306;0.447	5.57e-09;1.23e-24;2.59e-07;0.0001	Hippocampus,Schmitt_2016
chr17:46034199	OSBPL7	COADREAD;ESCA;KIRP;LUAD;PAAD;STAD	0.403;0.703;0.345;0.370;0.481;0.355	9.60e-11;3.29e-23;0.0003;8.54e-13;2.87e-06;2.48e-08	Hippocampus,Schmitt_2016
chr17:46034369	OSBPL7	COADREAD;ESCA;LUAD;PAAD;STAD	0.370;0.685;0.390;0.445;0.330	2.90e-08;2.93e-21;8.14e-15;0.0001;1.47e-06	Hippocampus,Schmitt_2016
chr17:46034569	OSBPL7	BLCA;CESC;COADREAD;ESCA;LUAD;PAAD;STAD;TGCT	0.333;0.349;0.312;0.715;0.340;0.437;0.429;0.431	1.09e-06;8.45e-05;0.0001;1.42e-24;4.30e-10;0.0002;1.44e-14;0.0091	Hippocampus,Schmitt_2016
chr1:150113827	OTUD7B	BLCA;BRCA;CESC;ESCA;SARC;TGCT	0.333;0.374;0.365;0.402;0.574;0.432	1.03e-06;1.87e-32;1.10e-05;0.0046;9.48e-19;0.0084	T47D,ENCODE3
chr1:150114387	OTUD7B	BLCA;BRCA;CESC;ESCA;SARC	0.315;0.342;0.391;0.409;0.378	1.73e-05;3.90e-26;3.26e-07;0.0024;6.85e-05	T47D,ENCODE3
chr1:150114547	OTUD7B	BLCA;BRCA;CESC;CHOL;ESCA;SARC;THYM;UCEC	0.364;0.375;0.380;0.797;0.415;0.505;0.499;0.405	6.91e-09;1.63e-32;1.54e-06;0.0011;0.0014;7.55e-13;0.0017;0.0061	T47D,ENCODE3
chr1:150114597	OTUD7B	BLCA;BRCA;CESC;SARC;THYM	0.407;0.343;0.355;0.553;0.503	2.23e-12;3.21e-26;3.89e-05;7.33e-17;0.0012	T47D,ENCODE3
chr1:150115249	OTUD7B	BLCA;BRCA;CESC;SARC	0.367;0.370;0.389;0.515	4.08e-09;1.53e-31;4.78e-07;1.29e-13	T47D,ENCODE3
chr1:150115869	OTUD7B	BLCA;BRCA;SARC;THYM	0.334;0.341;0.378;0.482	1.00e-06;5.91e-26;6.77e-05;0.0061	T47D,ENCODE3
chr1:150115919	OTUD7B	BLCA;BRCA;SARC	0.364;0.339;0.396	6.34e-09;1.44e-25;8.30e-06	T47D,ENCODE3
chr1:150115999	OTUD7B	BLCA;BRCA;CESC;ESCA;SARC	0.351;0.315;0.325;0.405;0.407	6.65e-08;2.08e-21;0.0015;0.0033;2.02e-06	T47D,ENCODE3
chr1:150116029	OTUD7B	BLCA;BRCA;ESCA;SARC	0.338;0.309;0.446;0.383	5.28e-07;2.45e-20;6.59e-05;3.69e-05	T47D,ENCODE3
chr1:19976714	OTUD3	ESCA;HNSC;SARC	0.523;0.327;0.335	8.07e-09;4.60e-09;0.0072	HAP1_WAPL_KO,Haarhuis_2017
chr1:19976744	OTUD3	CESC;ESCA;HNSC;SARC	0.317;0.561;0.317;0.338	0.0034;3.73e-11;2.69e-08;0.0053	HAP1_WAPL_KO,Haarhuis_2017
chr1:19977184	OTUD3	CESC;COADREAD;ESCA;HNSC;KIRC;KIRP	0.336;0.389;0.455;0.317;0.301;0.317	0.0004;1.18e-09;2.52e-05;3.09e-08;1.94e-05;0.0072	HAP1_WAPL_KO,Haarhuis_2017
chr1:19977544	OTUD3	COADREAD;ESCA;HNSC;LUAD;LUSC	0.344;0.457;0.319;0.300;0.320	1.78e-06;2.10e-05;1.80e-08;8.28e-07;4.57e-08	HAP1_WAPL_KO,Haarhuis_2017
chr1:19977994	OTUD3	CESC;COADREAD;ESCA;HNSC;KIRP;LGG;LUSC;PRAD	0.331;0.358;0.498;0.366;0.360;0.334;0.344;0.319	0.0007;1.94e-07;1.84e-07;1.31e-12;5.84e-05;1.31e-09;5.28e-10;9.62e-08	HAP1_WAPL_KO,Haarhuis_2017
chr1:19978284	OTUD3	CESC;COADREAD;ESCA	0.331;0.302;0.446	0.0007;0.0005;6.59e-05	HAP1_WAPL_KO,Haarhuis_2017
chr1:19978584	OTUD3	CESC;ESCA;KIRC;KIRP;LUSC	0.310;0.506;0.341;0.332;0.351	0.0079;7.22e-08;2.81e-08;0.0015;1.20e-10	HAP1_WAPL_KO,Haarhuis_2017
chr1:19979874	OTUD3	CESC;COADREAD;HNSC	0.329;0.308;0.320	0.0009;0.0002;1.69e-08	HAP1_WAPL_KO,Haarhuis_2017
chr1:19980524	OTUD3	BLCA;CESC;COADREAD;ESCA;HNSC;LUAD;LUSC	0.300;0.335;0.318;0.497;0.341;0.325;0.314	0.0001;0.0004;6.97e-05;2.13e-07;2.53e-10;8.04e-09;1.31e-07	HAP1_WAPL_KO,Haarhuis_2017
chr1:19980864	OTUD3	CESC;ESCA;KIRP;SARC	0.320;0.416;0.343;0.412	0.0025;0.0012;0.0004;1.00e-06	HAP1_WAPL_KO,Haarhuis_2017
chr1:19981044	OTUD3	CESC;COADREAD;ESCA;HNSC;KIRC;KIRP;LUSC	0.388;0.406;0.475;0.337;0.331;0.328;0.338	5.30e-07;5.65e-11;3.02e-06;6.29e-10;1.43e-07;0.0023;1.74e-09	HAP1_WAPL_KO,Haarhuis_2017
chr1:19981194	OTUD3	CESC;COADREAD;ESCA;HNSC;KIRP;LUAD;LUSC;PRAD;SARC	0.341;0.331;0.543;0.362;0.388;0.322;0.327;0.304;0.348	0.0002;1.07e-05;5.16e-10;3.17e-12;1.59e-06;1.51e-08;1.23e-08;1.17e-06;0.0019	HAP1_WAPL_KO,Haarhuis_2017
chr1:19981394	OTUD3	CESC;COADREAD;ESCA;HNSC;LUSC;PRAD;SARC	0.346;0.304;0.483;0.329;0.349;0.320;0.364	0.0001;0.0004;1.20e-06;2.91e-09;1.92e-10;7.07e-08;0.0003	HAP1_WAPL_KO,Haarhuis_2017
chr1:19982109	OTUD3	COADREAD;ESCA;HNSC;LUSC;SARC	0.373;0.432;0.329;0.322;0.368	1.91e-08;0.0002;3.03e-09;3.36e-08;0.0002	HAP1_WAPL_KO,Haarhuis_2017
chr1:19982319	OTUD3	CESC;COADREAD;ESCA;HNSC	0.358;0.374;0.536;0.412	2.90e-05;1.66e-08;1.45e-09;2.13e-17	HAP1_WAPL_KO,Haarhuis_2017
chr1:19982509	OTUD3	COADREAD;HNSC;LUSC;PRAD	0.375;0.383;0.321;0.300	1.44e-08;2.47e-14;3.78e-08;2.20e-06	HAP1_WAPL_KO,Haarhuis_2017
chr1:19982579	OTUD3	CESC;COADREAD;ESCA;HNSC;KIRC;KIRP;LUSC	0.329;0.392;0.421;0.394;0.317;0.318;0.350	0.0009;7.80e-10;0.0007;2.11e-15;1.43e-06;0.0067;1.39e-10	HAP1_WAPL_KO,Haarhuis_2017
chr1:19982719	OTUD3	CESC;HNSC;SARC	0.339;0.319;0.373	0.0003;1.96e-08;0.0001	HAP1_WAPL_KO,Haarhuis_2017
chr3:16381628	OXNAD1	ESCA;KIRC;SKCM;STAD;UVM	0.516;0.379;0.401;0.352;0.566	1.94e-08;2.04e-11;4.92e-10;3.86e-08;0.0079	PANC1,ENCODE3
chr3:16381978	OXNAD1	ESCA;SKCM;UVM	0.512;0.386;0.615	3.34e-08;6.25e-09;0.0002	PANC1,ENCODE3
chr3:16382268	OXNAD1	ESCA;KIRC;SKCM;UVM	0.481;0.316;0.319;0.573	1.47e-06;1.72e-06;0.0001;0.0048	PANC1,ENCODE3
chr3:16382648	OXNAD1	ESCA;KIRC;SKCM	0.551;0.361;0.405	1.76e-10;7.31e-10;2.34e-10	PANC1,ENCODE3
chr3:16382688	OXNAD1	ESCA;KIRC;KIRP;SKCM;STAD;UVM	0.561;0.422;0.325;0.456;0.311;0.612	4.06e-11;2.07e-15;0.0032;1.35e-14;2.63e-05;0.0002	PANC1,ENCODE3
chr3:16382938	OXNAD1	ESCA;KIRC;KIRP;SKCM	0.553;0.332;0.353;0.355	1.23e-10;1.22e-07;0.0001;7.95e-07	PANC1,ENCODE3
chr3:16382988	OXNAD1	ESCA;KIRC;SKCM;STAD	0.604;0.330;0.377;0.321	3.88e-14;1.80e-07;2.46e-08;5.54e-06	PANC1,ENCODE3
chr3:16383458	OXNAD1	ESCA;KIRC;KIRP;SKCM;STAD	0.518;0.398;0.330;0.357;0.350	1.52e-08;3.87e-13;0.0019;6.10e-07;5.69e-08	PANC1,ENCODE3
chr3:16384018	OXNAD1	ESCA;KIRP;SKCM	0.493;0.361;0.400	3.60e-07;4.90e-05;5.24e-10	PANC1,ENCODE3
chr3:16384268	OXNAD1	ESCA;KIRC;KIRP;SKCM;THCA	0.558;0.338;0.383;0.375;0.327	6.41e-11;4.54e-08;3.02e-06;3.81e-08;1.06e-08	PANC1,ENCODE3
chr3:16384438	OXNAD1	ESCA;KIRP;LIHC;SKCM;UVM	0.552;0.347;0.306;0.442;0.588	1.51e-10;0.0002;0.0003;2.00e-13;0.0017	PANC1,ENCODE3
chr3:16384808	OXNAD1	ESCA;KIRP;SKCM;UVM	0.627;0.376;0.459;0.596	5.50e-16;7.46e-06;7.02e-15;0.0009	PANC1,ENCODE3
chr3:16385018	OXNAD1	BRCA;ESCA;HNSC;KICH;KIRC;KIRP;LUSC;SKCM;THCA	0.310;0.559;0.356;0.652;0.361;0.352;0.300;0.387;0.348	1.86e-20;4.80e-11;1.11e-11;0.0006;6.63e-10;0.0001;1.68e-06;5.07e-09;1.81e-10	PANC1,ENCODE3
chr3:16385448	OXNAD1	BRCA;CESC;ESCA;HNSC;KIRC;KIRP;LIHC;LUSC;SARC;SKCM;THCA;THYM;UVM	0.314;0.411;0.586;0.399;0.314;0.405;0.337;0.326;0.376;0.451;0.338;0.748;0.562	2.93e-21;1.84e-08;7.88e-13;5.47e-16;2.33e-06;1.53e-07;4.97e-06;1.74e-08;8.67e-05;3.46e-14;1.19e-09;2.80e-17;0.0098	PANC1,ENCODE3
chr3:16385478	OXNAD1	BLCA;CESC;ESCA;HNSC;KIRC;KIRP;LUSC;SARC;SKCM;THCA;THYM	0.312;0.372;0.526;0.398;0.308;0.379;0.311;0.416;0.458;0.373;0.792	2.63e-05;4.82e-06;5.30e-09;6.86e-16;5.92e-06;5.67e-06;2.25e-07;6.00e-07;8.17e-15;7.70e-13;1.59e-21	PANC1,ENCODE3
chr3:16385968	OXNAD1	ESCA;HNSC;SKCM;STAD;THYM	0.484;0.327;0.391;0.319;0.507	1.05e-06;4.65e-09;2.73e-09;7.86e-06;0.0008	PANC1,ENCODE3
chr3:16386138	OXNAD1	ESCA;SKCM;STAD	0.555;0.337;0.329	8.96e-11;9.77e-06;1.67e-06	PANC1,ENCODE3
chr3:16386208	OXNAD1	CESC;ESCA;SKCM;STAD	0.316;0.588;0.348;0.330	0.0039;5.50e-13;2.15e-06;1.39e-06	PANC1,ENCODE3
chr3:16387150	OXNAD1	ESCA;HNSC;SKCM	0.522;0.301;0.308	8.91e-09;5.33e-07;0.0004	PANC1,ENCODE3
chr4:108950895	OSTC	GBM;LUAD;SARC	-0.43;-0.32;-0.42	0.0045;2.08e-08;1.37e-07	HAP1_WAPL_KO,Haarhuis_2017;Epidermal_Keratinocyte_day3,Rubin_2017;H1-MSC,Dixon_2015
chr4:146461633	OTUD4	OV;PRAD;THYM	0.426;0.309;0.493	5.82e-09;5.22e-07;0.0026	Hippocampus,Schmitt_2016
chr4:146464540	OTUD4	BLCA;KIRC;PRAD;THYM	0.316;0.303;0.311;0.501	1.37e-05;1.40e-05;3.42e-07;0.0014	Hippocampus,Schmitt_2016
chr7:24870724	OSBPL3	BLCA;BRCA;CESC;COADREAD;ESCA;GBM;HNSC;KIRC;KIRP;LGG;LIHC;LUAD;LUSC;MESO;OV;PAAD;PCPG;PRAD;SARC;SKCM;STAD;TGCT;THCA;THYM;UCEC	0.552;0.527;0.577;0.443;0.697;0.659;0.387;0.585;0.551;0.637;0.434;0.533;0.517;0.626;0.642;0.563;0.396;0.380;0.560;0.510;0.537;0.846;0.510;0.674;0.672	1.13e-28;3.15e-74;5.11e-23;4.26e-14;1.43e-22;2.94e-15;1.07e-14;3.52e-37;4.63e-19;7.26e-55;3.17e-13;9.40e-34;3.04e-30;1.86e-05;3.63e-30;7.33e-11;0.0091;5.14e-13;1.73e-17;5.80e-20;5.29e-27;8.90e-37;1.60e-29;9.89e-12;4.51e-19	H1-MSC,Dixon_2015
chr7:24870764	OSBPL3	ACC;BLCA;BRCA;CESC;COADREAD;ESCA;GBM;HNSC;KIRC;KIRP;LGG;LIHC;LUAD;LUSC;MESO;OV;PAAD;PCPG;SARC;SKCM;STAD;TGCT;THCA;THYM;UCEC	0.572;0.506;0.506;0.626;0.413;0.687;0.673;0.365;0.592;0.543;0.599;0.421;0.565;0.507;0.629;0.633;0.561;0.434;0.534;0.461;0.572;0.856;0.499;0.640;0.614	0.0073;1.26e-22;6.22e-67;3.39e-29;1.63e-11;1.87e-21;2.16e-16;1.83e-12;2.44e-38;2.34e-18;2.74e-46;4.71e-12;1.59e-39;8.04e-29;1.44e-05;7.51e-29;1.03e-10;0.0002;3.49e-15;4.53e-15;5.57e-32;1.01e-38;8.51e-28;1.04e-09;3.57e-14	H1-MSC,Dixon_2015
chr7:24870804	OSBPL3	ACC;BLCA;BRCA;CESC;COADREAD;ESCA;GBM;HNSC;KICH;KIRC;KIRP;LAML;LGG;LIHC;LUAD;LUSC;MESO;OV;PAAD;PCPG;PRAD;SARC;SKCM;STAD;TGCT;THCA;THYM;UCEC	0.579;0.500;0.500;0.613;0.434;0.697;0.717;0.360;0.615;0.578;0.546;0.835;0.573;0.479;0.523;0.496;0.556;0.626;0.546;0.470;0.303;0.470;0.479;0.600;0.841;0.525;0.712;0.632	0.0045;6.28e-22;3.54e-65;2.12e-27;3.00e-13;1.53e-22;2.37e-20;4.46e-12;0.0081;5.31e-36;1.22e-18;0.0078;4.51e-41;2.17e-17;3.64e-32;3.30e-27;0.0048;6.29e-28;8.92e-10;7.82e-06;1.31e-06;2.66e-10;8.38e-17;1.64e-36;7.26e-36;8.10e-32;2.50e-14;1.39e-15	H1-MSC,Dixon_2015
chr7:24870864	OSBPL3	BLCA;BRCA;CESC;COADREAD;ESCA;GBM;HNSC;KIRC;KIRP;LGG;LIHC;LUAD;LUSC;OV;PAAD;PCPG;PRAD;SARC;SKCM;STAD;TGCT;THCA;THYM;UCEC	0.516;0.570;0.648;0.423;0.666;0.736;0.384;0.569;0.565;0.592;0.501;0.516;0.530;0.625;0.617;0.508;0.312;0.428;0.557;0.593;0.852;0.517;0.641;0.664	7.06e-24;3.24e-90;2.93e-32;2.53e-12;1.92e-19;2.87e-22;1.97e-14;2.03e-34;1.44e-20;7.04e-45;1.01e-19;4.04e-31;2.67e-32;7.83e-28;1.24e-14;9.03e-08;3.27e-07;1.22e-07;1.63e-25;2.25e-35;5.97e-38;1.45e-30;9.28e-10;2.67e-18	H1-MSC,Dixon_2015
chr7:24871284	OSBPL3	BLCA;BRCA;CESC;COADREAD;ESCA;GBM;HNSC;KIRC;KIRP;LAML;LGG;LIHC;LUAD;LUSC;MESO;OV;PAAD;PRAD;SARC;SKCM;STAD;TGCT;THCA;THYM;UCEC	0.452;0.477;0.563;0.390;0.686;0.596;0.344;0.568;0.483;0.868;0.585;0.509;0.517;0.473;0.674;0.571;0.531;0.357;0.478;0.469;0.565;0.798;0.485;0.646;0.670	1.30e-16;4.09e-58;1.87e-21;1.12e-09;2.33e-21;6.50e-11;1.38e-10;2.64e-34;5.25e-13;0.0005;2.27e-43;1.33e-20;3.46e-31;5.20e-24;1.85e-07;1.96e-21;6.51e-09;6.21e-11;7.15e-11;7.42e-16;5.93e-31;8.38e-29;7.48e-26;4.64e-10;7.44e-19	H1-MSC,Dixon_2015
chr7:24871314	OSBPL3	BLCA;BRCA;CESC;COADREAD;ESCA;GBM;HNSC;KIRC;KIRP;LAML;LGG;LIHC;LUAD;LUSC;MESO;OV;PAAD;PRAD;SARC;SKCM;STAD;TGCT;THCA;THYM;UCEC	0.497;0.512;0.585;0.356;0.674;0.582;0.395;0.583;0.488;0.887;0.617;0.506;0.539;0.516;0.682;0.599;0.609;0.410;0.475;0.487;0.568;0.816;0.469;0.675;0.632	1.61e-21;4.09e-69;5.16e-24;2.90e-07;3.79e-20;4.72e-10;1.66e-15;8.16e-37;2.14e-13;8.05e-05;3.74e-50;3.04e-20;7.08e-35;4.27e-30;7.28e-08;1.32e-24;5.08e-14;5.15e-16;1.08e-10;1.40e-17;1.90e-31;1.36e-31;9.66e-24;8.69e-12;1.35e-15	H1-MSC,Dixon_2015
chr7:24871364	OSBPL3	BLCA;BRCA;CESC;COADREAD;ESCA;GBM;HNSC;KIRC;KIRP;LAML;LGG;LIHC;LUAD;LUSC;MESO;OV;PAAD;PRAD;SARC;SKCM;STAD;TGCT;THCA;THYM;UCEC	0.500;0.512;0.517;0.387;0.658;0.556;0.427;0.577;0.545;0.885;0.600;0.508;0.508;0.508;0.687;0.576;0.584;0.390;0.513;0.477;0.568;0.821;0.438;0.671;0.671	7.80e-22;4.87e-69;6.94e-17;1.92e-09;1.08e-18;1.27e-08;3.68e-19;9.64e-36;1.56e-18;9.62e-05;1.95e-46;1.73e-20;8.82e-30;6.15e-29;4.55e-08;6.54e-22;3.11e-12;5.48e-14;1.77e-13;1.28e-16;1.84e-31;3.03e-32;9.89e-20;1.57e-11;6.23e-19	H1-MSC,Dixon_2015
chr7:24871724	OSBPL3	BLCA;BRCA;CESC;COADREAD;ESCA;GBM;HNSC;KIRC;KIRP;LAML;LGG;LIHC;LUAD;LUSC;MESO;OV;PAAD;SARC;SKCM;STAD;TGCT;THCA;THYM;UCEC	0.524;0.457;0.580;0.373;0.603;0.648;0.366;0.497;0.515;0.890;0.554;0.384;0.490;0.486;0.669;0.589;0.622;0.464;0.476;0.486;0.732;0.466;0.616;0.618	7.42e-25;1.93e-52;2.00e-23;1.77e-08;4.69e-14;2.02e-14;1.29e-12;6.33e-24;9.32e-16;5.86e-05;1.46e-37;3.62e-09;3.93e-27;8.91e-26;2.93e-07;2.27e-23;5.36e-15;6.37e-10;1.61e-16;1.38e-20;5.50e-21;2.85e-23;1.82e-08;1.63e-14	H1-MSC,Dixon_2015
chr7:24871754	OSBPL3	BLCA;BRCA;CESC;COADREAD;ESCA;GBM;HNSC;KIRC;KIRP;LAML;LGG;LIHC;LUAD;LUSC;OV;PAAD;PRAD;SARC;SKCM;STAD;TGCT;THCA;THYM;UCEC	0.517;0.458;0.540;0.404;0.598;0.660;0.421;0.488;0.524;0.867;0.553;0.407;0.497;0.473;0.570;0.533;0.336;0.430;0.479;0.495;0.767;0.439;0.636;0.586	6.75e-24;1.12e-52;4.42e-19;9.13e-11;9.76e-14;2.28e-15;1.94e-18;7.28e-23;1.55e-16;0.0006;1.80e-37;5.93e-11;3.66e-28;6.50e-24;2.37e-21;5.33e-09;3.95e-09;9.70e-08;7.94e-17;1.18e-21;9.25e-25;6.42e-20;1.63e-09;3.61e-12	H1-MSC,Dixon_2015
chr7:24871924	OSBPL3	BLCA;BRCA;CESC;COADREAD;ESCA;GBM;KIRC;KIRP;LGG;LUAD;LUSC;OV;PAAD;SKCM;STAD;TGCT;THCA;UCEC	0.341;0.332;0.511;0.392;0.615;0.620;0.481;0.424;0.462;0.402;0.435;0.610;0.469;0.336;0.453;0.751;0.326;0.523	3.18e-07;2.31e-24;2.99e-16;7.10e-10;5.13e-15;1.78e-12;5.62e-22;9.18e-09;2.63e-23;4.12e-16;3.08e-19;5.61e-26;1.07e-05;1.14e-05;5.65e-17;6.20e-23;1.16e-08;2.37e-08	H1-MSC,Dixon_2015
chr7:24872054	OSBPL3	BLCA;BRCA;CESC;COADREAD;ESCA;GBM;HNSC;KIRC;KIRP;LAML;LGG;LIHC;LUAD;LUSC;OV;PAAD;SARC;SKCM;STAD;TGCT;THCA;THYM;UCEC	0.345;0.411;0.505;0.430;0.561;0.645;0.351;0.534;0.494;0.850;0.534;0.403;0.470;0.451;0.577;0.489;0.426;0.425;0.509;0.742;0.374;0.606;0.572	1.71e-07;1.57e-40;1.04e-15;6.50e-13;3.68e-11;3.30e-14;3.40e-11;5.34e-29;6.27e-14;0.0026;4.16e-34;1.13e-10;2.65e-24;4.04e-21;4.22e-22;1.08e-06;1.61e-07;5.98e-12;2.15e-23;5.61e-22;6.83e-13;6.02e-08;2.99e-11	H1-MSC,Dixon_2015
chr7:24872214	OSBPL3	BLCA;BRCA;CESC;COADREAD;ESCA;GBM;HNSC;KIRC;KIRP;LGG;LIHC;LUAD;LUSC;MESO;OV;PAAD;PRAD;SARC;SKCM;STAD;TGCT;THCA;THYM;UCEC	0.537;0.519;0.569;0.433;0.578;0.654;0.472;0.541;0.580;0.630;0.461;0.520;0.516;0.646;0.608;0.584;0.319;0.441;0.512;0.506;0.842;0.469;0.618;0.621	1.31e-26;1.77e-71;3.88e-22;3.28e-13;2.64e-12;7.02e-15;6.89e-25;4.72e-30;3.50e-22;3.95e-53;1.16e-15;1.16e-31;4.18e-30;3.15e-06;1.03e-25;2.96e-12;9.06e-08;2.10e-08;2.88e-20;5.47e-23;4.75e-36;1.19e-23;1.49e-08;1.06e-14	H1-MSC,Dixon_2015
chr7:24872394	OSBPL3	BLCA;BRCA;CESC;COADREAD;ESCA;GBM;HNSC;KIRC;KIRP;LGG;LIHC;LUAD;LUSC;OV;PAAD;PRAD;SKCM;STAD;TGCT;THCA;THYM;UCEC	0.473;0.501;0.543;0.440;0.657;0.571;0.436;0.571;0.480;0.591;0.426;0.461;0.488;0.582;0.526;0.307;0.474;0.457;0.705;0.528;0.649;0.690	9.20e-19;1.85e-65;1.99e-19;9.07e-14;1.33e-18;1.98e-09;2.72e-20;9.65e-35;8.41e-13;1.35e-44;1.61e-12;3.66e-23;4.70e-26;1.43e-22;1.29e-08;7.62e-07;2.36e-16;1.92e-17;2.07e-18;2.42e-32;2.91e-10;1.04e-20	H1-MSC,Dixon_2015
chr7:24872434	OSBPL3	BLCA;BRCA;CESC;COADREAD;ESCA;GBM;HNSC;KIRC;KIRP;LAML;LGG;LIHC;LUAD;LUSC;MESO;OV;PAAD;SARC;SKCM;STAD;TGCT;THCA;THYM;UCEC	0.420;0.481;0.540;0.421;0.682;0.592;0.433;0.562;0.469;0.903;0.555;0.416;0.483;0.435;0.599;0.599;0.502;0.349;0.429;0.504;0.708;0.479;0.618;0.665	1.57e-13;3.74e-59;4.05e-19;3.48e-12;6.12e-21;1.13e-10;7.52e-20;2.08e-33;6.48e-12;1.22e-05;8.74e-38;1.05e-11;3.73e-26;3.32e-19;0.0002;1.47e-24;2.41e-07;0.0017;2.85e-12;9.19e-23;1.28e-18;4.86e-25;1.60e-08;2.11e-18	H1-MSC,Dixon_2015
chr7:24872484	OSBPL3	BLCA;BRCA;CESC;COADREAD;ESCA;GBM;HNSC;KIRC;KIRP;LAML;LGG;LIHC;LUAD;LUSC;MESO;OV;PAAD;PRAD;SARC;SKCM;STAD;TGCT;THCA;THYM;UCEC	0.459;0.449;0.512;0.386;0.662;0.638;0.426;0.562;0.490;0.872;0.554;0.459;0.502;0.462;0.561;0.639;0.522;0.306;0.377;0.434;0.494;0.721;0.469;0.637;0.622	2.51e-17;3.75e-50;2.30e-16;2.17e-09;4.89e-19;1.05e-13;4.71e-19;2.36e-33;1.31e-13;0.0003;1.60e-37;2.00e-15;6.61e-29;1.76e-22;0.0035;1.22e-29;2.11e-08;8.67e-07;7.79e-05;1.02e-12;1.69e-21;7.81e-20;1.16e-23;1.52e-09;8.34e-15	H1-MSC,Dixon_2015
chr7:24872904	OSBPL3	BLCA;BRCA;CESC;COADREAD;ESCA;GBM;HNSC;KIRC;KIRP;LGG;LIHC;LUAD;LUSC;OV;PAAD;PRAD;SARC;SKCM;STAD;TGCT;THCA;THYM;UCEC	0.400;0.417;0.460;0.381;0.674;0.554;0.402;0.519;0.483;0.524;0.359;0.487;0.469;0.586;0.563;0.301;0.371;0.402;0.546;0.697;0.431;0.639;0.531	8.25e-12;6.26e-42;5.79e-12;5.01e-09;3.30e-20;1.64e-08;2.76e-16;6.89e-27;5.24e-13;1.83e-32;1.94e-07;9.39e-27;1.83e-23;4.72e-23;7.60e-11;1.82e-06;0.0001;3.59e-10;2.77e-28;1.14e-17;5.30e-19;1.15e-09;8.73e-09	H1-MSC,Dixon_2015
chr7:24873194	OSBPL3	BLCA;BRCA;CESC;COADREAD;ESCA;GBM;HNSC;KIRC;KIRP;LGG;LIHC;LUAD;LUSC;MESO;OV;PAAD;SARC;SKCM;STAD;TGCT;THCA;THYM;UCEC	0.407;0.417;0.467;0.403;0.663;0.655;0.345;0.457;0.453;0.541;0.354;0.511;0.464;0.561;0.587;0.432;0.400;0.382;0.520;0.616;0.435;0.633;0.554	2.07e-12;5.77e-42;1.50e-12;1.03e-10;3.68e-19;5.26e-15;1.13e-10;4.07e-19;1.02e-10;2.90e-35;4.39e-07;2.63e-30;8.57e-23;0.0035;3.70e-23;0.0004;4.95e-06;1.15e-08;8.78e-25;1.32e-11;1.77e-19;2.44e-09;3.65e-10	H1-MSC,Dixon_2015
chr7:24873254	OSBPL3	BLCA;BRCA;CESC;COADREAD;ESCA;GBM;HNSC;KIRC;KIRP;LAML;LGG;LIHC;LUAD;LUSC;OV;PAAD;SARC;SKCM;STAD;TGCT;THCA;THYM;UCEC	0.359;0.415;0.417;0.379;0.674;0.553;0.368;0.493;0.477;0.901;0.567;0.359;0.462;0.469;0.592;0.471;0.341;0.384;0.542;0.630;0.424;0.611;0.456	1.52e-08;1.64e-41;6.67e-09;7.27e-09;3.27e-20;1.83e-08;7.92e-13;1.75e-23;1.37e-12;1.51e-05;7.07e-40;2.09e-07;2.71e-23;1.98e-23;8.13e-24;8.80e-06;0.0039;7.64e-09;1.08e-27;1.54e-12;3.60e-18;3.43e-08;5.17e-05	H1-MSC,Dixon_2015
chr7:24873294	OSBPL3	BLCA;BRCA;CESC;COADREAD;ESCA;GBM;HNSC;KIRC;KIRP;LGG;LIHC;LUAD;LUSC;OV;PAAD;SARC;SKCM;STAD;TGCT;THCA;THYM;UCEC	0.400;0.426;0.456;0.388;0.642;0.589;0.378;0.490;0.497;0.538;0.373;0.477;0.433;0.575;0.498;0.441;0.392;0.566;0.613;0.427;0.631;0.538	9.14e-12;2.38e-44;1.17e-11;1.57e-09;3.04e-17;1.68e-10;9.20e-14;4.04e-23;3.73e-14;9.08e-35;1.97e-08;2.76e-25;4.92e-19;8.65e-22;3.97e-07;2.02e-08;2.14e-09;4.42e-31;2.10e-11;1.81e-18;3.14e-09;3.67e-09	H1-MSC,Dixon_2015
chr7:24876175	OSBPL3	BLCA;CESC;ESCA;KIRC;KIRP;OV;SARC;SKCM;STAD;TGCT	0.336;0.345;0.533;0.401;0.346;0.354;0.416;0.362;0.359;0.788	6.58e-07;0.0001;2.06e-09;2.35e-13;0.0003;0.0001;6.20e-07;2.50e-07;1.15e-08;1.88e-27	H1-MSC,Dixon_2015
chr7:24876205	OSBPL3	BLCA;ESCA;KIRC;SARC;SKCM;STAD;TGCT	0.337;0.538;0.370;0.358;0.322;0.316;0.789	6.23e-07;1.04e-09;1.32e-10;0.0006;8.21e-05;1.11e-05;1.47e-27	H1-MSC,Dixon_2015
chr7:24936755	OSBPL3	ESCA;OV;STAD	0.492;0.505;0.304	4.14e-07;5.09e-15;6.63e-05	H1-MSC,Dixon_2015
chr7:24944604	OSBPL3	ESCA;OV;STAD	0.514;0.335;0.339	2.77e-08;0.0010;3.53e-07	Astrocyte,ENCODE3;T47D,ENCODE3;SKMEL5,ENCODE3
chr7:24947283	OSBPL3	ESCA;OV;STAD	0.443;0.318;0.374	8.75e-05;0.0064;8.12e-10	Astrocyte,ENCODE3;T47D,ENCODE3;SKMEL5,ENCODE3
chr7:24949223	OSBPL3	BLCA;ESCA;KIRC;OV;STAD	0.316;0.450;0.337;0.412;0.341	1.47e-05;4.43e-05;5.13e-08;4.33e-08;2.43e-07	Astrocyte,ENCODE3;T47D,ENCODE3;SKMEL5,ENCODE3
chr7:24949553	OSBPL3	ESCA;GBM;OV	0.460;0.464;0.369	1.48e-05;0.0002;1.55e-05	Astrocyte,ENCODE3;T47D,ENCODE3;SKMEL5,ENCODE3
chr8:90803451	OSGIN2	BLCA;BRCA;CESC;COADREAD;ESCA;HNSC;LGG;LIHC;LUAD;LUSC;OV;STAD;UCEC	0.362;0.364;0.356;0.325;0.428;0.362;0.709;0.374;0.382;0.303;0.473;0.319;0.409	1.04e-08;2.60e-30;3.75e-05;2.61e-05;0.0004;3.43e-12;7.99e-75;1.91e-08;5.42e-14;8.92e-07;2.39e-12;7.18e-06;0.0041	Caki2,ENCODE3
chr8:90803491	OSGIN2	BLCA;BRCA;CESC;COADREAD;HNSC;LGG;LIHC;LUAD;OV;STAD;UCEC	0.342;0.398;0.325;0.341;0.349;0.736;0.324;0.411;0.414;0.314;0.422	2.60e-07;1.70e-37;0.0014;2.73e-06;4.85e-11;6.13e-84;3.37e-05;4.42e-17;3.29e-08;1.50e-05;0.0012	Caki2,ENCODE3
chr8:90803661	OSGIN2	BLCA;BRCA;CESC;COADREAD;ESCA;LGG;LUAD;OV;STAD	0.318;0.303;0.345;0.330;0.416;0.722;0.376;0.389;0.345	1.08e-05;2.11e-19;0.0001;1.32e-05;0.0013;3.86e-79;1.97e-13;1.13e-06;1.21e-07	Caki2,ENCODE3
chr8:90803801	OSGIN2	BLCA;CESC;COADREAD;LGG;LUAD;OV;STAD	0.313;0.338;0.323;0.676;0.376;0.339;0.313	2.05e-05;0.0003;3.48e-05;5.30e-65;2.13e-13;0.0006;1.89e-05	Caki2,ENCODE3
chr8:90804361	OSGIN2	BRCA;KIRC;LGG	0.342;0.339;0.638	4.97e-26;3.69e-08;3.69e-55	Caki2,ENCODE3
chr8:90809201	OSGIN2	BLCA;GBM;LGG	0.322;0.423;0.668	5.54e-06;0.0085;1.24e-62	Caki2,ENCODE3
chr8:90809941	OSGIN2	GBM;LGG;OV	0.433;0.647;0.341	0.0038;2.70e-57;0.0004	Caki2,ENCODE3
chr8:90811621	OSGIN2	BLCA;LGG;STAD	0.315;0.633;0.306	1.54e-05;5.56e-54;4.81e-05	Caki2,ENCODE3
chr8:91018945	OTUD6B	KIRP;SKCM;THCA;UVM	0.332;0.333;0.303;0.644	0.0015;1.90e-05;7.46e-07;1.94e-05	THP1_PMA,Phanstiel_2017
chr8:91020145	OTUD6B	KIRP;SKCM;UVM	0.359;0.312;0.593	6.66e-05;0.0003;0.0011	THP1_PMA,Phanstiel_2017
chr10:34970869	PARD3	KIRC;KIRP;PCPG;PRAD	-0.41;-0.43;-0.46;-0.35	1.65e-14;9.02e-10;2.27e-05;7.22e-11	HepG2,ENCODE3;IMR90,Jin_2013;HMEC,Rao_2014
chr10:34971039	PARD3	KIRC;KIRP;PCPG;PRAD	-0.39;-0.42;-0.39;-0.33	4.57e-13;4.38e-09;0.0076;4.92e-09	HepG2,ENCODE3;IMR90,Jin_2013;HMEC,Rao_2014
chr10:34976579	PARD3	KIRC;KIRP;PRAD	-0.41;-0.38;-0.31	3.10e-14;1.50e-06;8.86e-08	HepG2,ENCODE3;IMR90,Jin_2013;HMEC,Rao_2014
chr10:34976869	PARD3	BRCA;KIRC;KIRP;LIHC;PAAD;PRAD	-0.31;-0.37;-0.48;-0.32;-0.42;-0.43	8.38e-22;2.52e-11;1.57e-13;2.73e-05;0.0014;2.22e-18	HepG2,ENCODE3;IMR90,Jin_2013;HMEC,Rao_2014
chr10:34976899	PARD3	BRCA;KIRC;KIRP;LIHC;PAAD;PRAD;THYM	-0.30;-0.38;-0.50;-0.31;-0.46;-0.41;-0.50	6.39e-20;2.75e-12;1.49e-14;0.0002;1.43e-05;4.14e-16;0.0013	HepG2,ENCODE3;IMR90,Jin_2013;HMEC,Rao_2014
chr10:35025027	PARD3	BRCA;SKCM;THCA	0.332;0.327;0.302	2.76e-24;3.95e-05;8.43e-07	H1-TRO,Dixon_2015;HepG2,ENCODE3;Pancreas,Schmitt_2016;H1-ESC,Dixon_2015;Astrocyte,ENCODE3;HMEC,Rao_2014
chr11:116791189	PAFAH1B2	CESC;LIHC;THCA	0.361;0.349;0.342	1.98e-05;9.15e-07;5.11e-10	Lung,Schmitt_2016
chr11:116791459	PAFAH1B2	BRCA;LIHC;THCA;THYM	0.300;0.449;0.320;0.514	6.48e-19;1.55e-14;3.88e-08;0.0004	Lung,Schmitt_2016
chr11:116791749	PAFAH1B2	BLCA;CESC;LIHC;THYM	0.316;0.330;0.325;0.540	1.42e-05;0.0008;2.90e-05;5.08e-05	Lung,Schmitt_2016
chr12:56390200	PA2G4	KIRC;OV;SARC;THCA;THYM	0.343;0.318;0.360;0.320;0.547	1.95e-08;0.0059;0.0005;4.01e-08;2.78e-05	Liver,Leung_2015
chr12:56390230	PA2G4	KIRC;KIRP;PCPG;SARC;THCA;THYM	0.356;0.319;0.400;0.368;0.353;0.620	1.78e-09;0.0064;0.0065;0.0002;5.63e-11;1.17e-08	Liver,Leung_2015
chr12:56390310	PA2G4	KIRC;PCPG;SARC;THCA;THYM	0.350;0.433;0.411;0.358;0.645	4.99e-09;0.0003;1.20e-06;2.33e-11;5.18e-10	Liver,Leung_2015
chr12:56390350	PA2G4	KIRC;PCPG;SARC;THCA;THYM	0.342;0.404;0.369;0.358;0.649	2.43e-08;0.0048;0.0001;2.15e-11;3.16e-10	Liver,Leung_2015
chr12:56392087	PA2G4	CESC;TGCT;THYM	-0.37;-0.46;-0.63	2.14e-06;0.0003;2.05e-09	Liver,Leung_2015
chr12:56392547	PA2G4	CESC;TGCT;THYM	-0.32;-0.56;-0.50	0.0017;7.74e-09;0.0014	Liver,Leung_2015
chr12:56392697	PA2G4	CESC;TGCT;THYM	-0.30;-0.54;-0.59	0.0097;1.84e-07;3.19e-07	Liver,Leung_2015
chr12:56392777	PA2G4	CESC;TGCT;THYM	-0.33;-0.43;-0.51	0.0006;0.0047;0.0006	Liver,Leung_2015
chr12:56392997	PA2G4	CESC;TGCT;THYM	-0.40;-0.46;-0.61	2.46e-08;0.0004;2.36e-08	Liver,Leung_2015
chr12:56393604	PA2G4	CESC;TGCT;THYM	-0.33;-0.47;-0.57	0.0005;0.0001;1.11e-06	Liver,Leung_2015
chr12:56393944	PA2G4	CESC;TGCT;THYM	-0.34;-0.43;-0.65	0.0001;0.0089;9.45e-11	Pancreas,Schmitt_2016
chr12:56394444	PA2G4	CESC;TGCT;THYM	-0.37;-0.50;-0.65	2.21e-06;1.64e-05;1.52e-10	Pancreas,Schmitt_2016
chr12:56499072	PAN2	BLCA;BRCA;CESC;COADREAD;HNSC;KIRC;KIRP;LGG;LIHC;LUAD;LUSC;OV;SKCM;STAD;THCA	0.355;0.329;0.310;0.401;0.342;0.462;0.384;0.381;0.313;0.422;0.444;0.354;0.315;0.349;0.334	3.23e-08;1.03e-23;0.0077;1.56e-10;2.13e-10;1.09e-19;2.79e-06;6.47e-14;0.0001;2.85e-18;2.92e-20;0.0001;0.0001;6.28e-08;2.42e-09	Cortex_DLPFC,Schmitt_2016
chr12:56499102	PAN2	BLCA;BRCA;CESC;COADREAD;HNSC;KIRC;KIRP;LGG;LIHC;LUAD;LUSC;OV;SARC;SKCM;STAD;THCA	0.372;0.361;0.368;0.477;0.330;0.496;0.430;0.365;0.319;0.435;0.457;0.349;0.375;0.337;0.368;0.300	1.64e-09;8.82e-30;7.65e-06;2.30e-17;2.48e-09;7.94e-24;3.54e-09;1.97e-12;5.94e-05;7.65e-20;6.61e-22;0.0001;9.93e-05;1.04e-05;2.30e-09;1.24e-06	Cortex_DLPFC,Schmitt_2016
chr12:56499392	PAN2	BLCA;BRCA;CESC;COADREAD;HNSC;KIRC;KIRP;LGG;LIHC;LUAD;LUSC;OV;PAAD;SARC;SKCM;STAD;THCA	0.382;0.382;0.321;0.488;0.343;0.608;0.533;0.479;0.316;0.463;0.479;0.451;0.440;0.348;0.380;0.431;0.360	2.79e-10;4.81e-34;0.0023;1.85e-18;1.68e-10;2.08e-41;2.20e-17;1.18e-25;0.0001;1.82e-23;9.02e-25;9.78e-11;0.0002;0.0019;1.58e-08;8.18e-15;1.45e-11	Cortex_DLPFC,Schmitt_2016
chr12:56499612	PAN2	BLCA;BRCA;CESC;COADREAD;GBM;HNSC;KIRC;KIRP;LGG;LUAD;LUSC;OV;PRAD;SKCM;STAD;THCA	0.407;0.338;0.327;0.443;0.450;0.323;0.592;0.548;0.381;0.403;0.435;0.504;0.349;0.353;0.404;0.341	2.05e-12;2.30e-25;0.0011;4.13e-14;0.0009;9.23e-09;2.57e-38;7.42e-19;5.60e-14;3.75e-16;3.64e-19;5.71e-15;3.52e-10;9.95e-07;2.42e-12;6.61e-10	Cortex_DLPFC,Schmitt_2016
chr12:56499672	PAN2	BLCA;BRCA;CESC;COADREAD;HNSC;KIRC;KIRP;LGG;LUAD;LUSC;OV;PAAD;PCPG;PRAD;SKCM;STAD;THCA	0.386;0.353;0.311;0.472;0.345;0.579;0.503;0.389;0.387;0.489;0.463;0.422;0.410;0.358;0.466;0.413;0.429	1.32e-10;3.03e-28;0.0070;7.28e-17;1.09e-10;3.29e-36;1.11e-14;8.54e-15;1.48e-14;3.99e-26;1.24e-11;0.0011;0.0028;5.80e-11;1.42e-15;4.29e-13;1.02e-18	Cortex_DLPFC,Schmitt_2016
chr12:56500620	PAN2	BLCA;COADREAD;HNSC;KIRC;KIRP;LGG;LUAD;LUSC;OV;SKCM;STAD	0.315;0.463;0.322;0.491;0.447;0.397;0.410;0.445;0.409;0.351;0.346	1.66e-05;5.97e-16;1.18e-08;3.68e-23;2.42e-10;1.42e-15;6.52e-17;2.28e-20;7.12e-08;1.39e-06;1.14e-07	Cortex_DLPFC,Schmitt_2016
chr12:56500660	PAN2	BLCA;COADREAD;HNSC;KIRC;KIRP;LGG;LUAD;LUSC;OV;SKCM;STAD;THCA	0.344;0.406;0.330;0.534;0.385;0.352;0.426;0.462;0.442;0.420;0.357;0.307	1.85e-07;5.61e-11;2.57e-09;5.36e-29;2.42e-06;3.76e-11;8.38e-19;1.42e-22;4.71e-10;1.65e-11;1.60e-08;3.50e-07	Cortex_DLPFC,Schmitt_2016
chr12:56502157	PAN2	COADREAD;HNSC;KIRC;KIRP;LGG;LUAD;LUSC;OV;STAD;THCA	0.360;0.324;0.532;0.394;0.342;0.374;0.338;0.318;0.304;0.317	1.61e-07;7.63e-09;9.99e-29;7.14e-07;2.73e-10;3.45e-13;1.81e-09;0.0062;7.14e-05;6.75e-08	Cortex_DLPFC,Schmitt_2016
chr12:56502397	PAN2	BLCA;COADREAD;KIRC;KIRP;LGG;LUAD;LUSC;STAD	0.311;0.300;0.467;0.416;0.322;0.328;0.374;0.351	3.00e-05;0.0006;2.32e-20;3.05e-08;1.27e-08;4.62e-09;8.76e-13;4.47e-08	Cortex_DLPFC,Schmitt_2016
chr12:56502677	PAN2	COADREAD;KIRC;KIRP;LUSC	0.382;0.454;0.335;0.376	4.26e-09;8.36e-19;0.0010;5.76e-13	Cortex_DLPFC,Schmitt_2016
chr12:56502707	PAN2	COADREAD;KIRC;LUSC	0.349;0.427;0.322	7.85e-07;6.67e-16;3.22e-08	Cortex_DLPFC,Schmitt_2016
chr12:56502867	PAN2	COADREAD;KIRC;KIRP;LUSC;STAD;THCA	0.387;0.548;0.399;0.385;0.307;0.302	1.72e-09;3.38e-31;3.45e-07;7.39e-14;4.15e-05;8.86e-07	Cortex_DLPFC,Schmitt_2016
chr12:56503317	PAN2	BLCA;COADREAD;HNSC;KIRC;KIRP;LUSC	0.335;0.330;0.301;0.537;0.319;0.369	7.84e-07;1.30e-05;4.79e-07;1.66e-29;0.0058;2.72e-12	Cortex_DLPFC,Schmitt_2016
chr12:56503507	PAN2	BLCA;COADREAD;HNSC;KIRC;KIRP;LGG;LUAD;LUSC;STAD;THCA	0.373;0.485;0.361;0.521;0.427;0.377;0.360;0.426;0.309;0.326	1.50e-09;3.48e-18;3.76e-12;3.34e-27;5.70e-09;1.41e-13;7.07e-12;3.58e-18;3.13e-05;1.12e-08	Cortex_DLPFC,Schmitt_2016
chr14:23551725	PABPN1	BLCA;CESC;ESCA;HNSC;KIRC;KIRP;LGG;LIHC;LUAD;OV;PRAD;STAD;THCA	0.305;0.332;0.562;0.311;0.535;0.465;0.431;0.301;0.406;0.464;0.312;0.572;0.391	7.04e-05;0.0006;3.14e-11;8.43e-08;2.88e-29;1.29e-11;1.71e-19;0.0006;1.53e-16;1.13e-11;2.82e-07;5.03e-32;1.46e-14	Hippocampus,Schmitt_2016
chr14:23551755	PABPN1	CESC;COADREAD;ESCA;KIRC;KIRP;LGG;LIHC;LUAD;OV;STAD;THCA	0.370;0.348;0.506;0.558;0.438;0.418;0.344;0.385;0.458;0.566;0.328	6.23e-06;8.91e-07;7.07e-08;9.22e-33;1.08e-09;5.53e-18;1.83e-06;2.45e-14;2.98e-11;3.96e-31;8.50e-09	Hippocampus,Schmitt_2016
chr14:23552015	PABPN1	BLCA;BRCA;CESC;ESCA;KIRC;KIRP;LGG;LUAD;OV;PCPG;PRAD;STAD	0.341;0.322;0.318;0.413;0.581;0.448;0.381;0.424;0.394;0.478;0.333;0.420	2.91e-07;1.48e-22;0.0031;0.0017;1.51e-36;2.09e-10;5.84e-14;1.48e-18;5.75e-07;3.21e-06;6.89e-09;1.00e-13	Hippocampus,Schmitt_2016
chr14:23552205	PABPN1	KIRC;KIRP;LUAD;OV;STAD	0.507;0.466;0.326;0.345;0.322	2.45e-25;9.81e-12;7.26e-09;0.0002;4.58e-06	Hippocampus,Schmitt_2016
chr16:88720832	PABPN1L	KIRC;LGG;PRAD	0.334;0.371;0.318	8.47e-08;6.29e-13;9.86e-08	RPMI7951,ENCODE3
chr16:88720862	PABPN1L	KIRC;LGG;PRAD	0.327;0.369;0.355	2.82e-07;8.25e-13;1.01e-10	RPMI7951,ENCODE3
chr17:2292322	PAFAH1B1	OV;SARC;THYM;UVM	0.376;0.334;0.513;0.615	7.09e-06;0.0076;0.0005;0.0002	IMR90,Jin_2013;G401,ENCODE3
chr19:39825581	PAK4	SKCM;STAD;THYM	-0.40;-0.34;-0.62	1.31e-10;8.42e-08;4.48e-09	NHEK,Rao_2014;HAP1_WAPL_KO,Haarhuis_2017;Spleen,Schmitt_2016
chr19:39825781	PAK4	SKCM;TGCT;THYM	-0.38;-0.49;-0.60	3.35e-09;5.28e-05;7.89e-08	NHEK,Rao_2014;HAP1_WAPL_KO,Haarhuis_2017;Spleen,Schmitt_2016
chr19:39897087	PAK4	BLCA;LUSC;PAAD	0.324;0.323;0.406	4.33e-06;2.95e-08;0.0048	HAP1,Haarhuis_2017
chr19:40019047	PAK4	LGG;OV;THCA	0.348;0.322;0.317	7.47e-11;0.0039;5.82e-08	GM12878,Rao_2014
chr19:40019197	PAK4	LGG;OV;THCA	0.379;0.392;0.318	8.93e-14;8.13e-07;5.66e-08	GM12878,Rao_2014
chr19:40019367	PAK4	LGG;LIHC;OV	0.340;0.308;0.411	4.35e-10;0.0002;5.07e-08	GM12878,Rao_2014
chr19:42902666	PAFAH1B3	KIRP;LGG;THYM;UCEC	0.363;0.395;0.537;0.466	4.30e-05;2.26e-15;7.02e-05;1.71e-05	HAP1_DKO,Haarhuis_2017
chr1:155917916	PAQR6	KIRC;LUSC;THCA	0.504;0.353;0.304	6.00e-25;8.48e-11;6.46e-07	HAP1,Haarhuis_2017;H1-ESC,Dixon_2015;Caki2,ENCODE3;H1-TRO,Dixon_2015
chr1:155918306	PAQR6	KIRC;LUAD;THCA	0.625;0.366;0.343	1.50e-44;1.96e-12;4.45e-10	HAP1,Haarhuis_2017;H1-ESC,Dixon_2015;Caki2,ENCODE3;H1-TRO,Dixon_2015
chr1:155918336	PAQR6	KIRC;LUAD;THCA	0.587;0.329;0.348	1.62e-37;3.67e-09;1.56e-10	HAP1,Haarhuis_2017;H1-ESC,Dixon_2015;Caki2,ENCODE3;H1-TRO,Dixon_2015
chr1:156059604	PAQR6	BRCA;KIRC;LUSC	0.305;0.433;0.326	1.12e-19;1.42e-16;1.73e-08	GM12878,Rao_2014
chr1:156061028	PAQR6	BLCA;KIRC;LUSC	0.348;0.363;0.359	1.03e-07;4.85e-10;2.23e-11	HepG2,ENCODE3
chr1:156061508	PAQR6	KIRC;LUSC;OV	0.374;0.379;0.331	5.62e-11;3.53e-13;0.0015	HepG2,ENCODE3
chr1:156061568	PAQR6	KIRC;LUSC;OV	0.372;0.340;0.350	8.20e-11;1.15e-09;0.0001	HepG2,ENCODE3
chr1:156062098	PAQR6	BLCA;KIRC;LUSC	0.326;0.389;0.374	3.28e-06;2.56e-12;9.41e-13	HepG2,ENCODE3
chr1:156062568	PAQR6	BLCA;KIRC;KIRP;LUAD;LUSC	0.337;0.496;0.370;0.319;0.443	5.80e-07;8.37e-24;1.62e-05;2.79e-08;4.08e-20	HepG2,ENCODE3
chr1:156062608	PAQR6	BLCA;BRCA;KIRC;LUAD;LUSC;SKCM	0.408;0.319;0.482;0.301;0.435;0.306	1.72e-12;5.56e-22;4.74e-22;6.64e-07;3.09e-19;0.0006	HepG2,ENCODE3
chr1:156063028	PAQR6	BLCA;BRCA;KIRC;LUSC;SKCM	0.357;0.303;0.536;0.400;0.328	2.19e-08;2.09e-19;2.55e-29;2.22e-15;3.49e-05	HepG2,ENCODE3
chr1:156063188	PAQR6	BLCA;BRCA;KIRC;KIRP;LUSC	0.410;0.351;0.459;0.339;0.409	1.13e-12;7.60e-28;2.01e-19;0.0006;2.56e-16	HepG2,ENCODE3
chr1:156063348	PAQR6	BLCA;BRCA;KIRC;KIRP;LUAD;LUSC	0.385;0.380;0.353;0.319;0.334;0.345	1.65e-10;1.13e-33;3.23e-09;0.0060;1.59e-09;4.52e-10	HepG2,ENCODE3
chr1:156083657	PAQR6	BLCA;KIRC;LUSC	0.319;0.305;0.380	8.85e-06;9.24e-06;2.37e-13	NCIH460,ENCODE3
chr1:156083707	PAQR6	BLCA;BRCA;KIRC;LUSC;OV	0.370;0.303;0.316;0.304;0.328	2.45e-09;2.40e-19;1.73e-06;7.61e-07;0.0019	NCIH460,ENCODE3
chr1:156083937	PAQR6	BLCA;BRCA;KIRC;LUSC;SKCM	0.372;0.318;0.312;0.333;0.309	1.70e-09;7.28e-22;3.33e-06;4.41e-09;0.0004	NCIH460,ENCODE3
chr1:156104064	PAQR6	HNSC;KIRC;LUSC	0.316;0.493;0.352	3.18e-08;1.56e-23;1.11e-10	Cortex_DLPFC,Schmitt_2016;HAP1,Haarhuis_2017
chr1:156108688	PAQR6	BLCA;BRCA;COADREAD;HNSC;KIRC;KIRP;LUAD;LUSC;PAAD;SKCM;THCA	0.324;0.469;0.329;0.484;0.635;0.356;0.367;0.486;0.539;0.395;0.395	4.56e-06;8.40e-56;1.56e-05;1.23e-26;9.54e-47;9.94e-05;1.58e-12;9.47e-26;2.37e-09;1.20e-09;4.93e-15	Cortex_DLPFC,Schmitt_2016;HAP1,Haarhuis_2017
chr1:2120035	PANK4	LGG;LUSC;OV	0.327;0.338;0.328	5.23e-09;1.81e-09;0.0020	GM12878,Rao_2014
chr1:2126354	PANK4	BRCA;OV;STAD	0.445;0.342;0.309	4.15e-49;0.0004;3.33e-05	GM12878,Rao_2014
chr1:2126454	PANK4	BRCA;LUAD;SKCM	0.431;0.344;0.349	1.85e-45;2.17e-10;1.92e-06	GM12878,Rao_2014
chr1:26147674	PAFAH2	BLCA;CESC;OV	0.324;0.328;0.374	4.14e-06;0.0010;8.38e-06	HAP1,Haarhuis_2017;HAP1_WAPL_KO,Haarhuis_2017;IMR90,Rao_2014;HepG2,ENCODE3;H1-TRO,Dixon_2015
chr1:26147834	PAFAH2	BLCA;CESC;OV	0.315;0.384;0.370	1.56e-05;9.44e-07;1.48e-05	HAP1,Haarhuis_2017;HAP1_WAPL_KO,Haarhuis_2017;IMR90,Rao_2014;HepG2,ENCODE3;H1-TRO,Dixon_2015
chr3:142608165	PAQR9	GBM;KIRC;SARC;STAD	0.492;0.300;0.468;0.323	1.70e-05;2.27e-05;3.46e-10;3.92e-06	Lung,Schmitt_2016;LNCAP,ENCODE3
chr3:196346540	PAK2	KIRC;LIHC;THCA	-0.43;-0.30;-0.47	1.95e-16;0.0004;3.29e-24	Thymus,Leung_2015;HAP1,Haarhuis_2017;PANC1,ENCODE3
chr4:169743933	PALLD	BRCA;CESC;ESCA;HNSC;KICH;LUAD;OV	0.325;0.328;0.421;0.301;0.680;0.350;0.329	4.98e-23;0.0010;0.0007;5.22e-07;7.00e-05;6.27e-11;0.0019	Caki2,ENCODE3
chr4:169744453	PALLD	CESC;LUAD;UCEC	0.335;0.353;0.437	0.0004;3.53e-11;0.0003	Caki2,ENCODE3
chr4:169745203	PALLD	KICH;LUAD;UCEC	0.619;0.343;0.459	0.0060;2.37e-10;3.69e-05	Caki2,ENCODE3
chr4:169745883	PALLD	CESC;LUAD;UCEC	0.369;0.363;0.485	7.27e-06;3.50e-12;2.16e-06	Caki2,ENCODE3
chr4:169746243	PALLD	BLCA;ESCA;UCEC	0.333;0.394;0.453	1.14e-06;0.0091;6.48e-05	Caki2,ENCODE3
chr6:34508009	PACSIN1	CESC;OV;PRAD	0.366;0.418;0.342	1.03e-05;1.81e-08;1.18e-09	HepG2,ENCODE3
chr6:34508619	PACSIN1	CESC;OV;PRAD	0.369;0.406;0.330	6.74e-06;1.06e-07;1.32e-08	HepG2,ENCODE3
chr10:116235895	ABLIM1	CESC;ESCA;LUSC;OV;STAD	0.335;0.524;0.300;0.394;0.391	0.0004;7.54e-09;1.61e-06;6.00e-07;3.64e-11	Liver,Leung_2015;K562,Rao_2014
chr10:116237155	ABLIM1	ESCA;OV;STAD	0.649;0.400;0.341	6.85e-18;2.63e-07;2.42e-07	Liver,Leung_2015;K562,Rao_2014
chr10:116241105	ABLIM1	CESC;ESCA;LAML;OV;STAD	0.316;0.619;0.874;0.375;0.482	0.0040;2.39e-15;0.0003;7.24e-06;3.69e-20	Pancreas,Schmitt_2016
chr10:116241845	ABLIM1	CESC;ESCA;HNSC;LIHC;LUAD;LUSC;OV;SARC;STAD;THCA	0.336;0.545;0.348;0.330;0.331;0.378;0.314;0.361;0.458;0.305	0.0004;3.74e-10;6.97e-11;1.32e-05;2.78e-09;3.76e-13;0.0094;0.0004;1.81e-17;4.87e-07	Pancreas,Schmitt_2016
chr10:116249425	ABLIM1	CESC;ESCA;SARC	0.314;0.413;0.348	0.0050;0.0016;0.0018	Pancreas,Schmitt_2016
chr10:116527861	ABLIM1	BRCA;COADREAD;ESCA;GBM;KIRC;KIRP;LGG;MESO;OV;PAAD;PCPG;SARC;SKCM;STAD;THCA	0.552;0.464;0.397;0.622;0.629;0.705;0.712;0.587;0.507;0.433;0.471;0.365;0.385;0.304;0.719	4.64e-83;4.63e-16;0.0069;1.37e-12;1.65e-45;1.32e-39;9.37e-76;0.0005;3.42e-15;0.0004;6.91e-06;0.0003;6.85e-09;6.50e-05;2.68e-76	Lung,Schmitt_2016;VentricleLeft,Leung_2015
chr10:116528361	ABLIM1	KIRP;LGG;THCA	0.331;0.583;0.320	0.0016;4.01e-43;3.83e-08	Lung,Schmitt_2016;VentricleLeft,Leung_2015
chr10:27025618	ABI1	LIHC;STAD;THYM	0.316;0.334;0.512	9.14e-05;8.05e-07;0.0005	Adrenal,Schmitt_2016;Thymus,Leung_2015;Epidermal_Keratinocyte_day0,Rubin_2017
chr10:27027398	ABI1	STAD;THYM;UVM	0.391;0.546;0.577	3.21e-11;2.90e-05;0.0036	Adrenal,Schmitt_2016;Thymus,Leung_2015;Epidermal_Keratinocyte_day0,Rubin_2017
chr10:27028058	ABI1	LIHC;STAD;THYM	0.330;0.303;0.558	1.42e-05;7.42e-05;9.64e-06	Adrenal,Schmitt_2016;Thymus,Leung_2015;Epidermal_Keratinocyte_day0,Rubin_2017
chr10:27029368	ABI1	STAD;THYM;UVM	0.301;0.617;0.578	0.0001;1.76e-08;0.0033	NCIH460,ENCODE3;Liver,Leung_2015
chr10:27029996	ABI1	LIHC;STAD;THYM	0.352;0.334;0.705	6.12e-07;7.61e-07;7.25e-14	NCIH460,ENCODE3;Liver,Leung_2015
chr10:27030086	ABI1	LIHC;STAD;THYM;UVM	0.315;0.303;0.629;0.633	0.0001;8.24e-05;3.98e-09;5.31e-05	NCIH460,ENCODE3;Liver,Leung_2015
chr10:27030466	ABI1	LIHC;STAD;THYM;UVM	0.385;0.345;0.710;0.672	3.10e-09;1.19e-07;3.25e-14;1.44e-06	NCIH460,ENCODE3;Liver,Leung_2015
chr10:27030626	ABI1	LIHC;THYM;UVM	0.367;0.711;0.611	5.41e-08;2.64e-14;0.0003	NCIH460,ENCODE3;Liver,Leung_2015
chr10:27031256	ABI1	STAD;THYM;UVM	0.343;0.585;0.607	1.63e-07;6.35e-07;0.0004	NCIH460,ENCODE3;Liver,Leung_2015
chr10:27032136	ABI1	LGG;LIHC;STAD;TGCT;THYM	0.388;0.358;0.320;0.520;0.583	1.10e-14;2.26e-07;6.59e-06;2.33e-06;7.69e-07	NCIH460,ENCODE3;Liver,Leung_2015
chr10:27032186	ABI1	LGG;LIHC;STAD;THYM	0.316;0.308;0.323;0.529	4.14e-08;0.0002;4.28e-06;0.0001	NCIH460,ENCODE3;Liver,Leung_2015
chr10:27032256	ABI1	CESC;LGG;STAD;THYM	0.315;0.347;0.352;0.560	0.0042;1.07e-10;4.12e-08;7.96e-06	NCIH460,ENCODE3;Liver,Leung_2015
chr10:27032496	ABI1	LGG;LIHC;STAD;THYM	0.370;0.350;0.312;0.687	7.04e-13;8.26e-07;2.02e-05;1.36e-12	NCIH460,ENCODE3;Liver,Leung_2015
chr10:27032526	ABI1	BLCA;LGG;LIHC;STAD;THYM;UCEC;UVM	0.305;0.381;0.338;0.339;0.675;0.400;0.587	6.48e-05;5.34e-14;4.29e-06;3.58e-07;8.26e-12;0.0094;0.0018	NCIH460,ENCODE3;Liver,Leung_2015
chr10:27032696	ABI1	LGG;LIHC;STAD;THYM	0.403;0.371;0.383;0.664	3.08e-16;2.80e-08;1.45e-10;3.83e-11	NCIH460,ENCODE3;Liver,Leung_2015
chr10:27032946	ABI1	LGG;LIHC;STAD;THYM;UCEC	0.344;0.402;0.335;0.706;0.433	1.99e-10;1.37e-10;6.50e-07;6.67e-14;0.0004	NCIH460,ENCODE3;Liver,Leung_2015
chr10:27033006	ABI1	LGG;LIHC;STAD;THYM;UVM	0.445;0.358;0.319;0.689;0.780	3.20e-21;2.24e-07;7.88e-06;9.31e-13;2.57e-12	NCIH460,ENCODE3;Liver,Leung_2015
chr10:27033136	ABI1	LGG;LIHC;STAD;THYM;UVM	0.373;0.385;0.307;0.670;0.734	3.82e-13;3.03e-09;4.53e-05;1.69e-11;1.58e-09	NCIH460,ENCODE3;Liver,Leung_2015
chr10:27033236	ABI1	LGG;LIHC;THYM;UVM	0.358;0.312;0.731;0.609	1.04e-11;0.0001;8.58e-16;0.0003	NCIH460,ENCODE3;Liver,Leung_2015
chr10:27033646	ABI1	LGG;STAD;THYM	0.378;0.330;0.576	1.19e-13;1.47e-06;1.60e-06	NCIH460,ENCODE3;Liver,Leung_2015
chr10:27033676	ABI1	LGG;STAD;THYM;UVM	0.364;0.305;0.627;0.619	2.44e-12;5.49e-05;5.09e-09;0.0001	NCIH460,ENCODE3;Liver,Leung_2015
chr10:27033826	ABI1	LGG;LIHC;STAD;THYM	0.329;0.314;0.304;0.685	3.30e-09;0.0001;6.35e-05;1.70e-12	NCIH460,ENCODE3;Liver,Leung_2015
chr10:27034376	ABI1	LGG;LIHC;STAD;THYM	0.303;0.317;0.335;0.733	4.37e-07;8.15e-05;6.27e-07;5.98e-16	NCIH460,ENCODE3;Liver,Leung_2015
chr10:27034406	ABI1	LGG;STAD;THYM	0.314;0.338;0.694	5.56e-08;4.24e-07;4.79e-13	NCIH460,ENCODE3;Liver,Leung_2015
chr10:27034726	ABI1	LGG;STAD;THYM	0.321;0.315;0.544	1.67e-08;1.42e-05;3.51e-05	NCIH460,ENCODE3;Liver,Leung_2015
chr10:27035096	ABI1	LGG;STAD;THYM	0.415;0.372;0.561	1.39e-17;1.10e-09;6.81e-06	NCIH460,ENCODE3;Liver,Leung_2015
chr10:27037844	ABI1	CESC;THYM;UCEC	0.360;0.528;0.436	2.15e-05;0.0001;0.0003	NCIH460,ENCODE3;Liver,Leung_2015
chr10:27038044	ABI1	BLCA;SKCM;STAD;THYM	0.300;0.306;0.320;0.605	0.0001;0.0006;6.49e-06;6.79e-08	NCIH460,ENCODE3;Liver,Leung_2015
chr10:27038754	ABI1	CESC;STAD;UCEC	0.309;0.317;0.466	0.0087;1.08e-05;1.85e-05	NCIH460,ENCODE3;Liver,Leung_2015
chr10:27039504	ABI1	CESC;DLBC;HNSC;STAD	0.353;0.726;0.321;0.302	5.04e-05;0.0009;1.36e-08;8.45e-05	Spleen,Schmitt_2016;Pancreas,Schmitt_2016
chr10:27040872	ABI1	BLCA;BRCA;CESC;DLBC;ESCA;HNSC;LGG;LIHC;OV;PRAD;SKCM;STAD;TGCT;THYM;UCEC;UVM	0.416;0.337;0.568;0.710;0.462;0.366;0.501;0.553;0.327;0.300;0.549;0.509;0.564;0.735;0.581;0.726	3.36e-13;2.96e-25;4.79e-22;0.0029;1.20e-05;1.34e-12;8.61e-29;7.54e-26;0.0024;2.50e-06;1.64e-24;2.74e-23;1.57e-08;3.65e-16;7.04e-12;4.16e-09	Spleen,Schmitt_2016;Pancreas,Schmitt_2016
chr10:27040962	ABI1	BLCA;BRCA;CESC;DLBC;ESCA;HNSC;LGG;LIHC;OV;PRAD;SARC;SKCM;STAD;TGCT;THYM;UCEC;UVM	0.415;0.374;0.536;0.762;0.416;0.402;0.541;0.553;0.355;0.318;0.418;0.585;0.492;0.670;0.770;0.608;0.713	4.69e-13;2.36e-32;1.08e-18;5.52e-05;0.0012;2.75e-16;2.36e-35;7.98e-26;9.31e-05;1.15e-07;5.05e-07;3.11e-29;2.51e-21;2.17e-15;2.64e-19;8.85e-14;1.91e-08	Spleen,Schmitt_2016;Pancreas,Schmitt_2016
chr10:27040992	ABI1	BLCA;BRCA;CESC;DLBC;HNSC;LGG;LIHC;OV;PRAD;SARC;SKCM;STAD;TGCT;THYM;UCEC;UVM	0.424;0.328;0.557;0.769;0.389;0.512;0.540;0.339;0.303;0.370;0.538;0.479;0.642;0.769;0.578;0.731	7.07e-14;1.25e-23;7.03e-21;2.94e-05;6.39e-15;1.67e-30;3.32e-24;0.0006;1.39e-06;0.0001;3.15e-23;8.87e-20;2.22e-13;3.90e-19;1.14e-11;2.28e-09	Spleen,Schmitt_2016;Pancreas,Schmitt_2016
chr10:27041152	ABI1	BLCA;BRCA;CESC;DLBC;HNSC;LGG;LIHC;OV;PRAD;SARC;SKCM;STAD;TGCT;THYM;UCEC;UCS;UVM	0.447;0.361;0.550;0.742;0.374;0.575;0.588;0.380;0.317;0.374;0.592;0.477;0.596;0.763;0.559;0.657;0.738	4.08e-16;1.04e-29;4.28e-20;0.0002;1.93e-13;2.04e-41;1.22e-30;3.88e-06;1.32e-07;0.0001;2.66e-30;1.37e-19;2.28e-10;1.30e-18;2.01e-10;0.0058;9.52e-10	Spleen,Schmitt_2016;Pancreas,Schmitt_2016
chr10:27041452	ABI1	BLCA;BRCA;CESC;DLBC;ESCA;HNSC;LGG;LIHC;PRAD;SKCM;STAD;TGCT;THYM;UCEC;UVM	0.416;0.348;0.483;0.727;0.407;0.396;0.500;0.573;0.361;0.551;0.484;0.548;0.707;0.571;0.755	3.47e-13;2.80e-27;7.65e-14;0.0008;0.0028;1.12e-15;1.23e-28;1.72e-28;2.64e-11;9.24e-25;2.16e-20;1.04e-07;5.43e-14;3.40e-11;1.02e-10	Spleen,Schmitt_2016;Pancreas,Schmitt_2016
chr10:27041632	ABI1	BLCA;BRCA;CESC;DLBC;HNSC;LGG;LIHC;OV;PRAD;SARC;SKCM;STAD;TGCT;THYM;UCEC;UCS;UVM	0.386;0.407;0.510;0.722;0.380;0.527;0.548;0.342;0.314;0.345;0.580;0.470;0.524;0.680;0.614;0.673;0.738	1.22e-10;9.98e-40;3.39e-16;0.0012;4.89e-14;7.35e-33;3.01e-25;0.0004;2.06e-07;0.0026;1.67e-28;8.45e-19;1.63e-06;4.06e-12;3.55e-14;0.0019;9.12e-10	Spleen,Schmitt_2016;Pancreas,Schmitt_2016
chr10:27041682	ABI1	BLCA;BRCA;CESC;DLBC;HNSC;LGG;LIHC;OV;PRAD;SKCM;STAD;TGCT;THYM;UCEC;UVM	0.409;0.368;0.521;0.703;0.373;0.469;0.532;0.348;0.307;0.558;0.460;0.578;0.710;0.620;0.688	1.56e-12;3.08e-31;3.04e-17;0.0044;2.67e-13;2.67e-24;3.43e-23;0.0002;6.62e-07;1.22e-25;1.12e-17;2.60e-09;3.19e-14;1.24e-14;3.17e-07	Spleen,Schmitt_2016;Pancreas,Schmitt_2016
chr10:27041932	ABI1	BLCA;BRCA;CESC;DLBC;ESCA;HNSC;LGG;LIHC;PRAD;SKCM;STAD;TGCT;THYM;UCEC;UVM	0.466;0.398;0.469;0.691;0.421;0.390;0.503;0.473;0.356;0.601;0.442;0.570;0.694;0.624;0.637	4.57e-18;1.29e-37;9.99e-13;0.0096;0.0007;4.74e-15;3.33e-29;8.24e-17;8.35e-11;1.82e-31;7.71e-16;7.52e-09;4.36e-13;5.71e-15;3.50e-05	Spleen,Schmitt_2016;Pancreas,Schmitt_2016
chr10:27042012	ABI1	BLCA;BRCA;CESC;ESCA;HNSC;LGG;LIHC;PRAD;SKCM;STAD;TGCT;THYM;UCEC;UVM	0.414;0.365;0.525;0.434;0.396;0.495;0.485;0.374;0.561;0.431;0.544;0.684;0.604;0.713	5.26e-13;1.37e-30;1.20e-17;0.0002;1.22e-15;4.97e-28;4.93e-18;1.89e-12;4.51e-26;7.78e-15;1.58e-07;2.30e-12;1.95e-13;1.96e-08	Spleen,Schmitt_2016;Pancreas,Schmitt_2016
chr10:27042052	ABI1	BLCA;BRCA;CESC;ESCA;HNSC;LGG;LIHC;PRAD;SKCM;STAD;TGCT;THYM;UCEC;UVM	0.437;0.383;0.477;0.458;0.443;0.543;0.523;0.354;0.571;0.415;0.546;0.645;0.599;0.682	3.70e-15;3.25e-34;2.53e-13;1.84e-05;4.63e-21;1.28e-35;3.43e-22;1.15e-10;2.14e-27;2.66e-13;1.38e-07;5.26e-10;3.98e-13;5.61e-07	Spleen,Schmitt_2016;Pancreas,Schmitt_2016
chr10:27042312	ABI1	BLCA;BRCA;CESC;ESCA;HNSC;LGG;LIHC;PCPG;PRAD;SKCM;STAD;TGCT;THYM;UCEC;UVM	0.463;0.427;0.466;0.432;0.397;0.505;0.523;0.396;0.370;0.579;0.405;0.506;0.592;0.648;0.682	9.91e-18;2.08e-44;1.97e-12;0.0002;8.89e-16;1.63e-29;3.93e-22;0.0095;4.47e-12;1.87e-28;2.05e-12;1.05e-05;3.04e-07;7.12e-17;5.62e-07	Spleen,Schmitt_2016;Pancreas,Schmitt_2016
chr10:27042352	ABI1	BLCA;BRCA;CESC;ESCA;HNSC;LGG;LIHC;PRAD;SKCM;STAD;TGCT;THYM;UCEC;UVM	0.450;0.428;0.480;0.429;0.382;0.511;0.548;0.387;0.569;0.429;0.543;0.582;0.625;0.681	2.07e-16;9.53e-45;1.46e-13;0.0003;3.29e-14;2.28e-30;3.28e-25;9.51e-14;4.60e-27;1.45e-14;1.75e-07;8.17e-07;5.07e-15;6.42e-07	Spleen,Schmitt_2016;Pancreas,Schmitt_2016
chr10:27042382	ABI1	ACC;BLCA;BRCA;CESC;DLBC;ESCA;HNSC;LGG;LIHC;PCPG;PRAD;SKCM;STAD;TGCT;THYM;UCEC;UVM	0.571;0.474;0.416;0.481;0.703;0.425;0.387;0.476;0.538;0.415;0.363;0.560;0.439;0.513;0.587;0.585;0.727	0.0074;6.30e-19;9.24e-42;1.15e-13;0.0045;0.0005;9.29e-15;3.37e-25;6.25e-24;0.0017;1.96e-11;7.45e-26;1.51e-15;5.24e-06;4.88e-07;3.76e-12;3.97e-09	Spleen,Schmitt_2016;Pancreas,Schmitt_2016
chr10:27042432	ABI1	BLCA;BRCA;CESC;DLBC;ESCA;HNSC;LGG;LIHC;PAAD;PRAD;SKCM;STAD;TGCT;THYM;UCEC;UVM	0.467;0.407;0.442;0.755;0.410;0.414;0.490;0.522;0.402;0.357;0.559;0.400;0.532;0.552;0.597;0.648	3.63e-18;1.37e-39;1.29e-10;0.0001;0.0022;1.25e-17;3.12e-27;4.48e-22;0.0064;6.93e-11;9.63e-26;6.23e-12;6.36e-07;1.72e-05;5.89e-13;1.40e-05	Spleen,Schmitt_2016;Pancreas,Schmitt_2016
chr10:27042932	ABI1	BLCA;BRCA;CESC;ESCA;HNSC;LGG;LIHC;PRAD;SKCM;STAD;THYM;UCEC;UVM	0.453;0.390;0.465;0.413;0.367;0.446;0.466;0.401;0.547;0.373;0.530;0.592;0.739	1.05e-16;9.52e-36;2.32e-12;0.0016;1.03e-12;2.70e-21;4.46e-16;4.12e-15;2.91e-24;9.10e-10;0.0001;1.43e-12;8.81e-10	Spleen,Schmitt_2016;Pancreas,Schmitt_2016
chr10:27043112	ABI1	BLCA;BRCA;CESC;ESCA;HNSC;LGG;LIHC;PRAD;SKCM;STAD;THYM;UCEC;UVM	0.444;0.369;0.421;0.413;0.415;0.447;0.473;0.389;0.511;0.362;0.511;0.594;0.815	8.14e-16;2.54e-31;3.95e-09;0.0017;1.04e-17;2.14e-21;9.06e-17;6.65e-14;4.03e-20;6.85e-09;0.0006;9.20e-13;5.39e-15	Spleen,Schmitt_2016;Pancreas,Schmitt_2016
chr10:27043142	ABI1	BLCA;BRCA;CESC;DLBC;ESCA;HNSC;LGG;LIHC;OV;PRAD;SKCM;STAD;THYM;UCEC;UVM	0.427;0.368;0.400;0.691;0.447;0.400;0.459;0.475;0.316;0.385;0.518;0.355;0.536;0.590;0.763	3.29e-14;4.03e-31;9.55e-08;0.0097;5.93e-05;4.87e-16;5.84e-23;4.98e-17;0.0079;1.67e-13;8.00e-21;2.21e-08;7.58e-05;1.69e-12;3.30e-11	Spleen,Schmitt_2016;Pancreas,Schmitt_2016
chr10:27043182	ABI1	BLCA;BRCA;CESC;ESCA;HNSC;LGG;LIHC;OV;PRAD;SKCM;STAD;THYM;UCEC;UVM	0.432;0.379;0.393;0.452;0.372;0.498;0.460;0.340;0.361;0.545;0.350;0.623;0.554;0.735	1.14e-14;1.85e-33;2.41e-07;3.43e-05;3.62e-13;2.10e-28;1.65e-15;0.0005;2.59e-11;5.29e-24;5.39e-08;8.85e-09;3.84e-10;1.47e-09	Spleen,Schmitt_2016;Pancreas,Schmitt_2016
chr10:27043212	ABI1	BLCA;BRCA;CESC;ESCA;HNSC;LGG;LIHC;OV;PRAD;SKCM;STAD;THYM;UCEC;UVM	0.409;0.338;0.404;0.431;0.389;0.465;0.431;0.342;0.347;0.545;0.357;0.597;0.554;0.737	1.44e-12;2.24e-25;4.88e-08;0.0003;6.83e-15;1.07e-23;5.77e-13;0.0004;4.41e-10;5.69e-24;1.74e-08;1.63e-07;3.85e-10;1.07e-09	Spleen,Schmitt_2016;Pancreas,Schmitt_2016
chr10:27043452	ABI1	BLCA;BRCA;CESC;DLBC;HNSC;LGG;LIHC;PRAD;SARC;SKCM;STAD;TGCT;THYM;UCEC;UVM	0.458;0.405;0.421;0.763;0.423;0.509;0.461;0.421;0.341;0.557;0.377;0.447;0.521;0.648;0.804	3.48e-17;3.02e-39;3.97e-09;4.94e-05;1.23e-18;4.85e-30;1.13e-15;3.13e-17;0.0038;1.71e-25;4.70e-10;0.0024;0.0002;7.28e-17;4.10e-14	Spleen,Schmitt_2016;Pancreas,Schmitt_2016
chr10:27043482	ABI1	BLCA;BRCA;CESC;DLBC;HNSC;LGG;LIHC;PRAD;SKCM;STAD;THYM;UCEC;UVM	0.444;0.387;0.432;0.749;0.412;0.486;0.429;0.426;0.546;0.399;0.506;0.631;0.741	8.07e-16;3.66e-35;6.66e-10;0.0001;2.07e-17;1.07e-26;9.50e-13;8.33e-18;4.05e-24;6.81e-12;0.0009;1.57e-15;6.82e-10	Spleen,Schmitt_2016;Pancreas,Schmitt_2016
chr10:27043522	ABI1	BLCA;BRCA;CESC;DLBC;ESCA;HNSC;LGG;LIHC;PRAD;SKCM;STAD;TGCT;UCEC;UVM	0.415;0.349;0.412;0.769;0.399;0.396;0.453;0.499;0.428;0.532;0.457;0.474;0.581;0.745	4.58e-13;2.00e-27;1.51e-08;3.09e-05;0.0061;1.16e-15;3.72e-22;1.96e-19;4.80e-18;1.69e-22;2.12e-17;0.0002;7.66e-12;4.01e-10	Spleen,Schmitt_2016;Pancreas,Schmitt_2016
chr10:27043992	ABI1	BLCA;BRCA;CESC;ESCA;HNSC;LGG;LIHC;PRAD;SKCM;STAD;TGCT;THYM;UCEC;UVM	0.443;0.375;0.395;0.428;0.389;0.428;0.452;0.418;0.528;0.479;0.438;0.494;0.524;0.637	9.78e-16;1.20e-32;1.93e-07;0.0003;5.76e-15;4.51e-19;7.59e-15;7.25e-17;4.88e-22;8.46e-20;0.0050;0.0024;2.05e-08;3.68e-05	Spleen,Schmitt_2016;Pancreas,Schmitt_2016
chr10:27044032	ABI1	BLCA;BRCA;CESC;ESCA;HNSC;LGG;LIHC;PRAD;SKCM;STAD;TGCT;THYM;UCEC;UVM	0.451;0.323;0.308;0.405;0.338;0.426;0.452;0.362;0.511;0.452;0.446;0.515;0.485;0.716	1.78e-16;9.37e-23;0.0096;0.0035;5.10e-10;6.94e-19;8.76e-15;2.10e-11;4.31e-20;6.77e-17;0.0026;0.0004;2.33e-06;1.34e-08	Spleen,Schmitt_2016;Pancreas,Schmitt_2016
chr10:27044810	ABI1	BLCA;BRCA;CESC;ESCA;HNSC;LGG;LIHC;PRAD;SKCM;STAD;TGCT;UCEC;UVM	0.365;0.367;0.568;0.418;0.393;0.417;0.481;0.363;0.497;0.484;0.471;0.652;0.653	6.20e-09;4.80e-31;4.65e-22;0.0010;2.68e-15;7.67e-18;1.23e-17;1.73e-11;1.25e-18;2.37e-20;0.0002;3.17e-17;8.59e-06	Spleen,Schmitt_2016;Pancreas,Schmitt_2016
chr10:27044860	ABI1	BLCA;BRCA;CESC;ESCA;HNSC;LGG;LIHC;PRAD;SKCM;STAD;UCEC;UVM	0.406;0.439;0.570;0.450;0.393;0.416;0.504;0.375;0.528;0.475;0.569;0.782	2.52e-12;1.35e-47;2.60e-22;4.37e-05;2.28e-15;1.15e-17;5.14e-20;1.59e-12;5.29e-22;2.12e-19;4.46e-11;1.75e-12	Spleen,Schmitt_2016;Pancreas,Schmitt_2016
chr10:27045070	ABI1	BLCA;BRCA;CESC;ESCA;HNSC;LGG;LIHC;PRAD;SKCM;STAD;THYM;UCEC;UVM	0.398;0.430;0.502;0.427;0.364;0.336;0.447;0.373;0.469;0.465;0.510;0.507;0.664	1.23e-11;3.98e-45;1.71e-15;0.0004;1.89e-12;8.65e-10;2.55e-14;2.06e-12;7.86e-16;3.35e-18;0.0006;1.73e-07;3.23e-06	Spleen,Schmitt_2016;Pancreas,Schmitt_2016
chr10:27045320	ABI1	BLCA;BRCA;CESC;ESCA;HNSC;LGG;LIHC;PRAD;SKCM;STAD;UCEC;UVM	0.362;0.407;0.514;0.414;0.302;0.432;0.452;0.314;0.471;0.432;0.559;0.678	1.01e-08;1.32e-39;1.50e-16;0.0015;4.26e-07;1.63e-19;7.94e-15;2.21e-07;5.34e-16;6.35e-15;1.96e-10;8.46e-07	Spleen,Schmitt_2016;Pancreas,Schmitt_2016
chr10:27045370	ABI1	BLCA;BRCA;CESC;HNSC;LGG;LIHC;LUSC;PRAD;SKCM;STAD;THYM;UCEC;UVM	0.363;0.409;0.541;0.341;0.415;0.418;0.344;0.344;0.485;0.393;0.489;0.570;0.687	8.18e-09;3.63e-40;3.37e-19;2.46e-10;1.22e-17;7.76e-12;4.95e-10;9.44e-10;2.03e-17;2.15e-11;0.0036;3.88e-11;3.21e-07	Spleen,Schmitt_2016;Pancreas,Schmitt_2016
chr10:27045580	ABI1	BLCA;BRCA;CESC;DLBC;ESCA;HNSC;LGG;LIHC;LUSC;PAAD;PRAD;SKCM;STAD;UCEC;UVM	0.434;0.414;0.519;0.703;0.449;0.345;0.391;0.439;0.315;0.413;0.373;0.524;0.386;0.461;0.604	8.08e-15;2.41e-41;5.31e-17;0.0046;4.71e-05;1.19e-10;5.49e-15;1.34e-13;1.22e-07;0.0025;2.16e-12;1.37e-21;8.90e-11;2.86e-05;0.0005	Spleen,Schmitt_2016;Pancreas,Schmitt_2016
chr10:27045610	ABI1	BLCA;BRCA;CESC;ESCA;HNSC;LGG;LIHC;PRAD;SKCM;STAD;UCEC;UVM	0.398;0.402;0.505;0.476;0.362;0.380;0.416;0.379;0.516;0.388;0.493;0.679	1.30e-11;1.62e-38;1.04e-15;2.71e-06;3.53e-12;6.98e-14;1.06e-11;5.65e-13;1.09e-20;6.29e-11;8.61e-07;7.20e-07	Spleen,Schmitt_2016;Pancreas,Schmitt_2016
chr10:27045640	ABI1	BLCA;BRCA;CESC;ESCA;HNSC;LGG;LIHC;LUSC;PRAD;SKCM;STAD;UCEC;UVM	0.358;0.372;0.481;0.491;0.380;0.373;0.431;0.341;0.401;0.498;0.355;0.547;0.692	1.87e-08;5.85e-32;1.13e-13;4.50e-07;5.30e-14;3.75e-13;6.76e-13;8.82e-10;4.41e-15;1.06e-18;2.47e-08;1.04e-09;1.97e-07	Spleen,Schmitt_2016;Pancreas,Schmitt_2016
chr10:27045760	ABI1	BLCA;BRCA;CESC;DLBC;ESCA;HNSC;LGG;LIHC;LUSC;PRAD;SKCM;STAD;UCEC;UVM	0.349;0.367;0.455;0.733;0.427;0.388;0.349;0.401;0.340;0.408;0.413;0.372;0.519;0.597	9.00e-08;6.93e-31;1.43e-11;0.0005;0.0004;8.95e-15;6.60e-11;1.83e-10;1.05e-09;8.49e-16;5.53e-11;1.26e-09;3.83e-08;0.0008	Spleen,Schmitt_2016;Pancreas,Schmitt_2016
chr10:27045820	ABI1	BLCA;BRCA;CESC;ESCA;HNSC;LIHC;LUSC;PCPG;PRAD;SKCM;STAD;UCEC;UVM	0.363;0.386;0.462;0.397;0.413;0.500;0.331;0.419;0.389;0.421;0.357;0.542;0.757	8.26e-09;5.09e-35;4.07e-12;0.0070;1.64e-17;1.39e-19;6.13e-09;0.0012;6.55e-14;1.26e-11;1.56e-08;1.90e-09;7.13e-11	Spleen,Schmitt_2016;Pancreas,Schmitt_2016
chr10:27045980	ABI1	BLCA;BRCA;CESC;HNSC;LGG;LIHC;LUSC;PRAD;SKCM;STAD;THYM;UCEC;UVM	0.407;0.405;0.507;0.384;0.346;0.434;0.314;0.311;0.430;0.351;0.510;0.486;0.602	2.41e-12;3.71e-39;6.85e-16;2.11e-14;1.26e-10;3.26e-13;1.40e-07;3.78e-07;2.53e-12;4.97e-08;0.0007;2.10e-06;0.0006	Spleen,Schmitt_2016;Pancreas,Schmitt_2016
chr10:27046100	ABI1	BLCA;BRCA;CESC;ESCA;HNSC;LGG;LIHC;PAAD;PRAD;SKCM;STAD;THYM;UCEC;UVM	0.365;0.379;0.465;0.394;0.334;0.367;0.407;0.398;0.311;0.486;0.325;0.544;0.475;0.683	5.39e-09;1.90e-33;2.05e-12;0.0095;1.01e-09;1.42e-12;6.31e-11;0.0093;3.43e-07;1.64e-17;2.83e-06;3.43e-05;7.07e-06;4.85e-07	Spleen,Schmitt_2016;Pancreas,Schmitt_2016
chr10:27046390	ABI1	BLCA;BRCA;CESC;HNSC;LIHC;PRAD;SKCM;STAD;UCEC;UVM	0.309;0.324;0.391;0.312;0.401;0.386;0.406;0.462;0.478;0.710	3.88e-05;7.16e-23;3.58e-07;7.52e-08;1.65e-10;1.20e-13;2.07e-10;6.06e-18;5.00e-06;2.92e-08	Spleen,Schmitt_2016;Pancreas,Schmitt_2016
chr10:27046450	ABI1	BLCA;BRCA;CESC;HNSC;LIHC;LUSC;OV;PRAD;SARC;SKCM;STAD;UCEC;UVM	0.310;0.325;0.352;0.341;0.454;0.331;0.351;0.360;0.346;0.367;0.437;0.482;0.594	3.29e-05;4.49e-23;5.75e-05;2.64e-10;5.49e-15;5.71e-09;0.0001;3.42e-11;0.0022;1.22e-07;2.25e-15;3.05e-06;0.0010	Spleen,Schmitt_2016;Pancreas,Schmitt_2016
chr10:27046500	ABI1	BLCA;BRCA;CESC;HNSC;LGG;LIHC;LUSC;OV;PRAD;SKCM;STAD;UCEC;UVM	0.376;0.352;0.459;0.336;0.316;0.462;0.317;0.363;0.423;0.457;0.481;0.477;0.686	8.21e-10;4.98e-28;6.65e-12;6.88e-10;4.17e-08;9.45e-16;8.11e-08;3.69e-05;1.65e-17;1.08e-14;4.64e-20;5.19e-06;3.80e-07	Spleen,Schmitt_2016;Pancreas,Schmitt_2016
chr10:27046530	ABI1	BLCA;BRCA;CESC;ESCA;HNSC;LGG;LIHC;LUSC;OV;PRAD;SKCM;STAD;UCEC;UVM	0.370;0.360;0.470;0.402;0.326;0.319;0.467;0.301;0.335;0.435;0.487;0.452;0.470;0.700	2.29e-09;1.25e-29;9.43e-13;0.0044;5.01e-09;2.26e-08;3.00e-16;1.40e-06;0.0009;8.58e-19;1.51e-17;7.15e-17;1.18e-05;8.13e-08	Spleen,Schmitt_2016;Pancreas,Schmitt_2016
chr10:27046760	ABI1	BLCA;BRCA;CESC;HNSC;LGG;LIHC;PAAD;PRAD;SKCM;STAD;TGCT;UCEC;UVM	0.361;0.350;0.447;0.420;0.371;0.360;0.399;0.315;0.499;0.392;0.470;0.464;0.739	1.10e-08;1.58e-27;5.38e-11;2.83e-18;5.55e-13;1.79e-07;0.0084;1.68e-07;7.42e-19;3.01e-11;0.0003;2.24e-05;8.58e-10	Spleen,Schmitt_2016;Pancreas,Schmitt_2016
chr10:27046960	ABI1	BLCA;BRCA;CESC;HNSC;LGG;LIHC;PRAD;SKCM;STAD;UVM	0.340;0.336;0.416;0.368;0.368;0.349;0.304;0.497;0.373;0.619	3.46e-07;4.89e-25;8.10e-09;7.90e-13;1.22e-12;8.47e-07;1.14e-06;1.42e-18;9.31e-10;0.0001	Spleen,Schmitt_2016;Pancreas,Schmitt_2016
chr10:27047230	ABI1	BLCA;BRCA;CESC;DLBC;ESCA;HNSC;LGG;LIHC;LUSC;PCPG;PRAD;SKCM;STAD;THYM;UCEC;UVM	0.377;0.402;0.396;0.713;0.402;0.407;0.373;0.430;0.304;0.430;0.335;0.524;0.399;0.530;0.540;0.652	6.54e-10;1.65e-38;1.71e-07;0.0023;0.0047;7.82e-17;3.99e-13;7.96e-13;8.16e-07;0.0004;4.49e-09;1.49e-21;7.12e-12;0.0001;2.69e-09;9.67e-06	Spleen,Schmitt_2016;Pancreas,Schmitt_2016
chr10:27047430	ABI1	BLCA;BRCA;CESC;ESCA;HNSC;LGG;LIHC;LUSC;PRAD;SKCM;STAD;THYM;UCEC;UVM	0.342;0.424;0.422;0.410;0.377;0.429;0.375;0.357;0.352;0.541;0.432;0.564;0.592;0.714	2.78e-07;8.79e-44;3.19e-09;0.0022;1.18e-13;3.69e-19;1.56e-08;3.77e-11;1.82e-10;1.76e-23;6.90e-15;5.38e-06;1.35e-12;1.71e-08	Spleen,Schmitt_2016;Pancreas,Schmitt_2016
chr10:27047650	ABI1	BLCA;BRCA;CESC;HNSC;LGG;LIHC;LUSC;PRAD;SKCM;STAD;THYM;UCEC;UVM	0.407;0.410;0.483;0.399;0.362;0.417;0.365;0.376;0.536;0.421;0.512;0.484;0.702	2.23e-12;1.95e-40;7.27e-14;5.25e-16;4.41e-12;9.21e-12;6.92e-12;1.21e-12;6.50e-23;6.94e-14;0.0005;2.57e-06;7.03e-08	Spleen,Schmitt_2016;Pancreas,Schmitt_2016
chr10:27047830	ABI1	BLCA;BRCA;CESC;HNSC;LGG;LIHC;PRAD;SKCM;STAD;THYM;UCEC;UVM	0.354;0.372;0.391;0.411;0.343;0.328;0.314;0.452;0.376;0.501;0.435;0.717	3.92e-08;5.42e-32;3.44e-07;2.82e-17;2.33e-10;1.76e-05;2.04e-07;2.86e-14;5.83e-10;0.0014;0.0004;1.20e-08	Spleen,Schmitt_2016;Pancreas,Schmitt_2016
chr10:27048547	ABI1	BLCA;BRCA;CESC;HNSC;LGG;LIHC;PRAD;SKCM;STAD;UVM	0.301;0.332;0.376;0.366;0.391;0.354;0.380;0.473;0.311;0.653	0.0001;3.07e-24;2.62e-06;1.40e-12;4.93e-15;4.17e-07;4.50e-13;3.27e-16;2.44e-05;8.69e-06	Spleen,Schmitt_2016;Pancreas,Schmitt_2016
chr10:27048587	ABI1	BRCA;CESC;HNSC;LGG;LIHC;PCPG;PRAD;SKCM;STAD;UVM	0.371;0.365;0.413;0.397;0.348;0.406;0.342;0.469;0.327;0.567	7.67e-32;1.23e-05;1.47e-17;1.35e-15;1.09e-06;0.0039;1.20e-09;7.03e-16;2.39e-06;0.0071	Spleen,Schmitt_2016;Pancreas,Schmitt_2016
chr10:27048617	ABI1	BLCA;BRCA;CESC;HNSC;LGG;LIHC;PRAD;SKCM;STAD;UVM	0.310;0.369;0.406;0.368;0.372;0.383;0.340;0.459;0.366;0.565	3.20e-05;2.36e-31;3.92e-08;9.29e-13;4.13e-13;3.83e-09;1.91e-09;6.39e-15;3.24e-09;0.0080	Spleen,Schmitt_2016;Pancreas,Schmitt_2016
chr10:27048817	ABI1	BLCA;BRCA;CESC;ESCA;HNSC;LGG;LIHC;PRAD;SKCM;STAD;UCEC;UVM	0.366;0.339;0.442;0.412;0.398;0.394;0.397;0.380;0.404;0.316;0.414;0.712	4.77e-09;1.73e-25;1.16e-10;0.0018;7.69e-16;2.78e-15;3.35e-10;5.00e-13;2.77e-10;1.16e-05;0.0027;2.34e-08	Spleen,Schmitt_2016;Pancreas,Schmitt_2016
chr10:27048937	ABI1	BLCA;BRCA;CESC;HNSC;LGG;LIHC;SKCM;STAD;THYM;UVM	0.349;0.357;0.390;0.343;0.437;0.317;0.398;0.311;0.543;0.720	8.63e-08;6.98e-29;3.82e-07;1.63e-10;3.82e-20;8.68e-05;8.15e-10;2.40e-05;3.72e-05;8.65e-09	Spleen,Schmitt_2016;Pancreas,Schmitt_2016
chr11:119179059	ABCG4	KIRC;PRAD;STAD	0.521;0.368;0.397	3.15e-27;6.09e-12;2.79e-10	GM12878,Rao_2014;HepG2,ENCODE3
chr11:17413608	ABCC8	BRCA;LGG;PAAD;THCA	0.383;0.416;0.666;0.393	2.62e-34;1.04e-17;1.07e-18;8.53e-15	K562,Rao_2014;LNCAP,ENCODE3
chr11:17417747	ABCC8	BRCA;ESCA;GBM;KIRC;LGG;LUAD;LUSC;PAAD;PCPG;PRAD;SARC;STAD;THCA;THYM;UCEC;UCS	0.779;0.616;0.686;0.381;0.829;0.555;0.491;0.869;0.879;0.454;0.677;0.399;0.730;0.666;0.403;0.728	7.40e-219;4.22e-15;1.71e-17;1.45e-11;8.16e-127;9.87e-38;2.16e-26;3.06e-50;3.30e-53;4.86e-21;8.56e-31;2.04e-10;4.92e-80;3.07e-11;0.0072;2.81e-05	K562,Rao_2014;LNCAP,ENCODE3
chr11:17420598	ABCC8	BRCA;LGG;PAAD;PCPG	0.371;0.466;0.526;0.404	8.33e-32;7.61e-24;1.19e-08;0.0046	LNCAP,ENCODE3
chr12:123637342	ABCB9	BLCA;HNSC;OV;PRAD;TGCT	0.384;0.350;0.376;0.319;0.539	1.81e-10;3.77e-11;6.99e-06;9.59e-08;3.09e-07	HepG2,ENCODE3;Spleen,Schmitt_2016;NHEK,Rao_2014;HAP1,Haarhuis_2017
chr12:123637652	ABCB9	BLCA;HNSC;OV;PRAD;TGCT	0.349;0.316;0.410;0.306;0.482	8.16e-08;3.43e-08;6.44e-08;8.46e-07;0.0001	HepG2,ENCODE3;Spleen,Schmitt_2016;NHEK,Rao_2014;HAP1,Haarhuis_2017
chr12:123637902	ABCB9	BLCA;HNSC;OV;TGCT	0.309;0.324;0.384;0.467	4.07e-05;6.90e-09;2.36e-06;0.0004	HepG2,ENCODE3;Spleen,Schmitt_2016;NHEK,Rao_2014;HAP1,Haarhuis_2017
chr12:123638142	ABCB9	HNSC;OV;TGCT	0.321;0.382;0.528	1.26e-08;2.94e-06;1.05e-06	HepG2,ENCODE3;Spleen,Schmitt_2016;NHEK,Rao_2014;HAP1,Haarhuis_2017
chr12:53882023	AAAS	BRCA;CESC;HNSC;KIRC;KIRP;LGG;LUAD;LUSC;OV;SARC;THCA;THYM	0.361;0.349;0.325;0.455;0.533;0.335;0.424;0.357;0.326;0.394;0.361;0.476	1.00e-29;8.24e-05;5.82e-09;7.08e-19;2.06e-17;1.06e-09;1.44e-18;3.73e-11;0.0027;9.87e-06;1.13e-11;0.0099	HCT116-untreated,Rao_2017
chr12:53882053	AAAS	BRCA;CESC;HNSC;KIRC;KIRP;LGG;LUAD;LUSC;OV;SARC;THCA;THYM	0.376;0.387;0.324;0.465;0.540;0.347;0.410;0.355;0.347;0.434;0.330;0.567	9.78e-33;6.29e-07;7.92e-09;4.57e-20;5.13e-18;1.00e-10;5.29e-17;5.94e-11;0.0002;5.25e-08;5.52e-09;4.00e-06	HCT116-untreated,Rao_2017
chr12:53882083	AAAS	BLCA;BRCA;CESC;KIRC;KIRP;LGG;LUAD;LUSC;OV;PAAD;SARC;THCA;THYM;UCEC	0.304;0.395;0.374;0.486;0.539;0.353;0.441;0.326;0.345;0.438;0.450;0.332;0.642;0.423	8.15e-05;7.27e-37;3.52e-06;1.25e-22;6.02e-18;3.06e-11;1.41e-20;1.67e-08;0.0003;0.0002;5.44e-09;3.77e-09;7.27e-10;0.0011	HCT116-untreated,Rao_2017
chr12:53882243	AAAS	BRCA;CESC;KIRC;KIRP;LGG;LUAD;SARC;THCA;THYM;UCEC	0.415;0.379;0.450;0.529;0.336;0.414;0.463;0.403;0.680;0.436	1.71e-41;1.72e-06;2.00e-18;5.43e-17;8.76e-10;2.03e-17;7.76e-10;8.67e-16;4.14e-12;0.0003	HCT116-untreated,Rao_2017
chr12:53899246	AAAS	BRCA;KIRC;KIRP;LGG;LUAD;THCA	0.334;0.415;0.513;0.426;0.391;0.407	1.39e-24;1.10e-14;1.42e-15;7.62e-19;5.79e-15;2.91e-16	THP1_PMA,Phanstiel_2017;IMR90,Rao_2014;Lung,Schmitt_2016;HAP1_DKO,Haarhuis_2017;Epidermal_Keratinocyte_day0,Rubin_2017;HMEC,Rao_2014
chr12:53899286	AAAS	BLCA;BRCA;KIRC;KIRP;LGG;LUAD;OV;PRAD;THCA	0.303;0.378;0.378;0.478;0.433;0.368;0.321;0.364;0.411	8.62e-05;3.35e-33;2.55e-11;1.14e-12;1.00e-19;1.24e-12;0.0046;1.41e-11;1.07e-16	THP1_PMA,Phanstiel_2017;IMR90,Rao_2014;Lung,Schmitt_2016;HAP1_DKO,Haarhuis_2017;Epidermal_Keratinocyte_day0,Rubin_2017;HMEC,Rao_2014
chr12:53899316	AAAS	BRCA;GBM;HNSC;KIRC;KIRP;LGG;LUAD;OV;PRAD;THCA	0.392;0.422;0.306;0.391;0.486;0.478;0.355;0.352;0.355;0.457	2.41e-36;0.0094;2.05e-07;2.00e-12;2.84e-13;1.76e-25;2.07e-11;0.0001;9.02e-11;4.50e-22	THP1_PMA,Phanstiel_2017;IMR90,Rao_2014;Lung,Schmitt_2016;HAP1_DKO,Haarhuis_2017;Epidermal_Keratinocyte_day0,Rubin_2017;HMEC,Rao_2014
chr15:89445861	ABHD2	CESC;LGG;OV	0.334;0.306;0.408	0.0005;2.54e-07;7.75e-08	HAP1_WAPL_KO,Haarhuis_2017
chr15:89446041	ABHD2	CESC;LGG;OV	0.379;0.328;0.444	1.70e-06;4.13e-09;3.16e-10	HAP1_WAPL_KO,Haarhuis_2017
chr15:89446241	ABHD2	CESC;LGG;OV;THYM	0.352;0.354;0.455;0.547	5.83e-05;2.33e-11;5.20e-11;2.58e-05	HAP1_WAPL_KO,Haarhuis_2017
chr15:89446311	ABHD2	CESC;LGG;OV;THYM	0.374;0.354;0.427;0.488	3.49e-06;2.50e-11;4.50e-09;0.0041	HAP1_WAPL_KO,Haarhuis_2017
chr15:89446461	ABHD2	CESC;LGG;OV;THYM	0.389;0.330;0.411;0.505	4.70e-07;2.72e-09;5.38e-08;0.0010	HAP1_WAPL_KO,Haarhuis_2017
chr15:89446491	ABHD2	CESC;LGG;OV;THYM	0.381;0.353;0.413;0.557	1.28e-06;2.63e-11;3.85e-08;1.04e-05	HAP1_WAPL_KO,Haarhuis_2017
chr15:89446751	ABHD2	CESC;LGG;OV;THYM	0.352;0.383;0.408;0.554	5.76e-05;3.55e-14;8.15e-08;1.34e-05	HAP1_WAPL_KO,Haarhuis_2017
chr15:89447643	ABHD2	CESC;LGG;OV;THYM	0.390;0.398;0.435;0.550	4.11e-07;1.12e-15;1.33e-09;1.97e-05	HAP1_WAPL_KO,Haarhuis_2017
chr15:89447813	ABHD2	CESC;LGG;OV;THCA;THYM	0.396;0.386;0.419;0.320;0.586	1.62e-07;1.73e-14;1.51e-08;3.56e-08;5.33e-07	HAP1_WAPL_KO,Haarhuis_2017
chr15:89448289	ABHD2	CESC;LGG;OV;THYM	0.394;0.390;0.450;0.504	2.19e-07;7.70e-15;1.17e-10;0.0011	HAP1_WAPL_KO,Haarhuis_2017
chr15:89719426	ABHD2	BLCA;BRCA;CESC;COADREAD;ESCA;HNSC;LGG;LIHC;LUAD;LUSC;OV;PRAD;SARC;SKCM;STAD	0.351;0.505;0.328;0.360;0.726;0.300;0.402;0.330;0.347;0.318;0.402;0.421;0.352;0.350;0.532	6.42e-08;1.34e-66;0.0009;1.42e-07;7.92e-26;5.68e-07;3.94e-16;1.36e-05;1.17e-10;7.17e-08;1.96e-07;3.22e-17;0.0012;1.60e-06;2.84e-26	RPMI7951,ENCODE3
chr15:89719616	ABHD2	BLCA;BRCA;CESC;COADREAD;ESCA;HNSC;LGG;LIHC;LUAD;LUSC;PAAD;PRAD;SKCM;STAD	0.389;0.490;0.388;0.356;0.696;0.320;0.402;0.323;0.372;0.353;0.482;0.475;0.338;0.602	7.65e-11;4.04e-62;5.29e-07;2.85e-07;1.86e-22;1.67e-08;3.47e-16;3.80e-05;5.51e-13;7.70e-11;2.43e-06;8.04e-24;9.42e-06;6.62e-37	RPMI7951,ENCODE3
chr15:89720836	ABHD2	BLCA;BRCA;CESC;COADREAD;ESCA;HNSC;LGG;LIHC;LUAD;LUSC;OV;PAAD;PRAD;SKCM;STAD	0.480;0.559;0.419;0.369;0.661;0.312;0.424;0.410;0.415;0.392;0.388;0.451;0.500;0.336;0.580	1.45e-19;1.08e-85;5.36e-09;3.69e-08;6.58e-19;6.56e-08;1.31e-18;3.46e-11;1.59e-17;1.51e-14;1.31e-06;7.01e-05;3.81e-27;1.17e-05;3.05e-33	RPMI7951,ENCODE3
chr15:89721056	ABHD2	BLCA;BRCA;CESC;COADREAD;ESCA;LGG;LIHC;LUAD;LUSC;OV;PAAD;PRAD;SKCM;STAD	0.367;0.526;0.437;0.401;0.636;0.369;0.314;0.446;0.388;0.345;0.486;0.498;0.359;0.586	4.18e-09;1.04e-73;2.65e-10;1.54e-10;1.02e-16;9.96e-13;0.0001;3.13e-21;3.77e-14;0.0003;1.68e-06;6.14e-27;4.15e-07;3.02e-34	RPMI7951,ENCODE3
chr15:89721296	ABHD2	BLCA;BRCA;CESC;COADREAD;ESCA;HNSC;LGG;LIHC;LUAD;LUSC;OV;PAAD;PRAD;SKCM;STAD	0.393;0.542;0.382;0.383;0.696;0.318;0.393;0.412;0.402;0.384;0.403;0.409;0.542;0.438;0.558	3.23e-11;2.83e-79;1.12e-06;3.47e-09;2.09e-22;2.36e-08;3.33e-15;2.18e-11;4.04e-16;9.29e-14;1.73e-07;0.0037;1.23e-33;4.45e-13;5.12e-30	RPMI7951,ENCODE3
chr15:89721476	ABHD2	BLCA;BRCA;CESC;COADREAD;ESCA;LGG;LIHC;LUAD;LUSC;OV;PAAD;PRAD;SKCM;STAD	0.376;0.509;0.382;0.357;0.707;0.436;0.417;0.399;0.402;0.401;0.470;0.507;0.419;0.619	8.08e-10;4.50e-68;1.13e-06;2.35e-07;1.16e-23;4.71e-20;9.27e-12;8.25e-16;1.56e-15;2.31e-07;9.37e-06;3.85e-28;1.93e-11;6.50e-40	RPMI7951,ENCODE3
chr15:89721986	ABHD2	BLCA;BRCA;CESC;COADREAD;ESCA;LGG;LIHC;LUAD;LUSC;OV;PCPG;PRAD;SKCM;STAD	0.372;0.534;0.366;0.380;0.644;0.365;0.391;0.376;0.394;0.360;0.409;0.466;0.413;0.579	1.63e-09;1.93e-76;1.01e-05;5.71e-09;2.24e-17;1.96e-12;9.90e-10;2.03e-13;1.00e-14;5.03e-05;0.0029;1.33e-22;5.11e-11;3.82e-33	RPMI7951,ENCODE3
chr15:89722426	ABHD2	BLCA;BRCA;CESC;ESCA;LGG;LIHC;LUAD;LUSC;PAAD;PRAD;SKCM;STAD	0.360;0.424;0.370;0.737;0.389;0.438;0.375;0.346;0.457;0.356;0.334;0.482	1.27e-08;1.08e-43;5.86e-06;3.06e-27;8.10e-15;1.58e-13;2.47e-13;3.16e-10;3.86e-05;8.13e-11;1.55e-05;3.56e-20	RPMI7951,ENCODE3
chr15:89723096	ABHD2	BLCA;BRCA;CESC;COADREAD;ESCA;HNSC;LGG;LIHC;LUAD;LUSC;OV;PAAD;PRAD;SKCM;STAD	0.378;0.544;0.368;0.411;0.734;0.319;0.427;0.442;0.326;0.372;0.362;0.424;0.455;0.391;0.534	5.68e-10;4.99e-80;7.69e-06;2.52e-11;7.12e-27;1.84e-08;4.97e-19;6.34e-14;7.37e-09;1.59e-12;4.10e-05;0.0009;3.42e-21;2.62e-09;1.36e-26	RPMI7951,ENCODE3
chr16:2549047	ABCA3	ACC;GBM;LUAD;OV	0.618;0.427;0.333;0.365	0.0002;0.0061;1.73e-09;2.83e-05	GM12878,Rao_2014;THP1,Phanstiel_2017;HUVEC,Rao_2014;IMR90,Rao_2014;HepG2,ENCODE3
chr16:2559205	ABCA17P	LGG;PRAD;THCA	0.355;0.335;0.332	1.72e-11;4.83e-09;4.20e-09	KBM7,Rao_2014;HMEC,Rao_2014
chr16:2559385	ABCA17P	LGG;LUAD;THCA	0.300;0.302;0.315	7.36e-07;5.83e-07;8.62e-08	KBM7,Rao_2014;HMEC,Rao_2014
chr17:66530332	ABCA10	LIHC;OV;SARC;STAD	0.318;0.429;0.433;0.328	7.22e-05;3.56e-09;6.37e-08;1.77e-06	HepG2,ENCODE3;IMR90,Rao_2014;H1-MSC,Dixon_2015;THP1_PMA,Phanstiel_2017;GM12878,Rao_2014
chr17:66531052	ABCA10	COADREAD;OV;SARC;STAD	0.307;0.422;0.356;0.324	0.0002;1.06e-08;0.0008;3.52e-06	HepG2,ENCODE3;IMR90,Rao_2014;H1-MSC,Dixon_2015;THP1_PMA,Phanstiel_2017;GM12878,Rao_2014
chr17:66531082	ABCA10	OV;SARC;STAD	0.414;0.358;0.303	3.50e-08;0.0006;7.51e-05	HepG2,ENCODE3;IMR90,Rao_2014;H1-MSC,Dixon_2015;THP1_PMA,Phanstiel_2017;GM12878,Rao_2014
chr17:66536527	ABCA10	COADREAD;DLBC;OV;STAD	0.378;0.737;0.462;0.318	8.06e-09;0.0004;1.60e-11;8.64e-06	THP1,Phanstiel_2017;GM12878,Rao_2014
chr19:1243643	ABCA7	BRCA;COADREAD;HNSC;KIRC;LGG;LIHC;LUAD;LUSC;OV;PAAD	0.351;0.348;0.303;0.499;0.304;0.312;0.546;0.451;0.337;0.559	9.41e-28;9.25e-07;3.85e-07;2.76e-24;3.92e-07;0.0001;4.39e-36;4.01e-21;0.0008;1.33e-10	HAP1_DKO,Haarhuis_2017
chr19:1243803	ABCA7	BRCA;COADREAD;KIRC;LGG;LIHC;LUAD;LUSC;OV;PAAD;THYM	0.370;0.377;0.530;0.304;0.314;0.486;0.420;0.325;0.514;0.532	1.31e-31;1.01e-08;1.91e-28;3.71e-07;0.0001;1.59e-26;1.73e-17;0.0029;5.41e-08;0.0001	HAP1_DKO,Haarhuis_2017
chr19:1243853	ABCA7	BLCA;BRCA;COADREAD;HNSC;KIRC;LGG;LUAD;LUSC;OV;PAAD;THYM	0.303;0.388;0.331;0.308;0.545;0.335;0.542;0.484;0.325;0.485;0.493	8.91e-05;1.92e-35;1.11e-05;1.34e-07;1.16e-30;1.09e-09;2.79e-35;1.64e-25;0.0027;1.86e-06;0.0027	HAP1_DKO,Haarhuis_2017
chr19:1246614	ABCA7	BRCA;KIRC;LUAD;LUSC;PAAD	0.308;0.418;0.372;0.346;0.403	2.98e-20;5.13e-15;5.73e-13;3.40e-10;0.0061	HAP1_DKO,Haarhuis_2017
chr19:1246944	ABCA7	KIRC;LUAD;LUSC;PAAD	0.341;0.323;0.307;0.450	2.77e-08;1.21e-08;4.96e-07;7.54e-05	HAP1_DKO,Haarhuis_2017
chr19:1267602	ABCA7	LUAD;LUSC;PAAD	0.313;0.323;0.431	8.14e-08;2.94e-08;0.0004	HAP1,Haarhuis_2017
chr19:1267642	ABCA7	COADREAD;LUAD;LUSC;OV;PAAD;THCA	0.301;0.316;0.333;0.332;0.429;0.335	0.0006;4.61e-08;4.14e-09;0.0013;0.0005;1.99e-09	HAP1,Haarhuis_2017
chr19:1268939	ABCA7	LUAD;LUSC;PAAD	0.424;0.433;0.458	1.55e-18;6.23e-19;3.36e-05	HAP1,Haarhuis_2017
chr1:179059941	ABL2	LUSC;SARC;TGCT	0.304;0.345;0.439	8.62e-07;0.0025;0.0046	HAP1,Haarhuis_2017;Liver,Leung_2015
chr1:179094462	ABL2	ESCA;LUSC;OV;STAD	0.631;0.313;0.319;0.404	2.50e-16;1.57e-07;0.0055;2.79e-12	T47D,ENCODE3;HAP1_WAPL_KO,Haarhuis_2017;THP1_PMA,Phanstiel_2017;Ventricle_Right,Schmitt_2016;G401,ENCODE3
chr1:179094942	ABL2	ESCA;LUSC;OV;STAD	0.577;0.337;0.451;0.464	3.50e-12;2.15e-09;1.07e-10;4.09e-18	T47D,ENCODE3;HAP1_WAPL_KO,Haarhuis_2017;THP1_PMA,Phanstiel_2017;Ventricle_Right,Schmitt_2016;G401,ENCODE3
chr1:179095997	ABL2	ESCA;KIRP;LGG;OV;STAD	0.505;0.348;0.301;0.343;0.390	8.04e-08;0.0002;5.67e-07;0.0003;3.72e-11	T47D,ENCODE3;HAP1_WAPL_KO,Haarhuis_2017;THP1_PMA,Phanstiel_2017;Ventricle_Right,Schmitt_2016;G401,ENCODE3
chr1:179098887	ABL2	LUSC;PAAD;SKCM	0.305;0.433;0.325	7.27e-07;0.0003;5.67e-05	T47D,ENCODE3;HAP1_WAPL_KO,Haarhuis_2017;THP1_PMA,Phanstiel_2017;Ventricle_Right,Schmitt_2016;G401,ENCODE3
chr1:94497939	ABCA4	CESC;SARC;THCA	0.332;0.360;0.369	0.0006;0.0004;2.15e-12	H1-TRO,Dixon_2015
chr1:94501649	ABCA4	BRCA;KIRP;LIHC;LUAD;OV;SKCM;TGCT;THCA;UCEC	0.370;0.337;0.366;0.523;0.574;0.423;0.575;0.369;0.494	1.60e-31;0.0008;6.41e-08;3.56e-32;1.01e-21;8.14e-12;3.97e-09;2.02e-12;8.20e-07	H1-TRO,Dixon_2015
chr1:94501689	ABCA4	BRCA;KIRP;LIHC;LUAD;OV;SKCM;TGCT;THCA;UCEC	0.393;0.353;0.442;0.512;0.548;0.438;0.661;0.416;0.559	2.11e-36;0.0001;6.14e-14;1.89e-30;4.87e-19;4.62e-13;9.01e-15;3.41e-17;2.03e-10	H1-TRO,Dixon_2015
chr1:94501799	ABCA4	BRCA;KIRP;LIHC;LUAD;OV;SARC;SKCM;TGCT;THCA;UCEC	0.429;0.348;0.442;0.513;0.521;0.430;0.509;0.593;0.500;0.533	4.95e-45;0.0002;6.62e-14;1.36e-30;1.76e-16;9.07e-08;6.24e-20;3.71e-10;6.14e-28;6.59e-09	H1-TRO,Dixon_2015
chr1:94502179	ABCA4	BRCA;LIHC;LUAD;OV;SKCM;TGCT;THCA;UCEC	0.382;0.305;0.518;0.520;0.427;0.694;0.433;0.461	3.74e-34;0.0003;2.11e-31;2.60e-16;3.71e-12;2.01e-17;3.25e-19;3.10e-05	H1-TRO,Dixon_2015
chr2:219268664	AAMP	CESC;LGG;THCA	0.355;0.499;0.320	4.32e-05;1.73e-28;3.55e-08	Bladder,Schmitt_2016
chr2:219921897	ABCB6	KIRC;STAD;TGCT	0.328;0.309;0.443	2.54e-07;3.21e-05;0.0034	HepG2,ENCODE3;PANC1,ENCODE3
chr2:69710224	AAK1	ESCA;OV;STAD	0.424;0.384;0.349	0.0005;2.22e-06;6.57e-08	Bladder,Schmitt_2016
chr2:69710274	AAK1	ESCA;OV;STAD	0.435;0.453;0.307	0.0002;7.31e-11;4.40e-05	Bladder,Schmitt_2016
chr2:69715964	AAK1	ESCA;KIRC;OV;STAD	0.410;0.338;0.476;0.434	0.0021;4.34e-08;1.24e-12;4.83e-15	Bladder,Schmitt_2016
chr3:111288774	ABHD10	BLCA;ESCA;KIRC;KIRP;PAAD;TGCT	0.351;0.481;0.302;0.400;0.444;0.470	5.80e-08;1.50e-06;1.61e-05;2.93e-07;0.0001;0.0003	Astrocyte,ENCODE3
chr3:111440186	ABHD10	GBM;LGG;THCA;THYM	-0.45;-0.45;-0.50;-0.49	0.0005;3.51e-22;3.49e-28;0.0025	Bowel_Small,Schmitt_2016
chr3:111440726	ABHD10	LGG;THCA;THYM	-0.40;-0.41;-0.56	2.69e-16;7.76e-17;4.20e-06	Bowel_Small,Schmitt_2016
chr3:111440896	ABHD10	GBM;LGG;THCA;THYM	-0.48;-0.41;-0.45;-0.55	2.37e-05;3.92e-17;3.89e-22;1.80e-05	Bowel_Small,Schmitt_2016
chr3:111440926	ABHD10	GBM;LGG;PCPG;THCA;THYM	-0.48;-0.41;-0.40;-0.43;-0.55	3.94e-05;5.13e-18;0.0039;2.62e-19;1.74e-05	Bowel_Small,Schmitt_2016
chr3:111441416	ABHD10	LGG;SKCM;THCA	-0.43;-0.34;-0.42	3.45e-20;3.10e-06;2.71e-18	Bowel_Small,Schmitt_2016
chr3:111441656	ABHD10	GBM;LGG;PCPG;THCA;THYM	-0.43;-0.43;-0.43;-0.48;-0.49	0.0030;5.47e-20;0.0002;1.98e-25;0.0023	Bowel_Small,Schmitt_2016
chr3:111441786	ABHD10	LGG;SKCM;THCA;THYM	-0.40;-0.36;-0.50;-0.56	5.07e-16;2.39e-07;1.98e-28;3.37e-06	Bowel_Small,Schmitt_2016
chr3:111441816	ABHD10	LGG;PCPG;SKCM;THCA;THYM	-0.41;-0.42;-0.32;-0.47;-0.53	4.34e-17;0.0009;6.37e-05;1.34e-24;6.29e-05	Bowel_Small,Schmitt_2016
chr3:111442576	ABHD10	LGG;PCPG;SKCM;THCA;THYM	-0.43;-0.41;-0.33;-0.47;-0.61	1.33e-19;0.0026;2.10e-05;1.42e-24;2.82e-08	Bowel_Small,Schmitt_2016
chr3:111442616	ABHD10	GBM;LGG;SKCM;THCA;THYM	-0.43;-0.41;-0.32;-0.54;-0.53	0.0023;8.37e-18;4.59e-05;3.00e-34;7.16e-05	Bowel_Small,Schmitt_2016
chr3:111442946	ABHD10	LGG;PRAD;THCA;THYM	-0.39;-0.31;-0.44;-0.54	9.72e-16;8.66e-08;3.88e-21;3.82e-05	Bowel_Small,Schmitt_2016
chr3:111442976	ABHD10	LGG;SKCM;THCA;THYM;UCEC	-0.43;-0.34;-0.48;-0.58;-0.40	5.46e-20;1.96e-06;6.45e-26;6.06e-07;0.0054	Bowel_Small,Schmitt_2016
chr3:111443226	ABHD10	GBM;LGG;PCPG;THCA;THYM	-0.48;-0.44;-0.42;-0.49;-0.61	4.31e-05;5.76e-21;0.0004;1.49e-27;2.08e-08	Bowel_Small,Schmitt_2016
chr3:111443376	ABHD10	GBM;LGG;THCA;THYM	-0.44;-0.41;-0.44;-0.58	0.0018;2.87e-17;5.58e-21;6.80e-07	Bowel_Small,Schmitt_2016
chr3:111443906	ABHD10	LGG;THCA;THYM	-0.42;-0.43;-0.56	3.43e-18;5.84e-19;4.30e-06	Bowel_Small,Schmitt_2016
chr3:111444406	ABHD10	GBM;LGG;THCA;THYM	-0.47;-0.36;-0.39;-0.62	6.50e-05;1.03e-12;8.66e-15;4.79e-09	Bowel_Small,Schmitt_2016
chr3:183542531	ABCF3	BRCA;CESC;ESCA;HNSC;KIRC;KIRP;LUSC;OV	0.355;0.390;0.477;0.433;0.360;0.390;0.589;0.472	1.12e-28;3.81e-07;2.34e-06;8.03e-20;8.16e-10;1.21e-06;9.84e-43;2.58e-12	Epidermal_Keratinocyte_day3,Rubin_2017
chr3:183543672	ABCF3	ESCA;HNSC;LUSC;OV	0.464;0.328;0.481;0.460	9.56e-06;3.50e-09;5.37e-25;2.15e-11	Epidermal_Keratinocyte_day3,Rubin_2017
chr3:183543862	ABCF3	ESCA;LUSC;OV	0.426;0.510;0.399	0.0004;3.26e-29;2.98e-07	Epidermal_Keratinocyte_day3,Rubin_2017
chr3:183543892	ABCF3	ESCA;HNSC;LUSC;OV	0.449;0.319;0.519;0.419	4.90e-05;1.94e-08;1.20e-30;1.50e-08	Epidermal_Keratinocyte_day3,Rubin_2017
chr3:183544112	ABCF3	ESCA;HNSC;LUSC;OV	0.410;0.312;0.486;0.358	0.0023;7.52e-08;8.31e-26;6.67e-05	Epidermal_Keratinocyte_day3,Rubin_2017
chr3:183544162	ABCF3	ESCA;LUSC;OV	0.416;0.533;0.394	0.0012;6.95e-33;5.64e-07	Epidermal_Keratinocyte_day3,Rubin_2017
chr3:183544462	ABCF3	ESCA;LUSC;OV	0.451;0.507;0.342	3.92e-05;8.86e-29;0.0004	Epidermal_Keratinocyte_day3,Rubin_2017
chr3:183900431	ABCC5	BLCA;CESC;COADREAD;ESCA;GBM;HNSC;KIRC;KIRP;LGG;LUAD;LUSC;OV;PRAD;SARC;STAD;THCA	0.412;0.324;0.381;0.505;0.641;0.505;0.623;0.495;0.536;0.438;0.462;0.576;0.440;0.365;0.338;0.318	8.88e-13;0.0016;5.09e-09;7.96e-08;6.57e-14;1.19e-29;2.60e-44;5.66e-14;1.62e-34;2.96e-20;1.60e-22;5.26e-22;1.87e-19;0.0003;4.16e-07;5.09e-08	Spleen,Schmitt_2016
chr3:184061077	ABCF3	HNSC;LUSC;OV	0.322;0.550;0.407	1.02e-08;1.38e-35;9.25e-08	HAP1_WAPL_KO,Haarhuis_2017
chr3:184061267	ABCF3	HNSC;LUSC;OV	0.303;0.541;0.341	3.42e-07;4.10e-34;0.0004	HAP1_WAPL_KO,Haarhuis_2017
chr3:184065419	ABCF3	COADREAD;HNSC;LUSC;OV;UCEC	0.330;0.347;0.533;0.330;0.415	1.35e-05;7.90e-11;7.63e-33;0.0016;0.0025	HAP1_WAPL_KO,Haarhuis_2017
chr3:184065569	ABCF3	COADREAD;HNSC;LUSC;OV	0.357;0.307;0.552;0.331	2.22e-07;1.82e-07;5.91e-36;0.0014	HAP1_WAPL_KO,Haarhuis_2017
chr4:146101443	ABCE1	BLCA;HNSC;KIRP;LIHC;OV;SKCM;TGCT;THCA;UCEC	0.358;0.305;0.333;0.425;0.346;0.407;0.578;0.387;0.407	2.05e-08;2.40e-07;0.0013;1.90e-12;0.0002;1.53e-10;2.70e-09;3.26e-14;0.0048	G401,ENCODE3
chr4:146101523	ABCE1	BLCA;DLBC;LIHC;OV;SKCM;TGCT;THCA	0.332;0.728;0.439;0.386;0.339;0.532;0.303	1.28e-06;0.0008;1.16e-13;1.73e-06;7.57e-06;6.69e-07;7.96e-07	G401,ENCODE3
chr5:148721875	ABLIM3	LUAD;LUSC;UCS	0.317;0.362;0.671	3.90e-08;1.28e-11;0.0023	Hippocampus,Schmitt_2016
chr5:148808786	ABLIM3	COADREAD;OV;STAD	0.383;0.361;0.404	3.79e-09;4.60e-05;2.49e-12	IMR90,Jin_2013
chr5:148809376	ABLIM3	COADREAD;OV;STAD	0.409;0.372;0.414	3.72e-11;1.13e-05;3.03e-13	IMR90,Jin_2013
chr5:148809436	ABLIM3	COADREAD;OV;STAD	0.417;0.402;0.415	7.07e-12;1.95e-07;2.59e-13	IMR90,Jin_2013
chr6:44084866	AARS2	ESCA;LUSC;OV	0.443;0.321;0.332	9.40e-05;3.84e-08;0.0012	Lung,Schmitt_2016
chr9:107534491	ABCA1	KIRC;SKCM;THCA	0.483;0.351;0.340	3.08e-22;1.43e-06;8.18e-10	HAP1_DKO,Haarhuis_2017
chr9:107536541	ABCA1	KIRC;LGG;STAD;THCA	0.377;0.340;0.323;0.314	3.34e-11;4.43e-10;4.07e-06;1.04e-07	HAP1_DKO,Haarhuis_2017
chr9:107536681	ABCA1	KIRC;KIRP;LGG;SKCM	0.416;0.317;0.304;0.335	7.50e-15;0.0075;3.62e-07;1.46e-05	HAP1_DKO,Haarhuis_2017
chr9:107537331	ABCA1	BRCA;KIRC;KIRP;LGG;SKCM;STAD	0.341;0.479;0.319;0.343;0.340;0.321	5.63e-26;1.09e-21;0.0063;2.11e-10;6.91e-06;5.29e-06	HAP1_DKO,Haarhuis_2017
chr9:107537621	ABCA1	BRCA;KIRC;KIRP;LGG;LUAD;SKCM;STAD;THCA	0.341;0.515;0.336;0.362;0.305;0.360;0.309;0.365	5.88e-26;2.17e-26;0.0010;4.45e-12;3.16e-07;3.53e-07;3.18e-05;4.98e-12	HAP1_DKO,Haarhuis_2017
chr9:107537931	ABCA1	BRCA;KIRC;KIRP;LGG;LUAD;SKCM;STAD;THCA	0.352;0.522;0.339;0.386;0.329;0.363;0.367;0.331	5.17e-28;2.33e-27;0.0006;1.66e-14;3.91e-09;2.22e-07;2.81e-09;4.38e-09	HAP1_DKO,Haarhuis_2017
chr9:107538161	ABCA1	BRCA;KIRC;KIRP;LGG;LUAD;SKCM;STAD;THCA	0.351;0.477;0.350;0.383;0.311;0.330;0.376;0.310	7.61e-28;1.67e-21;0.0001;3.79e-14;1.11e-07;2.73e-05;6.25e-10;2.15e-07	HAP1_DKO,Haarhuis_2017
chr9:107538241	ABCA1	BRCA;KIRC;LGG;LUAD;SKCM;STAD	0.381;0.469;0.357;0.346;0.390;0.382	7.96e-34;1.40e-20;1.35e-11;1.26e-10;3.01e-09;1.86e-10	HAP1_DKO,Haarhuis_2017
chr9:107538411	ABCA1	BRCA;KIRC;KIRP;LGG;LUAD;SKCM;STAD;THCA	0.375;0.589;0.370;0.375;0.329;0.366;0.337;0.387	1.13e-32;6.07e-38;1.79e-05;2.30e-13;4.25e-09;1.54e-07;4.58e-07;3.19e-14	HAP1_DKO,Haarhuis_2017
chr9:107538441	ABCA1	BRCA;KIRC;KIRP;LGG;LUAD;SKCM;STAD;THCA	0.362;0.604;0.429;0.407;0.331;0.374;0.342;0.377	5.13e-30;1.62e-40;4.39e-09;1.19e-16;3.00e-09;3.95e-08;2.07e-07;3.63e-13	HAP1_DKO,Haarhuis_2017
chr9:107538481	ABCA1	BRCA;KIRC;KIRP;LGG;LUAD;SKCM;STAD;THCA	0.357;0.566;0.421;0.392;0.369;0.378;0.372;0.382	4.84e-29;6.16e-34;1.45e-08;3.90e-15;1.10e-12;2.07e-08;1.13e-09;1.11e-13	HAP1_DKO,Haarhuis_2017
chr9:107538561	ABCA1	BRCA;KIRC;KIRP;LGG;LUAD;STAD;THCA	0.409;0.585;0.399;0.385;0.346;0.403;0.332	4.07e-40;3.77e-37;3.82e-07;2.48e-14;1.36e-10;2.88e-12;3.74e-09	HAP1_DKO,Haarhuis_2017
chr9:107538841	ABCA1	BRCA;KIRC;KIRP;LGG;LUAD;SKCM;STAD;THCA	0.381;0.569;0.421;0.432;0.303;0.435;0.337;0.409	7.95e-34;2.10e-34;1.60e-08;1.35e-19;4.39e-07;8.46e-13;4.37e-07;1.88e-16	HAP1_DKO,Haarhuis_2017
chr9:107539121	ABCA1	BRCA;KIRC;KIRP;LGG;LUAD;PAAD;PRAD;SKCM;STAD;THCA	0.371;0.633;0.504;0.455;0.325;0.425;0.312;0.469;0.395;0.409	9.57e-32;2.97e-46;8.98e-15;1.92e-22;8.65e-09;0.0008;2.82e-07;7.67e-16;1.42e-11;1.98e-16	HAP1_DKO,Haarhuis_2017
chr9:107539878	ABCA1	BRCA;GBM;KIRC;KIRP;LGG;LUAD;PCPG;PRAD;SKCM;STAD;TGCT;THCA	0.415;0.427;0.507;0.504;0.457;0.334;0.420;0.315;0.450;0.336;0.435;0.363	1.29e-41;0.0062;2.50e-25;8.38e-15;1.01e-22;1.49e-09;0.0010;1.78e-07;4.13e-14;5.69e-07;0.0064;8.05e-12	HAP1_DKO,Haarhuis_2017
chr9:107539908	ABCA1	BRCA;GBM;KIRC;KIRP;LGG;PCPG;PRAD;SKCM;STAD;THCA	0.373;0.426;0.507;0.509;0.457;0.431;0.316;0.445;0.321;0.369	3.62e-32;0.0072;2.56e-25;3.22e-15;1.23e-22;0.0003;1.64e-07;1.15e-13;5.89e-06;1.96e-12	HAP1_DKO,Haarhuis_2017
chr9:107539948	ABCA1	BRCA;KIRC;KIRP;LGG;LUAD;PCPG;PRAD;SKCM;STAD;TGCT;THCA	0.379;0.523;0.473;0.452;0.308;0.427;0.312;0.419;0.305;0.434;0.365	1.55e-33;1.57e-27;2.98e-12;4.73e-22;2.07e-07;0.0005;3.21e-07;1.83e-11;5.59e-05;0.0069;5.29e-12	HAP1_DKO,Haarhuis_2017
chr9:107548130	ABCA1	KIRC;SKCM;UVM	0.530;0.367;0.591	1.98e-28;1.18e-07;0.0014	THP1_PMA,Phanstiel_2017;H1-MSC,Dixon_2015
chr9:107548240	ABCA1	KIRC;STAD;UVM	0.520;0.304;0.659	4.23e-27;7.10e-05;5.05e-06	THP1_PMA,Phanstiel_2017;H1-MSC,Dixon_2015
chr9:107548811	ABCA1	KIRC;LUAD;SKCM;UVM	0.583;0.340;0.358;0.683	9.36e-37;4.46e-10;5.04e-07;5.25e-07	THP1_PMA,Phanstiel_2017;H1-MSC,Dixon_2015
chr9:107551398	ABCA1	KIRC;SKCM;STAD	0.419;0.335;0.336	3.68e-15;1.44e-05;5.73e-07	THP1_PMA,Phanstiel_2017;H1-MSC,Dixon_2015
chr9:133709152	ABL1	OV;SARC;THYM	0.355;0.348;0.517	8.84e-05;0.0018;0.0003	Cortex_DLPFC,Schmitt_2016
chr9:133710142	ABL1	CESC;LIHC;OV;SARC;SKCM;STAD;TGCT	0.352;0.334;0.366;0.400;0.354;0.317;0.518	6.04e-05;7.98e-06;2.50e-05;4.71e-06;8.59e-07;1.00e-05;2.83e-06	Cortex_DLPFC,Schmitt_2016
chr9:133710292	ABL1	BRCA;CESC;HNSC;LIHC;LUAD;LUSC;SARC;SKCM;STAD;TGCT;THYM	0.310;0.424;0.410;0.449;0.340;0.333;0.511;0.434;0.403;0.484;0.477	1.59e-20;2.27e-09;3.10e-17;1.50e-14;5.09e-10;4.67e-09;2.44e-13;9.72e-13;3.19e-12;8.77e-05;0.0089	Cortex_DLPFC,Schmitt_2016
chr9:133754094	ABL1	BRCA;CESC;ESCA;LIHC;OV;SARC;TGCT;THCA;THYM	0.316;0.433;0.411;0.346;0.401;0.411;0.440;0.365;0.614	1.70e-21;5.33e-10;0.0019;1.45e-06;2.19e-07;1.18e-06;0.0043;5.25e-12;2.55e-08	Bladder,Schmitt_2016
chr9:133754354	ABL1	BRCA;CESC;ESCA;KIRC;LGG;LIHC;OV;SARC;TGCT;THCA;THYM;UCEC	0.361;0.371;0.466;0.338;0.319;0.310;0.433;0.429;0.491;0.355;0.590;0.421	9.04e-30;5.20e-06;8.06e-06;4.24e-08;2.23e-08;0.0001;1.99e-09;1.06e-07;4.74e-05;3.66e-11;3.77e-07;0.0015	Bladder,Schmitt_2016
chr9:133754514	ABL1	BLCA;BRCA;CESC;DLBC;ESCA;KIRC;LGG;LIHC;OV;PRAD;SARC;TGCT;THCA;THYM	0.324;0.353;0.337;0.692;0.489;0.329;0.323;0.308;0.447;0.314;0.374;0.529;0.345;0.595	4.44e-06;3.28e-28;0.0003;0.0094;6.11e-07;2.28e-07;1.06e-08;0.0002;1.93e-10;2.09e-07;0.0001;9.08e-07;3.34e-10;2.19e-07	Bladder,Schmitt_2016
chr9:133754544	ABL1	BLCA;BRCA;CESC;ESCA;HNSC;KIRC;LGG;LIHC;OV;SARC;STAD;TGCT;THCA;THYM;UCEC	0.326;0.334;0.386;0.454;0.318;0.322;0.349;0.335;0.479;0.398;0.308;0.499;0.345;0.623;0.421	3.16e-06;1.29e-24;6.91e-07;2.83e-05;2.17e-08;6.90e-07;6.30e-11;6.56e-06;7.70e-13;5.88e-06;3.64e-05;2.07e-05;3.36e-10;8.03e-09;0.0014	Bladder,Schmitt_2016
chr9:133754754	ABL1	BLCA;BRCA;CESC;ESCA;LGG;LIHC;OV;SARC;STAD;TGCT;THCA;THYM	0.318;0.335;0.424;0.499;0.349;0.322;0.407;0.493;0.325;0.558;0.304;0.600	1.11e-05;9.13e-25;2.51e-09;1.67e-07;6.88e-11;4.15e-05;8.81e-08;5.92e-12;3.24e-06;3.05e-08;5.80e-07;1.14e-07	Bladder,Schmitt_2016
chr9:133754794	ABL1	BLCA;BRCA;CESC;ESCA;GBM;LIHC;OV;PAAD;SARC;STAD;TGCT;THYM	0.316;0.358;0.414;0.460;0.447;0.348;0.397;0.408;0.499;0.302;0.495;0.584	1.49e-05;3.93e-29;1.15e-08;1.55e-05;0.0012;9.92e-07;3.80e-07;0.0041;2.29e-12;9.22e-05;3.04e-05;6.50e-07	Bladder,Schmitt_2016
chr9:133754824	ABL1	BLCA;BRCA;CESC;DLBC;ESCA;GBM;KIRC;LIHC;LUAD;OV;SARC;STAD;TGCT;THYM;UCEC	0.327;0.350;0.391;0.750;0.446;0.484;0.308;0.336;0.322;0.410;0.411;0.311;0.481;0.565;0.407	2.66e-06;1.17e-27;3.38e-07;0.0001;6.82e-05;3.89e-05;6.72e-06;5.83e-06;1.57e-08;6.48e-08;1.19e-06;2.35e-05;0.0001;4.76e-06;0.0048	Bladder,Schmitt_2016
chr9:133754994	ABL1	CESC;DLBC;ESCA;KIRC;LIHC;OV;SARC;STAD;TGCT;THYM;UCEC	0.483;0.715;0.466;0.320;0.320;0.475;0.414;0.320;0.558;0.651;0.481	7.83e-14;0.0020;7.81e-06;9.93e-07;5.35e-05;1.67e-12;7.79e-07;6.30e-06;2.99e-08;2.45e-10;3.42e-06	Bladder,Schmitt_2016
chr9:133755164	ABL1	BRCA;CESC;COADREAD;ESCA;LIHC;OV;SARC;STAD;TGCT;THYM;UCEC	0.311;0.374;0.313;0.448;0.340;0.419;0.466;0.359;0.506;0.626;0.475	1.24e-20;3.54e-06;0.0001;5.59e-05;3.43e-06;1.51e-08;4.68e-10;1.16e-08;9.82e-06;5.85e-09;7.07e-06	Bladder,Schmitt_2016
chr9:133765562	ABL1	BLCA;CESC;GBM;HNSC;KIRC;OV;PRAD;SARC;SKCM;STAD;TGCT;THYM	0.342;0.363;0.495;0.314;0.355;0.413;0.304;0.505;0.407;0.384;0.503;0.626	2.87e-07;1.49e-05;1.31e-05;4.74e-08;2.29e-09;3.93e-08;1.17e-06;7.19e-13;1.54e-10;1.18e-10;1.39e-05;6.00e-09	H1-TRO,Dixon_2015;PANC1,ENCODE3
chr9:133765942	ABL1	BLCA;GBM;KIRC;LIHC;OV;SARC;SKCM;STAD;THYM	0.331;0.473;0.364;0.320;0.373;0.378;0.364;0.414;0.685	1.57e-06;0.0001;4.18e-10;5.46e-05;9.54e-06;7.16e-05;1.92e-07;3.32e-13;1.87e-12	H1-TRO,Dixon_2015;PANC1,ENCODE3
chr9:133766442	ABL1	BLCA;CESC;GBM;HNSC;KIRC;OV;SARC;SKCM;STAD;TGCT;THYM	0.337;0.378;0.499;0.312;0.310;0.367;0.459;0.400;0.391;0.438;0.486	6.35e-07;1.91e-06;8.35e-06;6.52e-08;4.46e-06;2.06e-05;1.41e-09;5.37e-10;3.61e-11;0.0051;0.0048	H1-TRO,Dixon_2015;PANC1,ENCODE3
chr9:133766852	ABL1	BLCA;GBM;KIRC;LIHC;OV;SARC;SKCM;STAD	0.415;0.522;0.309;0.300;0.419;0.398;0.322;0.401	4.82e-13;7.03e-07;5.27e-06;0.0006;1.69e-08;6.58e-06;7.88e-05;4.99e-12	H1-TRO,Dixon_2015;PANC1,ENCODE3
chr9:133767272	ABL1	BLCA;GBM;KIRC;OV;SARC;SKCM;STAD	0.334;0.422;0.350;0.410;0.345;0.436;0.328	8.90e-07;0.0093;5.65e-09;6.11e-08;0.0025;7.64e-13;1.93e-06	H1-TRO,Dixon_2015;PANC1,ENCODE3
chr9:133767482	ABL1	KIRC;OV;SKCM	0.328;0.410;0.378	2.53e-07;5.83e-08;2.05e-08	H1-TRO,Dixon_2015;PANC1,ENCODE3
chr9:133767762	ABL1	BLCA;CESC;KIRP;SARC;STAD;TGCT;THYM	0.317;0.386;0.407;0.496;0.351;0.445;0.486	1.26e-05;7.28e-07;1.15e-07;3.69e-12;4.29e-08;0.0029;0.0045	H1-TRO,Dixon_2015;PANC1,ENCODE3
chr9:133768282	ABL1	SARC;STAD;THYM	0.342;0.324;0.521	0.0034;3.62e-06;0.0002	H1-TRO,Dixon_2015;PANC1,ENCODE3
chr9:133768482	ABL1	GBM;LIHC;OV;SARC;SKCM;THYM	0.461;0.339;0.327;0.568;0.334;0.600	0.0003;4.16e-06;0.0023;3.07e-18;1.62e-05;1.18e-07	H1-TRO,Dixon_2015;PANC1,ENCODE3
chr9:139687849	ABCA2	BRCA;COADREAD;ESCA;HNSC;OV;PRAD;STAD	0.374;0.357;0.416;0.343;0.383;0.332;0.301	2.27e-32;2.42e-07;0.0013;1.83e-10;2.74e-06;8.10e-09;0.0001	GM12878,Rao_2014
chr9:139687879	ABCA2	BRCA;COADREAD;ESCA;HNSC;OV;PRAD;STAD	0.390;0.367;0.395;0.353;0.362;0.334;0.336	7.93e-36;5.35e-08;0.0088;2.45e-11;4.07e-05;5.62e-09;5.44e-07	GM12878,Rao_2014
chr9:139688149	ABCA2	BRCA;COADREAD;ESCA;HNSC;OV;PRAD;TGCT;THCA	0.420;0.357;0.434;0.363;0.392;0.349;0.431;0.312	1.17e-42;2.29e-07;0.0002;2.76e-12;8.11e-07;2.92e-10;0.0093;1.48e-07	GM12878,Rao_2014
chr9:139688209	ABCA2	BLCA;BRCA;COADREAD;ESCA;HNSC;LUAD;OV;PRAD;STAD	0.305;0.388;0.345;0.472;0.340;0.305;0.385;0.377;0.312	6.65e-05;2.62e-35;1.52e-06;3.87e-06;3.10e-10;3.66e-07;1.95e-06;9.14e-13;2.18e-05	GM12878,Rao_2014
chr9:139688259	ABCA2	BRCA;COADREAD;ESCA;HNSC;LUSC;OV;PRAD;STAD	0.389;0.362;0.406;0.344;0.311;0.388;0.359;0.310	1.53e-35;1.12e-07;0.0032;1.52e-10;2.54e-07;1.28e-06;4.01e-11;2.72e-05	GM12878,Rao_2014
chr9:139688459	ABCA2	BRCA;COADREAD;HNSC;LUAD;OV;PRAD	0.377;0.347;0.341;0.324;0.375;0.341	4.65e-33;1.11e-06;2.41e-10;1.08e-08;7.85e-06;1.63e-09	GM12878,Rao_2014
chr9:139688519	ABCA2	BRCA;COADREAD;OV;PRAD	0.337;0.345;0.375;0.333	2.90e-25;1.50e-06;7.88e-06;7.53e-09	GM12878,Rao_2014
chr9:139688669	ABCA2	BRCA;COADREAD;HNSC;LUSC;OV	0.347;0.361;0.300;0.301;0.370	3.95e-27;1.22e-07;6.53e-07;1.30e-06;1.41e-05	GM12878,Rao_2014
chr9:139688719	ABCA2	BRCA;COADREAD;HNSC;OV	0.397;0.386;0.322;0.355	2.74e-37;2.12e-09;1.02e-08;9.06e-05	GM12878,Rao_2014
chr9:139688909	ABCA2	BRCA;COADREAD;ESCA;HNSC;OV;PRAD;STAD	0.402;0.367;0.401;0.352;0.397;0.322;0.307	1.24e-38;5.12e-08;0.0051;2.57e-11;3.89e-07;5.35e-08;4.10e-05	GM12878,Rao_2014
chr9:139689289	ABCA2	BRCA;COADREAD;HNSC;LUSC;OV;PAAD;PRAD;SARC;STAD	0.385;0.334;0.350;0.310;0.427;0.411;0.309;0.345;0.316	1.08e-34;7.45e-06;3.79e-11;2.92e-07;4.97e-09;0.0029;5.37e-07;0.0026;1.10e-05	GM12878,Rao_2014
chr9:139689469	ABCA2	BRCA;COADREAD;HNSC;OV;PRAD	0.377;0.381;0.351;0.432;0.357	5.80e-33;4.93e-09;3.06e-11;2.20e-09;6.22e-11	GM12878,Rao_2014
chr9:139689619	ABCA2	BRCA;COADREAD;HNSC;LUSC;OV;PRAD;SARC;STAD	0.400;0.345;0.358;0.326;0.379;0.348;0.346;0.314	4.60e-38;1.60e-06;7.70e-12;1.58e-08;4.63e-06;3.58e-10;0.0024;1.65e-05	GM12878,Rao_2014
chr9:139689689	ABCA2	BRCA;HNSC;KIRC;LUSC;OV;SARC;STAD;TGCT	0.383;0.410;0.301;0.375;0.340;0.380;0.308;0.479	3.11e-34;3.81e-17;1.89e-05;7.87e-13;0.0005;5.71e-05;3.75e-05;0.0001	GM12878,Rao_2014
chr9:139689849	ABCA2	BRCA;COADREAD;ESCA;HNSC;LUSC;OV;PRAD;SARC;STAD;TGCT	0.396;0.351;0.403;0.383;0.306;0.383;0.374;0.401;0.302;0.495	4.47e-37;6.40e-07;0.0041;2.70e-14;5.36e-07;2.71e-06;1.77e-12;4.11e-06;8.35e-05;3.02e-05	GM12878,Rao_2014
chr9:139697518	ABCA2	BRCA;LUAD;PAAD;PRAD	0.366;0.324;0.405;0.316	9.14e-31;1.14e-08;0.0052;1.63e-07	HAP1_DKO,Haarhuis_2017;HAP1_WAPL_KO,Haarhuis_2017
chr9:139697918	ABCA2	BRCA;COADREAD;LUAD;LUSC;PRAD	0.432;0.361;0.353;0.329;0.359	1.07e-45;1.31e-07;3.51e-11;9.26e-09;4.63e-11	HAP1_DKO,Haarhuis_2017;HAP1_WAPL_KO,Haarhuis_2017
chr9:139697958	ABCA2	BRCA;COADREAD;LUAD;LUSC;PRAD	0.419;0.344;0.356;0.302;0.391	1.77e-42;1.72e-06;1.56e-11;1.05e-06;4.45e-14	HAP1_DKO,Haarhuis_2017;HAP1_WAPL_KO,Haarhuis_2017
chr9:139698118	ABCA2	BRCA;COADREAD;LUAD;PRAD;STAD	0.393;0.350;0.320;0.337;0.361	1.88e-36;6.99e-07;2.32e-08;3.58e-09;7.84e-09	HAP1_DKO,Haarhuis_2017;HAP1_WAPL_KO,Haarhuis_2017
chr9:139698148	ABCA2	BRCA;COADREAD;LUAD;LUSC;PRAD;STAD	0.406;0.353;0.325;0.309;0.361;0.346	1.76e-39;4.39e-07;8.60e-09;3.64e-07;2.61e-11;1.13e-07	HAP1_DKO,Haarhuis_2017;HAP1_WAPL_KO,Haarhuis_2017
chr9:139745697	ABCA2	CESC;KIRP;LUAD;LUSC	0.392;0.323;0.385;0.330	2.72e-07;0.0040;2.35e-14;8.14e-09	K562,Rao_2014;HUVEC,Rao_2014;HepG2,ENCODE3
chr9:139745887	ABCA2	CESC;COADREAD;HNSC;LUAD;OV;STAD	0.373;0.329;0.323;0.438;0.318;0.324	4.29e-06;1.55e-05;9.12e-09;3.53e-20;0.0060;3.35e-06	K562,Rao_2014;HUVEC,Rao_2014;HepG2,ENCODE3
chr9:139747114	ABCA2	BRCA;CESC;COADREAD;ESCA;HNSC;KIRC;KIRP;LUAD;LUSC	0.318;0.385;0.399;0.419;0.329;0.337;0.359;0.411;0.353	8.27e-22;8.16e-07;2.13e-10;0.0009;2.73e-09;5.11e-08;6.95e-05;4.21e-17;8.01e-11	K562,Rao_2014;HUVEC,Rao_2014;HepG2,ENCODE3
chr9:139747364	ABCA2	BLCA;BRCA;CESC;COADREAD;ESCA;HNSC;KIRC;KIRP;LUAD;LUSC;OV;PRAD;SARC;STAD	0.309;0.322;0.386;0.359;0.444;0.351;0.326;0.332;0.429;0.391;0.315;0.321;0.337;0.363	4.05e-05;1.44e-22;7.07e-07;1.86e-07;8.06e-05;3.52e-11;3.53e-07;0.0015;4.09e-19;2.20e-14;0.0081;6.02e-08;0.0057;6.17e-09	K562,Rao_2014;HUVEC,Rao_2014;HepG2,ENCODE3
chr9:139789264	ABCA2	COADREAD;HNSC;LUAD;LUSC	0.308;0.340;0.307;0.349	0.0002;3.15e-10;2.57e-07;1.92e-10	LNCAP,ENCODE3
chr9:139789294	ABCA2	HNSC;LUAD;LUSC	0.320;0.323;0.331	1.65e-08;1.35e-08;5.75e-09	LNCAP,ENCODE3
chr9:139789534	ABCA2	CESC;HNSC;LUAD;LUSC	0.330;0.337;0.310;0.361	0.0008;5.51e-10;1.49e-07;1.62e-11	LNCAP,ENCODE3
chr9:139789674	ABCA2	HNSC;KIRC;LUAD;LUSC	0.328;0.301;0.327;0.366	3.53e-09;1.77e-05;6.19e-09;5.16e-12	LNCAP,ENCODE3
chr9:139789944	ABCA2	HNSC;LUSC;PRAD	0.330;0.307;0.321	2.26e-09;5.15e-07;6.08e-08	LNCAP,ENCODE3
chr9:139790434	ABCA2	HNSC;LUSC;PRAD	0.336;0.377;0.306	7.88e-10;4.99e-13;8.34e-07	LNCAP,ENCODE3
chr9:139790484	ABCA2	CESC;HNSC;LUSC	0.310;0.342;0.354	0.0080;1.98e-10;7.22e-11	LNCAP,ENCODE3
chr9:139790524	ABCA2	CESC;HNSC;KIRC;LUAD;LUSC	0.346;0.311;0.312;0.319;0.367	0.0001;8.88e-08;3.52e-06;2.63e-08;4.09e-12	LNCAP,ENCODE3
chr9:139790774	ABCA2	CESC;LUAD;LUSC	0.349;0.325;0.349	8.33e-05;8.49e-09;1.76e-10	LNCAP,ENCODE3
chr9:139790904	ABCA2	COADREAD;HNSC;LUAD;LUSC	0.315;0.311;0.327;0.408	9.77e-05;8.39e-08;6.41e-09;3.41e-16	LNCAP,ENCODE3
chr9:139790944	ABCA2	HNSC;LUAD;LUSC	0.332;0.354;0.392	1.49e-09;2.58e-11;1.82e-14	LNCAP,ENCODE3
chr9:139790974	ABCA2	HNSC;LUAD;LUSC	0.310;0.337;0.345	9.37e-08;8.88e-10;4.05e-10	LNCAP,ENCODE3
chr9:139791384	ABCA2	CESC;HNSC;KIRC;LUAD;LUSC	0.311;0.311;0.317;0.304;0.359	0.0069;8.55e-08;1.40e-06;4.15e-07;2.26e-11	LNCAP,ENCODE3
chr9:139791454	ABCA2	CESC;KIRP;LUAD;LUSC	0.348;0.325;0.310;0.321	0.0001;0.0034;1.38e-07;3.96e-08	LNCAP,ENCODE3
chr9:139791484	ABCA2	CESC;KIRP;LUSC	0.381;0.321;0.338	1.27e-06;0.0050;1.49e-09	LNCAP,ENCODE3
chr9:139791824	ABCA2	CESC;LUAD;LUSC;PRAD	0.338;0.320;0.351;0.313	0.0003;2.38e-08;1.26e-10;2.74e-07	LNCAP,ENCODE3
chr9:139792054	ABCA2	CESC;LUAD;LUSC;PRAD	0.341;0.324;0.373;0.315	0.0002;1.08e-08;1.18e-12;1.95e-07	LNCAP,ENCODE3
chr9:139792234	ABCA2	BRCA;CESC;HNSC;KIRP;LUAD;LUSC	0.318;0.384;0.323;0.363;0.320;0.360	6.96e-22;8.75e-07;9.19e-09;3.98e-05;2.08e-08;2.08e-11	LNCAP,ENCODE3
chr9:139792334	ABCA2	BRCA;CESC;HNSC;LUAD;LUSC;PRAD	0.321;0.352;0.354;0.346;0.348;0.348	1.90e-22;6.26e-05;1.60e-11;1.44e-10;2.26e-10;3.89e-10	LNCAP,ENCODE3
chr9:139792534	ABCA2	CESC;HNSC;LUAD;LUSC	0.316;0.380;0.307;0.375	0.0042;5.99e-14;2.52e-07;7.07e-13	LNCAP,ENCODE3
chr9:139845560	ABCA2	CESC;COADREAD;HNSC	0.340;0.333;0.364	0.0002;8.73e-06;1.92e-12	K562,Rao_2014
chr11:394734	ATHL1	COADREAD;KIRP;LUAD;LUSC;OV;PAAD;STAD	0.377;0.353;0.421;0.418;0.479;0.484;0.316	9.71e-09;0.0001;3.46e-18;2.62e-17;7.14e-13;2.06e-06;1.15e-05	KBM7,Rao_2014
chr11:394884	ATHL1	COADREAD;LUAD;LUSC;OV;PAAD;PRAD	0.428;0.444;0.430;0.405;0.487;0.333	8.67e-13;5.17e-21;1.22e-18;1.24e-07;1.35e-06;7.05e-09	KBM7,Rao_2014
chr11:394934	ATHL1	COADREAD;KIRP;LUAD;LUSC;OV;PAAD	0.420;0.335;0.457;0.397;0.409;0.484	4.06e-12;0.0011;1.43e-22;5.49e-15;7.34e-08;2.10e-06	KBM7,Rao_2014
chr11:395084	ATHL1	COADREAD;KIRP;LUAD;LUSC;OV;PAAD;PRAD	0.404;0.395;0.463;0.424;0.346;0.459;0.301	8.18e-11;5.93e-07;2.07e-23;6.69e-18;0.0002;3.09e-05;2.05e-06	KBM7,Rao_2014
chr11:395604	ATHL1	COADREAD;LUAD;LUSC;OV;PAAD;STAD	0.407;0.449;0.380;0.451;0.458;0.323	4.76e-11;1.29e-21;2.80e-13;9.32e-11;3.44e-05;4.33e-06	KBM7,Rao_2014
chr11:395804	ATHL1	COADREAD;KIRP;LUAD;LUSC;OV;PAAD;PRAD;STAD	0.395;0.430;0.436;0.391;0.437;0.496;0.351;0.366	4.32e-10;3.68e-09;6.35e-20;1.92e-14;9.87e-10;5.17e-07;2.37e-10;3.70e-09	KBM7,Rao_2014
chr11:395844	ATHL1	COADREAD;KIRP;LUAD;LUSC;OV;PAAD;PRAD;STAD	0.394;0.384;0.451;0.412;0.460;0.451;0.313;0.372	5.50e-10;2.80e-06;6.58e-22;1.26e-16;2.23e-11;6.60e-05;2.45e-07;1.15e-09	KBM7,Rao_2014
chr12:6874397	ATN1	KIRC;LGG;SARC	0.378;0.342;0.377	2.44e-11;2.64e-10;7.47e-05	HAP1_SCC4_KO,Haarhuis_2017
chr12:6877131	ATN1	BRCA;GBM;HNSC;KIRC;KIRP;LGG;LUSC;OV;SARC;TGCT;THCA;THYM;UCEC	0.331;0.471;0.316;0.459;0.416;0.342;0.414;0.420;0.536;0.525;0.479;0.654;0.537	3.57e-24;0.0001;3.13e-08;2.47e-19;3.35e-08;2.72e-10;7.54e-17;1.42e-08;2.27e-15;1.36e-06;4.30e-25;1.64e-10;4.06e-09	HAP1_SCC4_KO,Haarhuis_2017
chr12:6877181	ATN1	BRCA;CESC;GBM;HNSC;KIRC;KIRP;LGG;LUSC;OV;PAAD;SARC;TGCT;THCA;THYM;UCEC	0.320;0.346;0.470;0.319;0.465;0.399;0.333;0.446;0.385;0.471;0.507;0.474;0.565;0.624;0.570	3.38e-22;0.0001;0.0001;2.13e-08;4.06e-20;3.77e-07;1.53e-09;1.57e-20;2.09e-06;8.61e-06;5.72e-13;0.0002;1.13e-38;7.27e-09;4.07e-11	HAP1_SCC4_KO,Haarhuis_2017
chr12:6877211	ATN1	BRCA;CESC;GBM;HNSC;KIRC;KIRP;LGG;LUSC;OV;PAAD;SARC;TGCT;THCA;THYM;UCEC	0.301;0.336;0.436;0.312;0.437;0.342;0.316;0.442;0.411;0.502;0.502;0.487;0.510;0.613;0.532	3.91e-19;0.0004;0.0031;7.43e-08;5.86e-17;0.0004;4.14e-08;5.38e-20;4.98e-08;2.56e-07;1.34e-12;6.87e-05;1.50e-29;2.80e-08;7.23e-09	HAP1_SCC4_KO,Haarhuis_2017
chr12:6877451	ATN1	CESC;KIRC;KIRP;LGG;LUSC;OV;SARC;TGCT;THCA;THYM;UCEC	0.311;0.479;0.422;0.367;0.424;0.457;0.488;0.510;0.481;0.636;0.435	0.0069;9.16e-22;1.32e-08;1.26e-12;5.68e-18;3.60e-11;1.38e-11;6.94e-06;2.44e-25;1.66e-09;0.0003	HAP1_SCC4_KO,Haarhuis_2017
chr12:6877511	ATN1	BRCA;CESC;KIRC;KIRP;LGG;LUSC;OV;SARC;TGCT;THCA;THYM;UCEC	0.310;0.344;0.483;0.431;0.330;0.423;0.467;0.520;0.507;0.479;0.610;0.483	1.46e-20;0.0001;2.83e-22;3.11e-09;2.96e-09;7.70e-18;6.97e-12;4.85e-14;9.38e-06;4.84e-25;3.76e-08;2.71e-06	HAP1_SCC4_KO,Haarhuis_2017
chr12:6877891	ATN1	BRCA;CESC;KIRC;KIRP;LGG;LUSC;OV;PAAD;PCPG;SARC;TGCT;THCA;THYM;UCEC	0.300;0.309;0.457;0.354;0.307;0.401;0.386;0.448;0.428;0.522;0.531;0.467;0.636;0.510	6.00e-19;0.0083;3.71e-19;0.0001;1.96e-07;1.90e-15;1.68e-06;9.53e-05;0.0005;3.18e-14;7.57e-07;1.79e-23;1.62e-09;1.25e-07	HAP1_SCC4_KO,Haarhuis_2017
chr12:6878543	ATN1	ESCA;KIRC;LUSC;OV;SARC;TGCT;THCA;THYM;UCEC	0.397;0.460;0.329;0.352;0.423;0.455;0.414;0.626;0.506	0.0068;1.74e-19;9.42e-09;0.0001;2.49e-07;0.0012;5.54e-17;5.49e-09;1.97e-07	HAP1_SCC4_KO,Haarhuis_2017
chr12:89743908	ATP2B1	BLCA;CESC;SKCM;THYM	0.334;0.311;0.463;0.507	8.94e-07;0.0069;2.71e-15;0.0008	HepG2,ENCODE3
chr12:89744128	ATP2B1	CESC;SKCM;THYM	0.323;0.444;0.513	0.0018;1.43e-13;0.0005	HepG2,ENCODE3
chr12:89744188	ATP2B1	BLCA;CESC;SKCM;THYM	0.307;0.357;0.435;0.479	5.54e-05;3.24e-05;8.51e-13;0.0078	HepG2,ENCODE3
chr12:89744238	ATP2B1	CESC;SKCM;THYM	0.362;0.460;0.481	1.60e-05;5.64e-15;0.0069	HepG2,ENCODE3
chr13:113425257	ATP11A	ESCA;LUAD;LUSC	0.393;0.611;0.313	0.0099;7.72e-49;1.59e-07	LNCAP,ENCODE3;HepG2,ENCODE3;G401,ENCODE3
chr13:113428677	ATP11A	ESCA;LUAD;OV;STAD	0.492;0.572;0.336;0.325	4.09e-07;6.98e-41;0.0008;3.09e-06	LNCAP,ENCODE3;HepG2,ENCODE3;G401,ENCODE3
chr13:113432197	ATP11A	ESCA;LUAD;OV	0.414;0.350;0.433	0.0014;5.76e-11;1.94e-09	LNCAP,ENCODE3;HepG2,ENCODE3;G401,ENCODE3
chr13:113433347	ATP11A	ESCA;LUAD;LUSC;OV;STAD;THCA	0.503;0.487;0.333;0.443;0.325;0.381	1.00e-07;1.03e-26;4.13e-09;3.53e-10;3.28e-06;1.35e-13	LNCAP,ENCODE3;HepG2,ENCODE3;G401,ENCODE3
chr13:113433677	ATP11A	ESCA;LUAD;OV;THCA	0.406;0.473;0.392;0.325	0.0031;1.06e-24;7.40e-07;1.36e-08	LNCAP,ENCODE3;HepG2,ENCODE3;G401,ENCODE3
chr13:113440601	ATP11A	ESCA;LUAD;OV;STAD	0.583;0.399;0.386;0.465	1.21e-12;8.72e-16;1.83e-06;2.68e-18	VentricleLeft,Leung_2015;Pancreas,Schmitt_2016;Caki2,ENCODE3
chr13:113440791	ATP11A	ESCA;KIRC;KIRP;LUAD;OV;STAD;UCEC	0.617;0.389;0.333;0.436;0.441;0.492;0.419	3.55e-15;2.84e-12;0.0013;5.33e-20;5.03e-10;2.86e-21;0.0017	VentricleLeft,Leung_2015;Pancreas,Schmitt_2016;Caki2,ENCODE3
chr13:113441311	ATP11A	ESCA;KIRC;KIRP;LUAD;OV;STAD	0.549;0.373;0.380;0.391;0.399;0.517	2.16e-10;7.44e-11;4.46e-06;6.83e-15;2.92e-07;2.48e-24	VentricleLeft,Leung_2015;Pancreas,Schmitt_2016;Caki2,ENCODE3
chr13:113444561	ATP11A	ESCA;KIRC;LUAD;OV;STAD	0.611;0.351;0.448;0.396;0.492	1.01e-14;4.80e-09;1.88e-21;4.73e-07;2.88e-21	Hippocampus,Schmitt_2016
chr13:113445681	ATP11A	ESCA;LUAD;OV;STAD;THCA	0.564;0.481;0.460;0.434;0.456	2.60e-11;6.67e-26;2.05e-11;3.98e-15;6.04e-22	Hippocampus,Schmitt_2016
chr13:113445881	ATP11A	ESCA;KIRC;LUAD;LUSC;OV;STAD;THCA	0.674;0.385;0.550;0.336;0.489;0.420;0.451	3.36e-20;6.97e-12;1.08e-36;2.31e-09;1.16e-13;1.03e-13;2.12e-21	Hippocampus,Schmitt_2016
chr13:113447021	ATP11A	ESCA;LUAD;OV;STAD;THCA	0.690;0.480;0.375;0.437;0.310	9.17e-22;9.52e-26;7.66e-06;2.26e-15;2.09e-07	Hippocampus,Schmitt_2016
chr13:113447871	ATP11A	ESCA;KIRC;LUAD;OV;STAD;THCA	0.613;0.313;0.437;0.427;0.398;0.358	7.59e-15;2.73e-06;4.19e-20;4.73e-09;8.73e-12;2.31e-11	Hippocampus,Schmitt_2016
chr13:113448401	ATP11A	CESC;ESCA;KIRC;LUAD;LUSC;OV;STAD;THCA	0.335;0.624;0.306;0.518;0.319;0.495;0.384;0.392	0.0004;1.01e-15;8.56e-06;1.90e-31;5.39e-08;3.83e-14;1.27e-10;1.01e-14	Hippocampus,Schmitt_2016
chr13:113448591	ATP11A	CESC;ESCA;KIRC;LUAD;LUSC;OV;STAD;THCA	0.332;0.630;0.313;0.530;0.322;0.551;0.418;0.343	0.0006;3.49e-16;2.95e-06;2.61e-33;3.54e-08;2.48e-19;1.40e-13;4.24e-10	Hippocampus,Schmitt_2016
chr14:50794857	ATL1	LGG;LIHC;PAAD;SARC;TGCT	0.408;0.351;0.406;0.607;0.440	7.38e-17;6.52e-07;0.0047;3.53e-22;0.0045	HepG2,ENCODE3;G401,ENCODE3
chr14:50795037	ATL1	LGG;LIHC;PCPG;SARC;TGCT;THYM	0.442;0.426;0.420;0.628;0.479;0.556	8.22e-21;1.52e-12;0.0011;1.68e-24;0.0001;1.09e-05	HepG2,ENCODE3;G401,ENCODE3
chr14:50795067	ATL1	LGG;LIHC;PCPG;SARC;THYM	0.410;0.346;0.412;0.637;0.566	5.13e-17;1.32e-06;0.0023;1.20e-25;4.12e-06	HepG2,ENCODE3;G401,ENCODE3
chr14:50795347	ATL1	LGG;LIHC;PCPG;SARC;THYM	0.429;0.330;0.416;0.602;0.544	2.84e-19;1.44e-05;0.0015;1.22e-21;3.43e-05	HepG2,ENCODE3;G401,ENCODE3
chr14:50795897	ATL1	LGG;LIHC;SARC;SKCM	0.440;0.324;0.598;0.329	1.74e-20;3.43e-05;3.38e-21;3.26e-05	HepG2,ENCODE3;G401,ENCODE3
chr14:50795967	ATL1	LGG;LIHC;SARC;THYM	0.369;0.323;0.587;0.528	9.46e-13;3.66e-05;4.57e-20;0.0001	HepG2,ENCODE3;G401,ENCODE3
chr14:50796007	ATL1	LGG;LIHC;SARC;THYM	0.415;0.357;0.548;0.549	1.28e-17;2.80e-07;2.05e-16;2.22e-05	HepG2,ENCODE3;G401,ENCODE3
chr14:50796057	ATL1	LGG;LIHC;SARC;SKCM;THYM	0.406;0.390;0.562;0.319;0.529	1.32e-16;1.27e-09;1.29e-17;0.0001;0.0001	HepG2,ENCODE3;G401,ENCODE3
chr14:50796127	ATL1	LGG;LIHC;SARC;SKCM;THYM	0.414;0.370;0.579;0.352;0.580	1.63e-17;3.21e-08;2.89e-19;1.24e-06;1.03e-06	HepG2,ENCODE3;G401,ENCODE3
chr14:50798199	ATL1	SARC;STAD;THYM	0.416;0.312;0.478	6.33e-07;2.08e-05;0.0085	Cortex_DLPFC,Schmitt_2016;HAP1_SCC4_KO,Haarhuis_2017;HAP1_WAPL_KO,Haarhuis_2017
chr14:50798459	ATL1	SARC;TGCT;THYM	0.441;0.435;0.548	1.87e-08;0.0064;2.54e-05	Cortex_DLPFC,Schmitt_2016;HAP1_SCC4_KO,Haarhuis_2017;HAP1_WAPL_KO,Haarhuis_2017
chr14:50799570	ATL1	SARC;TGCT;THYM	0.418;0.443;0.511	4.62e-07;0.0034;0.0006	Cortex_DLPFC,Schmitt_2016;HAP1_SCC4_KO,Haarhuis_2017;HAP1_WAPL_KO,Haarhuis_2017
chr14:50800120	ATL1	SARC;TGCT;THYM	0.449;0.461;0.479	6.66e-09;0.0007;0.0078	Cortex_DLPFC,Schmitt_2016;HAP1_SCC4_KO,Haarhuis_2017;HAP1_WAPL_KO,Haarhuis_2017
chr15:25975133	ATP10A	LAML;LUAD;MESO	0.880;0.343;0.602	0.0001;2.80e-10;0.0001	IMR90,Rao_2014
chr15:25976323	ATP10A	BLCA;KIRP;LAML;LGG;LUAD;LUSC;MESO;OV;SARC;SKCM;STAD;THCA	0.333;0.352;0.928;0.335;0.508;0.333;0.558;0.495;0.430;0.557;0.326;0.302	1.10e-06;0.0001;2.75e-07;1.22e-09;6.86e-30;3.99e-09;0.0042;3.76e-14;9.13e-08;1.74e-25;2.77e-06;9.59e-07	IMR90,Rao_2014
chr15:25977573	ATP10A	LAML;LGG;LUAD;MESO;OV;SARC;SKCM	0.885;0.383;0.387;0.587;0.569;0.383;0.439	0.0001;3.78e-14;1.50e-14;0.0005;3.25e-21;3.81e-05;3.98e-13	IMR90,Rao_2014
chr15:25979393	ATP10A	BRCA;ESCA;LAML;LGG;LUAD;LUSC;MESO;OV;SARC;SKCM;STAD;THCA	0.316;0.466;0.899;0.347;0.482;0.346;0.547;0.605;0.508;0.517;0.465;0.356	1.47e-21;7.88e-06;2.05e-05;9.29e-11;5.97e-26;3.30e-10;0.0090;2.67e-25;4.45e-13;9.83e-21;3.36e-18;3.47e-11	IMR90,Rao_2014
chr15:26007238	ATP10A	LAML;OV;STAD	0.941;0.528;0.342	2.22e-08;4.82e-17;1.94e-07	THP1_PMA,Phanstiel_2017
chr15:26010728	ATP10A	ESCA;LAML;OV;STAD	0.467;0.955;0.508;0.343	7.53e-06;6.03e-10;2.83e-15;1.86e-07	THP1_PMA,Phanstiel_2017
chr15:26012348	ATP10A	ESCA;LAML;LGG;LUAD;OV;SKCM;STAD	0.466;0.891;0.313;0.376;0.475;0.368;0.400	8.25e-06;5.02e-05;7.28e-08;2.15e-13;1.61e-12;1.03e-07;5.77e-12	THP1_PMA,Phanstiel_2017
chr15:26022828	ATP10A	LAML;LUAD;OV	0.925;0.307;0.613	4.45e-07;2.23e-07;2.79e-26	IMR90,Rao_2014
chr16:2952033	ATP6V0C	BLCA;BRCA;LGG;PRAD;SARC;THCA;THYM	0.341;0.453;0.405;0.391;0.398;0.353;0.559	2.92e-07;3.89e-51;1.94e-16;4.29e-14;6.09e-06;6.25e-11;8.77e-06	HAP1_WAPL_KO,Haarhuis_2017
chr19:1085325	ATP5D	BLCA;BRCA;CESC;COADREAD;HNSC;KICH;KIRC;KIRP;LGG;LIHC;LUSC;MESO;PAAD;PCPG;PRAD;SARC;SKCM;TGCT;THCA;THYM;UCEC	0.423;0.509;0.522;0.321;0.446;0.662;0.345;0.636;0.601;0.513;0.307;0.604;0.465;0.556;0.521;0.492;0.321;0.465;0.457;0.807;0.630	8.24e-14;5.76e-68;2.44e-17;4.42e-05;1.87e-21;0.0002;1.31e-08;5.34e-29;8.21e-47;5.22e-21;4.92e-07;0.0001;1.57e-05;1.69e-10;2.30e-30;7.02e-12;9.59e-05;0.0005;3.82e-22;3.43e-23;2.07e-15	HUVEC,Rao_2014
chr19:1085405	ATP5D	BLCA;BRCA;CESC;COADREAD;HNSC;KICH;KIRP;LGG;LIHC;LUSC;PCPG;PRAD;SARC;SKCM;THCA;THYM;UCEC	0.387;0.543;0.484;0.321;0.423;0.653;0.594;0.580;0.478;0.306;0.486;0.443;0.510;0.321;0.395;0.775;0.582	1.15e-10;6.88e-80;6.94e-14;4.32e-05;1.20e-18;0.0005;1.03e-23;1.73e-42;2.78e-17;5.62e-07;1.27e-06;8.72e-20;3.23e-13;8.81e-05;4.88e-15;9.31e-20;5.97e-12	HUVEC,Rao_2014
chr19:897650	ATP5D	BRCA;LGG;PAAD	0.445;0.358;0.427	5.20e-49;9.83e-12;0.0007	KBM7,Rao_2014
chr19:897790	ATP5D	BRCA;LGG;PAAD	0.454;0.315;0.454	1.77e-51;4.99e-08;4.85e-05	KBM7,Rao_2014
chr1:203474323	ATP2B4	OV;PCPG;SARC	0.346;0.432;0.390	0.0002;0.0003;1.62e-05	HMEC,Rao_2014;IMR90,Rao_2014;HCT116-untreated,Rao_2017;NHEK,Rao_2014;HAP1_DKO,Haarhuis_2017;GM12878,Rao_2014
chr1:203670361	ATP2B4	BLCA;BRCA;CESC;COADREAD;ESCA;HNSC;KIRC;KIRP;LAML;LGG;LIHC;LUAD;LUSC;OV;PAAD;PRAD;SARC;SKCM;STAD;TGCT;THCA;THYM;UCEC	0.535;0.482;0.473;0.373;0.692;0.358;0.327;0.486;0.862;0.340;0.326;0.415;0.407;0.613;0.455;0.310;0.539;0.376;0.553;0.473;0.383;0.679;0.525	2.40e-26;1.25e-59;4.79e-13;1.91e-08;5.76e-22;7.04e-12;2.82e-07;2.92e-13;0.0009;4.51e-10;2.33e-05;1.51e-17;4.38e-16;2.79e-26;4.72e-05;4.39e-07;1.31e-15;2.99e-08;2.99e-29;0.0002;8.71e-14;4.50e-12;1.84e-08	IMR90,Rao_2014;KBM7,Rao_2014
chr1:203670861	ATP2B4	BLCA;BRCA;CESC;COADREAD;ESCA;GBM;HNSC;KIRC;KIRP;LGG;LIHC;LUAD;LUSC;MESO;OV;PRAD;SARC;SKCM;STAD;TGCT;THCA;THYM;UCEC	0.519;0.505;0.462;0.455;0.753;0.513;0.356;0.317;0.451;0.345;0.469;0.464;0.419;0.552;0.534;0.348;0.619;0.414;0.609;0.500;0.416;0.634;0.501	3.11e-24;1.32e-66;3.61e-12;3.62e-15;2.61e-29;2.03e-06;1.18e-11;1.59e-06;1.33e-10;1.53e-10;1.84e-16;1.56e-23;2.04e-17;0.0066;1.28e-17;4.23e-10;1.58e-23;4.64e-11;4.00e-38;1.92e-05;2.96e-17;2.14e-09;3.79e-07	IMR90,Rao_2014;KBM7,Rao_2014
chr1:203670891	ATP2B4	ACC;BLCA;BRCA;CESC;COADREAD;ESCA;GBM;HNSC;KIRC;KIRP;LGG;LIHC;LUAD;LUSC;MESO;OV;PAAD;PRAD;SARC;SKCM;STAD;TGCT;THCA;THYM;UCEC	0.581;0.508;0.502;0.440;0.434;0.758;0.490;0.367;0.313;0.460;0.362;0.446;0.437;0.415;0.621;0.545;0.418;0.345;0.596;0.363;0.607;0.498;0.419;0.656;0.503	0.0038;7.71e-23;7.96e-66;1.67e-10;2.58e-13;4.92e-30;2.12e-05;1.05e-12;2.68e-06;3.17e-11;4.45e-12;2.97e-14;3.78e-20;6.02e-17;3.01e-05;9.44e-19;0.0016;6.66e-10;5.37e-21;2.38e-07;8.35e-38;2.20e-05;1.37e-17;1.24e-10;2.72e-07	IMR90,Rao_2014;KBM7,Rao_2014
chr1:203670951	ATP2B4	BLCA;BRCA;CESC;COADREAD;ESCA;GBM;HNSC;KIRC;KIRP;LAML;LIHC;LUAD;LUSC;MESO;OV;PAAD;PRAD;SARC;SKCM;STAD;TGCT;THCA;THYM;UCEC	0.564;0.513;0.472;0.446;0.727;0.426;0.423;0.341;0.508;0.869;0.424;0.494;0.455;0.565;0.530;0.450;0.350;0.594;0.363;0.597;0.491;0.402;0.679;0.474	2.62e-30;3.37e-69;6.26e-13;2.45e-14;5.03e-26;0.0071;9.81e-19;2.73e-08;4.54e-15;0.0004;2.42e-12;9.00e-28;1.21e-21;0.0026;3.13e-17;7.36e-05;2.45e-10;9.80e-21;2.21e-07;4.88e-36;4.41e-05;9.96e-16;4.27e-12;7.45e-06	IMR90,Rao_2014;KBM7,Rao_2014
chr1:203671357	ATP2B4	BLCA;BRCA;CESC;ESCA;HNSC;KICH;KIRP;LGG;LIHC;LUAD;LUSC;OV;SARC;SKCM;STAD;THCA;THYM;UCEC;UCS	0.412;0.493;0.460;0.650;0.383;0.649;0.413;0.319;0.386;0.452;0.412;0.462;0.574;0.374;0.503;0.369;0.639;0.498;0.679	7.76e-13;5.38e-63;5.72e-12;5.90e-18;3.02e-14;0.0007;5.14e-08;2.44e-08;2.54e-09;5.00e-22;1.15e-16;1.63e-11;8.89e-19;4.31e-08;1.19e-22;2.06e-12;1.09e-09;5.22e-07;0.0012	IMR90,Rao_2014;KBM7,Rao_2014
chr1:203671517	ATP2B4	BLCA;BRCA;CESC;COADREAD;ESCA;HNSC;KIRP;LAML;LGG;LIHC;LUAD;LUSC;OV;PAAD;PRAD;SARC;SKCM;STAD;TGCT;THCA;THYM;UCEC	0.433;0.501;0.471;0.346;0.703;0.334;0.458;0.839;0.349;0.401;0.434;0.423;0.523;0.474;0.301;0.604;0.380;0.528;0.432;0.382;0.604;0.463	9.63e-15;1.66e-65;6.90e-13;1.35e-06;3.83e-23;1.12e-09;4.43e-11;0.0061;6.09e-11;1.76e-10;8.66e-20;8.62e-18;1.21e-16;5.84e-06;1.89e-06;7.01e-22;1.51e-08;9.97e-26;0.0083;1.04e-13;8.05e-08;2.45e-05	IMR90,Rao_2014;KBM7,Rao_2014
chr1:203671727	ATP2B4	BLCA;BRCA;CESC;COADREAD;ESCA;GBM;HNSC;KIRP;LGG;LIHC;LUAD;LUSC;MESO;OV;PRAD;SARC;SKCM;STAD;TGCT;THCA;THYM;UCEC	0.468;0.429;0.449;0.342;0.684;0.491;0.344;0.453;0.341;0.414;0.405;0.369;0.561;0.488;0.304;0.605;0.415;0.536;0.507;0.415;0.608;0.443	2.97e-18;5.31e-45;3.51e-11;2.37e-06;3.34e-21;1.93e-05;1.40e-10;9.79e-11;3.08e-10;1.71e-11;1.94e-16;2.81e-12;0.0036;1.49e-13;1.20e-06;6.66e-22;3.59e-11;7.38e-27;9.03e-06;4.18e-17;5.07e-08;0.0001	IMR90,Rao_2014;KBM7,Rao_2014
chr1:203671857	ATP2B4	BLCA;BRCA;CESC;ESCA;GBM;HNSC;KIRP;LGG;LIHC;LUAD;LUSC;OV;PAAD;PRAD;SARC;SKCM;STAD;TGCT;THCA;THYM;UCEC	0.456;0.460;0.537;0.718;0.443;0.358;0.478;0.357;0.402;0.414;0.352;0.540;0.430;0.359;0.603;0.441;0.599;0.510;0.349;0.624;0.440	5.48e-17;3.79e-53;8.28e-19;7.51e-25;0.0017;8.17e-12;1.23e-12;1.33e-11;1.37e-10;2.03e-17;1.08e-10;3.21e-18;0.0005;4.71e-11;1.06e-21;2.83e-13;2.49e-36;6.52e-06;1.41e-10;7.76e-09;0.0002	IMR90,Rao_2014;KBM7,Rao_2014
chr1:203672127	ATP2B4	BLCA;BRCA;CESC;COADREAD;ESCA;GBM;HNSC;KIRC;KIRP;LGG;LIHC;LUAD;LUSC;MESO;OV;PAAD;PRAD;SARC;SKCM;STAD;TGCT;THCA;THYM	0.481;0.478;0.445;0.375;0.704;0.464;0.314;0.333;0.405;0.310;0.391;0.414;0.364;0.583;0.596;0.429;0.312;0.581;0.337;0.661;0.485;0.382;0.598	1.10e-19;2.43e-58;7.18e-11;1.31e-08;2.33e-23;0.0002;5.29e-08;1.06e-07;1.49e-07;1.17e-07;1.01e-09;1.90e-17;8.00e-12;0.0006;2.99e-24;0.0005;3.18e-07;1.66e-19;1.09e-05;4.75e-48;8.31e-05;1.04e-13;1.46e-07	IMR90,Rao_2014;KBM7,Rao_2014
chr1:203672277	ATP2B4	BLCA;BRCA;CESC;COADREAD;ESCA;HNSC;KIRC;KIRP;LAML;LGG;LIHC;LUAD;LUSC;OV;PAAD;PRAD;SARC;STAD;TGCT;THCA;THYM;UCEC	0.437;0.433;0.397;0.393;0.642;0.338;0.303;0.387;0.852;0.363;0.403;0.434;0.396;0.503;0.452;0.301;0.536;0.552;0.460;0.319;0.555;0.413	3.51e-15;6.17e-46;1.42e-07;6.16e-10;3.23e-17;4.55e-10;1.31e-05;1.78e-06;0.0021;3.48e-12;1.33e-10;1.07e-19;6.58e-15;6.96e-15;6.44e-05;1.82e-06;2.33e-15;4.56e-29;0.0007;4.38e-08;1.29e-05;0.0029	IMR90,Rao_2014;KBM7,Rao_2014
chr1:203672487	ATP2B4	BLCA;BRCA;CESC;COADREAD;ESCA;HNSC;KIRC;KIRP;LGG;LIHC;LUAD;LUSC;OV;PAAD;PRAD;SARC;SKCM;STAD;THCA;THYM;UCEC	0.437;0.441;0.464;0.365;0.710;0.335;0.309;0.418;0.336;0.374;0.392;0.393;0.530;0.433;0.364;0.604;0.353;0.588;0.316;0.693;0.439	4.36e-15;3.38e-48;2.61e-12;7.28e-08;6.27e-24;9.25e-10;5.28e-06;2.28e-08;8.56e-10;1.94e-08;5.37e-15;1.43e-14;3.12e-17;0.0004;1.50e-11;7.27e-22;1.07e-06;1.49e-34;7.97e-08;5.03e-13;0.0002	IMR90,Rao_2014;KBM7,Rao_2014
chr1:203675331	ATP2B4	ESCA;OV;STAD	0.450;0.354;0.370	4.52e-05;0.0001;1.58e-09	IMR90,Rao_2014;KBM7,Rao_2014
chr1:203678950	ATP2B4	BLCA;BRCA;CESC;COADREAD;ESCA;KIRP;LAML;LIHC;LUAD;LUSC;OV;SARC;STAD;THCA;UCEC	0.429;0.360;0.430;0.320;0.682;0.324;0.845;0.417;0.411;0.336;0.459;0.488;0.551;0.324;0.433	2.26e-14;1.26e-29;8.63e-10;5.15e-05;5.53e-21;0.0037;0.0037;9.36e-12;4.62e-17;2.64e-09;2.70e-11;1.28e-11;5.68e-29;1.73e-08;0.0004	IMR90,Rao_2014;KBM7,Rao_2014
chr1:203678990	ATP2B4	BLCA;BRCA;CESC;ESCA;KIRP;LIHC;LUAD;LUSC;OV;SARC;STAD	0.362;0.389;0.366;0.669;0.353;0.382;0.339;0.320;0.469;0.459;0.535	1.01e-08;1.55e-35;1.00e-05;1.15e-19;0.0001;4.87e-09;5.48e-10;4.62e-08;4.39e-12;1.47e-09;1.07e-26	IMR90,Rao_2014;KBM7,Rao_2014
chr1:203679020	ATP2B4	BLCA;BRCA;CESC;ESCA;KIRP;LAML;LIHC;LUAD;LUSC;OV;SARC;STAD;THCA	0.418;0.402;0.409;0.653;0.324;0.866;0.386;0.354;0.338;0.515;0.473;0.560;0.305	2.15e-13;1.68e-38;2.43e-08;3.36e-18;0.0035;0.0006;2.23e-09;2.49e-11;1.59e-09;6.69e-16;1.54e-10;3.45e-30;5.49e-07	IMR90,Rao_2014;KBM7,Rao_2014
chr20:57468171	ATP5E	LGG;PRAD;THYM	-0.35;-0.35;-0.53	1.89e-11;1.90e-10;8.81e-05	HAP1_SCC4_KO,Haarhuis_2017;HepG2,ENCODE3;NHEK,Rao_2014;HAP1_DKO,Haarhuis_2017
chr20:57468231	ATP5E	LGG;SARC;THYM	-0.36;-0.39;-0.62	7.14e-12;1.31e-05;8.39e-09	HAP1_SCC4_KO,Haarhuis_2017;HepG2,ENCODE3;NHEK,Rao_2014;HAP1_DKO,Haarhuis_2017
chr20:57468361	ATP5E	DLBC;LGG;LIHC;PRAD;SARC;THYM;UCEC	-0.77;-0.31;-0.36;-0.34;-0.40;-0.68;-0.45	1.51e-05;3.79e-08;6.07e-08;1.28e-09;3.40e-06;1.89e-12;7.94e-05	HAP1_SCC4_KO,Haarhuis_2017;HepG2,ENCODE3;NHEK,Rao_2014;HAP1_DKO,Haarhuis_2017
chr20:57468431	ATP5E	DLBC;LIHC;SARC;THYM;UCEC	-0.80;-0.32;-0.49;-0.70;-0.46	7.48e-07;4.66e-05;4.10e-12;4.74e-14;2.32e-05	HAP1_SCC4_KO,Haarhuis_2017;HepG2,ENCODE3;NHEK,Rao_2014;HAP1_DKO,Haarhuis_2017
chr20:57468691	ATP5E	DLBC;KIRP;LIHC;PRAD;SARC;THYM;UCEC	-0.84;-0.32;-0.37;-0.30;-0.49;-0.77;-0.50	4.45e-09;0.0046;8.12e-09;2.12e-06;2.02e-12;3.66e-20;4.10e-07	HAP1_SCC4_KO,Haarhuis_2017;HepG2,ENCODE3;NHEK,Rao_2014;HAP1_DKO,Haarhuis_2017
chr20:57468951	ATP5E	DLBC;KIRP;LGG;LIHC;PRAD;SARC;THYM;UCEC	-0.87;-0.33;-0.32;-0.39;-0.32;-0.48;-0.76;-0.53	6.36e-11;0.0012;1.51e-08;3.91e-10;1.81e-08;5.19e-11;6.57e-19;9.50e-09	HAP1_SCC4_KO,Haarhuis_2017;HepG2,ENCODE3;NHEK,Rao_2014;HAP1_DKO,Haarhuis_2017
chr20:57469071	ATP5E	DLBC;LIHC;SARC;THYM;UCEC	-0.85;-0.38;-0.47;-0.72;-0.54	2.86e-09;6.70e-09;2.59e-10;5.56e-15;2.59e-09	HAP1_SCC4_KO,Haarhuis_2017;HepG2,ENCODE3;NHEK,Rao_2014;HAP1_DKO,Haarhuis_2017
chr20:57469331	ATP5E	DLBC;LIHC;SARC;THYM;UCEC	-0.85;-0.32;-0.46;-0.68;-0.42	3.83e-09;2.44e-05;7.66e-10;1.00e-12;0.0014	HAP1_SCC4_KO,Haarhuis_2017;HepG2,ENCODE3;NHEK,Rao_2014;HAP1_DKO,Haarhuis_2017
chr20:57469601	ATP5E	DLBC;LIHC;SARC;THYM	-0.84;-0.31;-0.42;-0.66	1.29e-08;7.63e-05;1.21e-07;2.70e-11	HAP1_SCC4_KO,Haarhuis_2017;HepG2,ENCODE3;NHEK,Rao_2014;HAP1_DKO,Haarhuis_2017
chr20:57469691	ATP5E	DLBC;SARC;THYM	-0.76;-0.39;-0.65	3.45e-05;1.45e-05;1.17e-10	HAP1_SCC4_KO,Haarhuis_2017;HepG2,ENCODE3;NHEK,Rao_2014;HAP1_DKO,Haarhuis_2017
chr20:57469931	ATP5E	DLBC;SARC;THYM;UCEC	-0.80;-0.37;-0.68;-0.42	8.58e-07;0.0001;1.66e-12;0.0008	HAP1_SCC4_KO,Haarhuis_2017;HepG2,ENCODE3;NHEK,Rao_2014;HAP1_DKO,Haarhuis_2017
chr20:57470879	ATP5E	LGG;PRAD;SARC;THYM;UCEC	-0.30;-0.31;-0.37;-0.62;-0.44	5.31e-07;2.69e-07;0.0001;9.30e-09;0.0001	HAP1_SCC4_KO,Haarhuis_2017;HepG2,ENCODE3;NHEK,Rao_2014;HAP1_DKO,Haarhuis_2017
chr20:57471159	ATP5E	KIRP;PRAD;SARC;THYM	-0.36;-0.37;-0.41;-0.61	3.88e-05;3.11e-12;4.11e-07;2.07e-08	HAP1_SCC4_KO,Haarhuis_2017;HepG2,ENCODE3;NHEK,Rao_2014;HAP1_DKO,Haarhuis_2017
chr20:57474200	ATP5E	DLBC;GBM;LIHC;PRAD;SARC;THYM;UCEC	-0.80;-0.43;-0.36;-0.38;-0.42;-0.71;-0.45	1.43e-06;0.0047;1.11e-07;2.33e-13;1.38e-07;2.22e-14;6.83e-05	HAP1_SCC4_KO,Haarhuis_2017;HepG2,ENCODE3;NHEK,Rao_2014;HAP1_DKO,Haarhuis_2017
chr20:57474230	ATP5E	DLBC;GBM;HNSC;KIRC;LIHC;PRAD;SARC;THYM;UCEC	-0.83;-0.42;-0.30;-0.31;-0.38;-0.43;-0.42;-0.71;-0.42	5.00e-08;0.0062;2.99e-07;1.09e-06;4.01e-09;2.79e-19;2.76e-07;2.18e-14;0.0012	HAP1_SCC4_KO,Haarhuis_2017;HepG2,ENCODE3;NHEK,Rao_2014;HAP1_DKO,Haarhuis_2017
chr20:57474260	ATP5E	DLBC;GBM;KIRC;LIHC;PRAD;SARC;THYM;UCEC	-0.84;-0.43;-0.32;-0.35;-0.40;-0.43;-0.71;-0.40	5.07e-09;0.0033;9.35e-07;1.88e-07;6.30e-16;5.92e-08;1.00e-14;0.0071	HAP1_SCC4_KO,Haarhuis_2017;HepG2,ENCODE3;NHEK,Rao_2014;HAP1_DKO,Haarhuis_2017
chr20:57474510	ATP5E	DLBC;HNSC;KIRP;LGG;LIHC;PRAD;SARC;THYM;UCEC	-0.79;-0.30;-0.36;-0.31;-0.37;-0.36;-0.41;-0.70;-0.52	3.39e-06;1.66e-07;5.80e-05;2.36e-08;1.01e-08;3.14e-11;4.53e-07;1.10e-13;2.07e-08	HAP1_SCC4_KO,Haarhuis_2017;HepG2,ENCODE3;NHEK,Rao_2014;HAP1_DKO,Haarhuis_2017
chr20:57474740	ATP5E	DLBC;HNSC;KIRP;LGG;LIHC;PRAD;SARC;THYM;UCEC	-0.76;-0.32;-0.44;-0.39;-0.36;-0.42;-0.43;-0.74;-0.46	3.37e-05;1.27e-08;3.13e-10;1.36e-15;1.01e-07;1.57e-17;4.60e-08;4.05e-17;2.14e-05	HAP1_SCC4_KO,Haarhuis_2017;HepG2,ENCODE3;NHEK,Rao_2014;HAP1_DKO,Haarhuis_2017
chr20:57474780	ATP5E	DLBC;KIRP;LIHC;PRAD;SARC;THYM;UCEC	-0.82;-0.35;-0.35;-0.31;-0.39;-0.75;-0.45	1.03e-07;7.79e-05;2.59e-07;1.15e-07;5.38e-06;4.43e-18;5.05e-05	HAP1_SCC4_KO,Haarhuis_2017;HepG2,ENCODE3;NHEK,Rao_2014;HAP1_DKO,Haarhuis_2017
chr2:38677345	ATL2	BLCA;CESC;ESCA;LUSC	0.350;0.376;0.457;0.318	7.53e-08;2.61e-06;2.14e-05;6.31e-08	Thymus,Leung_2015
chr3:113385356	ATP6V1A	KIRP;PRAD;THCA	-0.34;-0.38;-0.30	0.0004;1.88e-13;3.84e-07	Liver,Leung_2015
chr3:113385476	ATP6V1A	KIRP;PRAD;THYM	-0.34;-0.39;-0.59	0.0002;2.94e-14;3.31e-07	Liver,Leung_2015
chr3:113385546	ATP6V1A	KIRP;PRAD;THYM	-0.37;-0.43;-0.54	1.52e-05;2.47e-19;3.01e-05	Liver,Leung_2015
chr3:182436871	ATP11B	CESC;ESCA;LUSC	0.359;0.415;0.369	2.47e-05;0.0014;3.07e-12	H1-MES,Dixon_2015;G401,ENCODE3
chr3:194305297	ATP13A3	LUSC;SKCM;STAD;UVM	0.426;0.326;0.447;0.640	3.75e-18;4.51e-05;2.49e-16;2.71e-05	PANC1,ENCODE3
chr3:194305417	ATP13A3	LUSC;STAD;UVM	0.411;0.341;0.642	1.51e-16;2.58e-07;2.34e-05	PANC1,ENCODE3
chr3:194305837	ATP13A3	LUSC;SKCM;STAD	0.426;0.317;0.311	3.54e-18;0.0001;2.34e-05	PANC1,ENCODE3
chr3:194306057	ATP13A3	LUSC;OV;STAD	0.373;0.314;0.325	1.22e-12;0.0098;3.17e-06	PANC1,ENCODE3
chr3:194306237	ATP13A3	CESC;HNSC;LUSC;OV;THYM	0.322;0.304;0.384;0.330;0.484	0.0020;3.18e-07;9.70e-14;0.0017;0.0053	PANC1,ENCODE3
chr3:194306467	ATP13A3	HNSC;LUSC;OV;STAD	0.324;0.431;0.324;0.358	8.15e-09;8.70e-19;0.0032;1.40e-08	PANC1,ENCODE3
chr3:194307797	ATP13A3	CESC;LIHC;LUSC;STAD;THYM;UCEC	0.373;0.310;0.422;0.327;0.531;0.411	4.29e-06;0.0002;9.67e-18;2.12e-06;0.0001;0.0035	PANC1,ENCODE3
chr3:194307847	ATP13A3	CESC;HNSC;LUSC;SKCM;STAD;THYM;UCEC	0.400;0.325;0.430;0.335;0.341;0.520;0.423	9.61e-08;6.39e-09;1.30e-18;1.35e-05;2.52e-07;0.0003;0.0012	PANC1,ENCODE3
chr3:194308207	ATP13A3	HNSC;LIHC;LUSC;STAD;THYM;UCEC	0.321;0.300;0.366;0.322;0.587;0.522	1.31e-08;0.0007;5.16e-12;4.90e-06;5.02e-07;2.84e-08	PANC1,ENCODE3
chr3:194308237	ATP13A3	HNSC;LIHC;LUSC;STAD;THYM;UCEC	0.371;0.317;0.360;0.315;0.611;0.433	4.20e-13;7.75e-05;1.82e-11;1.41e-05;3.31e-08;0.0004	PANC1,ENCODE3
chr3:194309538	ATP13A3	LUSC;STAD;UCEC	0.357;0.380;0.451	3.96e-11;2.55e-10;8.63e-05	PANC1,ENCODE3
chr3:194309568	ATP13A3	LUSC;STAD;UCEC	0.330;0.385;0.490	8.14e-09;1.06e-10;1.31e-06	PANC1,ENCODE3
chr3:194309598	ATP13A3	LUSC;OV;STAD;UCEC	0.326;0.326;0.391;0.445	1.47e-08;0.0024;3.37e-11;0.0001	PANC1,ENCODE3
chr3:194311439	ATP13A3	CESC;LUSC;STAD	0.387;0.373;0.351	6.08e-07;1.13e-12;4.99e-08	Psoas,Schmitt_2016
chr3:194311879	ATP13A3	CESC;LUSC;UCEC	0.310;0.303;0.440	0.0080;9.81e-07;0.0002	Psoas,Schmitt_2016
chr3:194314662	ATP13A3	CESC;LUSC;STAD	0.345;0.357;0.315	0.0001;3.87e-11;1.32e-05	Psoas,Schmitt_2016
chr7:99155443	ATP5J2	CESC;HNSC;THCA;THYM	0.315;0.374;0.450;0.643	0.0042;2.21e-13;3.47e-21;6.71e-10	Lung,Schmitt_2016
chr7:99155503	ATP5J2	CESC;HNSC;LGG;SARC;THCA;THYM	0.319;0.322;0.323;0.341;0.495;0.657	0.0029;1.07e-08;1.04e-08;0.0038;2.59e-27;1.08e-10	Lung,Schmitt_2016
chr7:99155593	ATP5J2	CESC;HNSC;LGG;SARC;THCA;THYM	0.319;0.367;0.331;0.366;0.489;0.693	0.0029;9.96e-13;2.60e-09;0.0002;2.34e-26;5.36e-13	Lung,Schmitt_2016
chr8:55060711	ATP6V1H	BRCA;COADREAD;KICH;KIRC;LGG;LUAD;LUSC;UVM	0.432;0.504;0.658;0.385;0.420;0.370;0.303;0.708	1.10e-45;3.54e-20;0.0004;5.87e-12;3.73e-18;7.67e-13;9.74e-07;3.45e-08	H1-MSC,Dixon_2015
chr8:55060741	ATP6V1H	BLCA;BRCA;COADREAD;KICH;KIRC;LGG;LUAD;LUSC;UVM	0.307;0.441;0.505;0.673;0.389;0.424;0.370;0.338;0.723	5.05e-05;4.95e-48;2.46e-20;0.0001;2.68e-12;1.25e-18;7.68e-13;1.60e-09;6.52e-09	H1-MSC,Dixon_2015
chr8:55060921	ATP6V1H	BRCA;COADREAD;KICH;KIRC;LGG;LUAD;LUSC;THCA;UVM	0.437;0.498;0.663;0.420;0.413;0.392;0.312;0.311;0.702	3.85e-47;1.76e-19;0.0002;3.08e-15;2.35e-17;5.33e-15;1.83e-07;1.96e-07;6.77e-08	H1-MSC,Dixon_2015
chr8:55061151	ATP6V1H	BLCA;BRCA;COADREAD;KICH;KIRC;LGG;LIHC;LUAD;PCPG;PRAD;THCA;UVM	0.320;0.447;0.532;0.614;0.425;0.432;0.357;0.402;0.417;0.352;0.340;0.688	7.46e-06;9.15e-50;2.01e-23;0.0087;9.54e-16;1.37e-19;2.56e-07;4.32e-16;0.0014;1.62e-10;7.94e-10;3.00e-07	H1-MSC,Dixon_2015
chr8:55061541	ATP6V1H	BLCA;BRCA;COADREAD;KIRC;LGG;LIHC;LUAD;PCPG;PRAD;STAD;THCA;UVM	0.324;0.496;0.544;0.455;0.426;0.410;0.420;0.399;0.426;0.344;0.373;0.704	4.19e-06;5.43e-64;6.06e-25;6.99e-19;6.67e-19;3.61e-11;4.73e-18;0.0068;8.97e-18;1.40e-07;8.65e-13;5.45e-08	H1-MSC,Dixon_2015
chr8:55061641	ATP6V1H	BLCA;BRCA;COADREAD;KIRC;LGG;LIHC;LUAD;PRAD;STAD;THCA;UVM	0.310;0.499;0.537;0.434;0.439;0.419;0.387;0.424;0.317;0.339;0.688	3.50e-05;7.98e-65;5.66e-24;1.32e-16;1.89e-20;6.64e-12;1.84e-14;1.45e-17;1.01e-05;1.01e-09;3.05e-07	H1-MSC,Dixon_2015
chr8:55061971	ATP6V1H	BRCA;COADREAD;KIRC;LGG;LIHC;LUAD;STAD;UVM	0.436;0.443;0.321;0.383;0.392;0.362;0.354;0.573	1.09e-46;4.32e-14;7.35e-07;3.44e-14;8.68e-10;4.96e-12;2.81e-08;0.0048	H1-MSC,Dixon_2015
chr8:55062011	ATP6V1H	BRCA;COADREAD;KIRC;LGG;LIHC;LUAD;STAD;UVM	0.432;0.484;0.354;0.357;0.376;0.378;0.347;0.644	1.14e-45;4.79e-18;2.66e-09;1.10e-11;1.21e-08;1.44e-13;9.84e-08;2.00e-05	H1-MSC,Dixon_2015
chr11:59561327	PATL1	KIRC;KIRP;LIHC;PCPG	0.398;0.332;0.321;0.425	4.04e-13;0.0015;4.95e-05;0.0007	Epidermal_Keratinocyte_day0,Rubin_2017;Epidermal_Keratinocyte_day6,Rubin_2017;THP1_PMA,Phanstiel_2017;SKMEL5,ENCODE3
[truncated: 30,465 more rows]
