# Supplementary material for: Identification and Validation of eRNA as a Prognostic Indicator for Cervical Cancer
Source: Biology (Basel). 2024 Mar 29;13(4):227. doi: 10.3390/biology13040227 (PMC11048606; doi:10.3390/biology13040227)
Supplement: Supplementary file 1 [file biology-13-00227-s001.zip › Table-S9_immueScore.xlsx]

## Sheet: immueScore
ID	StromalScore	ImmuneScore	ESTIMATEScore	group
TCGA-2W-A8YY	-1363.64	-623.171	-1986.81	Low
TCGA-C5-A0TN	-1344.93	-235.059	-1579.99	Low
TCGA-C5-A1BJ	-839.864	318.339	-521.526	Low
TCGA-C5-A1BL	-1470.14	393.011	-1077.13	Low
TCGA-C5-A1MF	-937.589	473.957	-463.631	Low
TCGA-C5-A2LV	-914.676	506.483	-408.193	Low
TCGA-C5-A7CG	-749.007	1751.27	1002.27	Low
TCGA-C5-A7CO	-1806.48	-259.789	-2066.27	Low
TCGA-C5-A8XK	-1536.82	-259.916	-1796.73	Low
TCGA-DG-A2KH	-2626.98	-913.852	-3540.83	Low
TCGA-DG-A2KL	117.485	228.829	346.314	Low
TCGA-DG-A2KM	281.166	2705.82	2986.99	Low
TCGA-DR-A0ZL	-2049.16	-656.099	-2705.26	Low
TCGA-DS-A0VM	-851.607	-34.3582	-885.965	Low
TCGA-EA-A5O9	-1695.87	-71.7006	-1767.57	Low
TCGA-EK-A2PK	-677.451	1135.96	458.511	Low
TCGA-EK-A2RB	-1750.82	-241.854	-1992.68	Low
TCGA-EK-A2RC	-699.941	591.638	-108.303	Low
TCGA-EK-A2RJ	-1020.47	675.416	-345.058	Low
TCGA-EK-A2RK	-1503.57	356.005	-1147.57	Low
TCGA-EK-A2RN	-1239.14	606.329	-632.81	Low
TCGA-EK-A3GK	-2194.21	-304.442	-2498.65	Low
TCGA-EK-A3GM	-2081.06	-811.107	-2892.17	Low
TCGA-EX-A69L	-652.049	1227.1	575.053	Low
TCGA-EX-A69M	-1399.9	757.021	-642.878	Low
TCGA-HG-A2PA	-890.771	27.2126	-863.559	Low
TCGA-HM-A3JJ	-303.754	260.981	-42.7726	Low
TCGA-HM-A4S6	-561.526	741.503	179.977	Low
TCGA-IR-A3L7	-1558.05	-1089.68	-2647.73	Low
TCGA-IR-A3LI	-2600.39	-888.207	-3488.6	Low
TCGA-JW-A5VK	-1978.37	-807.559	-2785.93	Low
TCGA-JX-A3Q8	-1534.74	63.6716	-1471.07	Low
TCGA-MA-AA3X	-614.852	552.012	-62.8393	Low
TCGA-MU-A5YI	13.9775	98.0196	111.997	Low
TCGA-MY-A5BE	-253.942	2495.26	2241.32	Low
TCGA-MY-A5BF	-1363.06	483.282	-879.778	Low
TCGA-Q1-A5R1	-1742	-486.851	-2228.85	Low
TCGA-R2-A69V	-30.015	2345.96	2315.94	Low
TCGA-UC-A7PD	-1522.55	-357.581	-1880.13	Low
TCGA-VS-A8EJ	-1562.41	-520.805	-2083.22	Low
TCGA-VS-A8EL	-667.79	1215.78	547.988	Low
TCGA-VS-A8Q8	-1158.67	639.484	-519.183	Low
TCGA-VS-A9UC	-778.656	261.957	-516.699	Low
TCGA-VS-A9UZ	-1508.74	-339.085	-1847.82	Low
TCGA-ZJ-AAXD	-825.169	-561.568	-1386.74	Low
TCGA-ZJ-AB0H	-562.25	856.693	294.444	Low
TCGA-BI-A0VR	-837.857	722.071	-115.786	Low
TCGA-C5-A1BE	-1268.34	-293.606	-1561.94	Low
TCGA-C5-A1BK	-890.142	1496.62	606.476	Low
TCGA-C5-A1BM	-675.73	967.559	291.829	Low
TCGA-C5-A1M5	-1197.57	409.914	-787.653	Low
TCGA-C5-A1M6	-1696.95	-1100.36	-2797.31	Low
TCGA-C5-A1M7	-1216.13	278.832	-937.298	Low
TCGA-C5-A1M8	-1544.3	-729.604	-2273.9	Low
TCGA-C5-A1ME	-1426.87	105.13	-1321.74	Low
TCGA-C5-A1MQ	-270.684	1240.98	970.293	Low
TCGA-C5-A2LS	-2391.55	-902.433	-3293.98	Low
TCGA-C5-A2LT	-641.619	316.043	-325.577	Low
TCGA-C5-A2LX	-632.216	1411.66	779.449	Low
TCGA-C5-A2LY	-928.542	1409.74	481.194	Low
TCGA-C5-A2M1	-1570.73	437.214	-1133.52	Low
TCGA-C5-A3HE	-1069.54	723.989	-345.556	Low
TCGA-C5-A7CH	-1268.48	-462.088	-1730.56	Low
TCGA-C5-A7UE	-1859.91	-369.824	-2229.74	Low
TCGA-C5-A7UI	-980.537	864.265	-116.272	Low
TCGA-C5-A7X3	-625.183	379.298	-245.885	Low
TCGA-C5-A7X5	-1547.02	-993.993	-2541.01	Low
TCGA-C5-A7X8	-130.58	-151.423	-282.003	Low
TCGA-C5-A8XI	-1360.02	109.617	-1250.41	Low
TCGA-C5-A905	-2092.41	-600.98	-2693.39	Low
TCGA-DG-A2KJ	-905.784	1073.03	167.247	Low
TCGA-DR-A0ZM	-737.134	1081.03	343.895	Low
TCGA-DS-A1O9	-294.752	846.798	552.046	Low
TCGA-EA-A3HR	-1325.47	-485.417	-1810.89	Low
TCGA-EA-A3QD	-63.3187	1815.17	1751.85	Low
TCGA-EA-A3Y4	-901.258	1405.67	504.41	Low
TCGA-EA-A410	-545.558	-611.686	-1157.24	Low
TCGA-EA-A43B	-913.39	656.929	-256.46	Low
TCGA-EA-A44S	-1074.03	251.484	-822.548	Low
TCGA-EA-A4BA	-877.303	-1488.79	-2366.09	Low
TCGA-EA-A556	-414.219	-1220.72	-1634.94	Low
TCGA-EA-A6QX	-1154	237.529	-916.47	Low
TCGA-EA-A78R	-638.671	199.145	-439.526	Low
TCGA-EK-A2H0	-2044.07	-229.817	-2273.89	Low
TCGA-EK-A2H1	-465.199	653.266	188.067	Low
TCGA-EK-A2IP	-1746.21	-305.548	-2051.76	Low
TCGA-EK-A2IR	-1935.49	-1549.35	-3484.85	Low
TCGA-EK-A2PG	-2307.07	-747.2	-3054.27	Low
TCGA-EK-A2R7	-1258.98	43.849	-1215.13	Low
TCGA-EK-A2R8	-1283.08	-328.738	-1611.82	Low
TCGA-EK-A2RA	-1688.68	733.895	-954.78	Low
TCGA-EK-A2RE	-1505.3	-843.083	-2348.38	Low
TCGA-EK-A2RL	-1759.29	-908.256	-2667.55	Low
TCGA-EK-A2RM	-635.13	-648.597	-1283.73	Low
TCGA-EK-A2RO	-557.157	-391.008	-948.165	Low
TCGA-EK-A3GJ	-1316.84	754.18	-562.658	Low
TCGA-EK-A3GN	-2168.34	-1095.85	-3264.19	Low
TCGA-EX-A1H6	-1345.12	-687.161	-2032.28	Low
TCGA-EX-A3L1	-766.224	318.192	-448.032	Low
TCGA-EX-A449	-2109.5	-860.438	-2969.93	Low
TCGA-FU-A23K	-714.792	554.03	-160.762	Low
TCGA-FU-A3EO	-1109.01	45.223	-1063.79	Low
TCGA-FU-A3HZ	-1266.77	-705.488	-1972.25	Low
TCGA-FU-A3TQ	-1120.14	84.7207	-1035.42	Low
TCGA-FU-A3WB	-1520.58	-851.734	-2372.31	Low
TCGA-FU-A40J	-1142.53	-76.8494	-1219.38	Low
TCGA-FU-A57G	145.456	-826.561	-681.105	Low
TCGA-HM-A3JK	327.937	248.307	576.244	Low
TCGA-HM-A6W2	-674.881	-585.892	-1260.77	Low
TCGA-IR-A3LA	-1117.28	-580.097	-1697.38	Low
TCGA-IR-A3LC	-1393.41	-165.252	-1558.66	Low
TCGA-IR-A3LF	-1233.97	-356.935	-1590.9	Low
TCGA-IR-A3LH	319.334	1786.27	2105.61	Low
TCGA-IR-A3LL	-914.513	1423.71	509.192	Low
TCGA-JW-A5VG	-1510.35	292.629	-1217.72	Low
TCGA-JW-A5VJ	-1555.99	-464.04	-2020.03	Low
TCGA-JW-A5VL	-1281.63	645.544	-636.084	Low
TCGA-JW-A852	-1766.71	-41.1068	-1807.82	Low
TCGA-JX-A3Q0	-1321.05	524.044	-797.006	Low
TCGA-JX-A5QV	-1587.22	75.3938	-1511.83	Low
TCGA-LP-A4AV	-416.694	995.634	578.94	Low
TCGA-LP-A5U2	-1651.44	-535.482	-2186.92	Low
TCGA-LP-A7HU	-1026.63	245.67	-780.963	Low
TCGA-MA-AA3W	-1169.77	1387.09	217.32	Low
TCGA-MU-A51Y	-467.208	1054.25	587.043	Low
TCGA-MY-A5BD	-1935.55	-857.985	-2793.53	Low
TCGA-PN-A8MA	-922.959	-341.033	-1263.99	Low
TCGA-Q1-A5R3	-1521.18	403.205	-1117.98	Low
TCGA-Q1-A73P	-1359.9	-58.0791	-1417.98	Low
TCGA-Q1-A73R	-1309.84	-978.778	-2288.62	Low
TCGA-Q1-A73S	-1671.6	-1245.67	-2917.26	Low
TCGA-RA-A741	-968.068	688.105	-279.964	Low
TCGA-UC-A7PI	-1943.48	-781.432	-2724.92	Low
TCGA-VS-A8EC	-2280.29	-1712.49	-3992.78	Low
TCGA-VS-A8EH	-1922.42	-708.219	-2630.64	Low
TCGA-VS-A8QA	-2300.01	-384.08	-2684.09	Low
TCGA-VS-A8QC	-817.868	-422.925	-1240.79	Low
TCGA-VS-A8QH	-1727.77	-716.694	-2444.47	Low
TCGA-VS-A952	-2002.31	-802.767	-2805.08	Low
TCGA-VS-A958	-1065.2	1430.84	365.631	Low
TCGA-VS-A959	-1153.67	212.718	-940.951	Low
TCGA-VS-A9U5	-1588.25	207.528	-1380.72	Low
TCGA-VS-A9U7	-1223.48	632.003	-591.481	Low
TCGA-VS-A9UB	-1105.48	1324.22	218.744	Low
TCGA-VS-A9UD	-1275.46	1590.28	314.819	Low
TCGA-VS-A9UP	-1515.65	-1729.6	-3245.25	Low
TCGA-XS-A8TJ	-971.69	53.9149	-917.776	Low
TCGA-ZJ-A8QO	-496.018	642.099	146.081	Low
TCGA-ZJ-AAXB	-1029.43	-1033.81	-2063.23	Low
TCGA-ZJ-AAXF	-517.127	693.218	176.091	Low
TCGA-ZJ-AAXI	-1923.04	-351.046	-2274.08	Low
TCGA-ZJ-AAXJ	-1785.21	-203.781	-1988.99	Low
TCGA-ZX-AA5X	299.253	603.807	903.06	Low
TCGA-VS-A9UJ	-1697.19	-1531.38	-3228.57	High
TCGA-ZJ-AAXN	-1081.04	237.584	-843.457	High
TCGA-DS-A0VL	-1448.35	112.762	-1335.59	High
TCGA-C5-A1ML	-1214.78	-280.967	-1495.75	High
TCGA-VS-A8QM	-295.087	1240.54	945.458	High
TCGA-UC-A7PF	-606.713	1029.35	422.638	High
TCGA-FU-A23L	-1258.6	625.028	-633.575	High
TCGA-C5-A1MI	-1130.55	-240.503	-1371.05	High
TCGA-4J-AA1J	-1024.75	-642.627	-1667.37	High
TCGA-EA-A411	-133.24	-161.677	-294.917	High
TCGA-EA-A3HT	-208.965	109.576	-99.3885	High
TCGA-GH-A9DA	-1086.69	180.615	-906.078	High
TCGA-C5-A7CM	-1189.68	-937.431	-2127.11	High
TCGA-FU-A3NI	-927.688	-211.565	-1139.25	High
TCGA-DS-A7WI	-1741.1	61.4689	-1679.63	High
TCGA-C5-A8YR	-951.187	667.598	-283.589	High
TCGA-C5-A7UH	-1111.17	-220.2	-1331.37	High
TCGA-EX-A1H5	-1589.72	-685.558	-2275.27	High
TCGA-JW-A5VI	-712.072	89.3441	-622.728	High
TCGA-C5-A3HF	-1038.37	-67.1684	-1105.54	High
TCGA-JW-AAVH	-2033.56	-694.536	-2728.1	High
TCGA-C5-A1MH	-325.626	1093.44	767.813	High
TCGA-C5-A902	-1735.62	654.629	-1080.99	High
TCGA-C5-A1BQ	-1201.67	548.557	-653.112	High
TCGA-C5-A3HD	-2253.17	-843.087	-3096.26	High
TCGA-VS-A9V5	-1563.54	-875.66	-2439.2	High
TCGA-EA-A97N	-595.474	-472.049	-1067.52	High
TCGA-VS-A9U6	-1028.56	134.931	-893.632	High
TCGA-EA-A3QE	-883.809	1256.55	372.736	High
TCGA-C5-A7UC	-1688.54	-872.068	-2560.6	High
TCGA-ZJ-AAXT	-1532.94	-228.833	-1761.77	High
TCGA-EK-A2GZ	-1714.19	-285.62	-1999.8	High
TCGA-Q1-A6DT	-1466.03	-646.63	-2112.66	High
TCGA-MA-AA43	-641.154	-536.022	-1177.18	High
TCGA-C5-A1MJ	-140.297	-296.214	-436.511	High
TCGA-C5-A8YQ	-1462.77	-311.402	-1774.17	High
TCGA-VS-A9UV	-1832.4	-548.324	-2380.73	High
TCGA-VS-A9UR	-1860.33	-795.227	-2655.56	High
TCGA-Q1-A6DV	-1980.98	-652.014	-2633	High
TCGA-MA-AA3Y	-706.994	895.183	188.189	High
TCGA-FU-A770	-1761.23	-427.515	-2188.74	High
TCGA-ZJ-AAXA	-1244.83	-757.517	-2002.35	High
TCGA-C5-A2M2	-2146.48	-759.756	-2906.23	High
TCGA-C5-A907	-1370.34	176.542	-1193.8	High
TCGA-FU-A3YQ	-320.69	934.809	614.119	High
TCGA-FU-A2QG	-2033.56	-278.149	-2311.71	High
TCGA-MA-AA42	-748.072	2136.77	1388.7	High
TCGA-IR-A3LB	-301.897	-404.83	-706.727	High
TCGA-DS-A1OB	-1099.24	-40.8978	-1140.13	High
TCGA-VS-A9UY	-1296.41	66.9979	-1229.41	High
TCGA-LP-A5U3	-1517.8	121.999	-1395.8	High
TCGA-Q1-A73Q	-1582.31	-778.287	-2360.59	High
TCGA-LP-A4AW	-126.654	-473.722	-600.377	High
TCGA-JW-A69B	-969.3	-37.328	-1006.63	High
TCGA-DS-A7WF	-1085.61	-704.858	-1790.47	High
TCGA-VS-A8Q9	-1935.3	-499.407	-2434.71	High
TCGA-FU-A3HY	-1957.85	-804.269	-2762.11	High
TCGA-VS-A94W	-935.647	903.758	-31.8887	High
TCGA-FU-A3TX	-1339.28	-2.3333	-1341.61	High
TCGA-VS-A950	-1230.01	-424.767	-1654.78	High
TCGA-EA-A439	-221.043	-685.226	-906.269	High
TCGA-EA-A5FO	-2481.98	-1067.27	-3549.24	High
TCGA-VS-A9V4	-1907.7	-860.692	-2768.39	High
TCGA-JX-A3PZ	-685.903	684.52	-1.38248	High
TCGA-EA-A3HS	-1116.39	-103.13	-1219.52	High
TCGA-C5-A1MK	-255.35	-111.599	-366.949	High
TCGA-ZJ-A8QQ	-1785.07	-269.016	-2054.09	High
TCGA-VS-A94X	-1775.18	-323.298	-2098.47	High
TCGA-ZJ-AAXU	-1310.48	590.724	-719.752	High
TCGA-C5-A7CK	-784.639	-1222.61	-2007.25	High
TCGA-C5-A2LZ	-1719.52	102.228	-1617.3	High
TCGA-VS-A957	-2317.69	-735.855	-3053.55	High
TCGA-MU-A8JM	-1318.41	224.89	-1093.52	High
TCGA-MA-AA41	-1616.19	-263.699	-1879.88	High
TCGA-VS-A9UO	-2594.7	-634.863	-3229.56	High
TCGA-EK-A2PM	-1661.42	-1656.29	-3317.72	High
TCGA-EA-A5ZE	-339.372	681.907	342.534	High
TCGA-VS-A94Z	-711.187	1410.74	699.556	High
TCGA-C5-A1BN	-1888.83	-823.002	-2711.83	High
TCGA-DS-A1OA	-783.626	494.261	-289.365	High
TCGA-VS-A8EB	-1319.55	32.1624	-1287.39	High
TCGA-ZJ-AB0I	-1361.68	-95.1437	-1456.83	High
TCGA-IR-A3LK	-1642.77	174.947	-1467.82	High
TCGA-EA-A1QS	535.683	-127.153	408.53	High
TCGA-C5-A3HL	-1571.45	-414.62	-1986.07	High
TCGA-C5-A1BI	-587.313	756.205	168.892	High
TCGA-ZJ-AAX4	-719.68	796.108	76.4281	High
TCGA-VS-A9V2	-1112.05	525.871	-586.179	High
TCGA-C5-A1M9	-1705.98	-547.588	-2253.56	High
TCGA-BI-A20A	-953.292	609.914	-343.379	High
TCGA-Q1-A73O	-1137.53	169.119	-968.411	High
TCGA-ZJ-A8QR	-1708.51	-233.514	-1942.02	High
TCGA-ZJ-AAX8	-50.9571	529.045	478.088	High
TCGA-MA-AA3Z	-1821.86	336.942	-1484.92	High
TCGA-VS-A9UU	-1799.17	-621.161	-2420.34	High
TCGA-EA-A1QT	-1420.34	-346.087	-1766.43	High
TCGA-JW-A5VH	-1040.71	-1585.61	-2626.32	High
TCGA-WL-A834	-1342.62	-816.872	-2159.49	High
TCGA-VS-A9V0	-1758.19	-1226.39	-2984.58	High
TCGA-DS-A7WH	-278.914	-594.013	-872.927	High
TCGA-EX-A8YF	-1290.77	503.792	-786.977	High
TCGA-DS-A5RQ	-1247.89	262.292	-985.593	High
TCGA-C5-A7CL	-1058.14	-248.537	-1306.68	High
TCGA-VS-A9UH	3.97069	1523.61	1527.58	High
TCGA-VS-A9UM	-489.518	480.895	-8.62334	High
TCGA-EA-A3HU	-841.451	1466.82	625.367	High
TCGA-UC-A7PG	-1103.42	-525.541	-1628.96	High
TCGA-Q1-A5R2	-775.809	668.495	-107.314	High
TCGA-LP-A4AX	-575.497	1043.53	468.035	High
TCGA-EA-A5ZF	-703.968	-1048.47	-1752.43	High
TCGA-Q1-A6DW	-1270.53	-269.925	-1540.46	High
TCGA-VS-A9V3	-1272.81	293.609	-979.198	High
TCGA-VS-A9UQ	-1028.78	-718.216	-1747	High
TCGA-VS-A94Y	-959.01	-86.4712	-1045.48	High
TCGA-C5-A7XC	-749.958	413.278	-336.68	High
TCGA-LP-A4AU	-1190.06	-39.3492	-1229.41	High
TCGA-C5-A8YT	-116.349	-624.935	-741.283	High
TCGA-VS-A953	-1881.97	-288.213	-2170.18	High
TCGA-EK-A2R9	-404.858	418.564	13.7064	High
TCGA-EA-A3HQ	-704.542	541.519	-163.023	High
TCGA-DS-A1OC	-1339.31	250.017	-1089.29	High
TCGA-C5-A1BF	-499.914	258.24	-241.674	High
TCGA-MY-A913	-1147.28	187.886	-959.394	High
TCGA-DS-A1OD	-575.123	1502.21	927.087	High
TCGA-EK-A2PI	-1061.32	-1024.22	-2085.54	High
TCGA-C5-A1MP	31.6218	1086.37	1117.99	High
TCGA-EK-A2PL	-1828.27	-389.903	-2218.17	High
TCGA-VS-A8EK	-1871.48	-380.786	-2252.27	High
TCGA-EA-A50E	5.7981	-27.5383	-21.7402	High
TCGA-EA-A5ZD	-739.429	591.035	-148.393	High
TCGA-VS-AA62	-768.724	1130.37	361.648	High
TCGA-DS-A0VK	-1103.55	-713.561	-1817.11	High
TCGA-VS-A8QF	-1016.95	234.728	-782.217	High
TCGA-VS-A8EI	-1023.63	279.118	-744.513	High
TCGA-VS-A9UT	-34.1282	1603.46	1569.33	High
TCGA-VS-A8EG	-1994.19	-494.462	-2488.65	High
TCGA-DS-A0VN	-415.986	1318.62	902.634	High
TCGA-DG-A2KK	-1538.17	-178.33	-1716.5	High
TCGA-FU-A5XV	-1484.07	-336.357	-1820.43	High
TCGA-VS-A9UI	-1596.62	330.44	-1266.18	High
TCGA-C5-A8ZZ	-21.1049	-922.112	-943.217	High
TCGA-C5-A8XH	-1226.93	298.935	-927.997	High
TCGA-VS-A9V1	-1924.16	-381.45	-2305.61	High
TCGA-C5-A1MN	-1594.16	-424.263	-2018.42	High
TCGA-C5-A8XJ	-517.928	-496.372	-1014.3	High
TCGA-VS-A954	-1091.78	-425.978	-1517.75	High
TCGA-DS-A3LQ	-343.675	-242.782	-586.458	High
TCGA-C5-A7CJ	-180.02	637.786	457.766	High
TCGA-BI-A0VS	-759.476	-9.64325	-769.119	High
TCGA-C5-A901	-1023.26	-136.103	-1159.37	High
TCGA-VS-A9UL	-2057.16	-1785.37	-3842.53	High
